# Supplementary material for: Comparative genomics of Australian isolates of the wheat stem rust pathogen Puccinia graminis f. sp. tritici reveals extensive polymorphism in candidate effector genes
Source: Front Plant Sci. 2015 Jan 8;5:759. doi: 10.3389/fpls.2014.00759 (PMC4288056; doi:10.3389/fpls.2014.00759)
Supplement: Supplementary file 1 [file Data_Sheet_1.ZIP]

Archive with 10 entries (10 files):
- Table_S6_30thSept2014.xlsx
- Table_S7_30Sept2014.xlsx
- Table_S8A_and_B_30sept2014.xlsx
- Table_S9_30Sept2014.docx
- Figures_S1 and_S2_30thSept.pptx
- Table_S1_30thSept2014.xlsx
- Table_S2_30thSept2014.xlsx
- Table_S3_30Sept2014.xlsx
- Table_S4_30Sept2014.xlsx
- Table_S5_30thSept2014.xlsx
