# Supplementary material for: Comparative genomics of Australian isolates of the wheat stem rust pathogen Puccinia graminis f. sp. tritici reveals extensive polymorphism in candidate effector genes
Source: Front Plant Sci. 2015 Jan 8;5:759. doi: 10.3389/fpls.2014.00759 (PMC4288056; doi:10.3389/fpls.2014.00759)
Supplement: Supplementary file 1 [file Data_Sheet_1.ZIP › Table_S6_30thSept2014.xlsx]

## Sheet: Pgt-Pst_metabolism
Table S6. Functional categories of Pgt haustorial and spore transcripts
Category	Gene ID in Pgt	B2G_description	normalised RPKM Haustoria	normalised RPKM Spores	Differential expression in Pgt	Transcript ID in Pst	Annotation in Pst	Differential expression in Pst
Triaglycerol break down
	210HSGS|asmbl_5342|m.132927	ab-hydrolase associated lipase	9.47505	171.669	SPO	PST79_8009	Triaglycerol lipase, participates in the utilization of fatty acids as source for gluconeogenesis	SPO
	210HSGS|asmbl_25174|m.55174	glycerol kinase	29.6906	143.997	SPO	PST79_6139, PST79_6140	Glycerol kinase, participates in the utilization of fatty acids as source for gluconeogenesis	SPO
	210HSGS|comp14119_c0_seq1|m.161706	glycerol-3-phosphate dehydrogenase	19.7443	50.8815	SPO	PST79_3414	glycerol-3-phosphate dehydrogenase (NAD)	SPO
	210HSGS|asmbl_32347|m.81655	glycerol-3-phosphate dehydrogenase	46.6471	29.7504		PST79_4371	glycerol-3-phosphate dehydrogenase , participates in the utilization of fatty acids as source for gluconeogenesis	SPO
Gluconeogenesis
	210HSGS|asmbl_24873|m.54151	pyruvate carboxylase	537.594	54.968	HAUS	PST79_2989	Pyruvate carboxylase, also important in replenishing oxaloacetate to TCA cycle in high concentrations of Acetyl-CoA, and implicated in fatty acid synthesis	HAUS
	210HSGS|asmbl_12265|m.6454	glucose-6-phosphate isomerase	124.714	199.08		PST79_9198	Glucose-6-phosphate isomerase
	210HSGS|asmbl_37217|m.98544	phosphoenolpyruvate carboxykinase	32.2377	314.713	SPO	PST79_1392, PST79_9452	Phosphoenolpyruvate carboxykinase, key enzyme in gluconeogenesis	SPO
	210HSGS|asmbl_45817|m.127296	fructose- -bisphosphatase	21.6515	518.789	SPO	PST79_1051	Fructose-1,6-biphosphatase,key enzyme in gluconeogenesis	SPO
	210HSGS|comp14776_c0_seq1|m.165817	carnitine o-acetyltransferase	4.48562	36.157	SPO	PST79_4049	carnitine O-acetyltransferase, participates in the utilization of fatty acids as source for gluconeogenesis	SPO
Glyoxylate cycle
	210HSGS|asmbl_14836|m.16334	malate synthase	12.4341	66.5554	SPO	PST79_4401	Malate synthase A, key enzyme in glyoxylate cycle	SPO
	210HSGS|asmbl_42661|m.115996	isocitrate lyase	4.52217	284.792	SPO	PST79_6444	Isocytrate lyase, key enzyme in glyoxylate cycle	SPO
	210HSGS|asmbl_45584|m.126371	malate nad-dependent	1824.39	1287.01		PST79_2387	Malate dehydrogenase also used in TCA cycle, energy from carbohydrates	HAUS
	210HSGS|asmbl_32186|m.81112	malate dehydrogenase	1538.71	113.7	HAUS	PST79_2725	Malate dehydrogenase also used in TCA cycle, energy from carbohydrates	HAUS
	210HSGS|comp15397_c0_seq1|m.170619	malic enzyme	80.362	31.1089	HAUS	PST79_4351	Malate dehydrogenase also used in TCA cycle, energy from carbohydrates
	210HSGS|asmbl_32162|m.81011	citrate synthase	1268.39	168.863	HAUS	PST79_2780	Cytrate synthase, also used in TCA cycle, energy from carbohydrates	HAUS
	210HSGS|asmbl_44852|m.123808	atp-citrate synthase	86.7752	87.1528		PST79_4240, PST79_4252	ATP-cytrate synthase, Part 2 of the protein,	SPO
	210HSGS|asmbl_16921|m.24323	citrate synthase	87.3919	82.7		PST79_4092	Peroxisomal citrate synthase
β-oxidation of fatty acids
	210HSGS|asmbl_16310|m.21910	3-ketoacyl- thiolase	16.1135	97.8277		PST79_6791	3-ketoacyl-CoA thiolase A	SPO
	210HSGS|asmbl_13256|m.9999	acyl- dehydrogenase	28.9244	391.402	SPO	PST79_1352	acyl-CoA dehydrogenase	SPO
	210HSGS|asmbl_28245|m.66764	medium-chain specific acyl- mitochondrial	40.4222	343.644	SPO	PST79_5796	acyl-CoA dehydrogenase	SPO
	210HSGS|asmbl_21832|m.42610	enoyl- hydratase	39.6085	90.0386	SPO	PST79_4902	enoyl-CoA hydratase	SPO
Pentose Phosphate shunt
	210HSGS|asmbl_1142|m.4201	glucose-6-phosphate 1-dehydrogenase	320.497	57.5506	HAUS	PST79_1289	glucose-6-phosphate 1-dehydrogenase
	210HSGS|asmbl_26432|m.60190	6-phosphogluconolactonase	170.213	48.1072	HAUS	PST79_2862	6 phosphogluconolactonase	HAUS
	210HSGS|asmbl_15692|m.19395	6-phosphogluconate dehydrogenase	617.303	295.441	HAUS	PST79_7935	6 phosphogluconate dehydrogenase	HAUS
	210HSGS|asmbl_29523|m.71544	ribulose-phosphate 3-epimerase	324.694	179.973		PST79_10575	ribulose-phosphate 3-epimerase	SPO
	210HSGS|comp15441_c0_seq2|m.171017	ribose-5-phosphate isomerase	25.6172	46.9711		PST79_11051	ribose 5 phosphate isomerase
	210HSGS|asmbl_43632|m.119473	transketolase	580.146	307.06		PST79_3033	transketolase
	210HSGS|comp10922_c0_seq1|m.151262	transaldolase	2235.4	612.264	HAUS	PST79_9168	transaldolase	HAUS
	210HSGS|asmbl_6117|m.134776	ribose-phosphate pyrophosphokinase	46.0907	67.4734		PST79_3437	ribose-phosphate pyrophosphokinase
	210HSGS|comp14537_c0_seq1|m.164424	phosphoglucomutase 1	18.1863	94.5246	SPO	PST79_574	phosphoglucomutase 2
	210HSGS|asmbl_1145|m.4310	phosphoglucomutase	113.556	169.787		PST79_5659	phosphoglucomutase	SPO
Thiamine biosynthesis
	210HSGS|asmbl_17732|m.27415	thiamine biosynthesis protein	2759.12	65.4236	HAUS	PST79_612	THI1 Uromyces, Similar to nmt1 in S. pombe, 4-Amino-5-hydroxymethyl-2-methylpyrimidine phosphate (HMP-P) synthase	HAUS
	210HSGS|asmbl_30362|m.74888	thiazole biosynthetic enzyme	6731.26	40.813	HAUS	PST79_882	TH2 Uromyces , Similar to nmt2 in S. pombe, hydroxyethylthiazole phosphate synthase and pathogen induced responsive prot 8 in Pgt	HAUS
	210HSGS|asmbl_13434|m.10576	thiamine biosynthetic bifunctional enzyme	100.427	10.5437	HAUS	PST79_6493	hydroxyethyl thiazole kinase THI4, Thiamine monophosphate synthase
	210HSGS|asmbl_3612|m.95056	thiamin biosynthesis protein (thi-4)	29.8531	52.6414		PST79_4922	phosphomethyl pyrimidine kinase
Gluthatione metabolic process
	210HSGS|asmbl_43467|m.118899	glutamate-cysteine ligase catalytic subunit	63.9763	31.0204	HAUS	PST79_3565	glutamate-cysteine ligase, key for synthesis	HAUS
	210HSGS|asmbl_42845|m.116682	glutathione synthetase	14.2425	26.2876		PST79_1178	glutathione synthetase, key for synthesis
	210HSGS|asmbl_20315|m.36775	thioredoxin reductase	119.732	284.534	SPO	PST79_8534	Thioredoxin reductase (similar to glutathione reductase)
	210HSGS|asmbl_31517|m.78411	glutathione reductase	83.2256	97.9885		PST79_10658	glutathione reductase, redox balance	SPO
	210HSGS|asmbl_5719|m.133659	glutathione peroxidase	352.677	333.597		PST79_5949	glutathione peroxidase, redox balance
	210HSGS|comp10841_c0_seq3|m.151176	lactoylglutathione lyase	48.8022	74.4957		PST79_4494	glyoxalase I (lactoylglutathione lyase), detoxification
	210HSGS|asmbl_10588|m.1915	glutathione s-transferase	481.007	345.235		PST79_3823	glutathione-s-transferase, detoxification	SPO
	210HSGS|asmbl_44636|m.122999	glutaredoxin	150.283	162.011		PST79_7976	monothiol glutaredoxin-4, detoxification
	210HSGS|asmbl_26157|m.59222	glyoxal oxidase	98.3154	272.276		PST79_4415	glyoxal oxidase, detoxification	SPO
Glycolysis
	210HSGS|comp15088_c0_seq1|m.168314	hexokinase	143.539	67.038	HAUS	PST79_9504	hexokinase
	210HSGS|asmbl_12265|m.6454	glucose-6-phosphate isomerase	124.714	199.08		PST79_9198	phosphoglucose isomerase, glucose-6-phosphate isomerase
	210HSGS|comp16495_c0_seq1|m.189445	6-phosphofructokinase	206.624	16.2318	HAUS	PST79_1204	phosphofructose kinase	HAUS
	210HSGS|comp13416_c0_seq1|m.158682	fructose-bisphosphate aldolase	967.808	238.766	HAUS	PST79_3120	aldolase, fructose-bisphosphate aldolase	HAUS
	210HSGS|asmbl_23|m.47022	triosephosphate isomerase	1663.28	1060.02		PST79_2050	Triose phosphate isomerase	HAUS
	210HSGS|asmbl_45792|m.127229	glyceraldehyde-3-phosphate dehydrogenase	3723.75	154.132	HAUS	PST79_2113	Glyceraldehyde 3-phosphate dehydrogenase	HAUS
	210HSGS|asmbl_33382|m.85257	phosphoglycerate kinase	474.92	72.0128	HAUS	PST79_1846	Phosphoglycerate kinase	HAUS
	210HSGS|asmbl_33309|m.85010	phosphoglycerate mutase-like protein	98.8176	128.684		PST79_2762	Phosphoglycerate mutase	HAUS
	210HSGS|comp15254_c0_seq1|m.169420	bisphosphoglycerate-dependent phosphoglycerate mutase	1030.96	371.692	HAUS	PST79_9551	Phosphoglycerate mutase	HAUS
	210HSGS|asmbl_27816|m.65169	enolase	1351.76	150.227	HAUS	PST79_1274	Enolase	HAUS
	210HSGS|asmbl_30723|m.75868	pyruvate kinase	647.121	61.5285	HAUS	PST79_2654	Pyruvate kinase
	210HSGS|asmbl_23972|m.50893	mitochondrial pyruvate dehydrogenase e1 component beta subunit	433.084	165.344	HAUS	PST79_2644	Pyruvate dehydrogenase E1 component subunit alpha	HAUS
	210HSGS|comp14026_c0_seq1|m.161133	dihydrolipoamide succinyltransferase	249.681	62.0533	HAUS	PST79_3500	Dihydrolipoyl transacetylase, E2	HAUS
	210HSGS|asmbl_8323|m.140417	dihydrolipoyl dehydrogenase	330.154	163.334	HAUS	PST79_3451, PST79_3447	dihydrolipoyl dehydrogenase, E3	HAUS
Citric acid cycle
	210HSGS|asmbl_32162|m.81011	citrate synthase	1268.39	168.863	HAUS	PST79_2780	citrate synthase	HAUS
	210HSGS|asmbl_36079|m.94949	aconitate hydratase	412.579	149.449	HAUS	PST79_2796	aconitase	HAUS
	210HSGS|asmbl_1982|m.34963	isocitrate dehydrogenase (nad+)	348.263	72.8632	HAUS	PST79_2744	isocitrate dehydrogenase, mitochondrial NAD+-specific isocitrate dehydrogenase subunit 1	HAUS
	210HSGS|comp13303_c0_seq1|m.158190	isocitrate dehydrogenase	542.03	190.744	HAUS	PST79_2972	isocitrate dehydrogenase, mitochondrial NAD+-specific isocitrate dehydrogenase subunit 2	HAUS
	210HSGS|asmbl_39370|m.105539	2-oxoglutarate dehydrogenase e1 component	86.7725	61.9551		PST79_5373, PST79_10792	2-oxoglutarate dehydrogenase E1 component	HAUS
	210HSGS|asmbl_39303|m.105334	succinyl-CoA synthetase	698.958	156.731	HAUS	PST79_4957	succinyl-CoA synthetase alpha sub	HAUS
	210HSGS|asmbl_18297|m.29656	succinate dehydrogenase	201.369	76.6102	HAUS	PST79_2442	succinate dehydrogenase, succinate dehydrogenase flavoprotein subunit, Also participates in electron transport chain
	210HSGS|comp12113_c0_seq1|m.153903	succinate dehydrogenase iron-sulfur subunit	281.355	157.501		PST79_3455	succinate dehydrogenase, succinate dehydrogenase iron-sulphur protein, Also participates in electron transport chain	HAUS
	210HSGS|asmbl_10570|m.1859	fumarate hydratase	459.077	564.307		PST79_524	Fumarate hydratase	HAUS
	210HSGS|asmbl_45584|m.126371	malate nad-dependent	1824.39	1287.01		PST79_2387	malate dehydrogenase, mitchondrial, NAD-dependent,	HAUS
	210HSGS|asmbl_32186|m.81112	malate dehydrogenase	1538.71	113.7	HAUS	PST79_2725	malate dehydrogenase, NAD-dependent,	HAUS
	210HSGS|asmbl_24873|m.54151	pyruvate carboxylase	537.594	54.968	HAUS	PST79_2989	pyruvate carboxylase	HAUS
Oxidative phosphorylation
	210HSGS|asmbl_28054|m.65963	atp synthase	1610.74	756.151	HAUS
	210HSGS|asmbl_25929|m.58450	atp synthase alpha subunit	1	1.32443
	210HSGS|comp19972_c0_seq1|m.211167	atp synthase cf0 subunit i	36.6523	1.30084	HAUS
	210HSGS|comp16864_c1_seq3|m.201919	atp synthase d subunit	682.555	116.618	HAUS
	210HSGS|asmbl_39168|m.105000	atp synthase d subunit	704.629	89.302	HAUS	PST79_3026	ATP synthase	HAUS
	210HSGS|asmbl_17913|m.28208	atp synthase gamma subunit	704.618	259.854	HAUS
	210HSGS|asmbl_21734|m.42334	atp synthase subunit 5	1384.32	223.893	HAUS	PST79_5317	ATP synthase	HAUS
	210HSGS|asmbl_7530|m.138583	atp synthase subunit 6	42.0634	14.54	HAUS
	210HSGS|asmbl_7530|m.138581	atp synthase subunit 6	46.3126	13.1974	HAUS	PST79_93	ATP synthase	HAUS
	210HSGS|asmbl_6582|m.136086	atp synthase subunit 9	130.872	23.7015	HAUS
	210HSGS|asmbl_29148|m.70193	atp synthase subunit mitochondrial	1547.39	201.192	HAUS
	210HSGS|asmbl_45622|m.126489	atp synthase subunit mitochondrial	1075.74	112.35	HAUS
	210HSGS|asmbl_14482|m.14913	epsilon subunit of f1f0-atp synthase n-terminal domain-containing protein	1184.78	319.128	HAUS	PST79_275	ATP synthase	HAUS
	210HSGS|asmbl_30587|m.75474	cytochrome b-c1 complex subunit 7	1538.86	449.478	HAUS	PST79_4859	Cytochrome c, ubiquinol-cytochrome c reductase subunit 7	HAUS
	210HSGS|asmbl_34306|m.88635	cytochrome c	3652.3	518.37	HAUS
	210HSGS|asmbl_16532|m.22706	cytochrome c heme lyase	114.537	26.8414	HAUS
	210HSGS|asmbl_12156|m.6063	cytochrome c oxidase assembly protein cox15	32.369	23.6135		PST79_8254	Cytochrome c, cytochrome c oxidase	HAUS
	210HSGS|asmbl_25846|m.58206	cytochrome c oxidase polypeptide iv	1154.31	317.973	HAUS	PST79_3038	Cytochrome c, cytochrome c oxidase polypeptide IV	HAUS
	210HSGS|asmbl_40219|m.107765	cytochrome c oxidase subunit	1386.55	633.832	HAUS
	210HSGS|asmbl_6337|m.135421	cytochrome c oxidase subunit iv	427.862	74.0138	HAUS	PST79_5340	Cytochrome c, cytochrome c oxidase subunit IV	HAUS
	210HSGS|comp12685_c0_seq1|m.155592	cytochrome c oxidase subunit va	504.024	81.8694	HAUS	PST79_2299	Cytochrome c, cytochrome c oxidase
	210HSGS|asmbl_39963|m.106964	cytochrome c oxidase subunit va	1.00572	1.355
	210HSGS|asmbl_23423|m.49019	cytochrome c oxidase subunit vib	1011.92	550.54
	210HSGS|asmbl_27131|m.62624	cytochrome c oxidase subunit viic	2237.54	371.185	HAUS
	210HSGS|asmbl_28391|m.67361	cytochrome c oxidase subunit xi assembly protein	1.643	2.0667
	210HSGS|asmbl_19199|m.32711	cytochrome c oxidase subunit xvii assembly protein	106.126	99.2393
	210HSGS|asmbl_37235|m.98622	cytochrome partial	429.416	128.982	HAUS	PST79_3109	Cytochrome c, cytochrome C1	HAUS
	210HSGS|asmbl_44587|m.122865	ubiquinol-cytochrome c reductase complex core protein 2	62.9768	10.1602	HAUS
	210HSGS|comp13198_c0_seq2|m.157747	ubiquinol-cytochrome c reductase complex core protein 2	381.299	28.4405	HAUS
	210HSGS|asmbl_34155|m.88095	ubiquinol-cytochrome c reductase iron-sulfur subunit	428.111	272.893		PST79_6131	Cytochrome c, ubiquinol-cytochrome c reductase	HAUS
	210HSGS|asmbl_46221|m.128622	ubiquinol-cytochrome c reductase subunit 8	1095.78	520.018	HAUS
	210HSGS|asmbl_36602|m.96408	acyl carrier protein	642.638	169.67	HAUS	PST79_5078	NADH dehydrogenase (ubiquinone) 1 alpha/beta subcomplex 1	HAUS
	210HSGS|asmbl_13531|m.10958	nadh dehydrogenase	63.5044	25.8813	HAUS	PST79_3245	external NADH-ubiquinone oxidoreductase 1	HAUS
	210HSGS|asmbl_23395|m.48878	nadh dehydrogenase	553.054	185.675	HAUS	PST79_4249	NADH2 dehydrogenase subunit 40K
	210HSGS|asmbl_36911|m.97423	nadh dehydrogenase	23.9758	24.2488
	210HSGS|asmbl_6492|m.135822	nadh dehydrogenase	1.09851	12.9526
	210HSGS|asmbl_6500|m.135839	nadh dehydrogenase	1.12278	3.79985
	210HSGS|comp13090_c0_seq19|m.157277	nadh dehydrogenase	1.12453	12.8851
	210HSGS|comp13090_c0_seq23|m.157281	nadh dehydrogenase	1.05075	45.8769	Spo
	210HSGS|comp9469_c0_seq1|m.148918	nadh dehydrogenase	614.278	206.298	Haus
	210HSGS|asmbl_22760|m.46236	nadh dehydrogenase 1 alpha beta subcomplex 1	208.359	55.2784	Haus
	210HSGS|asmbl_40593|m.109135	nadh dehydrogenase 1 alpha subcomplex 13	721.692	496.419
	210HSGS|asmbl_22494|m.45218	nadh dehydrogenase 1 alpha subcomplex 5	282.098	58.0026	Haus
	210HSGS|asmbl_13500|m.10843	nadh dehydrogenase 1 beta subcomplex 7	356.292	260.815
	210HSGS|comp10975_c0_seq1|m.151457	nadh dehydrogenase 1 beta subcomplex 9	580.789	285.657	Haus
	210HSGS|asmbl_2224|m.44232	nadh dehydrogenase 1 beta subcomplex subunit 9	4.10171	1.40318
	210HSGS|asmbl_7317|m.137994	nadh dehydrogenase fe-s protein 3	1.14628	1.19617
	210HSGS|asmbl_17113|m.25030	nadh dehydrogenase fe-s protein 4	3.04282	4.44696
	210HSGS|asmbl_17113|m.25033	nadh dehydrogenase fe-s protein 4	2.0299	2.51951
	210HSGS|asmbl_17159|m.25252	nadh dehydrogenase fe-s protein 4	299.329	106.779	HAUS	PST79_795	NADH dehydrogenase (ubiquinone) Fe-S protein 4	HAUS
	210HSGS|asmbl_29629|m.72021	nadh dehydrogenase fe-s protein 5	853.638	481.083
	210HSGS|asmbl_42970|m.117157	nadh dehydrogenase fe-s protein 7	388.509	93.889	Haus
	210HSGS|asmbl_38736|m.103579	nadh dehydrogenase flavoprotein 2	592.95	92.544	Haus
	210HSGS|asmbl_864|m.141737	nadh dehydrogenase subunit 1	44.0043	26.2852
	210HSGS|asmbl_992|m.145502	nadh dehydrogenase subunit 2	33.8566	6.93421	HAUS	PST79_1804	NADH dehydrogenase subunit 2	HAUS
	210HSGS|asmbl_748|m.138404	nadh dehydrogenase subunit 4	49.2633	7.43169	HAUS	PST79_393	NADH dehydrogenase subunit 4	HAUS
	210HSGS|asmbl_578|m.133835	nadh dehydrogenase subunit 4l	168.76	38.654	Haus
	210HSGS|asmbl_578|m.133830	nadh dehydrogenase subunit 5	101.298	24.7366	Haus
	210HSGS|asmbl_6585|m.136097	nadh dehydrogenase subunit 5	1.42031	1.7633		PST79_1150	NADH dehydrogenase subunit 5	HAUS
	210HSGS|comp6980_c0_seq2|m.147080	nadh dehydrogenase subunit 5	74.9206	12.6522	Haus
	210HSGS|comp6980_c0_seq2|m.147083	nadh dehydrogenase subunit 5	39.0553	10.2156	Haus
	210HSGS|asmbl_11855|m.5243	nadh dehydrogenase subunit partial	3.00376	1
	210HSGS|asmbl_10501|m.1716	nadh-ubiquinone oxidoreductase	169.962	112.795		PST79_2772	NADH-ubiquinone oxidoreductase subunit	HAUS
	210HSGS|asmbl_1544|m.18555	nadh-ubiquinone oxidoreductase	446.593	155.263	HAUS	PST79_5442	NADH:ubiquinone oxidoreductase 18.4kD subunit	HAUS
	210HSGS|asmbl_9544|m.144302	nadh-ubiquinone oxidoreductase	112.672	47.2731	HAUS	PST79_4785	NADH-ubiquinone oxidoreductase subunit	HAUS
	210HSGS|asmbl_37862|m.100737	nadh-ubiquinone oxidoreductase 21 kda subunit	794.786	514.749
	210HSGS|asmbl_17111|m.25013	nadh-ubiquinone oxidoreductase 23 kda subunit	271.627	58.2255	HAUS	PST79_1223	NADH-ubiquinone oxidoreductase subunit	HAUS
	210HSGS|comp13196_c0_seq2|m.157738	nadh-ubiquinone oxidoreductase 23 kda subunit	136.245	32.049	HAUS
	210HSGS|asmbl_41315|m.111122	nadh-ubiquinone oxidoreductase 49 kda	336.116	95.7343	HAUS	PST79_3691	NADH-ubiquinone oxidoreductase subunit	HAUS
	210HSGS|asmbl_6493|m.135826	nadh-ubiquinone oxidoreductase 64 kda	6.2332	41.6818	Spo
	210HSGS|asmbl_6496|m.135830	nadh-ubiquinone oxidoreductase 64 kda	1.17666	3.8208
	210HSGS|comp13317_c0_seq1|m.158243	nadh-ubiquinone oxidoreductase 64 kda subunit	1.05095	13.9547
	210HSGS|asmbl_14840|m.16362	nadh-ubiquinone oxidoreductase kda subunit	203.158	45.4676	HAUS
	210HSGS|asmbl_45056|m.124625	nadh-ubiquinone oxidoreductase kda subunit	360.102	95.8439	HAUS
	210HSGS|asmbl_45253|m.125233	nadh-ubiquinone oxidoreductase kda subunit	400.37	130.85	HAUS	PST79_1086	NADH dehydrogenase (ubiquinone) 1 alpha subcomplex 6
	210HSGS|comp14376_c0_seq1|m.163076	nadh-ubiquinone oxidoreductase kda subunit	328.67	139.57	HAUS
	210HSGS|asmbl_18297|m.29656	succinate dehydrogenase	201.369	76.6102	HAUS	PST79_2442	succinate dehydrogenase
	210HSGS|comp12113_c0_seq1|m.153903	succinate dehydrogenase iron-sulfur subunit	281.355	157.501		PST79_3455	succinate dehydrogenase	HAUS
