# Supplementary material for: Comparative genomics of Australian isolates of the wheat stem rust pathogen Puccinia graminis f. sp. tritici reveals extensive polymorphism in candidate effector genes
Source: Front Plant Sci. 2015 Jan 8;5:759. doi: 10.3389/fpls.2014.00759 (PMC4288056; doi:10.3389/fpls.2014.00759)
Supplement: Supplementary file 1 [file Data_Sheet_1.ZIP › Table_S7_30Sept2014.xlsx]

## Sheet: Table S6 Title
Table S7. 21-0 predicted effector candidates (Same as Table S4, but only listing the 1924 secreted proteins (SPs).

## Sheet: Table_S7_30Sept14_1924
db_Id	transcript ID	protein ID	aa length	coding sequence coordinates (strand)	ORF complete	BlastP results against Pgt p7a refence					BlastP results against Puccinia sp					PFAM hit (e-value <1e-20)	Genome location				Secretion analysis				number of Cysteine residues	Expression analysis				Nucelotide sequence	Amino acid sequence	Best blastp Hit Group	PASA Status	Additional comments	Legacy PE ID	PE_ID_comments	HSP_Set
						best hit ID	e-value	aa length	Percent identity	matching aa	best hit ID	e-value	aa length	percent Identity	matching aa		genome part	copy 1 (contig#)	copy 2	copy 3	Signal peptide	SP length	transmembrane domain	SP predicted for best hit		germinated spores (RPKM)	Haustoria (RPKM)	fold change (H/GS)	FDR_P-value
HSGS210|asmbl_1|m.4	asmbl_1	m.4	81	475-720(+)	complete	no hit					no hit						PGT21_A	1			Yes	33			5	2.13437	1	-2.13437	0.398215	ATGGCCAGGAGGATCGCCCCGCCGAATCCGCACACAAGCTCAACCACCCTCTTGGCAGTCCTCGGCCGCTTCTTCTTTATCATGACTCATGGAGAAGCTTGTTGTATTGGAGCGCTCTCTTTGAGGGATGACCAACTTTGTGGTGGCAGTCGAGTGGGGCCATCTAATATGGGTCCACCGGGACATCCGCAGTTCTGGTCCGTGGAAAGCTCCTGCGCCCTTTGTACACTTTCTTCTTCTATTTAA	MARRIAPPNPHTSSTTLLAVLGRFFFIMTHGEACCIGALSLRDDQLCGGSRVGPSNMGPPGHPQFWSVESSCALCTLSSSI	no hit	PASA pass	Signal peptide without any transmembrane domain
HSGS210|asmbl_10005|m.23	asmbl_10005	m.23	453	132-1493(+)	complete	PGTG_07009T0	0	453	99.34	453	PGTG_07009T0	0	453	99.34	453	PF00704.23|Glyco_hydro_18	PGT21_A	1347			Yes	19		Y	6	2740.04	4.81615	-568.927	0	ATGGTCTCACAACTCTTGATGTTATTCCTTACATGTCTTCCAGCTCTCGTAATGAGCCAGGGAACACCATACGATGACGCCCAGTCTGATTTTTGGTCACCCTCTGTTCCGGACCCTGATGACCCTACTGACCTCTCTACCACCGACACTTCGAGCCCAGAGGTGCATAGTGAAACCTCCGATTACAATGGCAACGCAATCCCAAAGAGAAAGCTTGCCGGGTATTACCCGGTTTACAATGCGGATGGGCAGCCCCTTTCTAAGCTCAGATATGATCTCTACGACGAAATCATATTTTTCGCGGCAACCACTACCGAGAATTTCACAATTGGCACCGATTCCTTGGCCCCAAATGAATGGGACACTTTAGCCTTTGATTTTGTCAAGAAGTGCAAAGAG…	MVSQLLMLFLTCLPALVMSQGTPYDDAQSDFWSPSVPDPDDPTDLSTTDTSSPEVHSETSDYNGNAIPKRKLAGYYPVYNADGQPLSKLRYDLYDEIIFFAATTTENFTIGTDSLAPNEWDTLAFDFVKKCKEHSVLPTYSLGGWGGSRFFSSLAATAENRTAFADSTIRFAKKYGFEGIDFDWEYASIQGIGCNVISNEDVQNQQLLYKEVKGKWPEGKLSSPQSIAGIRDADYQKLPASNVTMMVEALDELRIMAYDVHGSFTKTTGPNAPLRSQCADPDNQLSVEDAIEIYLEQGFKPEQLTLGIPAYAKSWTLTKPELTPRTVGNYKSWYYQNFTGIPAGGKYDDKPGTDICGQKTDYGGSWFTQELVESGFLSEDESSGGNGYTRYYDDCSGEP…	PGTG	PASA pass	Signal peptide without any transmembrane domain	PGTAUSPE_308	small_incomplete_ORF|others:PGTAUSPE_330|
HSGS210|asmbl_10055|m.245	asmbl_10055	m.245	162	131-619(+)	complete	PGTG_07000T0	9e-78	202	98.26	115	PGTG_07000T0	4e-77	202	98.26	115		PGT21_A	1347			Yes	22		Y	3	24.519	10.1706	-2.41077	0.0167411	ATGACGAATCTCAGCACACTCAAGATATTCATCAGTCTGGTATTCTCACTAGCACTCAACCTAGCCATCCAACCCTCAGCAACATCGACCGTCCAAGGCCTGGGATGGAAGAAATCCAAGGATAACTTATTCCAATCCGACTCCCTCTCCGAGATCTCGAGGCATTTCATGAAGAACCTCAACTCAGATGACAGTCCTTCGACCCAGACAGTACTCACCTTCGACGATTGCGGTCAAGCCTCTGATGCCGTAACGATTGAGAGCTTCGAGGTAGACCCTAACCCTCCCGAACCAGGTCAAAAACTCACCATTCGTGCCTCCGGTACCGTCCACGAATTAATCAAGGTAAAAATCCAGATGACACAATCAACACTCTCAGGTTCAATCGACTCACTCTCT…	MTNLSTLKIFISLVFSLALNLAIQPSATSTVQGLGWKKSKDNLFQSDSLSEISRHFMKNLNSDDSPSTQTVLTFDDCGQASDAVTIESFEVDPNPPEPGQKLTIRASGTVHELIKVKIQMTQSTLSGSIDSLSPSFLIFSGRRLCRCRSQTWSVHQANPEAI	PGTG	PASA pass	Signal peptide without any transmembrane domain
HSGS210|asmbl_10059|m.276	asmbl_10059	m.276	82	470-718(+)	complete	PGTG_07004T0	2e-50	82	98.8	82	PGTG_07004T0	8e-50	82	98.8	82		PGT21_A	1347			Yes	27		Y	2	479.141	661.932	1.3815	0.542303	ATGATGATGCCCTCTAACCCACGAATTTTGCTTGTCTTAGCTGCCTTCCTCATCGGCGCCATCCAACCCAGCAGCCAGGCTAGTGTATCAACGTCTTCATCAACAAGTTCCGCCAGCAACAGTGTCACTGTTAACGGGAAACCTGTTGTGGCAGATTGCGTGATGACTGTAAATGGTGTTACCGCACCGTGTGCCCATCCCGAATTGCTGGCCAACGTTCCCTCGACCATCGTCACCACCAGTCCTTGA	MMMPSNPRILLVLAAFLIGAIQPSSQASVSTSSSTSSASNSVTVNGKPVVADCVMTVNGVTAPCAHPELLANVPSTIVTTSP	PGTG	PASA pass	Signal peptide without any transmembrane domain			HSP_Group2
HSGS210|asmbl_10075|m.307	asmbl_10075	m.307	939	58-2877(+)	complete	PGTG_07021T0	0	1079	45.34	1082	PGTG_07021T0	0	1079	45.34	708		PGT21_A	1348			Yes	27		N	13	1.33584	22.3695	16.7456	0.00100153	ATGCTCACTAGTTTATCATTTCTGCGCGTAGCATGTTGTCTCTTTCTTATATGTGTCTACGTGCCTCCGGGCGTCTCTGCAAGCATGTGGGACTCCACCGGTGCTGAAAAAATAGCGGAGGGTGCGCATATAGGACGCAAGCGGCCCGCTTCTTCTGTCGATGAATCATCATCATACCAAATGGCACGATTGGATCCCTCATCCCAGGCCCAACTGGCTGTTTCCAGTTTCAGAAGAAACGATGACATGGTGTTCAGGGATGGCTTTGGGACTCACCAGGAGCCGCTAGCCGGGCAACCTCCGGGCTCACAAAATTCCAACCTACACGGGTCTATGGAGAACAATTTGACAGGTCGCGCTGAGTCAATCGGCCTTGGAACTAGCAGTCACACAAAGCAC…	MLTSLSFLRVACCLFLICVYVPPGVSASMWDSTGAEKIAEGAHIGRKRPASSVDESSSYQMARLDPSSQAQLAVSSFRRNDDMVFRDGFGTHQEPLAGQPPGSQNSNLHGSMENNLTGRAESIGLGTSSHTKHSDRRIGCGSYLSNPQMDSHHTGFGGSRSSLVIPKDACFGNEVLGSESIPYAVHTRSCQDLCATSKYPNHVALGNFQFVERGTHIENKINDESQQKFDLNIPVSELQEYASDLSPGERCKNISPGSSPEERYKGKRINETKGIVQRPKERFLDNLQVMQKKKFQEDNSEMVKYLNSKKRRPKEMKINQAYKKGFHNSFEFKNHVNSLMGKNLISRNGRAINLERNSFENEESDTLMKSDYFHCKEKGNNFWAWISMIWEATPGKVIS…	PGTG	PASA pass	Signal peptide without any transmembrane domain			HSP_Group1
HSGS210|asmbl_10115|m.406	asmbl_10115	m.406	62	72-257(+)	3prime_partial	PGTG_07032T0	6.8e-27	352	93.55	58	PGTG_07032T0	6.8e-27	352	93.55	58		PGT21_A	1349			Yes	21		Y	3	1	1.95	1.95	0.47502	ATGAAAATTCGTTGCGCATGGAGTCTTTGGATGCTAGCGTATCTGAATCCGACGGTTCTTGGTAGCATGATGCTTCCGGAAGGCGACCAAGAATTAAAAGAAGTACGGATGTGTTCAAGGCCTGGGCGTCCCTCCTTCACTGGCGGCGCGGAATCGACATCCATGTCGAGGCCATCATTCGCTTCT	MKIRCAWSLWMLAYLNPTVLGSMMLPEGDQELKEVRMCSRPGRPSFTGGAESTSMSRPSFAS	PGTG	PASA pass	Signal peptide without any transmembrane domain
HSGS210|asmbl_10240|m.808	asmbl_10240	m.808	273	279-1100(+)	complete	PGTG_07070T0	0	273	100	273	PGTG_07070T0	0	273	100	273		PGT21_A	1353			Yes	20		Y	0	2622.05	3.46437	-756.862	1.1312e-23	ATGCGTGTATCCTATTCCTTGGTTTCTACCGTCATTTTACTTGCGGGCCAATCTCAGTCTGCCCCGATCCTCGGCCTGGATGGCGGGCTGCTGAGCACCAACCTCCAGCCCCTCAGCGGCCTGACACACACCATCAAGGGTGTTCCTGTCGCGGGTCAATTGACCAACGGTCTACTCGGAGAATTCAAGGATGGCGCCAGCGCTGGATTGCTCACGACTGACGGTCCAGACGGAGGTTCCAAACTTGCTGAGGTGCTCGAAGTCTCAAAACCTGACAGTTTGGTCGAAGGCTCCAAATCTGGCGACTTATTAACCCTCTCTGGATACAACGGTAGAGATTCCCTCCTTGAGACGCATGGCTTGTTTGGAAAATCGCCACTCAAGAAGCGCTTTAGCTTA…	MRVSYSLVSTVILLAGQSQSAPILGLDGGLLSTNLQPLSGLTHTIKGVPVAGQLTNGLLGEFKDGASAGLLTTDGPDGGSKLAEVLEVSKPDSLVEGSKSGDLLTLSGYNGRDSLLETHGLFGKSPLKKRFSLPLIGEVGVFDGFTTKAKSMASDLGSKLSGILRRRSTLPSLPSPTSALGNMPFVGYIPGMPSLPAMSTLPFVRSIPGLGLVPGLGSTTAASGLGATANNIASAHRTATEAALDGPMNSINSAFLGTWGGFSKAPTAVDSFF	PGTG	PASA pass	Signal peptide without any transmembrane domain
HSGS210|asmbl_10241|m.812	asmbl_10241	m.812	283	305-1156(+)	complete	PGTG_07071T0	0	283	99.3	283	PGTG_07071T0	0	283	99.3	283		PGT21_A	1353			Yes	20		Y	1	2734.17	5.17502	-528.341	1.42728e-54	ATGCGTGTATCCTGCTCCTTGGTTTCTACCGTCATCTTACTTGCGGGCCAATCTCAGTCTGCCCCGATCCTTGGCCTAGATGGCGGGCTTTTGAGCACCAACCTCCAGCTCCTCGGCGGCCTGACACACACCATTGAGGGGGTTCCGGTCGCGGGTCAACTGACCAACGGTTTACTCGGAGTATCCAACGATGGCACTAGCGCTGGACTGCTCACGACTGACGGTCCAGACGGAGGTTCCAAACTTGCTGAGGTGCTCGAAGCCTCAAAACCTGACAGTTTGGTCGAAGGCTCTAAATCTGGCGAATCATCAACCATTCCTGGAAAGGATGGCAGCGACTCACTGCTTGACACACATGGCTTGTCGGGAGAATCGTCACTCAACAAGCGCTTTAGCCTA…	MRVSCSLVSTVILLAGQSQSAPILGLDGGLLSTNLQLLGGLTHTIEGVPVAGQLTNGLLGVSNDGTSAGLLTTDGPDGGSKLAEVLEASKPDSLVEGSKSGESSTIPGKDGSDSLLDTHGLSGESSLNKRFSLPLIGEVGVFDGFTTKAKFMASDLGSKLNGILRRRTAQSSSPSAISALRNMPFIGYMPGAPNLPAISTLPFVRSAPGLALIPGLGTTSAASGIGSAVDSIASAHRNATEAVLDGPMNGINTSINSAFIGIMSGVGNAPTSVDSFLEKDTHT	PGTG	PASA pass	Signal peptide without any transmembrane domain
HSGS210|asmbl_10244|m.823	asmbl_10244	m.823	281	336-1181(+)	complete	PGTG_07072T0	0	281	100	281	PGTG_07072T0	0	281	100	281		PGT21_A	1353			Yes	20		Y	1	1810.64	3.83631	-471.974	1.45323e-124	ATGCATGTATCCTGTTCCGTGATTTCTGCCGCCATTTTACTTGCGGGCCAATCTCAGTCTGCCCCGATCCTCGGCCTGGATGACGGTCTTTTGAGCACCAATCTCCAGCTCCTCGGCGGCCTGACACACACCATTGAGGGGGTTCCTGTCGCGGGTCAATTGACCAACGGTCTACTCGGAGTATCCAACGATGGCACTAGCGCTGGACTGCTCACCACGCACGGTCCAGATGGAGGTTCCAAGCTTGCTGAGGTGCTTGAAGCCTCAAAACCTGACAGCTTGGTCGAAGGCTCCAAATCTGGCGGACTATTAACCGTTTCTGGAAAGGATGGCAGCGACTCACTGCTTGACACACATGGCTTGTTCGGAAAATCAACACTCAGGAAGCGCTTTAGCCTA…	MHVSCSVISAAILLAGQSQSAPILGLDDGLLSTNLQLLGGLTHTIEGVPVAGQLTNGLLGVSNDGTSAGLLTTHGPDGGSKLAEVLEASKPDSLVEGSKSGGLLTVSGKDGSDSLLDTHGLFGKSTLRKRFSLPLIGEVAVFDGFTTKAKSMASDLGSKLSGILRKRSTQPLPSPTSLLSNLPVVGYIPGMPALPAISSLPVVRNIPGLALIPGLGTTSAASGIGAAVNSIASVHRSATEAALDAPMNTINTGINSAFLGAVGAVSGAPAAVDSLLNKPKA	PGTG	PASA pass	Signal peptide without any transmembrane domain
HSGS210|asmbl_10246|m.827	asmbl_10246	m.827	931	49-2844(+)	complete	PGTG_07073T0	0	931	99.57	927	PGTG_07073T0	0	931	99.57	927	PF02128.10|Peptidase_M36	PGT21_A	1353			Yes	22		Y	7	64.37	140.74	2.19	0.07927	ATGCTCGCCACCAACAGCATCCTAGTCCTGCTTGCATTGCTCGCATCATCCCCACCCATACTGACGCAGTCTCAGGACTCCTTGCCACCCAGCTCACCTCGCAAATCGATCAACTATGGACCTGAGCTGTCGACTCACTCCATCAAAACCTCCGTTTACTCCAACCACAACAACGATCCCAACAGCGAACACTCTCAAGCTAGCTTGATTCGTTTCAATACTGCCTCTGCTAGCTCCTTCTCGCCCATCAAACACACCTACCACCACGCTCATCCATCCTCACTCAAACAACTCGGAGTCAAGATCGCCACCGAGTTTCTCCACCATCTCCACCCTTCAACCAGTCTCGACTTCCAACTCACCTCTGCCCATATCTCCAAACACACCAACGTGCTACAT…	MLATNSILVLLALLASSPPILTQSQDSLPPSSPRKSINYGPELSTHSIKTSVYSNHNNDPNSEHSQASLIRFNTASASSFSPIKHTYHHAHPSSLKQLGVKIATEFLHHLHPSTSLDFQLTSAHISKHTNVLHVYFVQTIPLGDLDHHLKVHNAVANLNVDLDPRSPKFGHILSHSDSFHPILDHPSPTHAINFLNTFGNQDDSRCTQLKNQFDRVLRSLSSSHQLLNQQVMGLFSTQSSQDSTGDEKKLLTDFSEEELRLIAECEVSNGVKEPIRSEIVDPRVALVSFLTLAADPETENHLRSRSLEDLIESIDIIKKTPSSSFLATSDSGEGPSRDPPTFELFNVPGALGPDSLDGVSSTKATSAELAWLSVDEQSDHSQSGKRELKMVWRFEYRSN…	PGTG	PASA pass	Signal peptide without any transmembrane domain	PGTAUSPE_166	samelength_above87percentmatch	HSP_Group2
HSGS210|asmbl_10320|m.1030	asmbl_10320	m.1030	1390	95-4267(+)	complete	PGTG_01631T0	0	807	97.7	783	PGTG_01631T0	0	807	97.7	783		PGT21_A	136			Yes	24		Y	8	1.53862	18.917	12.2948	2.81984e-10	ATGATCACCGGTTTCCCACGGGCACTTTGCAACGTTCTCTTGCTGGCCAGTCAGCTTCCAACCAGCTTGATTCGGCTTGAGGTGGTTGCGCCACTTCCACCAAGTGACATCGAACGCACATTGTCAGGCGGGTTAAGCACAGCACCAAGCTTAGATTCCACCCACGTTGATGTTCCAAAGACTGTTCACGAGGTCGTCAATCACGAGCAAAAACTCAAGAGGGAAAGTCGCGAAGAGTTGCAGCCTGCTGATGGCCTGGCTATGGATTACGGAAAGCTCGTAAAAGAGCCCCACCACATGAAAGATAACTTTTCTCGTTCATCGAGCGCGCATTCTTCAAAGCTCACAGAAGGTCAACCCGAGAGTGACGTGAGGAGAGCCATCGGTATGCTGAAGTCA…	MITGFPRALCNVLLLASQLPTSLIRLEVVAPLPPSDIERTLSGGLSTAPSLDSTHVDVPKTVHEVVNHEQKLKRESREELQPADGLAMDYGKLVKEPHHMKDNFSRSSSAHSSKLTEGQPESDVRRAIGMLKSAETNEEEAAPMSITSVVPDSNSEEGSPSIKQSANPVALNPKSDMCSDPGPLCGKNGMQNTENGEVQHGKQPQYHPVSNGFMEIENVGPRSPILGHPLPSSHDQLITDSQQYPHVDRNLQHYPSSYQPLVPNQSSVPLQLHYIDYLVPIIAYQVQRRIGYLPMAQNANPSGIPSIHDEAYAQSQTQASHSAYPSHFGQRSVDNLSGSSQDSTRTYGSGRFRGTKPPTRLIPPRLRRLNKDVGQQSTAPYQWVAKNQAGSATSNNFNM…	PGTG	PASA pass	Signal peptide without any transmembrane domain
HSGS210|asmbl_1039|m.1265	asmbl_1039	m.1265	182	197-745(+)	complete	PGTG_06052T0	4e-133	182	98.91	182	PGTG_06052T0	2e-132	182	98.91	182		PGT21_A	1022			Yes	18		Y	3	18.637	2.63626	-7.0695	2.91245e-08	ATGTTGTTCAAGTACCTCTTAGCCCCCGTTGCGCTTGCTGCTTCCGTGGTCTGTTACCCTCCCGGATATGGCGGTCAATCCCCAAGTGTTAGACCCGACTACAACGGTCTCGACTTCAGCAGCTGCACTGACAAGATCAGACAAGTCAGAGAGCCTCTTGCCTCCTCTTGCCAGAGGCAATCCGTCCAGGATGCCACCTCCAAGTTGGACGGCCTCTACGAGCCTATCCACGCTTTGTCTAACAGAGTTCACGTCTCCGTCAGAAGTGACACCAAAATTGCGTACAAATATACCAGATCGCTTGCCTCCCTCTTCAGCAACTTTCAAGGTATCGTCGACACCATTGGTCGATACCCCCGAGTTTTCTCTCGCTCCCAAGAGACCATCTTCGAGTTCAAC…	MLFKYLLAPVALAASVVCYPPGYGGQSPSVRPDYNGLDFSSCTDKIRQVREPLASSCQRQSVQDATSKLDGLYEPIHALSNRVHVSVRSDTKIAYKYTRSLASLFSNFQGIVDTIGRYPRVFSRSQETIFEFNSQFESILTDFSSAGVNIHEVFSQSTAVRFESWQQVGFTFPEKFGFYGDK	PGTG	PASA pass	Signal peptide without any transmembrane domain
HSGS210|asmbl_10391|m.1270	asmbl_10391	m.1270	433	368-1669(+)	complete	PGTG_07743T0	0	433	99.77	433	PGTG_07743T0	0	433	99.77	433		PGT21_A	1366			Yes	18		Y	5	1.34039	57.0614	42.5708	0.000321543	ATGATCACTTATATACTGCTTCTCACATCTATCCTCCTGGCACCGGGTCAAGTGGCCAATTGGTCCATTCCAGGTGCCCCTCAACATAAACCTTTACATGCGAAGAGACACAGTTCGTCCATGTACAACTGGGAACAATCGTGGAATTCTCAAACCAACAATCAAATAACAACCATTACTACTTCAACTTCTGGAACTATTCCACCCAACAGTGGTCTTCACCAAGGGGCTGCGAGTACATGGAGTTATCAGTATTGCTACTCGAGTAGCTCTGATGATAACCAAGATAACTCAGCTGCCTCTTTCGGGGATTCATCTTCGACATTTCCTGCAAGCCAGTCGGGGGCAGGATCTGACTCAGGTTTCAGTGATGAATTCGCCTCAGTCCCCGGAAGCTCC…	MITYILLLTSILLAPGQVANWSIPGAPQHKPLHAKRHSSSMYNWEQSWNSQTNNQITTITTSTSGTIPPNSGLHQGAASTWSYQYCYSSSSDDNQDNSAASFGDSSSTFPASQSGAGSDSGFSDEFASVPGSSNTTPVVNSPPKPVRQEQTYSPPKPSVEVPSIPKDLSPTPQPKYANVTKSPGLPRSSALSAGDTSRYSSTKSDSPSLLSTPNPESTDNKEDKKESSRLPALSDSDTGGTKKLTPSPSGSHQDWLDSHNNYRSQYGVKSLTWSEDLVEAARSEVEKCVWKHTKHNQYGENIAAGQNSPSEVVVAWVEGPNERDIFSPDSATPTHFTQVVWKETEQIGCAVKSCETIEGSNLPQAPVKLWACEYHPKGNVGGQYAKNVLAAAGGKPLAA…	PGTG	PASA pass	Signal peptide without any transmembrane domain			HSP_Group1
HSGS210|asmbl_10412|m.1419	asmbl_10412	m.1419	400	308-1510(+)	complete	PGTG_07771T0	0	400	99.75	400	PGTG_07771T0	0	400	99.75	400	PF10282.4|Lactonase	PGT21_A	1366			Yes	22		Y	6	1.41786	6.88018	4.8525	0.00833412	ATGAATAATCTAATCCTCCTGTGCAGCTTGGTCTGCCTTGCCGGGTTGTCTCAAATATGTTCTGCACAAGCCACAACTAAGGCTGCCTCGGCTACTAGTACTACTTTAAAAATCTTCGTTGGCGGTGATCAAGGCCAAGGAATTTCAGTATTCACATTTGATACTGTCAAGGGTACGTTGACACCTCAGGCTCAAGGGAAGTCTGATGCGCTCGGTCCCAGCCCCATATGGTTCGAATTTGACAAGGCTAAAAAGCTCATGATCAGTACTTCGGCTGAAAAATTCGATGGCAAAGAGAAGACGGGGGGTGTCTTCTCAGCCGCCGTAGCGGCTGATGGGACTTTGAAGAAAATCTCATCCACCGAAACAGATGAAGCACCTGTCTCACTTGAAATAAGT…	MNNLILLCSLVCLAGLSQICSAQATTKAASATSTTLKIFVGGDQGQGISVFTFDTVKGTLTPQAQGKSDALGPSPIWFEFDKAKKLMISTSAEKFDGKEKTGGVFSAAVAADGTLKKISSTETDEAPVSLEISPDEKLVMVASFNGGSVTTYDLNAGKLSAKPTKTFKFQIKKPGPVAERQTQAAAHQVKLDPAGKLLLVPDLGMDKVHMFSLVSDGKTTSLAPQRDIPIDAGCGPRHLVFDPKKIDRPTFYLLCELSSQLLMIEITDSTKGKIIEKHSVLPPNAKNTFNAAEIIISPDGKFLYTTNRQKDKAGKEEDNIFSIFARDLDSGKLTPKGTSPTGGKGPRHCALSPDANASFMVVANQDSNQISVHKRDPQTGALTFVKSADTKSPAIAVFQA	PGTG	PASA pass	Signal peptide without any transmembrane domain
HSGS210|asmbl_10474|m.1637	asmbl_10474	m.1637	86	39-299(+)	complete	PGTG_21390T0	9.9e-41	86	98.84	85	PGTG_21390T0	9.9e-41	86	98.84	85		PGT21_A	1367			Yes	17		Y	2	1	3.66	3.66	0.07207	ATGTTGAACAAAGCAATCCTTATCATGATGATCGTAGTCATGATTCAATCGATCCAAATCTTGGAATCCAAACCCTCTCGGAAGGCCATCGAGAGACGTCGCATTGGTGCCGACTATCCTAGCCCCTCAAATGGCAAAGTGTTGACGAAAAGAAAAGAGGCTAAGAGCAAGGCAGCTGCGAGTGAGAAAACGTCATCTAAAGGAGGTTGCAGCAATAACGGTTGTGGAACAGTTGATGAAGGTAGCGGGCAAGGCTTCTGA	MLNKAILIMMIVVMIQSIQILESKPSRKAIERRRIGADYPSPSNGKVLTKRKEAKSKAAASEKTSSKGGCSNNGCGTVDEGSGQGF	PGTG	PASA pass	Signal peptide without any transmembrane domain
HSGS210|asmbl_10500|m.1711	asmbl_10500	m.1711	173	296-817(+)	complete	PGTG_07814T0	7e-114	172	100	172	PGTG_07814T0	3e-113	172	100	172		PGT21_A	1368			Yes	21		Y	2	72.7768	6.53143	-11.1426	1.25898e-05	ATGATGCTTTTCAACCAAATTGGCTTCCTCGTATTAGTCTCAGCTGCGGCCACCGTGTTGGCTGCTGACCCAGCAGGTCCACCTGCTGACAAAGGCGTCACCGGTAGTTCCGCCGACCCCAAACCGGCCGGGTCCCCTCCCAGTTTAGATGCAAGCAAGCCTGACGCCAAACCTGATGCCAAACCTGATGCCAAACCGGATGCCAAGCCCGATGGCAAGGATGGCAAGTCCGATGCTAAGGCTGATGCCAAGCCCGACGGTAAGACGGATGACAAGGCTGCTGGGCCACCTGGCGGCGATCCTACCAAAGGCACTGACTCGAAAGGAGCGGCATGCACTTGTCCCTCACCAAGCACACCACCGGAAGAACCTGTCAAGAGCCCCGAAGAGGAACCCGCC…	MMLFNQIGFLVLVSAAATVLAADPAGPPADKGVTGSSADPKPAGSPPSLDASKPDAKPDAKPDAKPDAKPDGKDGKSDAKADAKPDGKTDDKAAGPPGGDPTKGTDSKGAACTCPSPSTPPEEPVKSPEEEPAKPPAEDSESAAGSTFGLLSQQTHLGYLGTSLLAVLAAIYV	PGTG	PASA pass	Signal peptide without any transmembrane domain
HSGS210|asmbl_10505|m.1737	asmbl_10505	m.1737	593	356-2137(+)	complete	PGTG_07809T0	0	592	97.98	594	PGTG_07809T0	0	592	97.98	594		PGT21_A	1368			Yes	22		Y	10	1.40292	22.6526	16.1468	0.00111731	ATGCCACGCACCAGCCTCATTTGTCTCGTGGCTCTGGCTGCCCGTCAAGGGTACTTTGCCAATGCCGCTGCCATCGCAGCAACTGCCTCTTCATCATCTTCCGCCTCAGCCTCAGCTGGTTCCACCTACATGGTGAATGGCCAGGTGGTAAAATCCAGTTCTAGCTCGGCGCAAGCTGGTGCTGGGGCGTATGCTTACGCCGACTCGGATGGGCATCAAGTCGAGAAACATTGGTCCAACTCCTCGACTAACGGGTCCAAAAAGAAATGTGACTGTGAGGACAAGGGCTCGAAGCCTTGTGACCAGCAAAAACAGGATAATGGCAATTCGCCCGTGCCCGGAGTCTCTAGCGGAGACACCTCCCCTTCTGGATCCAACCAACCCGGATCCAATTATCCG…	MPRTSLICLVALAARQGYFANAAAIAATASSSSSASASAGSTYMVNGQVVKSSSSSAQAGAGAYAYADSDGHQVEKHWSNSSTNGSKKKCDCEDKGSKPCDQQKQDNGNSPVPGVSSGDTSPSGSNQPGSNYPTDASSGSGNSGYPSTPSGSGYPSQQGSDCTGGGAGSSSGCTSASHYPDSSPSPNSSGYPSVSSGGSDYPSGPSGGNNYPSVSSGGSDYPTGSSGDNNYPSVSSGGSNYPSSPSVDNNYPSVSSGGSNYPSGPSGGNNNYPSITSGGSGYPSSNTTSGPSPSGNGYPLPSNDYPSTSGNNTPSISSGGGSYPSGSSETSPQGNSYPSAPSRGSDYPSVTSGGNGYPTNSTGSNSYPSGSPSVTSGGGDVPPPVSSGTNDYPSGPAGN…	PGTG	PASA pass	Signal peptide without any transmembrane domain			HSP_Group1
HSGS210|asmbl_10510|m.1763	asmbl_10510	m.1763	215	391-1038(+)	complete	PGTG_07812T0	3e-131	215	98.15	215	PGTG_07812T0	1e-130	215	98.15	215		PGT21_A	1368			Yes	20		Y	3	49.5554	2708.39	54.6538	0	ATGCTTTTCTCTACCAAAGTCGTTGTTTTCATGGCCGCCCTCGCTGCCCAGGCCAGTGCTTCCACCAGCAAGCCAGCCCCTGGTGCTATGGACATGTCCACCCCCACCCCTGGCAGCGGTGATTCCAGCAGTGCCCCACCAGCTGACAGCAGCGCCAACTCGACCGCGCCGGCTTCGCCAGCAGGAGGAAACAACTCCACCTCTGCTGCTCCTTCCACCGCCCCCACCGGCGCCGCCGCTCCAGCCAACAGCTCCAGCCCTTCATCCGGATCAGCTGTCTCTCCCACTTCGGCTGGTGCTCCAGTCCCCGGTGACATGTCATCTGGGCAATGCATGTGCCCACCAGTTCCCCAATGTGGTGCCAACCCTGGCAGCCCTGGTCTCCCCAGCCCAGGCTCC…	MLFSTKVVVFMAALAAQASASTSKPAPGAMDMSTPTPGSGDSSSAPPADSSANSTAPASPAGGNNSTSAAPSTAPTGAAAPANSSSPSSGSAVSPTSAGAPVPGDMSSGQCMCPPVPQCGANPGSPGLPSPGSSAPSPSPAGPAGQQTPVTPAPGAPANGTNGAVSPVGTTPGAGAGQTTPPENTNTTEGSGSPTLRNSFSLAGLLTAGAVALAL	PGTG	PASA pass	Signal peptide without any transmembrane domain			HSP_Group1
HSGS210|asmbl_10571|m.1866	asmbl_10571	m.1866	243	375-1106(+)	complete	PGTG_07825T0	7e-156	243	99.18	243	PGTG_07825T0	3e-155	243	99.18	243		PGT21_A	1370			Yes	25		Y	4	1.88823	11.3612	6.01685	0.00457429	ATGAACATCCTCTCGCCCGCCGCGTTTCTCATCATCTTGGAGCTCTCAGGCCAATTGCCGCAGTTCGCCGCGGGACAAGGATTACTAGGCTCAGGGCCACCAGGCGGCGCCCCCGGGCCAAAGCCAGATGGCGCCAAGTTGGACAGCCCGCCAGGGATGGGCGGAGGTCCTGTTAAGACCGACGGCCCCAAACCCGATAGCCCACCAGGAAAGGACATGGGAGCACCACCAGGCAAAGACATGGGCGGGCCAAGCAAGGGCCTCGGTTTGCCTTCTCCCGGACCTAACTCCTCCGCCTCGGCTTCTGCCGCCGCTGCTGCTAGTGCCTCGGTCAGCGTAGACGGCATTACCAAGACCTCTTCCGATTCGAGCAAATCCGGAGGTCCACCCGGGGGTGGT…	MNILSPAAFLIILELSGQLPQFAAGQGLLGSGPPGGAPGPKPDGAKLDSPPGMGGGPVKTDGPKPDSPPGKDMGAPPGKDMGGPSKGLGLPSPGPNSSASASAAAAASASVSVDGITKTSSDSSKSGGPPGGGGTWSLTSPSGQTCSCTCKDEPKPPPPKCDSPPPITSGGGDTPPPPPPDKKDSPPPPPDKKDSPPPPPPDNKGPPDTPGITSPSAAPSVIFGAPNWISESFLLGTLMYILA	PGTG	PASA pass	Signal peptide without any transmembrane domain	PGTAUSPE_304	samelength_above87percentmatch
HSGS210|asmbl_10572|m.1870	asmbl_10572	m.1870	199	180-779(+)	complete	PGTG_07828T0	5.9e-113	198	98.97	193	PGTG_07828T0	5.9e-113	198	98.97	193		PGT21_A	1370			Yes	23	ExpAA=14.62|PredHel=1|Topology=i7-24o	Y	5	7.67	2.05	-3.73	0.00575	ATGATGACGACGAAGACGTGGCTCCTGATAGTAATTGCTTTTACACTCAATCTTGCGATCAGCCTTGCTGATAATAATACACCGAACCCGTATCCGCTATCAGTTCAAGCCAAGCTTGAGAATGGACCACTGAAGGTGTACTTCCAGGCGGTCAATATCCCCCCCGAAGACCGGCCGCCAGAACTTGCGTATTATAAGGGTAGACCAGTTGCTATGGTGGCGATCATGTTTTCTGGACTTGCAGAGGGCCAAGAGTTTACCTACTTCATTCACGAGAAACCGATCGAAAACAACGATTGTAACACCGCCGGTGGGCATTGGAATCCGAAAGGCAGGGACACGTGGTCTGCAAGTTACCGTTGCGATGCCCGCAGACCGGGTCTGTGTGAGGCGGGAGAC…	MMTTKTWLLIVIAFTLNLAISLADNNTPNPYPLSVQAKLENGPLKVYFQAVNIPPEDRPPELAYYKGRPVAMVAIMFSGLAEGQEFTYFIHEKPIENNDCNTAGGHWNPKGRDTWSASYRCDARRPGLCEAGDLSGKHGKLKGTGTPQAPAVTYYDLSLKLTYSRRGMLGKSLVVYDSSNKPILCGNIIDPSTVAETNS	PGTG	PASA pass	Signal peptide with single ovelapping TM
HSGS210|asmbl_10577|m.1893	asmbl_10577	m.1893	177	236-769(+)	complete	PGTG_07831T0	3e-130	177	100	177	PGTG_07831T0	1e-129	177	100	177		PGT21_A	1370			Yes	28	ExpAA=20.96|PredHel=1|Topology=i7-29o	Y	7	262.924	10.9596	-23.9903	1.60339e-07	ATGAATCCTCCAACCATAAAATTAGTTCATTTTCTAGGTCTACTGCTGTTCATTTTTGCCTATGTTCCGGCCATTGTCCGTGCAGCCGGTCGGGCCCAGCCAACCTGCCCGAAAGGGTATTCAGCTCAAGTGATTGGAATACAGGGTATCACCGGGAAGGTCACGTTCAAGCCGACGACCGCAGGCATTGAGGTTACCGTTGTGGCGAACGGCTTCGAAAGGATGGAAAAACATAAATGTCATATTCACGTAAATCGGATCCAGGGTGGTAATTGTTATACGGCAGGTGCAAACTATGATCTCAACAGCAAGCAGCCTAACTGTCCCTTGAGAACACCTCAAGATCAATGTCAAACTGGGGATCTAACTGGTAAAGGAGGAGACTTAGAACCTAAAAAA…	MNPPTIKLVHFLGLLLFIFAYVPAIVRAAGRAQPTCPKGYSAQVIGIQGITGKVTFKPTTAGIEVTVVANGFERMEKHKCHIHVNRIQGGNCYTAGANYDLNSKQPNCPLRTPQDQCQTGDLTGKGGDLEPKKPGVEVSMRYTDKILKVQDLVGHSVVFHDQGGDFIGCGNIECVTR	PGTG	PASA pass	Signal peptide with single ovelapping TM
HSGS210|asmbl_10580|m.1895	asmbl_10580	m.1895	185	215-772(+)	complete	PGTG_07832T0	2e-109	316	99.42	172	PGTG_07832T0	8e-109	316	99.42	172		PGT21_A	1370			Yes	25		N	7	2.60163	5.65898	2.17517	0.211627	ATGAATCTTAATTCAGTTAGTGGTCTCAGTCTATTGCTGTTAACTTTTGCCTGTGTTCCAGCCATTGTCCGGGCGCCAACACCAAAGCCTGCACCAAAGCCGCAGCCCACCCCGGCCTGCTCGCAGGCTTCAGTCCAGATTACCGGAATATATGGTATCACCGGGTCGGCGACCTTCAAGCCGACGACGAAGAGCCCTAAGGGCATTGATGTCTCAATTTCAGCAACTGGTTTGAGACAACAACAACATACATATCATATTCATATAAATGCCGCCGATATCAGTAATTGTAATTCGGCAGGTAAAAACTATGACCCAACAAACCTTAAAAAGCTCAATAATTGTCCTGGAGGTAGAATCGAGAATCAAAATAAATGTGAAGTTGGTGATCTGTCTGGT…	MNLNSVSGLSLLLLTFACVPAIVRAPTPKPAPKPQPTPACSQASVQITGIYGITGSATFKPTTKSPKGIDVSISATGLRQQQHTYHIHINAADISNCNSAGKNYDPTNLKKLNNCPGGRIENQNKCEVGDLSGKGGFLAPDQAGATVSKAYTDTILQFSDIKGRSLVIHDAKGDFIACGNVVCQP	PGTG	PASA pass	Signal peptide without any transmembrane domain
HSGS210|asmbl_10581|m.1898	asmbl_10581	m.1898	191	896-1471(+)	complete	PGTG_07833T0	1e-133	191	99.46	185	PGTG_07833T0	5e-133	191	99.46	185		PGT21_A	1370			Yes	28	ExpAA=15.35|PredHel=1|Topology=i7-26o	Y	6	1.77564	3.34049	1.88128	0.356354	ATGAATCTTCGAATCCCAAATTCAGCGAATTTCATGGGGCTCTTGTTGTTTGGTATTGCCTTTGTTCCAGACATACTCCGTGCACAACCGCCATTGCCGCCAACTAAACCGCCAGGCAGACCACCTACAAGATTCCCCTGCACAGAGGCTTCAGTTTTAATTAATGGACTACAGGGAATCACAGGGACAGCATTCTTCAAGCCAAATGTGGGAAGGAATCGGGGAATTGACTTCAAAATCTCATTGAATGGCTTGCAAAGGGTAGAGAATCACAAATATCATGTTCATGAATTTGCCTTAACCCCCGGAGGTGGTTGTAAATCAGCAGGTAAAAACTTTAATCCAACAAAGAAGCCAATTCCCTGTCCCGCCAATTCACCTCAAAGTGCCTGTGCAATT…	MNLRIPNSANFMGLLLFGIAFVPDILRAQPPLPPTKPPGRPPTRFPCTEASVLINGLQGITGTAFFKPNVGRNRGIDFKISLNGLQRVENHKYHVHEFALTPGGGCKSAGKNFNPTKKPIPCPANSPQSACAIGDLSAKGGSLKPATAGATVGTEYLDTVLKFSDIQGRSLVIHDQGGDYIACGDIVCKQN	PGTG	PASA pass	Signal peptide with single ovelapping TM
HSGS210|asmbl_10585|m.1903	asmbl_10585	m.1903	177	208-741(+)	complete	PGTG_07835T0	1e-126	173	100	173	PGTG_07835T0	6e-126	173	100	173		PGT21_A	1370			Yes	22		Y	4	11.5499	1.37476	-8.40141	5.5658e-06	ATGTTATTCAGCATGCAATTCTGGCAGCTTCTGGTTCTGGTTTCCCAGCTAGGCATGATAGCCGCCGTTCCGAACCAGCACGCAGTCCGAAACTCCAACACCGCGGTGGCATTCATGAAGGGTGCCGGGGGACTGAAGGGGGTGTTTGTGTTTGTGCCTGAAGGCAACACCATCAAGATGTCGATCGAGTATTCCGGAGTGCCTGAAGGGCAGTCATTCGCCTATCACATCCACGAAAAGGCCTATACCAATGGCAATTGCGGTTCCGGTGGTGGTTTCTGGAACCCCACAAGGTCTACCATGAAGGCACCGGGCTCCTGCGTGGCCCATGCACCAGGACATTGTGCATCAGGAGACCTGTCGGGAAAACACGGCAAGTTGGTCGGCCATGGCGCCAAG…	MLFSMQFWQLLVLVSQLGMIAAVPNQHAVRNSNTAVAFMKGAGGLKGVFVFVPEGNTIKMSIEYSGVPEGQSFAYHIHEKAYTNGNCGSGGGFWNPTRSTMKAPGSCVAHAPGHCASGDLSGKHGKLVGHGAKSTSLRIFDPSLKITGSSQGIIGKTLMIHNAEGTPVACDIIAHKA	PGTG	PASA pass	Signal peptide without any transmembrane domain
HSGS210|asmbl_10592|m.1929	asmbl_10592	m.1929	207	521-1144(+)	complete	PGTG_07834T0	1e-135	187	99.47	187	PGTG_07834T0	5e-135	187	99.47	187		PGT21_A	1370			Yes	24		N	5	111.462	1.90565	-58.4903	1.03068e-41	ATGTTTTCTTTTGGCCCCCGCTTCTCAGTGCAGACAGTCCTCTGCTTGTCGGTGCTCGGCATGGTACAAGGTCTCAGCTTGCCCAGCACAGTAGGTCCCGAGGGCGCTTTAAGCGACCCCACAGGCGCGGTCTCATCTAGTACCGACATTCCGAGCGAAACTATGGCCATGGCCTCCTTTACTGGCTCGGGGATAACCGCTCATTTCCAGTTCTCCTACAACCCGACTAGTTCCACCAGCAGAGTCAACGTCGTTGTGACTGGTCTGAAGGATGGCTTCAACAATCCTTACCACATCCACACATACAGTTCCGCAAAATATGGCAGCTGCACCTCAACTGGACCTCATTTTAATCCTACCAACGCCACAGCGGAACATTGCGATCCCGCAAACCCCACG…	MFSFGPRFSVQTVLCLSVLGMVQGLSLPSTVGPEGALSDPTGAVSSSTDIPSETMAMASFTGSGITAHFQFSYNPTSSTSRVNVVVTGLKDGFNNPYHIHTYSSAKYGSCTSTGPHFNPTNATAEHCDPANPTLCEVGDLSGKHGNLESRANEFRTTYEDSSLKLSQTMDGILYRSIVIHGPNKTRLACGTIVPSGSSSDDKNVDEV	PGTG	PASA pass	Signal peptide without any transmembrane domain
HSGS210|asmbl_10627|m.1987	asmbl_10627	m.1987	425	324-1598(+)	3prime_partial	PGTG_07846T0	0	603	97.88	425	PGTG_07846T0	0	603	97.88	425		PGT21_A	1372			Yes	24		Y	1	3.09261	1.35197	-2.28748	0.257696	ATGGTTTCTTTCAAACTCGTCCAATTTATTTCGATCGTCGTTTTCGCATCGACCTGTATGGATACCCAAGCTGGCCTCGTTACAAGAGCCGCACCGGCGCCCAAAGCAAACGATGTACCTCTAGATCCTACGGACGTTCCCGGAGGCAAGAATGCCAACGTCAATTCTAAAAACCCCAAGCCGCCAGCTTCTACTGTACCTGTTGGAAGTCCCAAGAATCCCAAATCTGCAGCTCCTTCGGAAGGGTCAACCGGCAAGACCGATCCCAAAAACCCCAAGTCGGCTCCTGGTATGCCAGGGGGAAACAACAAGGCCTCGGAATCACCAAAGAATCAGAAACCAGGAACCACCACTCAGAACCACTCCCCAGAAGAGGTCAAAGCCTTGATGGACAGACTT…	MVSFKLVQFISIVVFASTCMDTQAGLVTRAAPAPKANDVPLDPTDVPGGKNANVNSKNPKPPASTVPVGSPKNPKSAAPSEGSTGKTDPKNPKSAPGMPGGNNKASESPKNQKPGTTTQNHSPEEVKALMDRLKLSPNSTGAPGAGSSTPENSKSKTKAGGGSGTPPAGPGKTSKPNAMTRRAEAATKSAEDKKASFMEKLKAKSSADTKAGLVTRATPVPKANESATPSQGSTGKTDPKNPKSTPGMPGGNNKTPEPLKNHSPEEVKALMDKLKLKPNSTGAPGAGSSTPENSKSKSKAGGGSGSGTPPAGPGKTSKPNAMTRRAEAATKSAEDKKASFMEKLKAKSSASGRPAGTPPAELTKRADAPGGGSEDKKAAFLEKLKAKLASGGGLSKGGE…	PGTG	PASA pass	Signal peptide without any transmembrane domain
HSGS210|asmbl_10628|m.1990	asmbl_10628	m.1990	282	324-1169(+)	3prime_partial	PGTG_07895T0	2e-142	446	83.8	284	PGTG_07895T0	1e-141	446	83.8	284		PGT21_A	1372			Yes	24		Y	1	1.57433	1.1922	-1.32053	0.788063	ATGGTTTCTTTCAAACTCGTCCAATTTATTTCGATCGTCGTTTTCGCATCGACCTGTATGGATACCCAAGCTGGCCTCGTTACAAGAGCCGCACCGGCGCCCAAAGCAAACGATGTACCTCTAGATCCTACGGACGTTCCCGGAGGCAAGAATGCCAACGTCAATTCTAAAAACCCCAAGCCGCCAGCTTCTACTGTACCTGTTGGAAGTCCCAAGAATCCCAAATCTGCAGCTCCTTCGGAAGGGTCAACCGGCAAGACCGATCCCAAAAACCCCAAGTCGGCTCCTGGTATGCCAGGGGGAAACAACAAGGCCTCGGAATCACCAAAGAATCAGAAACCAGGAACCACCACTCAGAACCACTCCCCAGAAGAGGTCAAAGCCTTGATGGACAGACTT…	MVSFKLVQFISIVVFASTCMDTQAGLVTRAAPAPKANDVPLDPTDVPGGKNANVNSKNPKPPASTVPVGSPKNPKSAAPSEGSTGKTDPKNPKSAPGMPGGNNKASESPKNQKPGTTTQNHSPEEVKALMDRLKLSPNSTGAPGAGSSTPENSKSKTKAGGGSGTPPAGPGKTSKPNAMTRRAEAATKSAEDKKASFMEKLKAKSSASGRPAGTPPAELTKRADAPGGGSEDKKAAFLEKLKAKLASGGGLSKGGEGASAMGGKSPMSKRADSPSGPSEEKK	PGTG	PASA pass	Signal peptide without any transmembrane domain
HSGS210|asmbl_10648|m.2033	asmbl_10648	m.2033	251	206-961(+)	complete	PGTG_07851T0	8e-176	251	98.81	251	PGTG_07851T0	3e-175	251	98.81	251		PGT21_A	1373			Yes	26		Y	0	1	4.05322	4.05322	0.0444811	ATGTATTCATCATCAAAGGTTTTGCTTATGTTGAGTGCTATCGTATCACTCGCCACTCAACTAGTCTCTGTCTCAGCCTTCGAACCAATGACCAATGAGGACCTAGAAGAGCGTCAACCCCATCATCTGCTGCAAGCCCGCCAGACGCCAGCTCCCAAGCGAGAGGAGCCGAAGGCAGTCAATCCAGGGCAGCCACCCAAGCCGGATGACAAGTCGAACAATCCAGCCGAGGCCTCTGCTGGCAACCTTATCGGAATGCTCCTGCTCACCTCAGAGGCACTCGATGCGGTCACTCACATGGGATCTAATGCGACGACCGTCAAATTGGGCAGCGAGGCTATCATCAAAATGCTCCCCGACTTGAAAGCTGGTCGGCAGAAAGTCTTGAAAGATGCTAAC…	MYSSSKVLLMLSAIVSLATQLVSVSAFEPMTNEDLEERQPHHLLQARQTPAPKREEPKAVNPGQPPKPDDKSNNPAEASAGNLIGMLLLTSEALDAVTHMGSNATTVKLGSEAIIKMLPDLKAGRQKVLKDANKNGVDDDLEKKISAAAESMNQMLKDISAKPEDANAIKAKFASLVDSFNQVINVSEATINLALPAKAAEFEKAKLEGGLKKEEQAAAGAGGGKAPAKKEEPKGQPPAKKEDPKGPAPKP	PGTG	PASA pass	Signal peptide without any transmembrane domain
HSGS210|asmbl_10708|m.2200	asmbl_10708	m.2200	540	85-1707(+)	complete	PGTG_07867T0	1.1e-205	387	98.57	345	PGTG_07867T0	1.1e-205	387	98.57	345		PGT21_A	1374			Yes	20		Y	3	1.13	7.76	6.84	0.00049	ATGAATTTGGGAACGTGCAGCTTACTCTTTGGCTTCCCAGCCATCTTTACCATTAATGCCATGGAAGAGTGGCACCCTCATGGTTGGCTTGGGCAGGAATGGAACTGGGATTCCACTGTCCTCAGATCGTCTGATGCCAACGGTGTTGACGCCTTTGATGAATACCTTTATCCGAAAGATCACAATCGATTTTCACACAAATCAAATATCCCAGAGATGAACAGTAATGGATTTCACGCTTCCCCGGACTCCCACTTCGATTTTCCCGAAGCCTCAGGCTCAACGGAAGGGGTGCTAGACGCCCTGTTGGCATTTGCTCGAGTCTACTGGAAAAACCAGATACTCGACGCAAATCTACATACGATGAGGAACACAGGGGAAGGCGACGAGTCGGCTACC…	MNLGTCSLLFGFPAIFTINAMEEWHPHGWLGQEWNWDSTVLRSSDANGVDAFDEYLYPKDHNRFSHKSNIPEMNSNGFHASPDSHFDFPEASGSTEGVLDALLAFARVYWKNQILDANLHTMRNTGEGDESATKQASETTQFSSASNSVPSENPTAKRPRLQLSPSNRLKNTHHEGTETDTWIAPRSSSKQPKANRRLTRVGQGSFREFGLNAAVLDAVFAKIQSGFLTSSFRSKGYYPEATTTTNVAQSIYVPRITFDIKLFDHVQDLEGNTHNLDKLLQMIKELPGGQMVIPPKRLKNFINVFSPTKQNASPTELKTPPEQNALPTELKTPPEQKASLTEVKTPPEVRERKDKKIRDAERYAFLKERKREFNENQDIWLIYFMVQTNRDFTFYLQKI…	PGTG	PASA pass	Signal peptide without any transmembrane domain
HSGS210|asmbl_10711|m.2202	asmbl_10711	m.2202	110	109-438(+)	3prime_partial	PGTG_07867T0	1.4e-63	387	100	110	PGTG_07867T0	1.4e-63	387	100	110		PGT21_A	1374			Yes	20		Y	3	1	1.35	1.35	0.79024	ATGAATTTGGGAACGTGCAGCTTACTCTTTGGCTTCCCAGCCATCTTTACCATTAATGCCATGGAAGAGTGGCACCCTCATGGTTGGCTTGGGCAGGAATGGAACTGGGATTCCACTGTCCTCAGATCGTCTGATGCCAACGGTGTTGACGCCTTTGATGAATACCTTTATCCGAAAGATCACAATCGATTTTCACACAAATCAAATATCCCAGAGATGAACAGTAATGGATTTCACGCTTCCCCGGACTCCCACTTCGATTTTCCCGAAGCCTCAGGCTCAACGGAAGGGGTGCTAGACGCCCTGTTGGCATTTGCTCGAGTCTACTGG	MNLGTCSLLFGFPAIFTINAMEEWHPHGWLGQEWNWDSTVLRSSDANGVDAFDEYLYPKDHNRFSHKSNIPEMNSNGFHASPDSHFDFPEASGSTEGVLDALLAFARVYW	PGTG	PASA pass	Signal peptide without any transmembrane domain
HSGS210|asmbl_10733|m.2263	asmbl_10733	m.2263	123	1968-2339(+)	complete	PGTG_07872T0	9e-57	144	85.86	99	PGTG_07872T0	4e-56	144	85.86	99		PGT21_A	1375			Yes	24		Y	1	1.52281	1	-1.52281	0.68828	ATGAATACTGCGGCATTGCCGATTTATTTTCTAGCTATTGCCCTACTATCGTCAATCGATCAAATTGCTTCTCTGACAACGTTTGAAAATACTTTCAAGGAAGTCAGCTCCGTGTGGTATGAGAAAGGCAGAAAAGAGGCCAATATAATGTTGGCCAGAAGTAAATATCCCAGCTCACCAATGGAAATTACAGAGGGGATATTTGGGAAGCGCACCAGTCCACATGAATCTGGAAAAAATACCGAGCAAGAGAAGACAGCTGGTGAGATCTTATCAATAACGCAAAAGGGACAATTGAATGGTCTTGCTGACTCTGTTAAATATCTTTGTTTCAAGCTCAACTGGCGAAAACATCTCCTCAAGAGGACCTGA	MNTAALPIYFLAIALLSSIDQIASLTTFENTFKEVSSVWYEKGRKEANIMLARSKYPSSPMEITEGIFGKRTSPHESGKNTEQEKTAGEILSITQKGQLNGLADSVKYLCFKLNWRKHLLKRT	PGTG	PASA pass	Signal peptide without any transmembrane domain
HSGS210|asmbl_10750|m.2295	asmbl_10750	m.2295	82	114-362(+)	complete	PGTG_21395T0	1e-15	82	50.63	79	PGTG_21395T0	5e-15	82	50.63	79		PGT21_A	1376			Yes	21		Y	5	1.30927	17.4058	13.2942	0.000157318	ATGAACTGTCTTGTATTGCGTATGATCCTCATGGTGGCTGCGCTGGTTCCCGTCTCAGTCGGCATGTCTACCATGGATCAGAAAACTATCGCGGCGCTAGAGGCAGATTCAGTCACCTCTTTGTCTGAACCCCAGATGCCTCCCGATGGCGACAGCGTTTTCGGTATCAACCTCATCAGAGGAGTTTGTGAAGGTTGCCGCGCAAGGGGCGATCCGTGTGGCCAATGGTGTCCTTCAAATCAAAAATAA	MNCLVLRMILMVAALVPVSVGMSTMDQKTIAALEADSVTSLSEPQMPPDGDSVFGINLIRGVCEGCRARGDPCGQWCPSNQK	PGTG	PASA pass	Signal peptide without any transmembrane domain	PGTAUSPE_52	samelength_above87percentmatch
HSGS210|asmbl_10817|m.2446	asmbl_10817	m.2446	184	429-983(+)	complete	PGTG_07904T0	6e-133	184	100	184	PGTG_07904T0	3e-132	184	100	184		PGT21_A	1384			Yes	20		Y	5	2.63214	1.27503	-2.06439	0.360535	ATGCGCTCCTCATTTATTTCCGGATTAGTGTGCTTATCCCTTGCTAAGTACTCAGTCGGACTTCCACAACTACCTCTCCTCCAATCGACACGTCCTTTTCAGCCAATCCAAGCACGTGCGATACTGCTGAGCCCCACAGGAGCACCCATCTTCGGCGTGATTGATTTCCGGGCTACAACTCTGACAGAAGTTCAAGTCGACGTGGTTGTGAATGGACTTGAAGCTTTCGTTCCGCAAGCTAATCATGCTTATCACATCCACGCCAGTCCTGTAGGACCCGATGGTGATTGTGCAGCTGCCGGGGCACATTTGTCGGCAGCTGGAATTCCCGATTCCGTGCCTTGCAATCCAATGATGCCACGACTATGTCAGGAGGGGGATCTAAGCGGAAAACACGGA…	MRSSFISGLVCLSLAKYSVGLPQLPLLQSTRPFQPIQARAILLSPTGAPIFGVIDFRATTLTEVQVDVVVNGLEAFVPQANHAYHIHASPVGPDGDCAAAGAHLSAAGIPDSVPCNPMMPRLCQEGDLSGKHGVLPGNQRVVQSSYTDSTLQFLSPESGIIGRGLVVHDAKGARIACGNITRVN	PGTG	PASA pass	Signal peptide without any transmembrane domain
HSGS210|asmbl_10850|m.2548	asmbl_10850	m.2548	519	5-1564(+)	complete	PGTG_07918T0	1.5e-213	405	94.66	374	PGTG_07918T0	1.5e-213	405	94.66	374		PGT21_A	1389			Yes	19		Y	3	1	5.17	5.17	0.01074	ATGCACCAGTTGCCTGCCATTGTTCTCCTCCTCACCATGCTTCCTGCAACTGAGGGCACTATCCATTCGGCCCAAGAGATATCTACATGGAAAACTGACAACCCTATTACCAAAGGAACCGATCGGCCAACTTTGCCTTTTCAACTGATCAACGCCCCGGAAGGTTCGAATTTATGGAGTTCTAACAGGCAAGAGTTACGTGATAAGCCTATAGATTTTTTTCCAAATCCTGAGGGCGATGCCGTGATGGCAGTCAGCTCGGTTAGCTTACTCTCATCAGAGGTTCAAGGCAATGAAAATCAGTCAATCGGAAGTTCAAGGGGGCAGAAGCGGTTTCATCCAGAATCCAGCGCGCACAGCGTTTTACAGACGAAGGCAAGGGAAACTCTGAGGATGAAT…	MHQLPAIVLLLTMLPATEGTIHSAQEISTWKTDNPITKGTDRPTLPFQLINAPEGSNLWSSNRQELRDKPIDFFPNPEGDAVMAVSSVSLLSSEVQGNENQSIGSSRGQKRFHPESSAHSVLQTKARETLRMNSRPSRMYPQRYQERKSSADPVETRTAPQASMHFVSHEPVAHPVIKLLGVFMAPHVQPISFDSNDLVKSPEAHQADSYSTVNAGVDSRNYDFLLFSHKPLDPSTSSPTKNSLNLSINNESPGRILANQIEDTVHWDSQDEIKIQHELTRIRFDKELFKNLDYFLDMFNLLSQKEELVMSEREFIVYHIEFSDRLKVARENLAKQSLESDNSELDQNLGKSVEKLLRHQELWHMHWKRLTDFQFTSCIQKIVAFKSLRTRRLVTVFLF…	PGTG	PASA pass	Signal peptide without any transmembrane domain
HSGS210|asmbl_10877|m.2603	asmbl_10877	m.2603	359	5540-6619(+)	complete	PGTG_07923T0	0	359	99.44	359	PGTG_07923T0	0	359	99.44	359		PGT21_A	1390			Yes	24	ExpAA=16.59|PredHel=1|Topology=i5-27o	Y	3	55.8903	4.45062	-12.5579	6.55303e-26	ATGACGCCGGGTTGCTTATTACACAGGGCTCTAGTCTCCACCCTGGCGATCGGCTTCGGACTCGCTACCGCCGCACACATCCCCTCCAGTCAACTGACCCTCTTCTCGAACCAGTTCAACTACAACAATCTCAACAATACCTCCTCATCCTCCGCAAGACTCCATCTCTCCCAGTCCGAGTCTACCCATCTCGCCGCCATCCATGCCAGAGAATTGATTCACTACAGATCTGAAGGGATTGGAACGTTGATCAGTAATTATCCAGATAATCATCCTGATCCGAGCCTGAGAGGGCTTCCGATCGGACTACAAGAGTATTTCGCGCCGTATCCGAATGGGGACCTAGTTCTACTCGTCCTGCCGATCTCGCCGATCTACGGGAACGTACTACAAGAGAAG…	MTPGCLLHRALVSTLAIGFGLATAAHIPSSQLTLFSNQFNYNNLNNTSSSSARLHLSQSESTHLAAIHARELIHYRSEGIGTLISNYPDNHPDPSLRGLPIGLQEYFAPYPNGDLVLLVLPISPIYGNVLQEKENGTMGLTLSIQDELGTVQRKSGMWAANRRRVSVFGELEMLEEEEEQREAKRIYERVHPDSTLWDGHGGPHASFWARLAVQKVYYFGGFGDRAAIGWLDLHLYRSSFVDSPESRRRATCFHPKGINLYCEQPIDIAETMTDLDSLATFDFLDLFPQAPQPIIQQQQHHHHHHHHHHHHHHHYHNSTSPDSSLLIDSDDSDYNLETGNHPRIDEDNYSSTSDDDQDQ	PGTG	PASA pass	Signal peptide with single ovelapping TM
HSGS210|asmbl_10946|m.2841	asmbl_10946	m.2841	963	268-3159(+)	complete	PGTG_02586T0	5e-136	708	35.73	764	PTTG_00140T0	0	947	86.96	974	PF00183.13|HSP90	PGT21_B	139139			Yes	25		Y	1	32.9489	50.2916	1.52635	0.0161471	ATGAAATTGGGAAGATACAACAAGCTTTTGACGCTCATCACCCTGAGTATTGCCGTACTAAACTTTTCGTATTCCCAGGAGGATGGTCTCAATTCAAGCCCCTCAGATCCCAGCGATCAAACCTTACCAGTCGCTGGCTTCCAACCTGAGCAAGAAGTTTTCATGTCCAAAAATCAAGAGAAATTCGAGTTCCAGAGTGACATTGCTCGACTCATGAAGGTTGTTGTCTCTCATCTCTACCACGACCGCGACGTTTTCTTGAGGGAATTACTCAGCAACAGTGGCGACGCGCTAGAAAAACTGAGATTCGCCAGTTTAACTGACCCTAAGGTGTTGGATTCCGCTCCGGCTCTAAACATCACCATTGTTGCTGATGTGCCCTCCAAGAGGCTTATCATC…	MKLGRYNKLLTLITLSIAVLNFSYSQEDGLNSSPSDPSDQTLPVAGFQPEQEVFMSKNQEKFEFQSDIARLMKVVVSHLYHDRDVFLRELLSNSGDALEKLRFASLTDPKVLDSAPALNITIVADVPSKRLIIRDSGVGMTKEELQKNLGTIARSGTSEFLSKLDKSNEKTSGTGSNLIGQFGLGFYSSFLVADRVLVSSKSNEDDKQWVFESNADAAEFKISEDPRGNNLGRGTEITLYMKDDALDFLQVDKLKELIATHSEFSTTVPIYVWTEKEIEVPVEEEPKKEGESADESEAEGSDKKKEKDESEDEETKKDKDDNETDDDDDVKVDDDDDSKDDDEDEESKKPKTKTIKKHEWEQVNTKGPIWVRDPKTVTDDEYTTFYKGLTGQQDGPTSW…	PTTG	PASA pass	Signal peptide without any transmembrane domain
HSGS210|asmbl_10947|m.2857	asmbl_10947	m.2857	130	268-660(+)	complete	PGTG_02586T0	1e-13	708	50.91	55	PST130_13967	1e-73	180	96.4	111		PGT21_B	139139			Yes	25		Y	0	2.99735	3.26048	1.08779	0.908976	ATGAAATTGGGAAGATACAACAAGCTTTTGACGCTCATCACCCTGAGTATTGCCGTACTAAACTTTTCGTATTCCCAGGAGGATGGTCTCAATTCAAGCCCCTCAGATCCCAGCGATCAAACCTTACCAGTCGCTGGCTTCCAACCTGAGCAAGAAGTTTTCATGTCCAAAAATCAAGAGAAATTCGAGTTCCAGAGTGACATTGCTCGACTCATGAAGGTTGTTGTCTCTCATCTCTACCACGACCGCGACGTTTTCTTGAGGGAATTACTCAGCAACAGTGGCGACGCGCTAGAAAAACTGAGATTCGCCAGTTTAACTGACCCTAAGGTAAGTCTGATTTTTCATTCAATTTTTTTGGTATGGCATTTGCACATAGGCGTGTTTGAATGA	MKLGRYNKLLTLITLSIAVLNFSYSQEDGLNSSPSDPSDQTLPVAGFQPEQEVFMSKNQEKFEFQSDIARLMKVVVSHLYHDRDVFLRELLSNSGDALEKLRFASLTDPKVSLIFHSIFLVWHLHIGVFE	PST130	PASA pass	Signal peptide without any transmembrane domain
HSGS210|asmbl_10950|m.2897	asmbl_10950	m.2897	987	200-3163(+)	complete	PGTG_02586T0	1e-130	708	34.64	788	PTTG_00140T0	0	947	84.87	998	PF00183.13|HSP90	PGT21_B	139139			Yes	25		Y	2	3.25049	55.179	16.9756	0	ATGAAATTGGGAAGATACAACAAGCTTTTGACGCTCATCACCCTGAGTATTGCCGTACTAAACTTTTCGTATTCCCAGGAGGATGGTCTCAATTCAAGCCCCTCAGATCCCAGCGATCAAACCTTACCAGTCGCTGGCTTCCAACCTGAGCAAGAAGTTTTCATGTCCAAAAATCAAGAGAAATTCGAGTTCCAGAGTGACATTGCTCGACTCATGAAGGTTGTTGTCTCTCATCTCTACCACGACCGCGACGTTTTCTTGAGGGAATTACTCAGCAACAGTGGCGACGCGCTAGAAAAACTGAGATTCGCCAGTTTAACTGACCCTAAGGTGTTGGATTCCGCTCCGGCTCTAAACATCACCATTGTTGCTGATGTGCCCTCCAAGAGGCTTATCATC…	MKLGRYNKLLTLITLSIAVLNFSYSQEDGLNSSPSDPSDQTLPVAGFQPEQEVFMSKNQEKFEFQSDIARLMKVVVSHLYHDRDVFLRELLSNSGDALEKLRFASLTDPKVLDSAPALNITIVADVPSKRLIIRGQIHVVCFLKMGLSLKPFLFFNLTDSGVGMTKEELQKNLGTIARSGTSEFLSKLDKSNEKTSGTGSNLIGQFGLGFYSSFLVADRVLVSSKSNEDDKQWVFESNADAAEFKISEDPRGNNLGRGTEITLYMKDDALDFLQVDKLKELIATHSEFSTTVPIYVWTEKEIEVPVEEEPKKEGESADESEAEGSDKKKEKDESEDEETKKDKDDNETDDDDDVKVDDDDDSKDDDEDEESKKPKTKTIKKHEWEQVNTKGPIWVRDPK…	PTTG	PASA pass	Signal peptide without any transmembrane domain			HSP_Group1
HSGS210|asmbl_10987|m.3042	asmbl_10987	m.3042	91	133-405(+)	3prime_partial	PGTG_02138T0	2e-09	97	49.12	57	PGTG_02138T0	8e-09	97	49.12	57		PGT21_B	139213			Yes	20		Y	0	7.09898	3.25639	-2.18002	0.0877476	ATGAGTGGGGATGGTGTACTCATGGTTTTGCTGGCTGGTCGAGTCAGTTTTGCTGCTTCGGATGAGGAGATTGTACAACAACAACCACCTCCTCCACCAGAAGACGTACTATCTCGACGGCCACACTCTGCGAATCGATCTCGGATGGACACCCAAGCCATTGGCTCAGACAACTCATCTGCCAACGATTACCATCAAACGGAATCTCATATTGTCAAAGATGGGCAAACCCAATCAGAAGATACGGAAACCTATCGACCAGTTCAACTGAGC	MSGDGVLMVLLAGRVSFAASDEEIVQQQPPPPPEDVLSRRPHSANRSRMDTQAIGSDNSSANDYHQTESHIVKDGQTQSEDTETYRPVQLS	PGTG	PASA pass	Signal peptide without any transmembrane domain
HSGS210|asmbl_10990|m.3054	asmbl_10990	m.3054	100	62-364(-)	complete	PGTG_22527T0	1.04e-12	101	36.4583	99	PGTG_22527T0	4.7e-12	100	36.4583	99		PGT21_B	139226			Yes	18		Y	11	1	27.55	27.55	0	ATGCTCATCAAGAAGGCATTATGCTACCTGGCTACCCCAAGCCTTCTCTGGGCCCAAGCCATCAACCACCATGTGCAACCAGGTGTCAACCCTGCGGAACAGATGTTCTGCCTGCACATTGAAAGAGTACCAGTGGAAATATTAAGCCTGTGTGCAATTCAGTACACATGTAATTCAGGGCATGTGCATTCATGTGGACGAGCCCGCCGCCGCGAGTTACAACAATGCACCAACTGCCCAGATGAAACTGGGGAGCGCTTCCTTGATCCATGTGAACATGGCCCCTGTCCCAACATACAGTAA	MLIKKALCYLATPSLLWAQAINHHVQPGVNPAEQMFCLHIERVPVEILSLCAIQYTCNSGHVHSCGRARRRELQQCTNCPDETGERFLDPCEHGPCPNIQ	PGTG	PASA pass	Signal peptide without any transmembrane domain			HSP_Group1
HSGS210|asmbl_11027|m.3136	asmbl_11027	m.3136	624	52-1926(+)	complete	PGTG_07933T0	0	624	99.04	618	PGTG_07933T0	0	624	99.04	618		PGT21_A	1393			Yes	24		Y	11	4.66	19.05	4.09	0.00277	ATGTCAACCCTGAAATCTTGGATCGGCTTGACCTTCTGCATCCTTCTCGGCCTGGCTCAAGGGTGCGAAGCAGCTATGGACAAGCCTATAAGTTGTGGAGACTTAGTCCACCATGCTGCACAGAAGGAACCCATCCAGATTGAACAGGCCCCACAGCTGTTACCATTATGTCCAAGTTGTTCTGCAAGAGCACCTTCCATCATAGGTGATCCAGATCAAACAGGAGTTGGGGACAAGCCCGAGGAGACTCTGCATCGTGAGCACTCGAGCCCTCAACATTCGATTGGTGGCCGGGGAGCGCCCGATGGCCGGCAGATGCTCCGCCCGAGCCCACATCCGGCCAGCAGCTCGGGAGGAGCGGCGAACAACCGGGGCCGGTTCATCATCAGGAATCCGGCG…	MSTLKSWIGLTFCILLGLAQGCEAAMDKPISCGDLVHHAAQKEPIQIEQAPQLLPLCPSCSARAPSIIGDPDQTGVGDKPEETLHREHSSPQHSIGGRGAPDGRQMLRPSPHPASSSGGAANNRGRFIIRNPATAQLEVEGTGEVVRFASLCAPDLFDNEGFEKEDTMRTIAQFGKWPVTRTYTLKVKSTRISRGHINGWDPELEDFLYDEDMFVSIDHTIALAAQYNVRLIIPIINQDYGSEETNWVGNFTDLIRHRRGVRKDRQGLDWWRDEECLDSMKKIVSFLLNRVNTFTGVRIGDDPTILAFETGNEMNFGGLSPAPGDWTLEIARHIKSLAPKALVMDGSFARNDAIEHSHDHQALRSELVDIVGYHYYGYGDKWRVEKDVKVARAHGTAFI…	PGTG	PASA pass	Signal peptide without any transmembrane domain
HSGS210|asmbl_11030|m.3153	asmbl_11030	m.3153	780	104-2446(+)	complete	PGTG_07938T0	0	780	100	780	PGTG_07938T0	0	780	100	780	PF00251.15|Glyco_hydro_32N	PGT21_A	1393			Yes	30		Y	7	1.97	577.35	293.72	0	ATGGGTGACCATCCTCCACTTCTCCCCAAGCGGGTGAATCGCCTAGTTGCATTAATTCTCGCCGGAAATTGGATTGACCTGGCTGTGTGCCTTTCAGGGGGGAGTTCTAATCAGCGGCTTTGGTTTAATCAAAATGCGATTGATAGTTTCAGTGCTCACAAGACTACACCTCTTCTGTCTTCATACAATGCTTTCCACAATCTGCTAAACAATGGTACCATATGCCGTATGGACCGATCGAAGCCACCTGATCTTCAAGAGCTCGTAAGCTGTCGAAATTCGTCCATGTTCAATGTGTGGAGGCCTAAAGCACGCGTGATTGCTCCGAGGGGCTGGATGAATGATCCAATGGGAATGTTCCAAACAAGAAATGGTAACTTTCATGTTGGTTATCAATGT…	MGDHPPLLPKRVNRLVALILAGNWIDLAVCLSGGSSNQRLWFNQNAIDSFSAHKTTPLLSSYNAFHNLLNNGTICRMDRSKPPDLQELVSCRNSSMFNVWRPKARVIAPRGWMNDPMGMFQTRNGNFHVGYQCSPQHLGWANISQCSASTSDFVEFDDYRSWEDPVTISPSQIYDIRGVFDGVVVKDGWNGHPTLIYTSAYVGEFAPRCEPPEVEGVETQSVAYTEDDGNTWTKLNFGASGNPIIYHWPEKNLSGFRDPFVFESKEFSKFYDHSSNAHQLYPDSNEQKPRGDKYLLLSGGIRVKADPINGGPRVFLYRQTKENDLRDWTYLGPILSFTAEYNQTSEWTGGNGINFEATGFSTIDEQGLAPDFDSSNVTNQLNIFTTGTEGARNFTHMDY…	PGTG	PASA pass	Signal peptide without any transmembrane domain			HSP_Group1
HSGS210|asmbl_11105|m.3337	asmbl_11105	m.3337	836	150-2660(+)	complete	PGTG_21404T0	0	833	98.68	833	PGTG_21404T0	0	833	98.68	833		PGT21_A	1394			Yes	24		Y	4	1	16.3949	16.3949	0.000910463	ATGTTTACAATGCGCTTCTGCATTCATTTCTTATTATCTTTCTTGCTTTTCCACATTCATCTCGCAAGAGGCGCACTACCTAGAGTAAATTCTGAACCAGAAACCCTTGTTAGAACTGCTTCACCAGATCCATTAAGTCCAAAAATTATCAATAGTCCGCAAGATATAGAGGGTAAAGCTGAAACTGCTGCTCATCTGCAAAGCTTTCGAGGCCAACAACCTGAAGAAACACAAGCGACCGACGATCCAACAACAGAAATATCATCCAGCCCTACGTATTCGCAATCTTCCCCTCGTGAAAGCATAAAATCAAAGGAGAAATATTATGATTTGAACGAGGGAATTGAACCGGAATCGGTTTTTCATGAAAACAACTTAGGACGGACCGTGTTCATTTTC…	MFTMRFCIHFLLSFLLFHIHLARGALPRVNSEPETLVRTASPDPLSPKIINSPQDIEGKAETAAHLQSFRGQQPEETQATDDPTTEISSSPTYSQSSPRESIKSKEKYYDLNEGIEPESVFHENNLGRTVFIFWNWFKQLWLRLGDKFFDKFFKSELKRIYKTPSKKGLYDPVPLNRWDALDEREMKNEAAGLRKKLLEDFRSHPVFLQEDEKMVSSPNLVRLLKWFEDFKEPKDWTDSDYARMVTSLISKVQTEEKLDSEDVLTLQLIKYLAFFNPKAREVFKTKARGHDPGGEEVPVPSLWGKLITADLLFQDYPRQTLYPHRYHGLLEQVSMEWREEFRRRFIAGKLSSAAVQPPLGFRMREERHLRKIVGELQELQFITQWPIDGEGMYNNPERL…	PGTG	PASA pass	Signal peptide without any transmembrane domain
HSGS210|asmbl_11218|m.3546	asmbl_11218	m.3546	225	115-792(+)	complete	PGTG_07960T0	1e-111	225	95.39	217	PGTG_07960T0	5e-111	225	95.39	217		PGT21_A	1397			Yes	16		Y	3	2.95235	26.7239	9.05176	7.25174e-06	ATGCTTGTCGACACCAAACTCCTCGCCTTGATCAGCTTCGCCCTCGCCGCCCACAGCAGCGCTTCCGTCTCCCAACCGCAGCCGGCCATGAGAGATGGCGCTGTGAAAAACAGTTCTGATGTCGGGGCCAACGGGGCCGTCCCCACCAACGCGATCCTAATCACTCCAACTAAAAACAGTTCCGGGATCCCTTCTCCAGGCCCGAATGGCTCAACAAACCCACCACCCCGCTCCGGCCTCTCATCGAATCCTTCGTCCGTCCCGCCACCTGGTTCCGGCGCACCCGTTCCCGGAGACATGTCTTCTGGAAAATGCTTGTGTCCAGCTCCTTCAACTTGCGGTAGTGCCAGTGCTTCACCAGGGAGTGCTTCTCCTTCAGCCACTGCAACGGGACCGCAA…	MLVDTKLLALISFALAAHSSASVSQPQPAMRDGAVKNSSDVGANGAVPTNAILITPTKNSSGIPSPGPNGSTNPPPRSGLSSNPSSVPPPGSGAPVPGDMSSGKCLCPAPSTCGSASASPGSASPSATATGPQLAGNGTPSTPASNSSSEAAPASGASSNPATTSPTHQADGAPPTTNASSTTTPPPDHQPSPEGNLTHSIASPSLPNSFPLVGLLTAAAVAFAF	PGTG	PASA pass	Signal peptide without any transmembrane domain			HSP_Group1
HSGS210|asmbl_11262|m.3662	asmbl_11262	m.3662	63	316-504(+)	3prime_partial	no hit					no hit						PGT21_B	139857			Yes	18	ExpAA=18.24|PredHel=1|Topology=i2-24o		2	1	15.0663	15.0663	0.00180489	ATGTTGTCAATTTTCATCTTTACGGTTGCTATGATCCTTCAAGTAACAATCACAACACCAATTATACCTGCACCTGATCACCTTGCTTCTGCAGGTCCAGATGTTCTACCAAAATCTAGTCATCATCTCATCAAACGTAACTTTAATGAGGAGGGGAGTTCATCCAATGACTGTCTAATTTGCCTGGAG	MLSIFIFTVAMILQVTITTPIIPAPDHLASAGPDVLPKSSHHLIKRNFNEEGSSSNDCLICLE	no hit	PASA pass	Signal peptide with single ovelapping TM
HSGS210|asmbl_11361|m.3890	asmbl_11361	m.3890	592	247-2025(+)	complete	PGTG_14695T0	2e-16	101	41	100	PTTG_26517T0	6e-24	428	28.25	308		PGT21_A	14			Yes	18		N	6	1.24329	19.817	15.9391	0.000992608	ATGTTTACGAGACTTATAATCCTTACGATGTGGTCTTCCTCATCTACACTTGGAATGGCAATTGGAACGAAGTTTGAATCACATGTCGAGAGGAGAGCGGTTGAACACCTCTGGGCCCTTCCGGCGTCACCACCAGCGGTAGAAATGCAGCAGCTTTCACCCAAGAGATTTTCCAGTGGTATCTTCATAAAGGATCCCTTCTCAGCGAATAAAAAGGAAGATGTGGAAGACAGGAAATTTTTATTCAAATATATCGAAGGATCCCCCCAATTCGAGTCTTTGAATACAGAAGAATATTTGAAGCTGGTGAAAGACAAGGAGCAACATAAAAAAATGTCTTCACTCTATCAAGATTCACGGGATCTTGAGTTCATGTTTCAGACAGTTGGTAGGAACATT…	MFTRLIILTMWSSSSTLGMAIGTKFESHVERRAVEHLWALPASPPAVEMQQLSPKRFSSGIFIKDPFSANKKEDVEDRKFLFKYIEGSPQFESLNTEEYLKLVKDKEQHKKMSSLYQDSRDLEFMFQTVGRNIKKVQSEKLMEEQIIEKYSEAFKIAKEFKRKISIFKQVKFWEILRVDSKSSPNELLTHQSKLLQILLTTSENEQIPLWLEMLPPELISLIPDKIWKDLASSFLDEIQKHILHYKIEPDSNLLKSVAFTQVYCFPHCFKFIDFLYKNEFIDSHAIRSIFQNRAIQYLAKKCTHHYVASTSHRFPDDHILDINEHWFWPFGFKFYEVLSKEDKVQIHLPLLISNLQDAGKSLLGFDPPEEWEFISNSLKKYNDYLEKEEESDKTSTNVE…	PTTG	PASA pass	Signal peptide without any transmembrane domain
HSGS210|asmbl_11362|m.3895	asmbl_11362	m.3895	142	247-672(+)	3prime_partial	PGTG_14695T0	1e-18	101	41	100	PGTG_14695T0	5e-18	101	41	100		PGT21_A	14			Yes	18		Y	1	3.20374	2.78718	-1.14946	0.847282	ATGTTTACGAGACTTATAATCCTTACGATGTGGTCTTCCTCATCTACACTTGGAATGGCAATTGGAACGAAGTTTGAATCACATGTCGAGAGGAGAGCGGTTGAACACCTCTGGGCCCTTCCGGCGTCACCACCAGCGGTAGAAATGCAGCAGCTTTCACCCAAGAGATTTTCCAGTGGTATCTTCATAAAGGATCCCTTCTCAGCGAATAAAAAGGAAGATGTGGAAGACAGGAAATTTTTATTCAAATATATCGAAGGATCCCCCCAATTCGAGTCTTTGAATACAGAAGAATATTTGAAGCTGGTGAAAGACAAGGAGCAACATAGTGAGTTTGTTTTGGAGCTTCTGTTATCATACGTGAAAACTTTTGTCCAGCACTTTTTTTCTTGGAGGGGG…	MFTRLIILTMWSSSSTLGMAIGTKFESHVERRAVEHLWALPASPPAVEMQQLSPKRFSSGIFIKDPFSANKKEDVEDRKFLFKYIEGSPQFESLNTEEYLKLVKDKEQHSEFVLELLLSYVKTFVQHFFSWRGEGIVCKFYT	PGTG	PASA pass	Signal peptide without any transmembrane domain
HSGS210|asmbl_11405|m.4113	asmbl_11405	m.4113	508	653-2179(+)	complete	PGTG_00156T0	0	508	100	508	PGTG_00156T0	0	508	100	508	PF03659.9|Glyco_hydro_71	PGT21_A	14			Yes	18		Y	2	2487.99	8.93008	-278.608	0	ATGCTCGCCGCCAAGTGGCCACTCCCCTTTTTACACATTCTCTTGTCGAACGCGGTTTTTCAATCTCTTGGAGACAAGCAACATTTTCAACTTAGCACTCGGGCTCCTCCGGCAGCCGCGCCCAAATTGGTCTTCGCTCATTTCATTGCTGGTTTGACGATCGATTACACGCGGGATGACTGGAAAAATCAGATTGGACTGGCCGCATCTCATGGAATTGATGCTTTTGCTCTGAACGTCGGAGCTCCAGACAATTGGCAAGTCGATCAGGTCGCCACGGCATATGATGTCGCGTCACAAATTACCCGAACCAATGGCCAGCCATTTCAATTGTTTCTTTCTTTGGATATGTCTGTTATCAAAACTGCCACTGAGGTCTCAAGTTGGGTCACAAAGTTT…	MLAAKWPLPFLHILLSNAVFQSLGDKQHFQLSTRAPPAAAPKLVFAHFIAGLTIDYTRDDWKNQIGLAASHGIDAFALNVGAPDNWQVDQVATAYDVASQITRTNGQPFQLFLSLDMSVIKTATEVSSWVTKFAPMKSQLLIGGKAFVSTFAGESNSFGANNASIGWQAAVKAPLAALSPPMDATFVPVWSSLNPSTAVSTNPVVDGIMTWKAWPTGNETTSTSTDLQFQADAKKNGKLYMASVSPCFYTHYSDKNFMFKSDNNLYINRWEELIAMPIQPDFIQIVSWNDYGESHYIGPIAGSPPAGTSWISGFDHQAWLDMTDYFIKWYKTGSPPAITEDKVYYNYRPHAAAAVATADPFGPPANATVSKDAVYAAVFLTSDSTAQQLRITIGAASQI…	PGTG	PASA pass	Signal peptide without any transmembrane domain
HSGS210|asmbl_11408|m.4138	asmbl_11408	m.4138	122	133-501(+)	complete	PGTG_00164T0	6e-82	118	99.15	118	PGTG_00164T0	3e-81	118	99.15	118		PGT21_A	14			Yes	16		Y	0	2.67924	44.8061	16.7234	6.66211e-06	ATGCTCCACTTAATCCGAACTCTGTTTTCTTTGAATTTGGTTTTGGCATTCACTGTGGCAGCATACCCTAGCCAAAGTGCTCTGCTCCAAAACGTGCCTCATGGTTTGGGAAAAAGATTTCAGACGGTCCACGCCGAAGCATCTGCCCCACGGCCATGGGTCAAGACGGCCCGAGATTTTATTCAAGAAGCTCCTCAAGATATGACGGCAGAGCGCGCCGAGAAACGATCGAGCCAGCCAATACCACGAAGCTTTTCGAGAATTCGCAGACGTCCAGGGGCAGGGATCGCTACCTCTCGTCAGACAACTGGAATATCCAACCCGCGCCCATGGGTTCAAAAAGATGAAGCTATCTCATCAATGAAGTGA	MLHLIRTLFSLNLVLAFTVAAYPSQSALLQNVPHGLGKRFQTVHAEASAPRPWVKTARDFIQEAPQDMTAERAEKRSSQPIPRSFSRIRRRPGAGIATSRQTTGISNPRPWVQKDEAISSMK	PGTG	PASA pass	Signal peptide without any transmembrane domain	PGTAUSPE_248	small_incomplete_ORF	HSP_Group1
HSGS210|asmbl_11409|m.4144	asmbl_11409	m.4144	113	3971-4312(-)	complete	PGTG_00166T0	6e-26	448	94.34	53	PGTG_00166T0	3e-25	448	94.34	53		PGT21_A	14			Yes	26		Y	1	1.14244	1.51973	1.33025	0.786636	ATGAAAGTCAACCATCTCTTCGGTCTCTTGCCAACCCTTCTCCTAGGCTTGATCTCCCTCGAATCCCGGGTCTCTGCCGACAAGATCCTGATCGTCATCGAGGATGGTGTGGAGCGATCGAATTACCAGCTGCTCTGGTCCTCCTTAAATGGTACGAATATTCATTCATACTTCTTGGAGTGGCTTTCCTTAACTGATATTTCTGTTCAATCAAATTTTCCCTGTCCTTTTCTTTCACAAAAAAAAAACATCAAGCCCGGAACCACCAGCTATCATTTCGAGCCGCCAAGGATGCCACGCCGGCTTTGGCTGAGTTTGGCGAACCTGCATTCGATCACTTGA	MKVNHLFGLLPTLLLGLISLESRVSADKILIVIEDGVERSNYQLLWSSLNGTNIHSYFLEWLSLTDISVQSNFPCPFLSQKKNIKPGTTSYHFEPPRMPRRLWLSLANLHSIT	PGTG	PASA pass	Signal peptide without any transmembrane domain
HSGS210|asmbl_11497|m.4369	asmbl_11497	m.4369	427	500-1783(+)	complete	PGTG_07989T0	0	427	98.13	427	PGTG_07989T0	0	427	98.13	427	PF01095.14|Pectinesterase	PGT21_A	1400			Yes	25		Y	4	12.1332	1.52201	-7.97185	0.00234432	ATGCACCTCGTCTGTAGAGCAAGGATGATGATTCACGTCGTATGGCTAGGCTGCCTGATTATCACTACTTCCACTCTATCAATCTCATCAAGCCGTACTCATCATGCCCGGCAGCTACAGCCTTCCGGAAACCGACCACCGTTTGCGACGCCTCCCTCCGTTAATGATATCAATGGCAACGGGAGAGGCTCCCGTTTCTTTAACGTTTCCAACCTTCCACCGCCCACTATCATTGTTCGACAAAATACTACCCACCCGAAAGAATTTCGAACTATCCAGGGCGCTGTCAATTCACTGAAGGATCGAAATGGACCTCAGGTTATCTACATTCACGATGGTATTTACAGAGAGCAGGTTTATGTGGACTATGACCCACCTCTCATCATCCACGGCAGAAAG…	MHLVCRARMMIHVVWLGCLIITTSTLSISSSRTHHARQLQPSGNRPPFATPPSVNDINGNGRGSRFFNVSNLPPPTIIVRQNTTHPKEFRTIQGAVNSLKDRNGPQVIYIHDGIYREQVYVDYDPPLIIHGRKPSDNGQNFVSLVFALGAKEAKSNEASATLNVIKNDFGLYFVNVTNEYGTGTDTQALAINAKGDRQGFYSCSFKSFQDTVRAYRGIQLYSRCEISGAVDFIFGRDANAWFEQVTIPILKGSKEPITASGRHSNDTAGFYVLNNATVYSAGALPGTAYLGRPWRGGAKVAYQNSYLSDVINPDGWLAWSPADPRTESVQYQEFGNFGPGAQGKRLYDTPLRSPHLPENILGPDYLDWIDYTYRPILTSPDPTKRTNTWGIKKDSTDSS…	PGTG	PASA pass	Signal peptide without any transmembrane domain
HSGS210|asmbl_11516|m.4409	asmbl_11516	m.4409	402	411-1619(+)	complete	PGTG_07994T0	4e-119	339	99.32	296	PGTG_07994T0	2e-118	339	99.32	296		PGT21_A	1401			Yes	27	ExpAA=23.62|PredHel=1|Topology=i12-31o	N	6	38.2587	3.45422	-11.0759	5.43526e-06	ATGAATACACACATCATTTCAAGACGAAGTTTCTTTTTCGTGATCTTTTTCTTTCATATCGCATCCAATTCAGTCACCACTTTCCAAACAGGCAAGTCGAAGACGACTGGGAGGCTTCAGTTGCGCTCCATGGCGGCCAAGGCACACACGCCCATCGGAGAAAATCGAAAACTCACGAAGAGGACTTTTGGAGGCAAGCTTGATGGCCCCCCAATTTCCAAAGACTCTGGTCCTCCATCTCCCAAAGGCCCTGGTCCCCCGGGGCCGGGCTCAGGTGGTGGAGACCTCAGCCTCTCAGGCGCTGGCCTCGGAGGCAAAAACGATACTGGCCTTGGATCCAATAAGACCCCTGCCCTCGGACTCGGAGGCGATAAGGACGCTAACCTCCCAGGTGGTAAA…	MNTHIISRRSFFFVIFFFHIASNSVTTFQTGKSKTTGRLQLRSMAAKAHTPIGENRKLTKRTFGGKLDGPPISKDSGPPSPKGPGPPGPGSGGGDLSLSGAGLGGKNDTGLGSNKTPALGLGGDKDANLPGGKDKGLVPDDKDKGLPGPLSTPPFSPDSGPPSKPGPSAKSALPPKSGSGFGSESSTSSLSEKIESKTIRVEGGKGKDCDKKKQHRPSEKSKDDSEINVSGPTVIKIEVSNNGCSTCCKTCSQEDKKADATDAPPKKKTPEKPPPDISSGKGGDTPPPEITSGKGGDKPPSPSPSPPPDKSKTPSPPPSTPPPSITSPSSDQPNPTIKTPPPSPSPKPSPPPSPPPSPAPKPAPSPPPPGDKPGSGHRHITLPSLATISITLLLWSCLL…	PGTG	PASA pass	Signal peptide with single ovelapping TM
HSGS210|asmbl_11520|m.4423	asmbl_11520	m.4423	684	496-2550(+)	complete	PGTG_07996T0	0	684	99.71	684	PGTG_07996T0	0	684	99.71	684		PGT21_A	1401			Yes	24		Y	9	10.9189	27.6598	2.53321	1.65675e-05	ATGAACAGAAGAAACGTCTCCCCCTGCCAGACACTCCTCCTCCTCCTCCATCTCTTCCAGCATGCCTCATCACTCTCCTCCCATTCTCCACCCGATCCGCTTGCCTATCCCAAGTACTCCGTCAGTCTTTCTGGATGGGATGATGCTATCAATAACCATACGGCTACCGCTATCCTCAGTAATCTTCAATCTGAATCCAAGGATGACGCTGTTAGCATCTTGAACTATAACTCGTTCTCCCAAAACGACCAGGCCGAACTCAGACATACGCTGATGCGAACAGCCTCTGGTCAAGCATTCCTTTGTGCACTTCCGCCCATCCCCCCATCAGCTTCTTCAAAGACTGCCGCCACACCGAAAAGTAACCTACCTGACCTCCCAAGCTCTGACACGGAGGAT…	MNRRNVSPCQTLLLLLHLFQHASSLSSHSPPDPLAYPKYSVSLSGWDDAINNHTATAILSNLQSESKDDAVSILNYNSFSQNDQAELRHTLMRTASGQAFLCALPPIPPSASSKTAATPKSNLPDLPSSDTEDLERKKQREKIEEEGLKNGLKLISSLKDRCIYTKLGWFTYSFCYGKGEIKQFHAIMVPGFNHPQEDPNQDVYVLGFHLDHPQNPHHQARLEGTLPAQSISAGEGELTSLGRNRFASGGGSILGSISDVLRDESVIKSSVEKEEEEFQQKRYLVQRWDGGTTCDMTGKPRSVEVQFHCSTLGSDHIALLRETSICEYLLVIHTPRLCSEPLFRDGGARKGIGAGDMVANIGCRPVLTNEEIEKWKANEEARKKKDEEEKLKKSQSLDE…	PGTG	PASA pass	Signal peptide without any transmembrane domain			HSP_Group1
HSGS210|asmbl_11523|m.4436	asmbl_11523	m.4436	743	246-2477(+)	complete	PGTG_07990T0	0	661	95	691	PGTG_07990T0	2e-77	661	98.65	148		PGT21_A	1401			Yes	25		Y	2	3.95251	1.09424	-3.61209	0.0621924	ATGGCTTCAAGTCTTCAGTCTTGGCTACTCGGTTCAAGTTTTATTCTGACTTGTCTGCTGAAGTTGTCAACCGCTTCGCCCCCCTTGTCAATCTACGCCGACTCGGAGTTACCAAGTGTCAGCGCTGTCGGCCGTAGACCAGAGGGCAGTTCCATTCCATTCGAAGCTCTTTCGATATTCGATCGTCAGCCCGATCCAAAAAGGCAAAAGACAACCATCGACTTCTTTGGTGATTTAGGAGACCTAGGTGATGGATTGCACACAGGGTTCGGAACGCCAGGCAATCACGTCGCTCAATTGGATGCTCCGATTGAATCTGTAGGCGCAGCTGGCTCAAACCTATCTCGTGAATGGAGAGGATCACCGGTGCCCCATTCTTCCATCGATAAGTCAGAACAC…	MASSLQSWLLGSSFILTCLLKLSTASPPLSIYADSELPSVSAVGRRPEGSSIPFEALSIFDRQPDPKRQKTTIDFFGDLGDLGDGLHTGFGTPGNHVAQLDAPIESVGAAGSNLSREWRGSPVPHSSIDKSEHNTVSQVVRSSAGTPAADRAQNFPSSRLEPSLVHDFPYILESGYVEPASGSQKSSRDNLDKPQSMQEKQIPYEISRTETQDTISYGDETPAGFKNKPGDFEIRILNAQWAHILALTRKTIRKQDNPPDMTKIMQRLDKEIRLVQSALRHGIVEEKFELEGLPITVMIVRHRSTHRNPRRLLIKLDGLRPDAGSSHRRLEDTKNRMANILEALEYFHRLAREQGVDEKIFGPQIKNIDTDLNQWFSDILFEKTEDSYPLFGRFSDEFI…	PGTG	PASA pass	Signal peptide without any transmembrane domain
HSGS210|asmbl_11526|m.4447	asmbl_11526	m.4447	103	1667-1978(-)	complete	PGTG_07996T0	1e-50	684	100	81	PGTG_07996T0	5e-50	684	100	81		PGT21_A	1401			Yes	24		Y	2	1.6631	1	-1.6631	0.613447	ATGAACAGAAGAAACGTCTCCCCCTGCCAGACACTCCTCCTCCTCCTCCATCTCTTCCAGCATGCCTCATCACTCTCCTCCCATTCTCCACCCGATCCGCTTGCCTATCCCAAGTACTCCGTCAGTCTTTCTGGATGGGATGATGCTATCAATAACCATACGGCTACCGCTATCCTCAGTAATCTTCAATCTGAATCCAAGGATGACGCTGTTAGCATCTTGAACTATAACTCGTTCTCCCAAGTAGGCATCCAATATTTACACTTTGAAGTATTATGTCCATCGTTGATCTGGCTTTCTTTTTATGTCTGA	MNRRNVSPCQTLLLLLHLFQHASSLSSHSPPDPLAYPKYSVSLSGWDDAINNHTATAILSNLQSESKDDAVSILNYNSFSQVGIQYLHFEVLCPSLIWLSFYV	PGTG	PASA pass	Signal peptide without any transmembrane domain
HSGS210|asmbl_11540|m.4479	asmbl_11540	m.4479	62	1-186(-)	3prime_partial	PGTG_08000T0	2e-35	415	98.39	62	PGTG_08000T0	8e-35	415	98.39	62		PGT21_A	1402			Yes	25		Y	2	1	1.18088	1.18088	0.893092	ATGGCTTCAACTCTTCAGTCTTGGTTACTCGGTTTAACATTGATTCTGCTATGTCTGCTCAGGTTATCAACCACTTCACCCCCAATATCAATATGCGCCGACTCCGAGGTGCCTGACATCAACGCTGTCGACCGTCAAACAGAGGGGGGCTTCATTCCATTCGAAGATCTTTCGGTTTCCGATTTC	MASTLQSWLLGLTLILLCLLRLSTTSPPISICADSEVPDINAVDRQTEGGFIPFEDLSVSDF	PGTG	PASA pass	Signal peptide without any transmembrane domain
HSGS210|asmbl_1155|m.4489	asmbl_1155	m.4489	67	233-436(-)	complete	no hit					no hit						PGT21_A	1026			Yes	16			1	1	1.72023	1.72023	0.584079	ATGTTTTCAAGACTATGTATATTCTTCCTAGTCCAAACCACCAAATCACAAACTACATCAGCATATGTAGACACAAACCCTCTCAAACTATCTAGTGTTGGGTTCAAAAATATATTTGAGTGGCAATTGGCTGGGAGTGCCTCTAACACTCCCAGTTTTACTGTATACCTGTCTCAGAAAGATAGGTGGACTCAGCAACTCTAA	MFSRLCIFFLVQTTKSQTTSAYVDTNPLKLSSVGFKNIFEWQLAGSASNTPSFTVYLSQKDRWTQQL	no hit	PASA pass	Signal peptide without any transmembrane domain
HSGS210|asmbl_11599|m.4625	asmbl_11599	m.4625	70	517-729(-)	complete	no hit					no hit						PGT21_A	1403			Yes	32	ExpAA=22.00|PredHel=1|Topology=o15-37i		1	76.7321	1.60155	-47.9112	1.63687e-47	ATGCGTGTTTCGCGACGTTCGACCCCCACCGCCCCGGCATCCTTCTTTTTGTTTACAGCCATGATTGCCGTAAAATTCACCTCGACCGCCACAGGAGTTCGGATTTACGGCACTTCCATAGCATGCCGCATCACTCGTGCCAATGAAGTCACCAGCGGAACGCCTGCCGGTCAATCCAACGGCGACGCCCATGACCAGGAGCAGAGTCAGTAG	MRVSRRSTPTAPASFFLFTAMIAVKFTSTATGVRIYGTSIACRITRANEVTSGTPAGQSNGDAHDQEQSQ	no hit	PASA pass	Signal peptide with single ovelapping TM
HSGS210|asmbl_11678|m.4829	asmbl_11678	m.4829	208	299-925(+)	complete	PGTG_08050T0	1e-96	133	100	133	PGTG_08050T0	5e-96	133	100	133		PGT21_A	1406			Yes	23		N	1	1	10.0081	10.0081	0.0199642	ATGGGACGGCCGTTCGCGTTACGCTTTCTCATGTTGATCATATCCATGATCGTAGCCTCAGTGATAAGCTCCCTGCATGAAGACCTGATTGAGCAGGGATTTGTTGTAGGTCCTTCCTTCACCACTAGGGATGTTCAAGTGTCGCAAGAGGGGAACCGATGGATCTTGAAGAACAAATCAGACGATGTTCTCGGTTGCCTAGTGCGTCAACAGCAGGGAGGGAGAATGGTGAAGACTGCCCTACCACCACTCGGACCAGGGGAAAGTTTTGAACTTCAAGCTAAGCAAGGCCATGGGGTGCCTGAAGTCGATTCTGCCCCCTTCGAAAAATATCAAGCCGGCTCCAAGATCTATTTCGATGTCTCGGAGAAAAGATGGTTCATCAAGAATATCGATCCC…	MGRPFALRFLMLIISMIVASVISSLHEDLIEQGFVVGPSFTTRDVQVSQEGNRWILKNKSDDVLGCLVRQQQGGRMVKTALPPLGPGESFELQAKQGHGVPEVDSAPFEKYQAGSKIYFDVSEKRWFIKNIDPNKTFFEVHLFNMPSTLDRVIQSVIYSGFIKPGTEWPIPLHDSNLGPYDHKLLYIRSTMDGAPPNYHSARVEVQRD	PGTG	PASA pass	Signal peptide without any transmembrane domain
HSGS210|asmbl_11726|m.4894	asmbl_11726	m.4894	435	75-1382(+)	complete	PGTG_08059T0	2.1e-278	435	98.39	428	PGTG_08059T0	2.1e-278	435	98.39	428		PGT21_A	1408			Yes	19		Y	2	40.23	5.36	-7.51	0	ATGCGCTCGTTTATACTCATTGCCATCTCCCTTGCTCTCCTGCAGAGCTCGTCAGCCTTACCGCTTGACAAGAGAGCCGACACCCAGGGCACCGGGAAAGGCGACGCCGACACCCGCTCGTACATGAGCTGTGCCGACCAGACAGGCGCCTTGAACCTCAACTTGCTGGGCACCACCCACTGCAGCAACGGGCACAATATTCCTCGGCCTCATCCTGACCCTCGGCCTTATCCCGACCCTCACCCACACCCCCAGCCATGGCCACTTCCTGACCCTCAGCCGCACCCCCAGCCATGGCCACTGCCTGACCCTCGGCCACACCCCCAGCCATGGCCATTGCCTGACCCTCGTCCACACCCCCAGCCTTGGCCACTTCCTGACCCACGGCCACACCCCCAG…	MRSFILIAISLALLQSSSALPLDKRADTQGTGKGDADTRSYMSCADQTGALNLNLLGTTHCSNGHNIPRPHPDPRPYPDPHPHPQPWPLPDPQPHPQPWPLPDPRPHPQPWPLPDPRPHPQPWPLPDPRPHPQPWPLPRPHPIVPNDWPHRHFPYPRPFPGPTPDIIIPDRPDRRIPYNPYGPVIPYPHPQPHPGPGPLPRPHPIVPDDLPHRHFPYPRPFPGPTPDIIIPDRPDRRIPYSPHGPVIPYPDVTPIPIPDNISPDFPGHRYPNIPDWNVPGHHAPYGPYPQVDDDGIPGQGMIGQQSSSTGYDRADSASSLNTGGSFNNGNLISGAGAAGFNGINTFGANGFNSGGSVYGANGLAGIGSSGLSASQSSSSHESNARTSSTTAASGYGPAG…	PGTG	PASA pass	Signal peptide without any transmembrane domain
HSGS210|asmbl_11781|m.5032	asmbl_11781	m.5032	201	142-747(+)	complete	PGTG_22204T0	3e-10	132	36.73	98	PGTG_22204T0	1e-09	132	36.73	98		PGT21_A	1410			Yes	19		Y	2	1.40017	4.98757	3.56212	0.034616	ATGATGCTATCAAAAGTGATCGTGGCACTCAGCCTGTTGCAAGGCTATTGTAGTATGCAACAAGCTGGTGATGCTGTCCATACGCAGAAAGCCCCTGAAGAGTTGATCGCAGGTGTAGCTCCACAAGCTGCTTCCAAATCAAACCATGGCCAAATGGCATTAGATGTTTTTGACGATGGTATCCCATTCACTGCAAGATCGGGTGACTTTCGTCCATCAGAGACACCCGCCCAAACCGACACCGCTGCGCGCCAGAGACAACTGCAAGGTGACCCGGTTAGGCATCGATCCATTCAGTCGTCATCAAGCACGGACGGTCACTCTATAAGTGACCTTGGCCAACCATCAATCCGAGTGAAAAACCTGGACCCAGAGATTGAACGCCAAGCCGGGATCTCT…	MMLSKVIVALSLLQGYCSMQQAGDAVHTQKAPEELIAGVAPQAASKSNHGQMALDVFDDGIPFTARSGDFRPSETPAQTDTAARQRQLQGDPVRHRSIQSSSSTDGHSISDLGQPSIRVKNLDPEIERQAGISHRVTEMMNPMIQSIKWSTSRIPTIDQLFDDFMRQPDWVKKIVGCVVLLIFSMRFFRQSRPTGTFLDWL	PGTG	PASA pass	Signal peptide without any transmembrane domain
HSGS210|asmbl_11789|m.5051	asmbl_11789	m.5051	148	103-546(+)	3prime_partial	PGTG_17861T0	4.3028e-09	139	31.5315	101	PGTG_17861T0	1.95e-08	183	31.5315	101		PGT21_A	1410			Yes	18		N	11	1	4.48	4.48	0.02613	ATGAAAATTCACATTGCTACCTTGTGTAGCACCTTGGCTATGTTTACTGTTGGGATTGTCATTTCCCAAAGACGTCCAGCCTGCCCTGATTGCAAATCAATGCTAGTTGAAGAAATCATGTCACAGCAGGTGGGGGATCTACGCCTCCCTCAGAAATACATATGTGGTTGCCAATTTCATGCAACAGGAAGGGAGTGCCTCAACATGTGCTATAAGACAAATTACAAATGCAAAATATGCAATGCAATCTTTCGGATAAACACACCCGCAAGTTCATTAGTAAAGCAACCTTGCAATCATTATTCAAAGGAACTCTTACGTAAAGGAACCTATCATGTGTCTGGTGCATCCAGTTCTGTGGCCCCTTCTCAAGCCCCTTCTGAGCCCAGCCCATCTGAA…	MKIHIATLCSTLAMFTVGIVISQRRPACPDCKSMLVEEIMSQQVGDLRLPQKYICGCQFHATGRECLNMCYKTNYKCKICNAIFRINTPASSLVKQPCNHYSKELLRKGTYHVSGASSSVAPSQAPSEPSPSEPNNSRTDEGPVEYDF	PGTG	PASA pass	Signal peptide without any transmembrane domain
HSGS210|asmbl_11834|m.5209	asmbl_11834	m.5209	292	223-1101(+)	complete	PGTG_08087T0	2e-156	272	97.94	243	PGTG_08087T0	1e-155	272	97.94	243		PGT21_A	1411			Yes	22		N	4	4.9564	109.596	22.112	9.73976e-14	ATGATATCCAGTTTTTTCCCTTGCTTTATTCTTTTGTTGTTGCAAGTGGTACACCACTCTTCTGCGACCGAACGTAGTATCGATAATATCAATGAATTAGCCAGGGCATCTAAAACAATCGCAGTGCCTGAAGAGTCTTCCACGCACGCAGCGTGTGTGGAGTCGTCGGCTTCTTCCAGGGAATCCGAACTCGCCAACTCAGTGAATGAAGTGGACGAATTAGCAGCGGTAGCTAGTACCAGCGCAGAGCCCAAGCGATGTTTTACGCATGAACCAAATCCTGTGTGGTCAGGCATAGCTTCCGTCAAACCTGAAGAAACCCTGCCGTCGCCTAAGGACCATGCCCGCTCTTCACGTGGCAGAAAGCGTGTTCGTTTTGCCACTCCGACTGAGATCCAA…	MISSFFPCFILLLLQVVHHSSATERSIDNINELARASKTIAVPEESSTHAACVESSASSRESELANSVNEVDELAAVASTSAEPKRCFTHEPNPVWSGIASVKPEETLPSPKDHARSSRGRKRVRFATPTEIQLEDEGLIDDVQPAATLFRGNQASNSRASCSSLPEYYHQASVHSENEIEEVEEEDLTKNDEALARALDSAVNGGDDQDERGMNFKDDEALALKLAKEAHGDDWLTWQTAIQRRHSRPSMAERARRILIGSSSEFPLIHVLVYSFLFSKMLAFLIKSSRFE	PGTG	PASA pass	Signal peptide without any transmembrane domain			HSP_Group1
HSGS210|asmbl_1188|m.5282	asmbl_1188	m.5282	102	97-402(+)	3prime_partial	PGTG_05774T0	1e-12	160	35.56	90	PST130_15971	8e-20	114	41.84	98		PGT21_B	10290			Yes	28		Y	5	1.7359	8.77472	5.05485	0.00067767	ATGACCTTCATGAACTTCCTCCAGAGTCCACGCACCACCCTGCTAATCATGGCTTTTATCAACACTCTCCAATCAACGCTGGCTGATGTCCCGCTTCCGTACAGGATGTGTGATATATACTTTTACCCCAGCGGTGATCCCGCCAAGTACATGTGCAGAAGCAACCATAAGGAATACTCGTGCTCGATAGCTTCTTGCGGGGAGTACGACAAGCCCTGGGACGGCTTTGTTTTCACAAATTGCAATTATTACGTCAACAATGACAAATCTCAAGGGCTACAAAACCCCATCCAGATCAAAGCTAGT	MTFMNFLQSPRTTLLIMAFINTLQSTLADVPLPYRMCDIYFYPSGDPAKYMCRSNHKEYSCSIASCGEYDKPWDGFVFTNCNYYVNNDKSQGLQNPIQIKAS	PST130	PASA pass	Signal peptide without any transmembrane domain
HSGS210|asmbl_11929|m.5384	asmbl_11929	m.5384	337	106-1119(+)	complete	PGTG_08192T0	1e-68	226	78	243	PGTG_08192T0	6e-68	226	82.14	140		PGT21_A	1421			Yes	18		Y	1	1	33.0938	33.0938	0.00291467	ATGCTTCTCACTAAGGTCTTAGTTTCCTTACAACTCTTACATAGTCTTTCAGCACAACCAATTCCATCATCAAAACTTCTGGTCAAGAGAGCACCAGTTGGGGGCAAACATATTGGTAGTCCAATTGATCCCTCCATGATTGATGAAGAGGGACTTGCAGCTCTTAATTTAGGTTCTTCTAGAGAGGCTGAAGAAGCAAATGCCACAGAAAAAATTGAGCCTGTTCATGAAAAGGGATCTCACAGCAAGGAAGTAGAGGATCTTGCCTCTTCAAGTGTATCTCATGAAAAAAAGAAAGGAAAGGTCAATCCAGAAATTTTGAAAAAAGCTAACTTGTTATCATCAATAGATTTAGAGGAATTGAGGAAATTCTTCACTGGCAAATCACTTGAAGAATTT…	MLLTKVLVSLQLLHSLSAQPIPSSKLLVKRAPVGGKHIGSPIDPSMIDEEGLAALNLGSSREAEEANATEKIEPVHEKGSHSKEVEDLASSSVSHEKKKGKVNPEILKKANLLSSIDLEELRKFFTGKSLEEFDDVFSSEIGPMQPTSIGKSPRELYHEKLRFLFLNLKKYFEDFLDARKVDGQTSRTIYSDEMIESLFDVWTYIVIGSENLKQDNFDVSKLSQVQSKMLSEINEAASVQSRNPINTFTRFQNLMNKLDVEQKFFLWAIAFVDSQDDLSRHEIKILYDLLAGSFKNPEMNEEVLEAIELINLQFKRSGVDLFNIRKCDLEYLRKAQI	PGTG	PASA pass	Signal peptide without any transmembrane domain			HSP_Group1
HSGS210|asmbl_11967|m.5492	asmbl_11967	m.5492	754	51-2315(+)	complete	PGTG_08187T0	2.6e-60	118	99.14	115	PGTG_08187T0	2.6e-60	810	99.14	115		PGT21_A	1421			Yes	21		Y	7	1	4.87	4.87	0.01582	ATGAGGAACTTAATAATCTGCTCATGGATCGGCGCTGCATCCCTTGCACTCAACTGTTGGGGGGGATTAATTACAGAACCAGAACCAATTGATGTGTTCAAAGACGTCTACCGTCATCCGGCATTTGAAGGAGTCGACTGGGGACCTCGATCTGATACACCGAAAAAGAAGCATCATGTTGATAAAATAACCCAGGTTCTGCAGGAAATTGATGATGGTTCAAGTCGGTTATCAACCATGATAGTCAAAGACTTGGCCAATGTTGTTCGCGGAGGAAGGATCCAACTTGACGAATCGTGGGAAAAATACATGGTTGCTAGCAGGTTTAGTAGAACATCAACGGATTCTAAATTTGCTAAAGCTTCGCTTCAAGAAAAGAAGGTCAGACAGCTTCTACAC…	MRNLIICSWIGAASLALNCWGGLITEPEPIDVFKDVYRHPAFEGVDWGPRSDTPKKKHHVDKITQVLQEIDDGSSRLSTMIVKDLANVVRGGRIQLDESWEKYMVASRFSRTSTDSKFAKASLQEKKVRQLLHSWCNGSVIGWSRLSSDPKGWEISVIKSKELQTLKVNQETVSLAIDFHTFSMAWRSSFVYDSIAYALAHFKIVSAWPRVSNKLIDKLSKNCNPKILSKVDGFHKVMKMLQVTMPYREEPIRCGGVLEYQMHVLNDFIFVSQMLRQPSINEEYFSRFWTSLELFSSEIGIENLANDFQEIWGYFSNGRPFDMSFEYYNLLSKIGLNIHKEFESERLKPLSTGANKIPKDEVLASKKNSSHFYHTLFKDVTDGQDLVFHKFQFSLHYVE…	PGTG	PASA pass	Signal peptide without any transmembrane domain
HSGS210|asmbl_11983|m.5536	asmbl_11983	m.5536	168	40-546(+)	complete	PGTG_15454T0	7.5e-05	106	70.59	24	PGTG_11935T0	0.00085	226	66.67	24		PGT21_A	1422			Yes	20		Y	1	1	7.29	7.29	0.08003	ATGCTTTTAACCAAGATCTTAGTTTCCTTACAGCTCTTGCACTACTATGGCATTTCAGCACAACCAATTTCCTCTTCAAAGCCTCTGGTCAAGCGAGCAGAACAGCTTTATCATACTATTTGTCCAATGGCCACATCCTCTACTGATGCAGAGGGGCATTTGGCAAGAAAGTCAGGCTCTTTAAGAGAGGCTGAAGAAGAAAATGTCACTGGAAAAATTAAGCCGGTTGATCCGCTGGTTCAGCAAGAGGTATCTCAAAGTAAGGAACCACAGGTTGACCTGGCAAGTGAAAACAATGATGTTCATATGGGTAACCAAAACACTTCAAAATCTACTGAAAGATCTGATTATGAAATATTGGACTTCTTATCATCTCATTCAATGGTAGAGACATTGGTG…	MLLTKILVSLQLLHYYGISAQPISSSKPLVKRAEQLYHTICPMATSSTDAEGHLARKSGSLREAEEENVTGKIKPVDPLVQQEVSQSKEPQVDLASENNDVHMGNQNTSKSTERSDYEILDFLSSHSMVETLVEYLNNQKIEMHGIEVPGENVLNNETPKSTGDFGFS	PGTG	PASA pass	Signal peptide without any transmembrane domain
HSGS210|asmbl_12030|m.5725	asmbl_12030	m.5725	249	80-829(+)	complete	PGTG_08248T0	7e-166	249	97.2	249	PGTG_08248T0	3e-165	249	97.2	249		PGT21_A	1425			Yes	22		Y	8	1.97955	3.96758	2.00428	0.264473	ATGGCATTGCATCGAGTTGTTCTCGTCGTCGTAATCAGCTTGCTGAATCTCCAGAGCTCCCTCCAACAAACCAAACCACCATCTCTCACAGATATTAAGTGTGGTGACAAAAAGGAGTTCAAGGCGGGTGATTGCGCAGCTGCATACCGCAAAATTAACTACGACAAAGATTCAACCCTCGACATAGGTGAGAGTAGTGTTGAAAGGAGTTCTGAAAGCTGCATTACGCGCATCAACAATCCAAAATTCATGAATGTCCCCAAGACAACAATTGAAAATGGCTTTGACCAAATTTTAGCAAAATGTAATGGTTATGCCGGTAGTGCCACTCTCCCAGGTTTTAATGGGGTTCGCTTGTTCACCAGTCACCATGTTGGCCCGGATTTTCATTCCTATGAT…	MALHRVVLVVVISLLNLQSSLQQTKPPSLTDIKCGDKKEFKAGDCAAAYRKINYDKDSTLDIGESSVERSSESCITRINNPKFMNVPKTTIENGFDQILAKCNGYAGSATLPGFNGVRLFTSHHVGPDFHSYDDYKEFNQMICNGDYPKGAKVLKEDCMEAYRLIPTNAAGHFVSLDHHVPTSTIISVAKKCNAAIWTTDGSKIVLLKTDIDKIFGKMMQECPIWGGHFQTKGASGKNGAVIFQVWGRV	PGTG	PASA pass	Signal peptide without any transmembrane domain
HSGS210|asmbl_12032|m.5731	asmbl_12032	m.5731	198	220-816(+)	complete	PGTG_21441T0	1e-122	1049	98.9	181	PGTG_21441T0	5e-122	1049	98.9	181		PGT21_A	1425			Yes	15		Y	4	22.6592	1.18034	-19.1972	3.32173e-13	ATGCATTCCCTGATCATATTTCTGTCTCTTCAAATGATCTCTGCGTACTACCTACCCACCTACAACTCGAGGACTGTTTTCCCGCCTCATCAATACGAGGTCCAGAACCAAACGGCTCCTAACGACACCATGATAGACGATTGTCTTCCAACTCACACCCTTGAAGCGAATGATGGATCCGACAAGTCCGGCACAATGAACCTCACGGGTGTTGCAATCTTGCCCTGCGCCGATGACAAAAACGTCAATGTATCTTACGCGGGGTTAAAATCCGTTGGCGGTTTCGTTCCAGGTCTTTTCAATAAGACTTCCGAGCAAGAAATGAAAAAGAGCCCAGGGGCCAATATCTCCGACACGAGCGAGCATGATTCGACCAACAAGTCAGAGAAGGCTGACCCA…	MHSLIIFLSLQMISAYYLPTYNSRTVFPPHQYEVQNQTAPNDTMIDDCLPTHTLEANDGSDKSGTMNLTGVAILPCADDKNVNVSYAGLKSVGGFVPGLFNKTSEQEMKKSPGANISDTSEHDSTNKSEKADPKEGSLETNSTMNPSSIGNTTDSVEKMERSGDADKDKWYMCTSNGTSHKVIDRICHGEDDPLIEMP	PGTG	PASA pass	Signal peptide without any transmembrane domain
HSGS210|asmbl_12038|m.5755	asmbl_12038	m.5755	129	121-510(+)	complete	PGTG_08228T0	1e-66	102	79.23	130	PGTG_08228T0	5e-66	102	79.23	130		PGT21_A	1425			Yes	24		Y	9	1	24.8225	24.8225	6.67466e-15	ATGATACTAAGCCTTCTCAACATTGTTTGTTTGGAGATTGCATTCACCCTTCTCCTGTGCTCAGTAGCTGCTCATCCTAAAGCAGTTGACTTACGATACTGCTACATGTGTTGGGATGCAGCTGGCCAACCAGAGGAACACCCTCCCAACTCCTACTTGAAGTTTGTTAGTCGATACAGAAGTGTGGCCTGTTCACTCATGAGTAAATTAACTTGCACTCTCCCAATTGATGTTGAATCATACCAGTGTGAAGGGTGTGGGCGATTTGCATTTGTTGGTTTGAAGACATGCCCCCAAGACCACCACCAGGCTCGTGCAACATACTACGAACGTGCCCCATCAGTTGACCCAGCCCGGCTTCCCATTCCTCCTGCTGCATCTGTGCCCTAA	MILSLLNIVCLEIAFTLLLCSVAAHPKAVDLRYCYMCWDAAGQPEEHPPNSYLKFVSRYRSVACSLMSKLTCTLPIDVESYQCEGCGRFAFVGLKTCPQDHHQARATYYERAPSVDPARLPIPPAASVP	PGTG	PASA pass	Signal peptide without any transmembrane domain			HSP_Group1
HSGS210|asmbl_12075|m.5813	asmbl_12075	m.5813	259	188-967(+)	complete	PGTG_08253T0	0	259	100	259	PGTG_08253T0	0	259	100	259		PGT21_A	1425			Yes	23		Y	10	19.778	7.87712	-2.51081	0.000374242	ATGGTTGCCTACTACAACCACTTCGTCCTCAGCGCTTTAATCGCCTTCCTCGCCGGAGAATCTCTCGCAATCGAGTGCGATTCGAGACTTATCCCCCATAGACCCGTGCGCAAGGCGGAATGCATGAGAGCAATCTCTCAAATTGTTTACAATTCCGACAACACCCTTGACACAACCTCCAAGCGAGTAGATTACACTTTCGGAGAATGCAATGTCTCTATCTACAATGATTTGGGCATTGAAATCACCAAGGCCCAAGTCGAACATCGTTTCAACAAGATCCTTGACAAATGCCGATACGATGCCGGCGGAAACGACTTCCACGACAATGACCCGGTCTTTTTCTACATCGGCAACCGCGCAATCGGCAGGTTCCAGTCGTGGGACTCCGACTTCCCC…	MVAYYNHFVLSALIAFLAGESLAIECDSRLIPHRPVRKAECMRAISQIVYNSDNTLDTTSKRVDYTFGECNVSIYNDLGIEITKAQVEHRFNKILDKCRYDAGGNDFHDNDPVFFYIGNRAIGRFQSWDSDFPTRLPTCAVEDNAPALYQDDCIKAFSDIATDTTGRILTDDYKQTDQVEKTYKSCTINVYTYDFSKLDVTKPELEDDFVKTLQYCSNKCGVIRIVGGTHGPNGRVYLSFKHAQSQDSCSIYRSPLRTQ	PGTG	PASA pass	Signal peptide without any transmembrane domain
HSGS210|asmbl_12091|m.5859	asmbl_12091	m.5859	266	329-1129(+)	complete	PGTG_08270T0	0	266	100	266	PGTG_08270T0	0	266	100	266		PGT21_A	1427			Yes	19		Y	8	43.4501	43.0741	-1.00873	0.979334	ATGCATCCATTGTTCCAGCTGGCAGGCAGCCTCACCGTTGTCCATCTCATCTCCGGTTCCTCAACCATGGCTCACTCGACCGCTTCATGCTCTTCAGGATCTGATACCGAACTAGACTTATGGGCAGAATTCCCAGATGCTGGAGGAGATGGACCGTCTGAAAATAAACCACGAATAGGTCAAGATGGACCGTCTGAAAACAAGCCATCAACAGGTCAACCAGCCGACCAACCACTAGACACCCCTCATCGAATCAAACGTTCAAGCTCGACCGAGGAAACCGCTATCGATCCAATACCACACAAATCGTCGGAGAAACGTGCCCGTGAACCCGATGATCAGGACAAGTCGAACGATCGTCCTCTCAAGATCCAATCCACCTCTTCCCACAGCCCTCAA…	MHPLFQLAGSLTVVHLISGSSTMAHSTASCSSGSDTELDLWAEFPDAGGDGPSENKPRIGQDGPSENKPSTGQPADQPLDTPHRIKRSSSTEETAIDPIPHKSSEKRAREPDDQDKSNDRPLKIQSTSSHSPQTQKPSKSSPMNPKSSPINPKNSPMNPKSSPINPPAATKNEDSDSQSLGNLTCAICLSAPSPAVVTKCGHVTCGECLASSIVSQHNSSYGVFPPFLQPVGARINNGQCPVCRAPLVGGWGTAMRGVILKVRKAP	PGTG	PASA pass	Signal peptide without any transmembrane domain
HSGS210|asmbl_12097|m.5886	asmbl_12097	m.5886	111	212-544(+)	3prime_partial	PGTG_08260T0	2e-72	465	99.1	111	PGTG_08260T0	9e-72	465	99.1	111		PGT21_A	1427			Yes	20		Y	0	1.59837	1.84437	1.15391	0.882899	ATGTTTCTCACAGACATAGCCCTTCTCGCACTTTTCTCATTGGCGACTTCGGTGCGGTCTGAAAACCCTCCATCCGCATTTTTTTCGACACCGGGCAGGACCCTCACAGAAAATTCTAGACAAATTCCTTCGCTGCCTCTATCCCTGCCAAATCAACGACTGGGAACCACATCTTCAGAGTTTGACAAAATTAACCTCGACCCAGACGAGGCCGAAAGAACTACACCGGCTTTCGAGGTGCTCACAACCGCTAGCCCGCTGGGCTCCGAGGAGGTTGCTTCAGGTCAAATCGATCTGTACAAGCGCATGCTTCAAAAAACTCGGCACATTCAT	MFLTDIALLALFSLATSVRSENPPSAFFSTPGRTLTENSRQIPSLPLSLPNQRLGTTSSEFDKINLDPDEAERTTPAFEVLTTASPLGSEEVASGQIDLYKRMLQKTRHIH	PGTG	PASA pass	Signal peptide without any transmembrane domain
HSGS210|asmbl_12100|m.5901	asmbl_12100	m.5901	183	618-1169(+)	complete	PGTG_08268T0	2e-133	183	98.37	183	PGTG_08268T0	1e-132	183	98.37	183		PGT21_A	1427			Yes	20		Y	13	455.082	109.962	-4.13854	6.70082e-24	ATGAATTCGATTTGCCAACATTTGCTACTGCTTGTTTGCTTCCTCGCGGTATCACAATCGAGACAGGATGATGCGCCTCTGGAAGTGAAAATCGACACGAAGGACGATTTTTGTTTGGTCGTTCCAAAGAACCAATACACGACCATCGGCGACTCCGAACAACCAGGTGGTGAAACAGTCTGGTGCCAAAATCCCAGCAGCAAGACCTCTCCCTCTGCAGGAGTCTTCAATGGCCCATTTTGGACCGCTGTTGATATTTCTAAGCCAAAAAATGGAGTCATCCAGATGACCGGATGCATCAATGTCAATAGCTGCGATAGACTCAAGGCGGATGATGGAGGAGGTCAATACGATTCCCACGGTGGGGATCGTGGCCTAGGAAACCCACCATACAGCTTC…	MNSICQHLLLLVCFLAVSQSRQDDAPLEVKIDTKDDFCLVVPKNQYTTIGDSEQPGGETVWCQNPSSKTSPSAGVFNGPFWTAVDISKPKNGVIQMTGCINVNSCDRLKADDGGGQYDSHGGDRGLGNPPYSFCKNYHTYVQLIEPSANRACLRCCENPSDCDLSKDTQGCPAAIPGKYFTCG	PGTG	PASA pass	Signal peptide without any transmembrane domain			HSP_Group2
HSGS210|asmbl_12165|m.6087	asmbl_12165	m.6087	113	85-426(+)	complete	PGTG_12530T0	2.2e-55	265	98.17	107	PGTG_12530T0	2.2e-55	265	98.17	107		PGT21_A	1460			Yes	15		Y	1	1	19.4	19.4	0.00041	ATGATGGTTGCCTGGCTGTTATTGCTTCTAATTGTTGGACATGGCATACCGACTGAATCCTCCATGGAACTCGGCCAACTCCCACAAGTATCACAAGCTGTAGATACCGCTGGTGATTCTAAGATCTTTCAACACCAATTAAAACGATTCGAGGGAGATTTACCTAATGAATCACCTCACAGTTCCGAGGTAGTCATTAGAATTGACGATAATGAGGGGGGCGGTAAGGCAGCCCCAGAAGATTCAAGGCACACAGCCACTGACCTCGCAAGCTCTGACGATTCCGACCAGAAAACCAGGTCCATTGCTTTGACAGGAGCAGATGGACAGTCAAAGGATTGA	MMVAWLLLLLIVGHGIPTESSMELGQLPQVSQAVDTAGDSKIFQHQLKRFEGDLPNESPHSSEVVIRIDDNEGGGKAAPEDSRHTATDLASSDDSDQKTRSIALTGADGQSKD	PGTG	PASA pass	Signal peptide without any transmembrane domain
HSGS210|asmbl_12166|m.6090	asmbl_12166	m.6090	94	85-369(+)	complete	PGTG_07499T0	3.1e-29	75	98.41	62	PGTG_07499T0	3.1e-29	75	98.41	62		PGT21_A	1460			Yes	15		Y	4	1	2.1	2.1	0.43747	ATGATGGTTGCCTGGCTGTTATTGCTTCTAATTGTTGGACATGGCATACCGACTGAATCCTCCATGGAACTCGGCCAACTCCCACAAGTATCACAAGCTGTAGATACCGCTGGTGATTCTAAGATCTTTCAACACCAATTAAAACGATTCGAGGGAGATTTACCTAATGAATCACCTCACAGTGTATGTGGATTGATGTTTAAAAGCTGTGCTATGTTGTGCTCGGAAACTTCCAGAGGTCTGGGAGCTGAAACGCTGATCTTTCTAGTCCGAGGTAGTCATTAG	MMVAWLLLLLIVGHGIPTESSMELGQLPQVSQAVDTAGDSKIFQHQLKRFEGDLPNESPHSVCGLMFKSCAMLCSETSRGLGAETLIFLVRGSH	PGTG	PASA pass	Signal peptide without any transmembrane domain
HSGS210|asmbl_12209|m.6212	asmbl_12209	m.6212	312	26-961(+)	3prime_partial	PGTG_07512T0	4.4e-179	626	100	306	PGTG_12519T0	4.4e-179	626	99.67	306		PGT21_A	1465			Yes	29	ExpAA=20.26|PredHel=1|Topology=i7-29o	Y	0	11.84	2.07	-5.71	3e-05	ATGGCTGGAATAAGAAGACTGCTGCTGTTTACCACCCTACTCCTCTCACTATCCATCCTCCTCATCTTCTACTCATCATCAACAACCAACACGAACAACAGCTTGCCAACATCAGCATCATCATTGGCCATACAGGACAGACTCAAGGGATATCTGCCCAACAAGGAGACCCTCAAGACCTATGTACCCAAACCATTCAAATGGTCAAACTGGGCCACCTCCGATGCAGTCAAACTCGAAGATAGTCTGATTACAACCACTACTACCAACCAACAGCAACAGAACAGCAACAAGCACAACAATCAATCTACATCTCAGACCAACCAGTCCACTCTACCTACGAACTACCATCCCAACGGACTCTACTATCTGAGCCAACCACCGCCATTAGAACGCCAT…	MAGIRRLLLFTTLLLSLSILLIFYSSSTTNTNNSLPTSASSLAIQDRLKGYLPNKETLKTYVPKPFKWSNWATSDAVKLEDSLITTTTTNQQQQNSNKHNNQSTSQTNQSTLPTNYHPNGLYYLSQPPPLERHPILDLIDKAEQEWANKVAKSSRSLEEAVAEYRRRYHQPPPFGFEKWWEYAQKEGVILTDEYDQIGADIKPFLAIEPSDLLHRAWVMANERPETFTLTINSTAPVLISGKEGHLARAKDLAKLINLFVHLLPQNSGSINHLLNLTFTKHDQPAVQMTWPRKQKMVEMAEAGEYFSLGLYK	PGTG	PASA pass	Signal peptide with single ovelapping TM
HSGS210|asmbl_12285|m.6500	asmbl_12285	m.6500	487	640-2103(+)	complete	PGTG_07544T0	0	487	98.98	487	PGTG_07544T0	0	487	98.98	487		PGT21_A	1469			Yes	24	ExpAA=18.26|PredHel=1|Topology=i12-34o	Y	5	1791.35	2.20318	-813.075	5.52557e-49	ATGTCCATATCTATGCTTCAGGTCTCGAAGATATTTCTATTAGCTTTCATTCTCTGCGAGGTTCTGTTGGCATCAGCCCCAGGGCTTCATTCGGGGGTACACCGAGCAAGGTCCAACATAAGGGCGACGCGTCACAACCTGAGAGTGAGGGGTCCTCGTCGAAGGCCAAGGCCAACGGTATGTCCTCCAGTCGAGGATTATGGTGATGATGATGATGGTGATACTGGATATGCCAACGGATCTGAAACAGAGGAGAAAAGAGACTTATCTGAACCGCCTGACGAGGATTCCTGGAACGAAGACTCGTATGCGGACAGCCCAGATGAAGATCCAAGCCTTGAAGACTCTTCGGTGAATGCGACCTCGGCAAATGACACTCTTACGCCATCTAGTTTCGGT…	MSISMLQVSKIFLLAFILCEVLLASAPGLHSGVHRARSNIRATRHNLRVRGPRRRPRPTVCPPVEDYGDDDDGDTGYANGSETEEKRDLSEPPDEDSWNEDSYADSPDEDPSLEDSSVNATSANDTLTPSSFGNSSSIGNISTIGNVSGIGNISSIGNISQPINGSQFNTSLIGTGGVLNNASSIDANQTQGLNSTDLKTFASGLVAELPENGMKKSELFLGFLPDDGSSGGTRQTIAQLNSALGSKAAVYGWYAQAHSGVPFDGSQLLAVIDDVKACNCVFQPAVMPIGGWKGLTSGDNSQAIAIAKVMKNFTDEGIPVWLRFAHEVNYYQNDGTYQGTASDFKAGWAAVADAVKKIAPSVKMWWTPNVSSPEDYAKYEPDDMSTVDLVGIDFYPKKL…	PGTG	PASA pass	Signal peptide with single ovelapping TM
HSGS210|asmbl_12296|m.6545	asmbl_12296	m.6545	168	947-1453(+)	complete	PGTG_07552T0	1e-68	218	100	106	PGTG_07552T0	5e-68	218	100	106		PGT21_A	1470			Yes	24		N	2	4.23567	1	-4.23567	0.0713508	ATGTTTCCCACCTCTGTTTGGCTCCTTGTTCGAGCTCTCTTCCTTGGCCGATTTCTGGGGAAAGTCTTGGCATCAGAAGTTCCGTCGCCATTTTCTGTTCTGTGGCGGCAAACCGGCCAAGTCGTTGGCCAGAGTCTTGGGTGGCTCCCCAAAGATTCAGAAGGCTTGTGGCCTCCTGGGCGCGTTTGCTCTCTGTACGCTTTCCAACGGGAACCCCATCCATATCCCCGAGAGTTATTCACGACCCTGCCCGGCAGTTTCCTTTTCTTTTTCATCCAACCATTGGGCATACTTCTGGAGCCATTTGTTATCCCCTATGTGCCCAAGAAGTTAGGCGGGGCCAAGCTGTGGACAGCCTCGTTCTTATTGCTCACTGCCCCGCTCTTCACGCGAGATGCC…	MFPTSVWLLVRALFLGRFLGKVLASEVPSPFSVLWRQTGQVVGQSLGWLPKDSEGLWPPGRVCSLYAFQREPHPYPRELFTTLPGSFLFFFIQPLGILLEPFVIPYVPKKLGGAKLWTASFLLLTAPLFTRDACRPPGMFNQFRPLEEWTWLEILLPGPLVARTFYAK	PGTG	PASA pass	Signal peptide without any transmembrane domain
HSGS210|asmbl_12297|m.6549	asmbl_12297	m.6549	128	603-989(-)	complete	PGTG_07550T0	3e-91	128	100	128	PGTG_07550T0	1e-90	128	100	128		PGT21_A	1470			Yes	19	ExpAA=19.40|PredHel=1|Topology=o5-24i	Y	1	201.084	1983.65	9.86476	3.29222e-05	ATGCAGTTCGCCCTAGCCATCGCCGTTTGTCTGAGCTTCATCTACAGCTCAATCGCTAGCCCGGTGATTATTGACAAGGGCAAATACCGAATCGACACCAATCAGCCATACCACGCCACCGGATTCAGACCGCCAAACCAAGGCCCGTACCCGAACGTGGACTGGAATCAGGGATACCCCTACCCCTCAAACTTCGGCTTCCCGTCCAGTTACAGTTATGCCGATTTCGATGCCTGGTATCGCCAACAACAATACATGAACAGTGGACCAGGGTACATCAACGGGGGTTCCTCTACAGACCAGGGATACAACTTCGACTCCGGATCCGGAACCTACTTCGCCAAGGAGGCTAAACCGGAGCACAAAGGAAAGGCCGATGCTCAATAG	MQFALAIAVCLSFIYSSIASPVIIDKGKYRIDTNQPYHATGFRPPNQGPYPNVDWNQGYPYPSNFGFPSSYSYADFDAWYRQQQYMNSGPGYINGGSSTDQGYNFDSGSGTYFAKEAKPEHKGKADAQ	PGTG	PASA pass	Signal peptide with single ovelapping TM	PGTAUSPE_120	samelength_above87percentmatch	HSP_Group1
HSGS210|asmbl_12363|m.6860	asmbl_12363	m.6860	624	73-1947(+)	complete	PGTG_07563T0	1.6e-134	461	98.75	237	PGTG_07563T0	1.6e-134	461	98.75	237		PGT21_A	1473			Yes	26		Y	9	1	13	13	0	ATGCATTTTGATCTTGCGGTATATTCCCGTTGTTTCCTTCTTGATCTTATGCTGTGTTGGGTTGCAAGAATTTCGGCAACAGGACCATTGAGCTTCGACTTGAATTATCCGCCGATCACGGAGGGAAACATAGTGGAAGAACAGGTTGCAGCTCGTGATAACAGCTTGTCCGGGTCGACCTCGCCTTTCCTGGCTCCAAGCAGGACTCAGCAGGATTTGATTGTTGCAGGAAAACGCAAATTGGTTAAAGAAGAACCTTTGACCCCTACAGTTTCGCAACCAAATAATCAGCTTCACGCCACTTTAGGTCTCATACCTCAAGCAGTGTCCAACCACGACGCCCCGGAAACCAAGCCCTCGTTTACCGCTTATAATGATGTGAACATGGAGGGGAGCGAA…	MHFDLAVYSRCFLLDLMLCWVARISATGPLSFDLNYPPITEGNIVEEQVAARDNSLSGSTSPFLAPSRTQQDLIVAGKRKLVKEEPLTPTVSQPNNQLHATLGLIPQAVSNHDAPETKPSFTAYNDVNMEGSEFKLSGNTDHGNNVGSLGRSDLIQPVDNIEGLAVTEPRSKKARLDLVRPKASYLDDFQYLKSAKSTVAVVRECQLDFETRLVSPELLCFSHAKMGHVHSNLPFAMINRKQGMPGRLLKVLLKKNNSLAQSIPGWKLLFKKLITYTYQLHQTLLSKSGMTVSAQRVQHAKLLKWLLNQIFEPRDPLIPVIGVIQKPFPDWQGDQPYERLGKTQIQLINYFSGDGEHEVTANLAVYLLETYQGQHEEEYLITLSPSKITHQEPQERTRK…	PGTG	PASA pass	Signal peptide without any transmembrane domain
HSGS210|asmbl_12373|m.6922	asmbl_12373	m.6922	155	735-1202(+)	complete	PGTG_21375T0	4e-100	637	100	146	PGTG_21375T0	2e-99	637	100	146		PGT21_A	1474			Yes	25	ExpAA=21.37|PredHel=1|Topology=i7-29o	Y	4	6.74494	1	-6.74494	0.00141964	ATGCGAGCTGGTCGGATCACGCGAATCTTTTTTGGGATTTTCCTTTTACTCAACCTACTTTCCTTTTCAATTTCCATACCAGCCCTAGCCAAAGCAGCCTTCGATTCTACTCCAGCCATCAATGCAGTGGCACCCCTTTCGAAGAGTGCGGCTGCACCGAAATTACTGGACTCCAAAACTACACTCAGCCCCACAGAATCAGCACTTGACCTTCAAAAGATTCCTCCCGACAAAAAGAAAATCACTTGCTTGACCATCGGATCGCGTGGAGATGTGCAACCATACATAGCCCTTTGTCAAGGATTGATCGAAAAGGGACACGCCTGTACAATTGCAACCCACGAAAAATTTCGAGACTGGATCATTCAAAGTGGAGTTGCTTTTCGTCCGGTGGCTGGA…	MRAGRITRIFFGIFLLLNLLSFSISIPALAKAAFDSTPAINAVAPLSKSAAAPKLLDSKTTLSPTESALDLQKIPPDKKKITCLTIGSRGDVQPYIALCQGLIEKGHACTIATHEKFRDWIIQSGVAFRPVAGDPEELIKHCTKNGKFSAYDLTM	PGTG	PASA pass	Signal peptide with single ovelapping TM
HSGS210|asmbl_12402|m.7030	asmbl_12402	m.7030	136	179-589(+)	complete	PGTG_20658T0	3e-12	185	35.29	102	PGTG_20658T0	1e-11	185	35.29	102		PGT21_A	1474			Yes	18		Y	7	1	75.8955	75.8955	2.02679e-12	ATGTTGTTAATTTGCATCTTGGTGGTTGCTATGATTCTTGAAGCACTAACTGCAAAACCAATTATACCTGCACCTGATCAAAATGTTTCCATGAGATCAAATTATCTACTCAAATCCAGTAATTATCTCATAAAACGTAGCTTGAACGATGGGGAAAGTTCATCAATTTGCACAATTTGCCAGGAGCCTCTTCCAAAAGATCCCTGGGGTTGGCCAGATTGCAATCATCCCTTTCATACTGACTGTGCAAGGCGTTGGGTCCATAATAAAAGAGATCCTCCATGCCCAATTTGTAAAAGACCTGGTGGGGACTTGGAATCAAAACTCAATATAAATGAAACTGAAAAATCAGTAGCTCAATTAGAAGTTGTAAATAATTCAAACAATACAAAGATTTAT…	MLLICILVVAMILEALTAKPIIPAPDQNVSMRSNYLLKSSNYLIKRSLNDGESSSICTICQEPLPKDPWGWPDCNHPFHTDCARRWVHNKRDPPCPICKRPGGDLESKLNINETEKSVAQLEVVNNSNNTKIYRFM	PGTG	PASA pass	Signal peptide without any transmembrane domain			HSP_Group1
HSGS210|asmbl_12494|m.7295	asmbl_12494	m.7295	143	97-528(+)	complete	PGTG_02988T0	1.53785e-08	155	33.6842	107	PGTG_02988T0	6.98e-08	208	33.6842	107		PGT21_A	1476			Yes	20	ExpAA=19.50|PredHel=1|Topology=o5-27i	N	10	1.19	6.93	5.81	0.00177	ATGATCCCCAAGATTGGCACCCTTTGTGTCTTGATGGCCTTCATCACAACTGCTACTGCCAGCTCCATTGGCTGTATCATTGGAAGGTGCACAGGAACTGCCACTGAGGTTCCACTTTCAGAGTTCCCTGCATACCCTGCAAAGGACACTTGTGGGGAGAAAATTGGTAGTAACCCACCTTGCCGTGTGCAATGTGCAAAGGAGTACTTCAAGTGTGGTGGCTGCAAGTCTGTGATTGTCAAAAATGGACCCTTGCAAGGTGGTGAACAAGAAAGATGTGATCATTTAAATCTGCATGTATACATACAATGGAAACCAATCCCAGAAGAGTCATCTGTTGAGGATGAAGCACCAGCAAGAAGTTCCCTCAATAGAATGACGTACTACCCCAAACCTCCC…	MIPKIGTLCVLMAFITTATASSIGCIIGRCTGTATEVPLSEFPAYPAKDTCGEKIGSNPPCRVQCAKEYFKCGGCKSVIVKNGPLQGGEQERCDHLNLHVYIQWKPIPEESSVEDEAPARSSLNRMTYYPKPPFDPQTRHFMW	PGTG	PASA pass	Signal peptide with single ovelapping TM
HSGS210|asmbl_12496|m.7299	asmbl_12496	m.7299	338	587-1603(+)	complete	PGTG_07595T0	0	338	100	338	PGTG_07595T0	0	338	100	338		PGT21_A	1476			Yes	25		Y	13	1709.57	74.1468	-23.0566	2.88185e-27	ATGTGCTTTCTTTCTCAATTTTCCCGACTCTTCACCTTCGTCGTTCTAGGTTCTTCTTTAATTTGTACGTTGGCTTCAGACCCGGGTCAGGCGCCGAACCTATCCAATTTCAAGCTGCTGCCGAGAGGGAACGACGACATGGTTACGGACCATCTCAAAACCTTCCGCAAGGCCACGAAGCACAAGATGAAAAACATTCATCGCTTAAATACACAACATCACAAGAAACAAAAAGCGAAGAAGTCATGCAAGATAAGTCATCACGCCAAAAAATCCAAGTCTGAAAAAGCGAAGAAAAAAGACAACGTCTATCACGAGAAGCAGGAATATCTACTCCCTCATCAGTCGCAAGCTGTTGGCTCAATCTTGCACGCTACTTCGGCTTGTGGAAACGCGCAG…	MCFLSQFSRLFTFVVLGSSLICTLASDPGQAPNLSNFKLLPRGNDDMVTDHLKTFRKATKHKMKNIHRLNTQHHKKQKAKKSCKISHHAKKSKSEKAKKKDNVYHEKQEYLLPHQSQAVGSILHATSACGNAQPTRAITEGSGPNGNESFLNCGITEGGWKPPHVTMSMITHSSLDQEPAKSTFAPCQKFRPLFEKHGSKHGIPSIFLAAFAMQESNCRPDVVGDQGGAFGLMQITKDKCGNAPGGNCADPDYNIEMAAKTFSDGLSEANGNVLLAVGGYNGWMPGLTKDKAMEAKQQGCCVCQQNLDYLQHFFNAWIQGVDPQSRRLGTFRNLEACG	PGTG	PASA pass	Signal peptide without any transmembrane domain	PGTAUSPE_177	samelength_above87percentmatch
HSGS210|asmbl_12497|m.7301	asmbl_12497	m.7301	568	972-2678(+)	complete	PGTG_07599T0	0	317	96.85	317	PGTG_07599T0	0	317	96.85	317		PGT21_A	1476			Yes	26		N	5	1.5318	18.1147	11.8258	8.73735e-10	ATGGCAATTGGCCTGGGCTTCCGAAAAATTGGATTACTAATAGTACTTTTCTTACACAAATGGCAATGTATGGAATCAGGAGTAAATGAGGTACAAACAGCATACAAAATGTCTGGAGCTTTGCCAGATGAGTGCATCCCTCTATTGGAACGGAATTCTCAAGGTGAAAAATTGCGTGATGAAAGCACCTCAGGTGATGCAGAAAGCCTCAAAGATGGTGTGGTTCCTAGAATTGATATATCAGAGGATTCCATGAGGAATTTGGCAATTCATGTAGATGTTATAGCCCCGCAAAATACCCTCTCAGAAGATGAGGCAAGCATTGCAAGACACTTGGGAAATTTCTTTCGCTTTTACAAAGAAGAAACTTCGATACCAATTTACAACGATAATGCAATC…	MAIGLGFRKIGLLIVLFLHKWQCMESGVNEVQTAYKMSGALPDECIPLLERNSQGEKLRDESTSGDAESLKDGVVPRIDISEDSMRNLAIHVDVIAPQNTLSEDEASIARHLGNFFRFYKEETSIPIYNDNAILNDNKFIKKNLESWRFSFWKIGWNKDEKKSANKLSEQHEKLVDFRSATSPYRFFKVEQKKSYDGAIESIGFHKHGIYIYFSDLDYPWFGFKTFCKNNPIGDNEFQYSLVKFLDRMLHDTPSFFIDRKIDLKNEVNRKSLKLQRIIFQLVDYMLKYQLIKTDHFNHLFRDEKTLELAAINMVATFGLDNQKDLESKFNKYYSSKIFLRTWNCSHLKSLPENLERRKKIKFEYLSLKALLFQHYGLAPDTQNTLQFVSPKEFNLFLDE…	PGTG	PASA pass	Signal peptide without any transmembrane domain
HSGS210|asmbl_12513|m.7371	asmbl_12513	m.7371	177	226-759(+)	complete	no hit					no hit						PGT21_A	1478			Yes	23			2	1.16081	1.47528	1.2709	0.824373	ATGAAAGCAAATCTTACTCTTGCAGTTGTTTCCTTTTTCAACACTTTGATAAGTGTTGAGCTAGAAGCTTTGTGGCTCGATCATCTAGTTGTGCTCGAAAGGGAATCACCGGATCAACCCTTCTTCCATCCCGGCCATCAAAAAGCGCACACGGTAGGAAAGAATGATTTCTATACCAGGATTCAAGTGGATCCAGACGGACAAATCTGGGCAAACAATCCGTTCCCCTTTGGGTGCTGGTATAAGATCACTCAAGACTCTCAACCAACCTGGATGAAACATCAAATGACACAGTTTGCAACTGATTATTTTAGAAAAAGTAAACCACTGGGGAGATTTCTAACAAGATTGAATCAAACAACTGGTCTTAAAACTTCAATAAGAATGTCTTACTACTTG…	MKANLTLAVVSFFNTLISVELEALWLDHLVVLERESPDQPFFHPGHQKAHTVGKNDFYTRIQVDPDGQIWANNPFPFGCWYKITQDSQPTWMKHQMTQFATDYFRKSKPLGRFLTRLNQTTGLKTSIRMSYYLNQEQVRKLDQLEVGPSESAFIRPKLQRSCPDPTASFTQIETKYD	no hit	PASA pass	Signal peptide without any transmembrane domain
HSGS210|asmbl_12525|m.7422	asmbl_12525	m.7422	364	410-1504(+)	complete	PGTG_07656T0	0	364	99.45	364	PGTG_07656T0	0	364	99.45	364		PGT21_A	1479			Yes	28		Y	5	2.58622	40.6476	15.717	0.00403429	ATGTGGATTTCAAAGCACAGGACGTGCAATCGTTTTATTCGTTTTGTTGTCTCACCGCTACTGGTTATCACTAAGGCTTCATGTTTGGTTGATTCCCCATCGGACCCTAGCGAACTTCAAGAATCCTTTCAGCCATCTTGGACCAACTATTCAGCCTTTATTGTATTCGGAGATTCTTACTCTGATAATGGTCATCCTCGCTCACCGGAAGATCAACCTTCGTTAGCCGCCAAACCCGCGGTTGGTGGGAGATTTTGTGATGGACCCGTTTGGGATGAATATTTAGCACAAAATCTTTCAAATTCAGCGGATTCAAACATTACATTCCTTAACTATGCCTACAATGGCGCTCACATCAGGAACAAGCTATCCAATCAATCCCCTTCACCCGTTCCTGAC…	MWISKHRTCNRFIRFVVSPLLVITKASCLVDSPSDPSELQESFQPSWTNYSAFIVFGDSYSDNGHPRSPEDQPSLAAKPAVGGRFCDGPVWDEYLAQNLSNSADSNITFLNYAYNGAHIRNKLSNQSPSPVPDTAAQIQTYLTDLEKYVQHPISGKVFEGRILHALWIGINPILAIWRSASSGNQTLNADTLLTPELAETLNTQVEEFSKQLLQLSNNPSLSKFQTDYMVMTIPPLTNTALALSQSSQASKGDVTLAQQYIELLAQMTDHFNTKLVEAVQKMTRQFSWHKRRITVFDTVDFWDDVRSAPQRFGIQSLGSCYTDPNKPPCKKPDLYMYWDILHPSSIFHANLSNAIMQFLDELNE	PGTG	PASA pass	Signal peptide without any transmembrane domain			HSP_Group1
HSGS210|asmbl_12673|m.8017	asmbl_12673	m.8017	169	21-527(+)	3prime_partial	PGTG_21443T0	2.3e-78	192	97.89	139	PGTG_21443T0	2.3e-78	192	97.89	139		PGT21_A	1490			Yes	31	ExpAA=19.88|PredHel=1|Topology=o5-27i	N	5	1	4	4	0.04757	ATGGTGCCCTACATATATAGCCATCTGTGTGGGGTGTGTGCAGCTGCATTCCCATTCCTCCTTCATGATTTTCTCCTGGTTATGATGTCTGGCCAACCCAATACTGATTACACTACAATTCAGACTGACAAGGGGACCTCTTACCTCTGTACCATCTGCCCACTGGCAAGAGGAGCTAAGGACTGGAGGGTTCATTGTAAGAGTAAGACTCATCAATTGAACTTGGCCCGGAGGCAGGAACTTGAACACATCTTGTCCACAAATGAAGGTGGGATGATTCAACATGATGCAAATCTTGAAGACTCAAATGACAACCCTATTCAAGAGTCAGAGGAAGACCAAGCCCATATGGAACGAGTTTGGTTACGTCTGGAAGACCTCTTGCACCATCGGACTGAT…	MVPYIYSHLCGVCAAAFPFLLHDFLLVMMSGQPNTDYTTIQTDKGTSYLCTICPLARGAKDWRVHCKSKTHQLNLARRQELEHILSTNEGGMIQHDANLEDSNDNPIQESEEDQAHMERVWLRLEDLLHHRTDSLPERIIRTLDEELDELEARVPVNRTPEDHGQVANW	PGTG	PASA pass	Signal peptide with single ovelapping TM
HSGS210|asmbl_12748|m.8226	asmbl_12748	m.8226	472	358-1776(+)	complete	PGTG_08313T0	0	472	99.58	472	PGTG_08313T0	0	472	99.58	472		PGT21_A	1491			Yes	20		Y	5	36.4347	57.6514	1.58232	0.104184	ATGGATCTACTCAAGCTTATCATCTTCCTCTCATTCTCACTCACCCAACATGTCCTGGCTGCCGGGCCTGCGCTCGGTGAGCTCGATCAGATCTACTTCGGCGTCTGGGTCGACCCCGATCTAGGCTTCCAGGACACCCCCGCCCTCTTCAACAGCCGACTCCAGCGCAATGCCTCCGTCTTCCACATCGCCCAGCGGATGCCCCTCCTGCCCTACAACTACACCACCGGTGTCGGTGGGCCCGCACCCGAGTATCTCATCGAAAACACCGCCACCGATGCCGCCGTATTCGTCATCGTCTATCCCGCCGCACTCAGTGCCATCTCTGACGCTGATTACACCGGCCTCGGAACCCAACTACTGGCCTATACCAAGGATTTCAACCGAACAGTCTTCCTG…	MDLLKLIIFLSFSLTQHVLAAGPALGELDQIYFGVWVDPDLGFQDTPALFNSRLQRNASVFHIAQRMPLLPYNYTTGVGGPAPEYLIENTATDAAVFVIVYPAALSAISDADYTGLGTQLLAYTKDFNRTVFLRWAPEMQGRWNEYGQQPVAYVQAWQTMYKAVKAIAPATIIVWAPNLGHDYPYGQTANIDPTDMAVLDTNKNGELDKGDDPYMPYYPGDDYVDWIGISVYFKQFSRNINAAQPAGFCADILTGIETQTRVNTGFDWYNQFCASKPTKACLIAESGAAYHPNVAGGATELAIKQAWWQDCMTNTTFMQAYPRIKLHMHFEFQKVEADIGPPDVRDYRLTNTTDILTAFQTDLNTVQNNYLWAQYRPITRPIQVNGPGVSAPATSSFSV…	PGTG	PASA pass	Signal peptide without any transmembrane domain
HSGS210|asmbl_12770|m.8360	asmbl_12770	m.8360	183	352-903(+)	complete	PGTG_08317T0	5e-131	183	97.28	183	PGTG_08317T0	2e-130	183	97.28	183		PGT21_A	1491			Yes	17		Y	2	4.52669	136.618	30.1804	0	ATGTTTTTTCGATTTCTGATTGTGGGATTGATCTTCAATACGATCCATGCCCTCAATGAATATCGATACATGAGGATCTTTCCAGGCAAGGACGACACTTATGTGGAGTATTCTAGCGAAATTCCGTCGCTTGACAAGCACAACATACAAAGAGAGAAGATCCCGACCCCAAAGCTATATGCTGTCTTCAAGAGCCTCGATCGTGGCGACTACATCATTCAAGCTTTTCAGACGACTGCATCGGGACTTTTAGGCAACTACATCGTAGCAGATACGGCTCCGCGAGGGAGCCATTGGGGCAAAGTCGATCGTTCTGGGTCTTCTTGTCCACCCTTCGATCCCAAGACATCCAAGAAGATCAACGATGTGATCAGTCAAGTTTTAGAGGGTACCATCACC…	MFFRFLIVGLIFNTIHALNEYRYMRIFPGKDDTYVEYSSEIPSLDKHNIQREKIPTPKLYAVFKSLDRGDYIIQAFQTTASGLLGNYIVADTAPRGSHWGKVDRSGSSCPPFDPKTSKKINDVISQVLEGTITLQGVTPNSNSQLMLEKSAVFQPQLDLIGMLSLLFLHHIFRTLVIPDHFCS	PGTG	PASA pass	Signal peptide without any transmembrane domain			HSP_Group1
HSGS210|asmbl_12783|m.8433	asmbl_12783	m.8433	363	138-1229(+)	complete	no hit					CQM_03638T0	4e-11	406	22.4	384		PGT21_A	1491			Yes	20		Y	5	1	26.6839	26.6839	1.04666e-12	ATGTTATTAGTGAAGCTATTAGTTTCCTTCCAGCTTCTATATTACCATAGTATTTTGGCAATTCCATGTTTCATGTCAACTTGTCTAGACAGGAAACCATCAGTTGATCAATTGATTACAATTCTCACACAGAATGTGTCAGGAAGCAAAACTGGCATAGCAAGCTCAAGTGGACTGTATAGTTTCAAGGAGGACTGCACTTCCCTTCTGAAAGTTTTCAGCAATTCACAAGCAAAAGTTTTGTTGGGAATCATGAAGAGGCAAGAAGAAATCAGAAGAAATTATCTAACTGAAGAATCACTTGAAGATCTTCATAATGGCATCAATTCCCTGTTGGCAATGTTGGATGAATCCAAAAAGGAAAAATTTTGGTACTTTGTGGAGAAAAATAGGAAAACT…	MLLVKLLVSFQLLYYHSILAIPCFMSTCLDRKPSVDQLITILTQNVSGSKTGIASSSGLYSFKEDCTSLLKVFSNSQAKVLLGIMKRQEEIRRNYLTEESLEDLHNGINSLLAMLDESKKEKFWYFVEKNRKTLYLFPPAPVVSAQSESWLSLKNLEDIIPNMSNLLKKDLDYLKDFKAFLDTLEDSQASMFLRMQRNLAETGTNHTQKSMRRAFIERNAFLATLNNSQKKGFWKFNEKYFQDIKLDHHCRLIETEELTRALRALSHRIPVDQFISLTKDTNHIRDKMPKFTSISMKGCHENFIEVLSGLNKSRQERLFEVFGLEKWIKESIAIGHHNSQALTQQRNRHLSRYLYDLINQIPA	CQM	PASA pass	Signal peptide without any transmembrane domain			HSP_Group1
HSGS210|asmbl_12793|m.8491	asmbl_12793	m.8491	130	249-641(+)	complete	PGTG_08320T0	7e-54	105	92	100	PGTG_08320T0	3e-53	105	92	100		PGT21_A	1491			Yes	17		Y	4	789.708	2.25408	-350.346	3.12792e-23	ATGCGAAGCGTAATTGTTACTGTCTGCCTCTTGGCTGCCGCCGCCATGGCATCCCCAGTAGAACTTCAAGCCCGAAAGCCATGTGGAATCAGCTGTGGCTCCCCCTACTACAACGGAGGCAACAACGGTGGTTTCGCATATGATTCCACCCACGCGACTGACAACAGCTTCCACAACGCTGACAACGCTTTTGCATATGGTCCTGACGGCATCTACAGCAACTCAAGGGACCAGAGTGGAGCTGCATCAACCTATGACCACACATCTATCAACTCTTACCCCGGCAACGACGACATCCCGACATCCGCGTTCTCTGAGCTCCATCACCTCCGCACCAGTCATTGGCTTGCATCAGATATCTTCTTTCACCCTTGCTCTCCCAACTGGATTTAG	MRSVIVTVCLLAAAAMASPVELQARKPCGISCGSPYYNGGNNGGFAYDSTHATDNSFHNADNAFAYGPDGIYSNSRDQSGAASTYDHTSINSYPGNDDIPTSAFSELHHLRTSHWLASDIFFHPCSPNWI	PGTG	PASA pass	Signal peptide without any transmembrane domain
HSGS210|asmbl_12794|m.8496	asmbl_12794	m.8496	124	435-809(+)	complete	PGTG_08320T0	2e-15	105	71.43	63	PGTG_08320T0	9e-15	105	71.43	63		PGT21_A	1491			Yes	17		Y	4	13.7582	1.02174	-13.4654	1.80378e-05	ATGCGAAGCGTAATTGTTACTGTCTGCCTCTTGGCTGCCGCCGCCATGGCATCCCCAGTAGAACTTCAAGCCCGAAAGCCATGTGGAATCAGCTGTGGCTCCCCCTACTACAACGGAGGCAACAACGCAACTCAAGGGACCAGAGTGGAGCTGCATCAACCTATGACCACACATCTATCAACTCTTACCCCGGCAACGACGACATCCCGACATCCGCGTTCTCTGAGCTCCATCACCTCCGCACCAGTCATTGGCTTGCATCAGATATCTTCTTTCACCCTTGCTCTCCCAACTGGATTTAGCAAAGCAACGGACACTCCTTCGGATCATCTTTGCCAAAGCCATCCCTTCCTTTTCGCCATCCTTGCATTGTAA	MRSVIVTVCLLAAAAMASPVELQARKPCGISCGSPYYNGGNNATQGTRVELHQPMTTHLSTLTPATTTSRHPRSLSSITSAPVIGLHQISSFTLALPTGFSKATDTPSDHLCQSHPFLFAILAL	PGTG	PASA pass	Signal peptide without any transmembrane domain
HSGS210|asmbl_12816|m.8565	asmbl_12816	m.8565	71	193-408(+)	complete	PGTG_08323T0	3e-45	172	95.77	71	PGTG_08323T0	1e-44	172	95.77	71		PGT21_A	1491			Yes	18		Y	1	1.48104	528.073	356.556	2.86373e-06	ATGCATCTAGCTTCATTCATCATTCTCAGCTTGAGCTTTTACTATGCTCAAGCCGACTCAAACACTTCCATCCCAGGCCCTCAACTCAAGCCTATGCAGTGCACCAACATTTACTTGACTTTGTCGGAACGTGACATAGCCGAAATGCAAAGCAAGGGTGGTCTCAATCCAAGCCAACAGGCCAAATTGTCCACCAACCCAGTTGAGGCCATCTGA	MHLASFIILSLSFYYAQADSNTSIPGPQLKPMQCTNIYLTLSERDIAEMQSKGGLNPSQQAKLSTNPVEAI	PGTG	PASA pass	Signal peptide without any transmembrane domain			HSP_Group1
HSGS210|asmbl_12822|m.8580	asmbl_12822	m.8580	461	75-1460(+)	complete	PGTG_08341T0	2.7e-272	461	99.57	459	PGTG_08341T0	2.7e-272	461	99.57	459	PF04389.12|Peptidase_M28	PGT21_A	1493			Yes	25		Y	2	94.17	84.95	-1.11	0.45387	ATGCTCAACTACTCGACCATCATCGGAGCAGTTGCCCTGCTACTCCTATCAACAGCAACCCAACCGAGCGCAGCCGAAGAACCACCACTGGTCATCAACCGAGCCACCAACCAGATCAACTTCCAACTCAGTCCACCCATAGAATCACTACTAGGAGGAGAGAACCAACACCGATTAAGCCAAGAGAAAACTGAAAGCCTGCTCACAGACAACCATCTCGAGCGCATCACAGAACATATCAAGGCGTACCCGGAGAAGCGACTGATCAGATGGGCCGATGGGCGTCAGGAATGGACCACTGAGGGCGAGAAAGCCTTGCTGATCTTCAAGGATGGACGCAGGAAGTTCGTGGACATCACCGACTCGTGGCTCGCTAGCGACCTCCACTCAGACGCCTTC…	MLNYSTIIGAVALLLLSTATQPSAAEEPPLVINRATNQINFQLSPPIESLLGGENQHRLSQEKTESLLTDNHLERITEHIKAYPEKRLIRWADGRQEWTTEGEKALLIFKDGRRKFVDITDSWLASDLHSDAFTLDSDPQLLNPTFVTHHSSDLLHQSNSPVHSFPHKIKLGHQAVANFTRLIQPARMKKRLTKFTDFRTRYYRSSTGKESQAWLLNEIRTLVSKSKSNVTVSEFPHKWGQNTIIARFEPNGEEAATRSSGTFIVGAHQDSTNLLPFLPAPGADDDGSGTTSILEAFDILLHHNWTPKAGQGALEFMWFSAEEGGLLGSQEVARAYRQANRPVDGMVQFDMTAFVKKGTTPTVGLVTDFVDPSLTQYLRLLIDEYLAIGWTNTKCGYAC…	PGTG	PASA pass	Signal peptide without any transmembrane domain
HSGS210|asmbl_12832|m.8664	asmbl_12832	m.8664	229	325-1014(+)	complete	PGTG_08344T0	3e-163	229	100	229	PGTG_08344T0	1e-162	229	100	229		PGT21_A	1494			Yes	20		Y	2	2.87518	18.2483	6.34682	0.0128002	ATGAGAGTGACTACCATCAGCCTCTTCGGATTTCTCCTCTCCCCTCTAGGCTCCCTAGCGCAAGATATCTCGATTGCTAGTCCTACCAAGGATTCGAACGTCACGCCTGGACAAAAGCTAAAGATTGTCCTTCAGGCCCAAGGCACCACCTCCTCAGTCAAACACATTGCATTCAGCACCGGCTTCAGGGCCACCTCCAAGCACGACGACAAGTCGCTCGGCAGACCCACCGTCGGAAGCGTCTCGCCCGGATCGCCCGATGTTGCCTTCGACGCATCCAAAGGAACATACACATACGAGATCACTGTGCCTGCAGCCAAGGATTTCTTGGATGGCTTCTCTGCTCCATACGAGCTCACCGTATCCGATCTCTACTTGCTAGGGGCAACATTCACACCC…	MRVTTISLFGFLLSPLGSLAQDISIASPTKDSNVTPGQKLKIVLQAQGTTSSVKHIAFSTGFRATSKHDDKSLGRPTVGSVSPGSPDVAFDASKGTYTYEITVPAAKDFLDGFSAPYELTVSDLYLLGATFTPTLKLTSVQVNVQNNNSTGGDSPPADPNNANNSTNPTPNSTDPNGGKGSNSSPTPSSDPNSGSSSNSNKPSSGAASHVHPSAMYSACFLLAACLLAL	PGTG	PASA pass	Signal peptide without any transmembrane domain
HSGS210|asmbl_12833|m.8669	asmbl_12833	m.8669	161	118-603(+)	complete	PGTG_08345T0	1.1e-73	139	100	139	PGTG_08345T0	1.1e-73	139	100	139		PGT21_A	1494			Yes	24		N	1	24.96	2.71	-9.21	1e-05	ATGCCTGGGTTGCGCACACTGCTATCTTTTCTTTTTGTCCTTGCCGGATGGGTTACTCAACTCACAATGGCTCAACAAATCAGTGTCCTTTCCCCGGTTCCAGGGGCTGTTTTGCACCCCGGCCAGAGTACCGAATTTGTTCTCCGTCTAAGATCCACCAAGTTATCTCTCGAAATGGTCGCGATTAACTTGGGACTGCGATCAATCAAAGATCAAACCCACCCGGGCGCCTTAGGACAACTGGTGCTCAAGACACTCTACGGGAGCGACATTCACATGGATCACAAATATACCTTCAGATTTTCACTGGTTTTGCCTCCAGCCGAAGACTTCCCTGATGGTGCTTCTTCCACTCCCTATGATCTCGTAGTATCTCAGTACTATATCCTAGGCATCAGC…	MPGLRTLLSFLFVLAGWVTQLTMAQQISVLSPVPGAVLHPGQSTEFVLRLRSTKLSLEMVAINLGLRSIKDQTHPGALGQLVLKTLYGSDIHMDHKYTFRFSLVLPPAEDFPDGASSTPYDLVVSQYYILGISNSFDQNIQSPMMYSNSTRVKVTESTSFI	PGTG	PASA pass	Signal peptide without any transmembrane domain
HSGS210|asmbl_12834|m.8671	asmbl_12834	m.8671	146	273-713(+)	complete	PGTG_08346T0	2e-102	146	99.32	146	PGTG_08346T0	9e-102	146	99.32	146		PGT21_A	1494			Yes	21	ExpAA=19.17|PredHel=1|Topology=i7-26o	Y	1	2725.4	452.743	-6.01975	1.37044e-130	ATGGCTGGAATGCGTATGCTGGTATCCTGTCTTCTCATCCTGGCCGTGGGATTCGCGACTGCTCAACAAATGACGATTGTCTCACCGGCGAAGGGAGCTGTTTTGTCCCCTGGTCAAAAGACCGACTTTGAGCTCCACTTTACATCCACTACTTCGTCAGTCAAGACTGTCGCGGTCACTTTGGGCTTCAAATCAGTCAAAGACAATGCTCCTAAGGAGTCTGTAGGACATGTACTCAAGACGATCTATGCTAGCGACCTCCACATCGATCCTAAAACTTTGAGCTACAAGTTTTCGACTATCTTGCCTGAAGCCAAGGACTTCACTGCCGGTGTTTCTTCAACTCCTTATGACCTCGTGCTCTCCCAGTATTTGCTTTTAGGGGCCACTCAAAGTCCC…	MAGMRMLVSCLLILAVGFATAQQMTIVSPAKGAVLSPGQKTDFELHFTSTTSSVKTVAVTLGFKSVKDNAPKESVGHVLKTIYASDLHIDPKTLSYKFSTILPEAKDFTAGVSSTPYDLVLSQYLLLGATQSPMLYSNSTEVTVKK	PGTG	PASA pass	Signal peptide with single ovelapping TM			HSP_Group2
HSGS210|asmbl_12849|m.8744	asmbl_12849	m.8744	77	2-232(-)	3prime_partial	no hit					no hit						PGT21_A	1494			Yes	21			2	1	2.67586	2.67586	0.226402	ATGCTGGTCTGGTGGGCGCTGCGTGGGTATTGGTGTTGGATACTGATGGACAAAGTTCAGCAGGATCAAGATAGTTTTGAGGGAGAGGTGAGGGACCCGTCGTCCAACCTCCGCTCTCTAATAAGGAGACAAGCTGCTGTATTACAGTTCTTCGAGCAGCCCACTGGCAGCTCGGGTGTTATTACTCCATCGATCCCCTTCCCAGCAAGCTTACCATGGATTATGTGCGCT	MLVWWALRGYWCWILMDKVQQDQDSFEGEVRDPSSNLRSLIRRQAAVLQFFEQPTGSSGVITPSIPFPASLPWIMCA	no hit	PASA pass	Signal peptide without any transmembrane domain
HSGS210|asmbl_12885|m.8799	asmbl_12885	m.8799	90	228-500(+)	complete	PGTG_21450T0	1e-58	90	94.51	90	PGTG_21450T0	5e-58	90	94.51	90		PGT21_A	1494			Yes	21	ExpAA=22.66|PredHel=1|Topology=o5-27i	Y	7	22.4594	6.02788	-3.72592	6.54689e-07	ATGAACTCTAGTGTTATCCATCTGTTCCTCGTCTTTACGATCCTCGTCGCTCTGGTACAATGTACCCCGGGGACGGTGTACCAAAAAATATATGATTGTACAGGCAGGAAAGATGGCACGCGAGATGCACCAAACGCCGTATGTCTTGGTTACGCCGCTGGAATCTACCCACGTCCTCAAAACACCGGATGTAAGGTCGGTGACGATGAATTATGTTGCATTGATCCAGCGGCCAAGGTCAAAGGAACCGGAGCAGGGTGTCAACCAGCCTAG	MNSSVIHLFLVFTILVALVQCTPGTVYQKIYDCTGRKDGTRDAPNAVCLGYAAGIYPRPQNTGCKVGDDELCCIDPAAKVKGTGAGCQPA	PGTG	PASA pass	Signal peptide with single ovelapping TM
HSGS210|asmbl_12889|m.8809	asmbl_12889	m.8809	156	280-750(+)	complete	PGTG_08352T0	8e-64	247	98.97	97	PGTG_08352T0	4e-63	247	98.97	97		PGT21_A	1494			Yes	24	ExpAA=19.26|PredHel=1|Topology=i7-24o	Y	2	25.9895	12.1401	-2.1408	0.000427542	ATGCGTTCGACTACCTTGCTCTCTTGGCTCCTCAGTGCCTTCGTGGCCCTCATCCTCCACACCACTATCGCTTCCCAACAGCCTCGAAAAGGCCCGGTGGTAGTCTCCAAGGTCTACTTAGATATCACGCGTGGCGACAAGCCGTTAGGAAGGATCGTGATTGGGTTGTTCAAACGGACCCCCAAAACCAGTGAGAACTTCCGAGTTCTAGCTCTTGGGAATACGAAATCGGCTAGTGGGACTCCATTGGCATACAAAGGATCGAGCTTCCACCGAATTCATCAAAAATTTTGTAAGTTCTTCCTTCCCGTTTTTTTTTTAAACAATTTTGAGAAGAAGAAAAAAAACAGGCTGAAGTTGATGATGTGTATTATTAAACTTGTCGATCACTCTTCCCAG…	MRSTTLLSWLLSAFVALILHTTIASQQPRKGPVVVSKVYLDITRGDKPLGRIVIGLFKRTPKTSENFRVLALGNTKSASGTPLAYKGSSFHRIHQKFCKFFLPVFFLNNFEKKKKNRLKLMMCIIKLVDHSSQMIQGGGKSHIQKDLARISMILES	PGTG	PASA pass	Signal peptide with single ovelapping TM	PGTAUSPE_153	small_incomplete_ORF
HSGS210|asmbl_12906|m.8851	asmbl_12906	m.8851	186	1159-1719(+)	complete	PGTG_08358T0	2e-128	186	100	186	PGTG_08358T0	8e-128	186	100	186		PGT21_A	1494			Yes	18		Y	1	6583.04	22.699	-290.015	1.40216e-71	ATGCAATCCAGCCTAGTGATTAGCGTTTTGCTTGTTTGCAGTGGTGTCATCGCCGTGCCTACTACCCGCACTGCTGACTTTTCTGCCACCGAGTTGTACCGAAAACATCAATCAAACGTGCCGACCCATTTACTATACTCCGCATCGCCCCAGTCGTACTCCTCGCAAGCTCAACACCAACCTCAAACTGAGAAGACTTCCTCCCACTCGCGACCCGCGCATCAACCATCTCCTGGTACAATCCAGTCCTCTGGACATGTTGTATCTCCGTCGACTGACCCAGTGACTTCACTTCCGGCCGCCGCCAACCATCAATCTGGAGGTTCCGAAACCGGTGGTGGATCGCGTGATTCTGGCTCGGGGGTTGCAGGACTCGTTGGAGCGCCTACCGGCCTCGGG…	MQSSLVISVLLVCSGVIAVPTTRTADFSATELYRKHQSNVPTHLLYSASPQSYSSQAQHQPQTEKTSSHSRPAHQPSPGTIQSSGHVVSPSTDPVTSLPAAANHQSGGSETGGGSRDSGSGVAGLVGAPTGLGTGLGTVFLSGVKTGLDAGEHVGTGVGLPVAGAGEILKAGVGAAGQATMGIKNV	PGTG	PASA pass	Signal peptide without any transmembrane domain
HSGS210|asmbl_12988|m.9036	asmbl_12988	m.9036	76	134-361(+)	3prime_partial	PGTG_08403T0	1e-44	299	97.18	71	PGTG_08403T0	5e-44	299	97.18	71		PGT21_A	1520			Yes	24		Y	2	2.61541	1.32714	-1.97072	0.391448	ATGGACCATCGCGGGATGAATTGTTTGCTGGCGGTGATAACGTTCCTCATGCTGGTTGAATTTAGCCAAACACTATCGGTCTTGAAGGCGCGACAAGTGACCGACGCGACTAACCAACAGCTGGTCGACCCGGCGATCACTGACCCCAAGGCTATCCATGCCGATAAGATAATGTGGTACACCCAGGATCCCGACCAACAGGACCATATCAGGTTACATTGTTATCTT	MDHRGMNCLLAVITFLMLVEFSQTLSVLKARQVTDATNQQLVDPAITDPKAIHADKIMWYTQDPDQQDHIRLHCYL	PGTG	PASA pass	Signal peptide without any transmembrane domain
HSGS210|asmbl_12989|m.9037	asmbl_12989	m.9037	112	304-642(+)	complete	PGTG_08404T0	2e-79	112	98.23	112	PGTG_08404T0	9e-79	112	98.23	112		PGT21_A	1520			Yes	21	ExpAA=18.44|PredHel=1|Topology=i7-26o	Y	7	191.185	32.0415	-5.96678	5.27259e-27	ATGCACTCGGCAAAACTCACCATAGCTCTTATCATCAGTGTCACATGCGGTCTTGTAACAGCTCAATTCGGAGCTGTTAGTTACAACAATTTCAGTTGCCCCAACAAACCACATGTTGAAGGTCATTGCGTCTGGACCCGCTACAAAAAGCCCAATGTTCCCAAATCCGGCGTGGACTATTACAACTTGGATCCCGCTGTGAAAATGAAACCGGGAACTTGGAACTGTGGTGTGAACCTTGCGCTGTGTTGTGGCGTCAATGACTCAGCTATGTCCGAGGACTCCAAATGGATGTGGGATGAGATTGGTCGCTTGTGTGAAAAACCACTTTACGCCTAG	MHSAKLTIALIISVTCGLVTAQFGAVSYNNFSCPNKPHVEGHCVWTRYKKPNVPKSGVDYYNLDPAVKMKPGTWNCGVNLALCCGVNDSAMSEDSKWMWDEIGRLCEKPLYA	PGTG	PASA pass	Signal peptide with single ovelapping TM
HSGS210|asmbl_13008|m.9151	asmbl_13008	m.9151	303	92-1003(+)	complete	PGTG_08401T0	0	275	98.17	273	PGTG_08401T0	0	275	98.17	273		PGT21_A	1520			Yes	22		Y	15	1.66809	1.44119	-1.15744	0.886749	ATGCGACTATTGGTTACGAGTTTGAGACTAATCGTGCTTTTCCAAGTATCAAATTTCATTTATGGGCTTCCGTTTGAGCATGGAGCCTCCTCTTCCTCCTCATACAACTTGAGACGAATCTGCCAATCCTGCAAATCAATCAAACACAAGCTCACCCACACAGTTCGGTCGGGTGTGAGACGGTTGAATAGATTCGGTTCGACTTCAGCTGGACCTCATGAGGCCGGAGTATGTTCGATCTGCAGTTCTTCCATTTCGGATCGTCAACAAGCGATCAAGTGGCCCACTTGCATTGAGGGCCATACCGCCCATAAAGATTGTGTGGATCCCCGAAATATCGAAGAATCTTCATGCCCCTGTTGTCAACCAGCAACTCCCAGCATTCAGAAACAAGTAGAG…	MRLLVTSLRLIVLFQVSNFIYGLPFEHGASSSSSYNLRRICQSCKSIKHKLTHTVRSGVRRLNRFGSTSAGPHEAGVCSICSSSISDRQQAIKWPTCIEGHTAHKDCVDPRNIEESSCPCCQPATPSIQKQVEHRDTFEPEQLKVCSICLEEFDIEDVRMKWPSCAHPFHQDCVEKWRETHLTCPLCRSEDEKLSKERAEFEAQRREEERSHGIINGVPLFGHFLRRLSEIGSPRNEQEAAEIADLRLFFQRREEQTQSNLQALDQAEIPTRSQQQTTLMNPYEHFFQRSSYLNLEVIFGTNT	PGTG	PASA pass	Signal peptide without any transmembrane domain
HSGS210|asmbl_13011|m.9162	asmbl_13011	m.9162	234	58-762(+)	complete	PGTG_02941T0	1e-10	172	30.67	75	CQM_12817T0	1e-16	316	28.3	159		PGT21_A	1520			Yes	24		N	9	1	4.15138	4.15138	0.0781628	ATGGTTCACAGCTTGAGACTTCTCTTGCTTCTCCAAGCACCATTATTGATGACTGCTCCTCCAGTCCATCTCCAAGGCTTTCTCATGGATTTCAGCAATTTCAGAAAATCATGCAGATCAAGATTAGGCCAATGTTTTAAACCATTCAATTTTGGCACAAAAAAGCAAGGCAATTCTCCTCCAGCTATTGAATTAAGAGTGGTGCATGACCACCCACAAAGTTCAAATCAGGTGGCCAATGTAGACAAAGTTTGTAGCATTGGTCAGGACTCAACTTTTACCCCAACCATTGAAAATCAAAATTTCCAGCAGCCACCAATAAATGAATGTGCAGTATGTCTTGATGATTTAAAATTGGACGATAATCTAAAGAAATGGAAAGGTTGTGGACACTCTTTT…	MVHSLRLLLLLQAPLLMTAPPVHLQGFLMDFSNFRKSCRSRLGQCFKPFNFGTKKQGNSPPAIELRVVHDHPQSSNQVANVDKVCSIGQDSTFTPTIENQNFQQPPINECAVCLDDLKLDDNLKKWKGCGHSFHTACISPWSEEKYTCPIFREVDESLPIYELVSIQGEALKRSLVREYIKMALGSFPQTLEELFQLLCLKAKWEMFEKYHPSIAREIDSLPVEVSSDILNSFS	CQM	PASA pass	Signal peptide without any transmembrane domain
HSGS210|asmbl_13018|m.9196	asmbl_13018	m.9196	159	172-651(+)	complete	PGTG_08421T0	2e-107	159	100	159	PGTG_08421T0	1e-106	159	100	159		PGT21_A	1520			Yes	21		Y	6	4.94912	13.4357	2.71476	0.00215628	ATGCTTAAATCAACTCTCCTTGCCAGCTTGCTTTCGATCGCATCGCTCCAGACTGTAAGCGCACGTCAGGCGCCGCCGCTGCTAGCTAAAAGAGGCGTCATTGGAGTCGATGTAAACTTTTGTCCACATTGGGACAAGTTAGAAGCCTGTCGAGGCGGCTCTCACGCATGTTGTCGACAGTTCTGTGCCAGTTACCGGGTGTCGATCGAGACCGAGGCTGCGACCCAGTTCTGCAACCCAGGCAACGCGCCCAAGAAGCCCGACCCGAGCCCCCCTCCTCCCCCGACGCCCCCACCCCCCGCTCCCTCCCCGCCACCCCCACCACCTCCGACCGTGCAAGTCGCTCCAGCCCCAATCGTCATCGGCACCGCCCCTCCTCCTCCGCCTCCGACCGTCTAC…	MLKSTLLASLLSIASLQTVSARQAPPLLAKRGVIGVDVNFCPHWDKLEACRGGSHACCRQFCASYRVSIETEAATQFCNPGNAPKKPDPSPPPPPTPPPPAPSPPPPPPPTVQVAPAPIVIGTAPPPPPPTVYYAQPAPQVLYSQPVPYAPAPVLVQSH	PGTG	PASA pass	Signal peptide without any transmembrane domain
HSGS210|asmbl_13019|m.9201	asmbl_13019	m.9201	95	172-456(+)	3prime_partial	PGTG_08421T0	2e-42	159	100	63	PGTG_08421T0	9e-42	159	100	63		PGT21_A	1520			Yes	21		Y	5	1.92599	1.78678	-1.07791	0.940373	ATGCTTAAATCAACTCTCCTTGCCAGCTTGCTTTCGATCGCATCGCTCCAGACTGTAAGCGCACGTCAGGCGCCGCCGCTGCTAGCTAAAAGAGGCGTCATTGGAGTCGATGTAAACTTTTGTCCACATTGGGACAAGTTAGAAGCCTGTCGAGGCGGCTCTCACGCATGTTGTCGACAGTTCTGTGCCAGGTCAGGAGGATCCATCACGCGCTTGTTCAAGTTTTTCTTCCGGCCTCAAAGGAAAGAGCTGACGACCAGGTTTAATGATTCCGTGCCCCGTTTT	MLKSTLLASLLSIASLQTVSARQAPPLLAKRGVIGVDVNFCPHWDKLEACRGGSHACCRQFCARSGGSITRLFKFFFRPQRKELTTRFNDSVPRF	PGTG	PASA pass	Signal peptide without any transmembrane domain
HSGS210|asmbl_13031|m.9259	asmbl_13031	m.9259	219	32-691(+)	complete	PGTG_08432T0	1.2e-121	219	95.89	210	PGTG_08432T0	1.2e-121	219	95.89	210		PGT21_A	1521			Yes	22		Y	4	4.71	1.59	-2.97	0.06889	ATGCACTTCCTAGCAACCTTCGTCAGCGCATTGTCATGCCTCTCTTTTGCTACGCAAGCAGTTGCAAGCCCACACCAGGCCGACCCCGCCGCGCTTTCCAACATTTTTATAATGAGACAAGCGATGGACTATTCCCAAGGCGCGTTGCCTATCTACGCCCCAAACGGTACCGTTGCTTACCGATTCATCAGGAGCATACACGACCCTATCACCGGGTCCACCACAATTTTACTCAAGGACCTAGCCTCGGGCACTTTGAATGTGATGGAATCGTCGAACAGTCTCTGTGCTCACAAGACAACCTACTCCGACATGGAGTTGCCCGTATCACAAGGCCGGCAGTTTACCATCGACCCTAATGGTCTGCTCAAAGACCAGTGGTCCTTTAGCTACCTCGAT…	MHFLATFVSALSCLSFATQAVASPHQADPAALSNIFIMRQAMDYSQGALPIYAPNGTVAYRFIRSIHDPITGSTTILLKDLASGTLNVMESSNSLCAHKTTYSDMELPVSQGRQFTIDPNGLLKDQWSFSYLDITGTQQNFKFDRNYASKEGEIYHQFKGKNGALVAELRNQKRTDAWITTPSVHEVDTYTLSCADNSPQVDLVFLMGLVMTRVHDCGL	PGTG	PASA pass	Signal peptide without any transmembrane domain	PGTAUSPE_287	Bigger_size_gretertah90%Tmatch
HSGS210|asmbl_13033|m.9264	asmbl_13033	m.9264	218	160-816(+)	complete	PGTG_08434T0	4e-164	218	99.54	218	PGTG_08434T0	2e-163	218	99.54	218		PGT21_A	1521			Yes	22		Y	3	19.7743	40.4637	2.04628	0.315888	ATGCAGTTCTTATCCACCTTCATCAGCCTAATGGCGTACATTTCTTTTGCCACGCACATTGTTGCCAGCCCACACAAGGTCGACCCCGCCCCACTTTCCAAAGTTTTTATAATGAAGCAAGCAATGGACTATTCCCAAGGCTCTTTGCCCATCTACGCCCCAGATGGCACCGTTGTTTACCGTTTCGTGAGGAACATACTCGACCCTATCACAGGGTTCACCACCATTTTACTCGATCACCCAGCCACGCACGTATCGATCGTATTGCAAGGGGTAAATAATCTCTGCGCTCACAAGACAACTTACACCCAATTGGACTCCGGACCACAAAAAATGCAATTTGAAATTGACCCTAATGGTCTGCTCAAAGACCAGTGGTCCTTTAGCTATCTCGATACC…	MQFLSTFISLMAYISFATHIVASPHKVDPAPLSKVFIMKQAMDYSQGSLPIYAPDGTVVYRFVRNILDPITGFTTILLDHPATHVSIVLQGVNNLCAHKTTYTQLDSGPQKMQFEIDPNGLLKDQWSFSYLDTTGTQQNFKFDRNYASKEGEIHHLVKNQDGDLVAELRNQKRTDSWLTTPSVHEVDTYTLSCTEDSPQVELVMLMGLVMSRVHDCGL	PGTG	PASA pass	Signal peptide without any transmembrane domain	PGTAUSPE_199	samelength_above87percentmatch
HSGS210|asmbl_13035|m.9270	asmbl_13035	m.9270	132	82-480(+)	complete	PGTG_08434T0	1e-60	218	93.81	97	PGTG_08434T0	5e-60	218	93.81	97		PGT21_A	1521			Yes	22		Y	0	1	1.2213	1.2213	0.868255	ATGCAGTTCTTATCCACCTTCATCAGCCTAATGGCGTACATTTCTTTTGCCACGCACATTGTTGCCAGCCCACACAAGGTCGACCCCGCCCCACTTTCCAAAGTTTTTATAATGAAGCAAGCAATGGACTATTCCCAAGGCTCTTTGCCCATCTACGCCCCAGATGGCACCGTTGTTTACCGTTTCGTGAGGAACATACTCGACCCTATCACAGGGTTCACCACCATTTTACTCGATCACCCAGCCACGCACGTATCGATCGTATTGCAAGGGACCAGTGGTCCTTTAGCTATCTCGATACCACCGGCACGCAACAAAACTTCAAGTTTGACAGAAACTACGCGAGCAAAGAGGGAGAAATTCACCACCTGGTTAAGAACCAAGATGGCGACCTGGTAG	MQFLSTFISLMAYISFATHIVASPHKVDPAPLSKVFIMKQAMDYSQGSLPIYAPDGTVVYRFVRNILDPITGFTTILLDHPATHVSIVLQGTSGPLAISIPPARNKTSSLTETTRAKREKFTTWLRTKMATW	PGTG	PASA pass	Signal peptide without any transmembrane domain
HSGS210|asmbl_13037|m.9273	asmbl_13037	m.9273	219	29-688(+)	complete	PGTG_08435T0	3e-150	207	96.63	207	PGTG_08435T0	1e-149	207	96.63	207		PGT21_A	1521			Yes	23		N	4	2.95991	2.36408	-1.25203	0.760962	ATGAAGCTCTTAACTACTTTCCTCAGCGTTTTGGCGTGCCTTTCTTTCGCGATGCCAATCGCAACCAGCTCACACCCTGCCAATCACGCTCCGCTTTCCAAAGCTTACATCATGAAACAAGAGATGGACTATTCCAAAGGCTCTCTGCGTATATACGGCCCAGACGGCACCGTATTGTACCGATTTACTAGACATATACAAGATCCTATCACAGGGTACACTACCGTTGTACTCATGAGCCCAGCCTCCGATGCATTGATAGTACTCGAATCGTCGAACAACCTCTGCGGTCACAAGACAACCTACACCGAGATGAAGGTGCCCGGATCACGAAAGCGGCAGTTTACCATTGATCCTGAAGGTCTGCTCAAAGACCAGTGGACATTTAACTACGTTGAT…	MKLLTTFLSVLACLSFAMPIATSSHPANHAPLSKAYIMKQEMDYSKGSLRIYGPDGTVLYRFTRHIQDPITGYTTVVLMSPASDALIVLESSNNLCGHKTTYTEMKVPGSRKRQFTIDPEGLLKDQWTFNYVDGTNKQQNFKFDRNYANKEGKIYQQIKGENGELVAEFEDQKRTDSWLTTSSTREVDTYTLFCTADSPQVELVLLMGLVMNRVHDCGL	PGTG	PASA pass	Signal peptide without any transmembrane domain
HSGS210|asmbl_13049|m.9341	asmbl_13049	m.9341	240	205-927(+)	complete	PGTG_08442T0	1e-179	240	100	240	PGTG_08442T0	5e-179	240	100	240		PGT21_A	1521			Yes	22		Y	9	1.16775	8.92566	7.64344	0.0479672	ATGACTGCCTATAAATTCTTCCTCACTGTGATCAGCTTACTAGCCTACATCTCTCTGTGCCGAGGACAGCGGTGCTTTCCTAAGGGGAAAACGTCCCAGATAGCTTGTTTTGAGGCCTGGGCAAATATTAACACTACAGATGACAACACAATTCTTGCGGGTGAAACAAAAGTCTATTCTTCCTCTAAATCTTGCCTTGTTGAAGTCATCTCCAAAAATACAGGTCCAACACAAAGGTCTGACATGTATGATGCCATGGTAGAGGTTGAAAATAAATGTAGCCCAGCTATGGTTGGAACCCTCTCATATCCACACTTTGATATCTCTCTCACTCAAGTTCTGCCTAATACACCTATATTTGGTAGAAACATAAAACTTGATCAACCTTCCTGCAACATC…	MTAYKFFLTVISLLAYISLCRGQRCFPKGKTSQIACFEAWANINTTDDNTILAGETKVYSSSKSCLVEVISKNTGPTQRSDMYDAMVEVENKCSPAMVGTLSYPHFDISLTQVLPNTPIFGRNIKLDQPSCNIKSPFSSGKISPPDCSKAIDTIQINSKSPQKILSQSKGEIRASFKTCFVFIKSSNQLDITMNHDQLKKMSSLITGKCKEQTGSVVKQFGSFGLNSRTEMQIYFHGKPV	PGTG	PASA pass	Signal peptide without any transmembrane domain
HSGS210|asmbl_13075|m.9386	asmbl_13075	m.9386	112	185-523(+)	complete	PGTG_08461T0	5e-77	112	100	112	PGTG_08461T0	2e-76	112	100	112		PGT21_A	1528			Yes	22		Y	10	1.64283	4.79931	2.92136	0.231075	ATGAGTCCCGTCCAGCTACTAAGCGCCCTGCTGGCATGTTCAATGATGATCAAGTATGGCGAAGCGATAAACCCCCAATGCCAGCACCCAGTGACCGCGCCAAGTGCTATTTTCACCATTGCGTGTGGGTCCCCAGTCACCTGTGCGGCCGGAGTCCAACATCAACCCTGCAAAATTCTTCGAAGAGCCTGCAATCATCGTTGTACCACGTGCAATGCCGTCGCCGCCCGGCAGTTCCTCGCAGATTGCCCAAACGGCCCAGATGAACATCACCAAGGCGTCGTATGCGCTATCCATCCAGCGGCTTCCTCTTCCTCTTCTGCGTCTTCTTCTTCTTAG	MSPVQLLSALLACSMMIKYGEAINPQCQHPVTAPSAIFTIACGSPVTCAAGVQHQPCKILRRACNHRCTTCNAVAARQFLADCPNGPDEHHQGVVCAIHPAASSSSSASSSS	PGTG	PASA pass	Signal peptide without any transmembrane domain
HSGS210|asmbl_13088|m.9433	asmbl_13088	m.9433	359	396-1475(+)	complete	PGTG_08455T0	0	359	100	359	PGTG_08455T0	0	359	100	359		PGT21_A	1528			Yes	23		Y	1	25.1952	3.75918	-6.70231	5.5501e-11	ATGCTAGTAGGCAAGATGCAGCGGGCCATTTTAATGGCCATCTTTCTCTTCGCTAGCCTTTCTGTTGCGGAAGACGTTAATCCAGGTGGGGGAACAACCAATGAAGCAAAAAGCACTACTACCAACTCTGGTTCCGGCGGAGACGCTAAGCCCAACGGGTCCGGCGGCGACACCAAGCCCACCGGGTCCGGCGGCGACACCAAACGGATCTTCGATTTCAAGTTAACCGACGACATGAAAACTGCCGACCTGGACAACCCTAGCTCGGCACTGAGCAAGCTCATCGCATTTATCGTTAAAGGGGCTGGAAAGGCCTCGGAATACGTCTCAATCCTCCACCCCAGGAAATCGCCCTCCGAAATTCAGTTGGAGATCCGCGACGACTCCATCTTCATCCCA…	MLVGKMQRAILMAIFLFASLSVAEDVNPGGGTTNEAKSTTTNSGSGGDAKPNGSGGDTKPTGSGGDTKRIFDFKLTDDMKTADLDNPSSALSKLIAFIVKGAGKASEYVSILHPRKSPSEIQLEIRDDSIFIPGGNSANAQHGFRRTDVNPAIDKTTTLTGITTWYQTIRLDSKAPLVLTHGYLFASIEVPSGDHIFDIFGGSDFDAQNTDHKPSSNSETIRVRDFKTKTLLSLPLKYDQNYNFAVTVDWDANTLTVYSSIGAEPLKMAGGPMPNDAKAMSPEFKQKGEYHIQLIKFPLADSKDPVDKRSDTPHFGFQEPIKKEHVFFSNVFATSGKEIEQPKFSVSKKGKKPKACKRS	PGTG	PASA pass	Signal peptide without any transmembrane domain
HSGS210|asmbl_13091|m.9450	asmbl_13091	m.9450	466	1-1398(-)	3prime_partial	PGTG_09901T0	5.9e-09	466	69.77	30	PGTG_09901T0	5.9e-09	466	69.77	30		PGT21_A	1529			Yes	20		Y	3	1	5.04	5.04	0.01268	ATGAGGAACTCAGTATTCAAATATTATTTTTTACTGAGGTTGATCAGCCCAGCATTACTTCACCCAACAGCCAAGAGTATAATCAAAGATTTTGACAATCAAGAACTTCCTGATTTGAATATAGCTGTGTTTGATGAACTTCCAAAATCAAGTTTTGATTTTATTGAAGAGCCTTTGAATTCTGAAATTCAGCAGCCAAGGTCTCCATCACCACTTACCGGTGGGGCTGATGTTGAAAATCCATCTAAAAAGACAATTTTTAATGGGAATACAGCATCCATCTTGAAAAAACGGAAAAGAAAGGAGCTTGCCTCAAACAGTCAACTAAGTTGGCCAATCAAGTCTTATCAAAATGAGCTACATAAATTGAGCCATGGTCAAGAACACACACCTAAAGAT…	MRNSVFKYYFLLRLISPALLHPTAKSIIKDFDNQELPDLNIAVFDELPKSSFDFIEEPLNSEIQQPRSPSPLTGGADVENPSKKTIFNGNTASILKKRKRKELASNSQLSWPIKSYQNELHKLSHGQEHTPKDNGGILNSERKLITNMQNSIQSSKCDLHEEANHFIPPFFDVYDWDFLRYQGSDDVFSDLNRPQFSHDFSLKEMFKNLNLQKSGDFYFIPTSKMPDVVQKYTKKKHQFRRKIKTSLRPKILCEIVLKISNEKLDLDKYSTFSNGLMRNLRLSIESRNNMNRLKKERSVSGSKISSITNFVSNITKISTFLIIVRLSLLKEHKEGKLNHKIVEGILYFMKKFWDELMENGDGKLTNKFDWAKNISALLHLQKIDKDHNKTRINERAKWY…	PGTG	PASA pass	Signal peptide without any transmembrane domain
HSGS210|asmbl_13104|m.9479	asmbl_13104	m.9479	189	777-1346(+)	complete	PGTG_08468T0	4e-141	189	100	189	PGTG_08468T0	2e-140	189	100	189		PGT21_A	1529			Yes	23		Y	7	308.062	162.943	-1.89062	0.171703	ATGCAACCAATCACCGCGATGTTCTGTCTCCTCAGCGTGGCCGCGACGATGCTTCTCCTTGCCGAAAGCAAGCCGGTGATGCCGCCGTTTGTGGCGCATTCGTATGTCCGTTTGGGCGGACGGGACGAGGCGCGGGGCAACAAGAGCGACGAGAATGCGGTGGCGTTCACGAGCTGTAATGCGGACGGCTACGAGATCCATGGGGTCGTTAATGCGATGACCATCACGCCTTGTCAACGATCCTCCGCCAACGATCAATGCACTTTCATCAGGGGCAGAAACTACACCATCGAGCTCGACTTCCTGTCCTACCTCGACTCCCAGAACCCCAGGAGCTCGATCGTCGCTGGTGACCCCAAGGAAGGACCCTACGCCTACTCTGGCCAAAGCTTCGCCGCT…	MQPITAMFCLLSVAATMLLLAESKPVMPPFVAHSYVRLGGRDEARGNKSDENAVAFTSCNADGYEIHGVVNAMTITPCQRSSANDQCTFIRGRNYTIELDFLSYLDSQNPRSSIVAGDPKEGPYAYSGQSFAACKYTNCPIQANVASTYVYHFQTLASDFNYLTFNVTNDFFGPSLFCAGTPVNFQQQA	PGTG	PASA pass	Signal peptide without any transmembrane domain			HSP_Group2
HSGS210|asmbl_13106|m.9485	asmbl_13106	m.9485	309	183-1109(+)	3prime_partial	PGTG_08475T0	3e-116	175	96.55	174	PGTG_08475T0	1e-115	175	96.55	174		PGT21_A	1529			Yes	25		N	1	1	3.69804	3.69804	0.0690341	ATGTCACATCACTTTGGATTACGTAAAATAAAACTACTGATTTTGCTCTTCCTTCAAGTTCATGGGAGTCAATGTGCCATGAGGAACTTTGCTGCAGATAGAGTCCATGGGGTAGAATCAGTCATTTCCGGGTCCAAGAGCTCATCTAATCCCATAGCACTGTCTAAGTCCATGGATAAACCAGACACATCTGATTTGGTAGATTCAAATGTTCAGGCAAAAAATGATGGGAGCAGATATGAAGAAGATTTTACAGGTAAATATTCTGAGCAAGTAGATCATGTTTCTAAGATCCTAAAAGAGATTGAAGAACAAGAGCCTGGAACTATAATTATTGATCATAAAGCATTCCCAATCCAAGACAAATCACCAAAACAGGTGGTTAATTTCCCATTTCCA…	MSHHFGLRKIKLLILLFLQVHGSQCAMRNFAADRVHGVESVISGSKSSSNPIALSKSMDKPDTSDLVDSNVQAKNDGSRYEEDFTGKYSEQVDHVSKILKEIEEQEPGTIIIDHKAFPIQDKSPKQVVNFPFPKKMITESNSKDIREYLASTFPFEQQSTILDSVKSIAKVQIDDQKAFDLQLEFRQENLAELKDQIIVSLGANNGNQNWQKLLDYTNKLDELSNTKISPEEFIEEIQKVLYKVKLESTSTSKLYSQFNLSIQDFALQIIHSKYKSNQISQNDLLKLITEDEMLKILAKTKVLTYKMKY	PGTG	PASA pass	Signal peptide without any transmembrane domain
HSGS210|asmbl_13107|m.9486	asmbl_13107	m.9486	184	432-986(+)	complete	PGTG_08469T0	4e-135	184	100	184	PGTG_08469T0	2e-134	184	100	184		PGT21_A	1529			Yes	20		Y	6	176.306	213.497	1.21095	0.237336	ATGATTTACTCAGGAATCAGTAGCTTGATTGGCCTTCTATTGGCAAACTCCGTTCGGAGCGACCTCATCCAACCGCCGCCCTTCCTAGTCCAATCAGCCGCGCTGGTCGATAACCAGGGCCAGCCCATCATCCCGCCTGATATTTCCAACCAGGTCGCGTTCACAAACTGTCCCGCGGGCGATTATCCGGTGTATGGTAACGTGGAATCAATGACGATCACGCCGTGCCAGAAAGCCACTCTGGGCGATCCTTGCACCTTCGTCAAGGGAAACAACTATACCATCCAGTTTATCTTCACAACCTCGCTCAGCTCAAACCATCCCCGGAGCTCGATCGTCGCCACCGGCAAGGACGGCGCGTATGCATACTCGGGCCAGAGCTTCAACGGTTGTAAATAT…	MIYSGISSLIGLLLANSVRSDLIQPPPFLVQSAALVDNQGQPIIPPDISNQVAFTNCPAGDYPVYGNVESMTITPCQKATLGDPCTFVKGNNYTIQFIFTTSLSSNHPRSSIVATGKDGAYAYSGQSFNGCKYASCPVFADRRSAYTYNFHTLASSFDHLTFNLTQDVEGPSMFCAGTPIIFHK	PGTG	PASA pass	Signal peptide without any transmembrane domain			HSP_Group2
HSGS210|asmbl_13108|m.9490	asmbl_13108	m.9490	117	391-744(+)	complete	PGTG_08470T0	9e-85	117	100	117	PGTG_08470T0	4e-84	117	100	117		PGT21_A	1529			Yes	22		Y	6	2.96306	4.75058	1.60327	0.395799	ATGCATTTCTCAAGCGCTATGAAATCCCTAGTGGTCCTCTTGATCCAATCTGAAGTGGTCTTTGGAATCCAGATTTTTAGATGTGAGGGCGATAAGCCCGTCGCTTTATGTCGCCGGGCTACCTCGCTTGACGGCAACCATAACGCCCAGAATTACGCTTTGATGAGAGCCATGCAAGCCGGCCCGACAGCCACATGCGAACAATTCACAATCCAAAATTTCCCAGTAGACAACGGCTCATGCTGCCCGCGTGATTTCGGCGTGTCGCCCAACTATGGCGATGACACTTTTGTCTCAATCGCAGCCGGTGATTACGACAACGCGTGCACAACACCTGCCACATTTGTACCTTGA	MHFSSAMKSLVVLLIQSEVVFGIQIFRCEGDKPVALCRRATSLDGNHNAQNYALMRAMQAGPTATCEQFTIQNFPVDNGSCCPRDFGVSPNYGDDTFVSIAAGDYDNACTTPATFVP	PGTG	PASA pass	Signal peptide without any transmembrane domain
HSGS210|asmbl_13131|m.9539	asmbl_13131	m.9539	132	622-1020(+)	complete	no hit					no hit						PGT21_A	1530			Yes	22	ExpAA=17.45|PredHel=1|Topology=o5-27i		0	1.22965	66.7587	54.2908	0	ATGATGCATTCAATTATCTTTCAAACACTCCTCATTATAACCATAGTTTTTTCTAAAGTTTGGGGTGCTAGGAGCCTTGTCAAAATTGATTGGAGTGGTTCAGAATACACAATCTTGGGAGCTAATCACTATGAAGAACCCAACACTGGAGCAGCAGCACAATTCCCTGGGACCATGACAGTAGATGATGGACGTTCACCCTACATAGTTAGAAAGCTCAGAAATTCTTCCGGAAAAAGATTTTATGTTTTTACTGGTCATCCCCAGCAGCCGATTGTTTGGAATCCACATGAGGAAATCGAGATACAATTCAACCGCAAGTTTTTAATAGCAGTACTCACTGAGTTTGAAGCTGATTCACAAGTCTTCAATCATTTTGCAAGGCGCCAACACAGGTAG	MMHSIIFQTLLIITIVFSKVWGARSLVKIDWSGSEYTILGANHYEEPNTGAAAQFPGTMTVDDGRSPYIVRKLRNSSGKRFYVFTGHPQQPIVWNPHEEIEIQFNRKFLIAVLTEFEADSQVFNHFARRQHR	no hit	PASA pass	Signal peptide with single ovelapping TM			HSP_Group1
HSGS210|asmbl_13155|m.9630	asmbl_13155	m.9630	85	86-343(+)	complete	PGTG_01679T0	2e-50	85	97.67	85	PGTG_01679T0	7e-50	85	97.67	85		PGT21_A	154			Yes	20		Y	6	3358.93	599.493	-5.60295	1.04583e-13	ATGAAGGTCTTGATTTCGGTCGTTTTGCTGGCCACTGTTGCCGTTTTGCCTGCGGCCTCATCCACTTGCCAGGGCACAACACGTGCCTATCAGACGTGCGGTTACGATGACCAAGGAACTTGGCACCTCAACGAGAGCAGCAAGTGCAGTCACACTCAGATCGGTTATTGCTGCGATAAAGAATATTCTAACTGGTCGAGCTCAAGCAAATCTGATTACGATACCGAGATCCGCAACCATTGTGCTGTCATCCTCTGA	MKVLISVVLLATVAVLPAASSTCQGTTRAYQTCGYDDQGTWHLNESSKCSHTQIGYCCDKEYSNWSSSSKSDYDTEIRNHCAVIL	PGTG	PASA pass	Signal peptide without any transmembrane domain			HSP_Group2
HSGS210|asmbl_13185|m.9711	asmbl_13185	m.9711	364	1298-2392(+)	complete	PGTG_08757T0	0	686	99.7	329	PGTG_08757T0	0	686	99.7	329	PF00085.15|Thioredoxin	PGT21_A	1548			Yes	20		Y	9	23.4525	2.44908	-9.57601	8.64196e-11	ATGAAGCTACTCAACTCATTCTGCCATCTTATCACTTTCCTCTCATCTATCACGCTAGCGGTCGAACTTCACGCAGGCGTCCAGCTCAATGAAAACAACTTCGACTCCCTCACGAAGCATGGATTATGGTTTCTCGAATTCTACTCGCCATTCTGTGCAGGCTGCAAACGCTTTGCTCCAACATGGATAGAGTTGGCTCAACACATGAAGGACTACGAAGCAGAGGGGCTGAAGATGGGCCAGGTGGACTGTATTGCGCAAGGAGACCTTTGCGTTCAATTGGGCGTTAGCTCCTACCCAACGATGAAGCTCTATGAGGACGGGAAAGAGAAAGACTCCTACACCGGTGAGAAGTCTGTTGAACCGATTAAAAAGTACTTGGTAGAAAAGCTTGAAGGG…	MKLLNSFCHLITFLSSITLAVELHAGVQLNENNFDSLTKHGLWFLEFYSPFCAGCKRFAPTWIELAQHMKDYEAEGLKMGQVDCIAQGDLCVQLGVSSYPTMKLYEDGKEKDSYTGEKSVEPIKKYLVEKLEGYRKPAGSESGHHPSHYGESHYGESYRTAPSPETYASDEPVPQAQPPPESEDPTLQPVPPTPTDTPLELPNPNGWVITLNADNWNQYTDPTITPHPIFIQYHTAWCKECRDLIPVWEETARLLKGEVNVGEIDCEAKWNKKFCKSQHVTNFPTFAIVQEGNRLGYTGRREAVEMAEYIRKAVATPGTHEISMRELEQFKPRTSFSYSYTRAEPRLRFLMLSKLLVKVYWVQR	PGTG	PASA pass	Signal peptide without any transmembrane domain
HSGS210|asmbl_13192|m.9749	asmbl_13192	m.9749	171	380-895(-)	complete	PGTG_08762T0	4e-120	171	95.93	171	PGTG_08762T0	2e-119	171	95.93	171		PGT21_A	1552			Yes	20		Y	5	2.13355	114.437	53.6371	4.46058e-08	ATGCACTCTCCAACGTTTCTGATTGTCGTCTTGCTCGCTGTTTTATCGGGCCTTCGCGCACTGCCCCACAGATGGTATGAGGTCCCGGTTCCTGGAGAACTCACAGAGCCCCTACTGCGCCCCGGAGCCATGGAGCTCCCCGATGAGGAGATGATTCAGGAAGCAACCCCGGTAGAAACAGTGCTGCCACCCTTGCAACCCAAAGAACTCTGGCTCCGAATGGTCAAAGAGCATCATCCAGATGTCCCCAATCCCGAAGTACACACCTTTAAGCTAGTGTCCAATCACAAACGGTGTACAGCTACAATCTGGTCAACTCGGCGACCATGTCGTGGTGTGGTCAATGGAGACTCCTTCAAATGTCGCAAGTGCGGTGGCCTTACAGCTGTACATTGGAAC…	MHSPTFLIVVLLAVLSGLRALPHRWYEVPVPGELTEPLLRPGAMELPDEEMIQEATPVETVLPPLQPKELWLRMVKEHHPDVPNPEVHTFKLVSNHKRCTATIWSTRRPCRGVVNGDSFKCRKCGGLTAVHWNPCPYNHKTGIYDGAVGRDKDVEEEDKPIHQVAHTTVIH	PGTG	PASA pass	Signal peptide without any transmembrane domain			HSP_Group1
HSGS210|asmbl_13295|m.10162	asmbl_13295	m.10162	127	149-532(+)	complete	PGTG_08800T0	5.1e-59	115	99.1	110	PGTG_08800T0	5.1e-59	115	99.1	110		PGT21_A	1559			Yes	28		Y	5	1.17	9.52	8.11	5e-05	ATGCGTTTTAGTGAGCCTTGGACTCAAGCAACACTTGTCACAACAGCCTTGGTTGCAATACTGGGCTTCCAAAAATCACAAGCAATGACTCCTTGCCAGGGGGTTAGAATTGGTTGGAAGATTGCCAAACACGCACCACCTGGGGATAAGGTGGACTCTGAGAAACTGGGCCACATTATGGCTGAGGCAGTGTCAAAAAATCCTGAACTCATGCAAAATGAAGGGCTGTTCTCAGCTAAAGTGAAAGAAGTGTTTGGCCAGTTGAGAGAGGCCAACCGCCCTGCCTGTGGGCATGGTCAAGGCTCCATTCAAAAAGGGAAGAAAGGCACAAAGTTCTGTCTTGAATGCCTTTCACGTGCAACCAATTATGGAAGTAACACCTGA	MRFSEPWTQATLVTTALVAILGFQKSQAMTPCQGVRIGWKIAKHAPPGDKVDSEKLGHIMAEAVSKNPELMQNEGLFSAKVKEVFGQLREANRPACGHGQGSIQKGKKGTKFCLECLSRATNYGSNT	PGTG	PASA pass	Signal peptide without any transmembrane domain
HSGS210|asmbl_13297|m.10164	asmbl_13297	m.10164	127	153-536(+)	complete	PGTG_08801T0	7.6e-58	191	99.1	110	PGTG_08801T0	7.6e-58	191	99.1	110		PGT21_A	1559			Yes	28		Y	7	1	21.16	21.16	0	ATGCATTTGAGCAAGCCTTGGACCCAAGCAACACTTGTCCCAACAGCCTTGGTTGCTATACTGGGCTTTCAACTGTCACAAGCAATGTCTCCCTGTGAGAAGATTAGACTTGGTATAAAGATTGGCAAACACATACCACTTGAGGCAAATGTGAACTCCAAGGAACTGATTGCCATCATGGAAGAGGCAGTTTCCAAAAATCCAGATCTCATGCACAATACAGATCAGTTCTCAGCTAGACTGAAAGAAGAGTGTGCAAAGTTGGGAGATGCCAGCTGCCCTGCCTGTGGCCATGGTCAGACCTCAATTGGAAAAGGGAACAAGGTCAAAAAGTTCTGTCTCAAATGCCTTTCAGTTGCAATCAATCCTGGCAATAACTTCTGA	MHLSKPWTQATLVPTALVAILGFQLSQAMSPCEKIRLGIKIGKHIPLEANVNSKELIAIMEEAVSKNPDLMHNTDQFSARLKEECAKLGDASCPACGHGQTSIGKGNKVKKFCLKCLSVAINPGNNF	PGTG	PASA pass	Signal peptide without any transmembrane domain			HSP_Group1
HSGS210|asmbl_13342|m.10270	asmbl_13342	m.10270	382	168-1316(+)	complete	PGTG_01689T0	1.1e-224	388	98.95	378	PGTG_01689T0	1.1e-224	388	98.95	378	PF01266.19|DAO	PGT21_A	156			Yes	23		N	8	120	15.43	-7.78	0.10386	ATGTCGAAACCACCAAGCCCTCTTACAGTCAATGTCATCGGATCCGGTGTACTGGGTCTCACCTGTGCTCTCGAGCTCGCCAAACAGCCTGGCTCGCCTTACCTTGTCAATGTGGTGACCGCCGAAAACGCGCTGGCCGGATGGATTGAAGACCCGTCGAAGAAGCCTCTGGTGGAGCCTGATTTTGCTTCTCCTTGGGCGGCTGCATTCTGGCATCCCTTCGTCCCTCATCCCGAGACCGAGCTACAGAAAAGGGTAGCCCGATGGGAGACCACGTCGTTCAAGCATCTTTGGGAGATCGCCGAGCAAGATCCTTCAGTCGTCATGAAAGCCAACTTCAAACAGTATTACAGTCATCGGTTGTCTGAATTGCCATGGTATTTGGACATATGTCCAGAG…	MSKPPSPLTVNVIGSGVLGLTCALELAKQPGSPYLVNVVTAENALAGWIEDPSKKPLVEPDFASPWAAAFWHPFVPHPETELQKRVARWETTSFKHLWEIAEQDPSVVMKANFKQYYSHRLSELPWYLDICPEVRRMNDEEIAKAPEGKIDGVVCKSVSLNPLRYLGYLRKQLAERGVQIIHHRLKTISEAFLGDPECGLPAAKVVVNASGLGAGNFGDVSDELVEPIRGQTILIRPPRPLQLITRLADGECIYIGSRPPTIPGDGEEVILGGCYQPGNSSLSIDPEITHRILSETLKLCPDISRDGTTEGIEILDHIVALRPSHKNGPRLESVDFIISKEGDSREDSMGTLVHCYGIGGAGFQASYGMAEDVRSLIEQSIS	PGTG	PASA pass	Signal peptide without any transmembrane domain
HSGS210|asmbl_13388|m.10467	asmbl_13388	m.10467	142	221-649(+)	complete	PGTG_08819T0	6e-98	142	98.6	142	PGTG_08819T0	3e-97	142	98.6	142		PGT21_A	1566			Yes	24	ExpAA=22.24|PredHel=1|Topology=o5-27i	Y	0	1	14.269	14.269	3.24513e-08	ATGAAAAACCTGCTCTACTCCTCTAGTCTCTTAATCTTTATCATCTTCCTAACGGTACCGCAAGTTATGAGTGTAAATCTCAACGGGTCCTTAAAATCAACAGCTGATTATATTTCTTTCCCGAAGCAATTTACAATTCCAAAGGCCTATGAGACTTCGGAACTAGGAGTAACGCTAACATCATGGTGGAGACCGTTGCTTGCAGTATCACCATCGGGAGGATATTGGTATATTGGAGCTAGAAGCACAGCTCCCGTCACCATTGAAGTAAAAAAGTTGGGTGCAAAAGAGTTTTCGTTTGCTGCCACGGTCTTTCCAGACCAACCAATTTCTCTACCATATCCCAAATTCACCATGTGGGATGATTTGGTCGTCAAAATTACCTCCGTCGGTGACAGA…	MKNLLYSSSLLIFIIFLTVPQVMSVNLNGSLKSTADYISFPKQFTIPKAYETSELGVTLTSWWRPLLAVSPSGGYWYIGARSTAPVTIEVKKLGAKEFSFAATVFPDQPISLPYPKFTMWDDLVVKITSVGDRSKIVPQQTI	PGTG	PASA pass	Signal peptide with single ovelapping TM
HSGS210|asmbl_13408|m.10506	asmbl_13408	m.10506	76	3022-3252(+)	complete	no hit					no hit						PGT21_A	157			Yes	22			3	1.72601	1.32227	-1.30534	0.786636	ATGCAAAGGAGGGTGGTGTTCGTTTGCGTATTGGGACTTCAAGTCTTGATCCATCCGAATGAATTCCAAGAAAACAAGGATCTAAACGAGTGTGGAAGTGTGCTTTTAAGGACATCGACTTATCGGTCCGATTGCGTATTTCCAAGTCAAAAAGTTTTTTCTAAAAAAAAAAAGAACTACAACCAGTCGGTTTTCAAGTCATCGCTGAATCGATCCGAGTCGAGTACTTGA	MQRRVVFVCVLGLQVLIHPNEFQENKDLNECGSVLLRTSTYRSDCVFPSQKVFSKKKKNYNQSVFKSSLNRSESST	no hit	PASA pass	Signal peptide without any transmembrane domain
HSGS210|asmbl_13424|m.10535	asmbl_13424	m.10535	96	211-501(+)	complete	PGTG_01726T0	8e-50	286	100	74	PGTG_01726T0	3e-49	286	100	74		PGT21_A	157			Yes	26		Y	6	3.1746	1	-3.1746	0.128398	ATGAGTTTCAAAATTTTACGGGTCTCCGTGAGCATTTTGGCAGCAGCTATGTTTCTGCATGTCGACCAAGCATCGGCATGGTCCTTGGGCATTGGGCGTCTACCCTCGTGCGTTTACATCTGCCTAGACCAATCAGTCTCATTGCAATCTTCCTGCCAAGATCTCAAATGTATCTGCAAACAGCCCAATTTAATGGCTACAAACGAAGCTTGCTTCCGTAAGGTAAACAGAGGAATCACTCGCTTCATCTACGAAGTGGAGCCGAATCCTACAATTTTAGACGCTCATTGA	MSFKILRVSVSILAAAMFLHVDQASAWSLGIGRLPSCVYICLDQSVSLQSSCQDLKCICKQPNLMATNEACFRKVNRGITRFIYEVEPNPTILDAH	PGTG	PASA pass	Signal peptide without any transmembrane domain
HSGS210|asmbl_13426|m.10539	asmbl_13426	m.10539	286	211-1071(+)	complete	PGTG_01726T0	0	286	100	286	PGTG_01726T0	0	286	100	286		PGT21_A	157			Yes	26		Y	9	29.9339	27.4606	-1.09007	0.864865	ATGAGTTTCAAAATTTTACGGGTCTCCGTGAGCATTTTGGCAGCAGCTATGTTTCTGCATGTCGACCAAGCATCGGCATGGTCCTTGGGCATTGGGCGTCTACCCTCGTGCGTTTACATCTGCCTAGACCAATCAGTCTCATTGCAATCTTCCTGCCAAGATCTCAAATGTATCTGCAAACAGCCCAATTTAATGGCTACAAACGAAGCTTGCTTCCGTAAGGAGTGTGACTTGAACTCACTGTCGAAAGCGCTGAAATTGCCAGCGACCTGTCAAGAATCTTTTGGAATAACTCCCCCGAGAGACCCCCCAGCAGAGTCGCCTAGTAGCCCTTCGTCCCCCCCGAATCCATCGCCCGCGACAGGTTATACTGTTTACCCTTACACGGCTGTGCCACCC…	MSFKILRVSVSILAAAMFLHVDQASAWSLGIGRLPSCVYICLDQSVSLQSSCQDLKCICKQPNLMATNEACFRKECDLNSLSKALKLPATCQESFGITPPRDPPAESPSSPSSPPNPSPATGYTVYPYTAVPPTTANQRPSVPYYAYYPYPQVVAPLNGSVVPQPPSGTPITPVGSSSPAAGPPPQISTPPTPASPPPPPPQASTPAPHAPTPIAGVVNGTTNSTGARPPAGKFTSPLFPPHSNSSASPGAGDAAYASAQSLFNNQTNSPLFLLLLLSSLYSSLCL	PGTG	PASA pass	Signal peptide without any transmembrane domain
HSGS210|asmbl_13427|m.10541	asmbl_13427	m.10541	187	189-752(+)	complete	PGTG_01726T0	9e-122	286	100	173	PGTG_01726T0	4e-121	286	100	173		PGT21_A	157			Yes	26		Y	8	2.01049	1.1154	-1.80249	0.517577	ATGAGTTTCAAAATTTTACGGGTCTCCGTGAGCATTTTGGCAGCAGCTATGTTTCTGCATGTCGACCAAGCATCGGCATGGTCCTTGGGCATTGGGCGTCTACCCTCGTGCGTTTACATCTGCCTAGACCAATCAGTCTCATTGCAATCTTCCTGCCAAGATCTCAAATGTATCTGCAAACAGCCCAATTTAATGGCTACAAACGAAGCTTGCTTCCGTAAGGAGTGTGACTTGAACTCACTGTCGAAAGCGCTGAAATTGCCAGCGACCTGTCAAGAATCTTTTGGAATAACTCCCCCGAGAGACCCCCCAGCAGAGTCGCCTAGTAGCCCTTCGTCCCCCCCGAATCCATCGCCCGCGACAGGTTATACTGTTTACCCTTACACGGCTGTGCCACCC…	MSFKILRVSVSILAAAMFLHVDQASAWSLGIGRLPSCVYICLDQSVSLQSSCQDLKCICKQPNLMATNEACFRKECDLNSLSKALKLPATCQESFGITPPRDPPAESPSSPSSPPNPSPATGYTVYPYTAVPPTTANQRPSVPYYAYYPYPQVVAPLNGSVVPQPPSGTPITPRLPLRPMPLRRSRE	PGTG	PASA pass	Signal peptide without any transmembrane domain
HSGS210|asmbl_13465|m.10698	asmbl_13465	m.10698	811	109-2544(+)	complete	PGTG_08847T0	0	811	99.01	811	PGTG_08847T0	0	811	99.01	811		PGT21_A	1576			Yes	25		Y	1	3.15396	11.2239	3.55866	0.0292042	ATGCGAGTATTTCAATCAGTTCTGACGAATGTTAGATTCGTTCTGTTTCTTTCAAGCTATCACCCACTCTATGCTTCTATTATTACCCCGGGGTCTCTCCATGATGCGGAAGCCGTCGGATCCTTTACTCCAGATGCCCGAGCGGGAACGGTTGGGACGCAAGGCTTGCAAAAAGAGCCCATGGCGACGACTGGAGCAAACAATCTGGCACATCTGAATGTACCCCACTCCGGACGCCGTTCATCTTATCTGAACACGCCTCCCTTAAAAGAACTTACCGAGAAAATGCGTAAAACGGCGACCAGAACCAAGATGACCTTGGTGGATTCCTACCCCGACCTCAGGGATCAATTCTACGATGCTTCCCCCGTGACCATTTACAAAGATCTCAAAACCGGC…	MRVFQSVLTNVRFVLFLSSYHPLYASIITPGSLHDAEAVGSFTPDARAGTVGTQGLQKEPMATTGANNLAHLNVPHSGRRSSYLNTPPLKELTEKMRKTATRTKMTLVDSYPDLRDQFYDASPVTIYKDLKTGREMRTQARSTDKMEEYRKVRDEVSEAYEKATKHENTLNLDKIANDYERRLSLGPYYRDWPAEVSGKSWLEDYLLQLKLRQSAINELEKVQQAWESLDFSRGLSQAEEEVKAEVSDFLKRAAQPGFVYKFRPEYDRMTLRVNSQLRKWSPNASIDPKIFFPNVPTLDHFEEYITSSSFILARAVQLKKRPAPERITHDDLVTVEQVIQTLPPEFDLEEELHHYAMIKAFEKILEVVRREATQLLKERFKRRPDKLLDSTQTEPQLRI…	PGTG	PASA pass	Signal peptide without any transmembrane domain
HSGS210|asmbl_1350|m.10841	asmbl_1350	m.10841	167	44-544(+)	3prime_partial	PGTG_06128T0	3.7e-87	186	99.36	155	PGTG_06128T0	3.7e-87	186	99.36	155		PGT21_A	1040			Yes	27		Y	5	2.36	2.13	-1.11	0.90508	ATGCCCATTCAGTGTATCCAAACACTGAAATGCTGGTTGGCCCTTTCCGTTATGGGGCTTGCAATTTTAGGATGTTTGGGACAAGAGCCGGACAGGATTCCTGGTAGAAATGTCACATCCAACTCACTCGCGGGTAAGAAAGGTTGCTTCATCGTAGATCCGTTGAAACTTCCACCTCAGTTGAAGACAAACCCAAATATTGTTTGCACTCAAGATGGCTCCATGTCCATTCCACCAATCCCGGACTTGTTCTTCGAAGGAATCAAATATTCATCTATAGATTTTGCGAGGGATACGCAAAACTCACCCGCAGGGTTTGCGCTCAAAAGATTCAAAGCATCCAAAACAGATGGACCAGAAAAATTAGCATTCCTGAAAACATCTCAACAACTCTACGAC…	MPIQCIQTLKCWLALSVMGLAILGCLGQEPDRIPGRNVTSNSLAGKKGCFIVDPLKLPPQLKTNPNIVCTQDGSMSIPPIPDLFFEGIKYSSIDFARDTQNSPAGFALKRFKASKTDGPEKLAFLKTSQQLYDSVWMGLRSDDLKKHNRPIRELETVRGFLNLQIHR	PGTG	PASA pass	Signal peptide without any transmembrane domain
HSGS210|asmbl_13525|m.10928	asmbl_13525	m.10928	195	3115-3702(-)	complete	PGTG_21507T0	6e-112	279	97.69	173	PGTG_21507T0	3e-111	279	97.69	173		PGT21_A	1580			Yes	19		N	0	2.5751	1.56056	-1.65012	0.524511	ATGCGCTCCTTCAACCTAATCATATCTATCATCAGCTTGTTCCACGCTCTTTCGTCCCTTCAATCACTTGATCTCCAACATCTAACCAAGCGGAGTTTCCTACCAGCACTCAAGGATGCTCAAACGATAGCAGAAAGTAGCAAGACAGCGGCGGCCACAGCCTCAGCGAGCAAGCAGCTACTCTCTCTTGAAGAACACTCTCCAGTCCATCAAGCGGACGTGCTCTCTTCACTGCACCATGAACCTGTCGAGCAAAAGAATCTGCCTCCCATCAACAAACAACAACAACACCAAGGGCAGCACGATTCGTCTCTCGTCGATCACCCCCACACTCCTTCAGACTCACAAAAAGAATCCACCCAATTTCTGCCTCCCATCGACCAGCATATTTCATCCGAA…	MRSFNLIISIISLFHALSSLQSLDLQHLTKRSFLPALKDAQTIAESSKTAAATASASKQLLSLEEHSPVHQADVLSSLHHEPVEQKNLPPINKQQQHQGQHDSSLVDHPHTPSDSQKESTQFLPPIDQHISSETSHDNSLTGHIPTNPSSPSKPNLEKQPTSNELSQISPGSHDPSSSKPPKLNFFDYSWKPQLE	PGTG	PASA pass	Signal peptide without any transmembrane domain
HSGS210|asmbl_13575|m.11133	asmbl_13575	m.11133	494	73-1557(+)	complete	PGTG_08903T0	2.7e-223	428	98.95	376	PGTG_08903T0	2.7e-223	428	98.95	376		PGT21_A	1582			Yes	25		N	10	1	16.09	16.09	0.02148	ATGATCATGCAATTTGGTAAATCACATCTTTTTCTTGCTTGGTATATCTTGGGAGACTTTTACTTTTCACTATGCATGCTAGAGGAGAAGTCATATGAGGCTGAGGGTCTGCAAATAGCAAGCAAAGTACATGTTGTTGAAGATCCAGTCTCAAAAAGGCCTATCCCTGTTAGAGACTCAATTTATAGAAGGACTTCTGCAACTCAAGAAGCAAGGATTGAAAGAATCACTCCATGGCGGGCTGTTTCCTTATCTCAAATTGGAACCAGATTCTTGCCACAATGCTTGAGGGAGATCATTCAGCCTGTGTGGAGATATCTCAAATGTATCATCTATCCTCCAGATGTTGGGGCTCAGCAGTTGGTCAAACAACAACAAGCTGAGATTAAATCCATGAGG…	MIMQFGKSHLFLAWYILGDFYFSLCMLEEKSYEAEGLQIASKVHVVEDPVSKRPIPVRDSIYRRTSATQEARIERITPWRAVSLSQIGTRFLPQCLREIIQPVWRYLKCIIYPPDVGAQQLVKQQQAEIKSMRIERDGILKEIGLLKWNDFPEILEFKSGLEKLYSFLKLPMEQHIFDVKGKGFQMTSLFSRPETHEERNFQLENQKILGGGRKGKKRTRDGNLKVGSPPVAELRGDELGHVKDLIWQELVQTWDSLQEKLNEWRLNHQHPPNLNDDQNRKLYEVYLAELQSQKCLLSMGNFVHQFNLIPAAYMERIELYQPVTIIEMFQFHVQTVMHTSKLWMEVIIRYNNTMQTLRDLQYYLDWQPFQKSIAVLPKKYWRYFVVVLLRECARDREHQ…	PGTG	PASA pass	Signal peptide without any transmembrane domain
HSGS210|asmbl_13581|m.11155	asmbl_13581	m.11155	559	742-2421(+)	complete	PGTG_08907T0	0	559	99.46	559	PGTG_08907T0	0	559	99.46	559	PF00067.17|p450	PGT21_A	1583			Yes	16		Y	7	36.141	435.399	12.0472	0.0163967	ATGTCTCGAGTCGCACTGCTCTTATCCTTTGTCGGGCCCCTGCTGCTGTCCAAGTTCCTCCTCGAATCCTTCGAGCGCAACCCCTCCTTCCTCGATCGGCTCGTCGTCTTCTGTCTATCCTGGCCCATCGCAAGAGAGATCCGACTCAGGCTCGAGCAGAGGGACTTGCGAGCCAGGGCGAGCTCCCGAGGCGCCCTGCTAGCCCCCCTCGTCTCCTCTCCCCTCCCCTTCGGCCTCTCGGTGCTCTTAACCCGACTGCGGATGATCCACTCCGGCTCACCTGGTGACGTCATCCATCTCTTCAACTCCCGCGTCCCCAAACCCATCCATCCAGATCAACCCACCAAGGTCTTCCGCAGCCGGGTCATGGGCATCGAGACCATCTGGACGATCGACCAT…	MSRVALLLSFVGPLLLSKFLLESFERNPSFLDRLVVFCLSWPIAREIRLRLEQRDLRARASSRGALLAPLVSSPLPFGLSVLLTRLRMIHSGSPGDVIHLFNSRVPKPIHPDQPTKVFRSRVMGIETIWTIDHDDAKYFLSTGFPNFGKSPLFKAGFRRLLGDGVFASDQRGLWAWHRSLTRPHFVRERIADVVAMEEHSHRVATWLSTQTDLGKSVDIQDIFARYTLTVGTQHLFGRCVDSLNDLIHDRIQTGPNAADFAQNFVAAQHWAIINSLLLHPLLISLGFRIRDRATEEVRQVVDTLVQDASLSLASQIKKTNESDSSDQVEGGTASENLLDHLLTSGCSKELVRQECLNILLAARDTTASLLSSCIYELARDSPRKTAMWRKLKDEVERLG…	PGTG	PASA pass	Signal peptide without any transmembrane domain			HSP_Group1
HSGS210|asmbl_13584|m.11183	asmbl_13584	m.11183	415	425-1672(+)	complete	PGTG_08909T0	0	402	95.67	416	PGTG_08909T0	0	402	95.67	416		PGT21_A	1583			Yes	26	ExpAA=15.33|PredHel=1|Topology=i7-24o	Y	6	1.7841	33.7643	18.9251	5.64328e-05	ATGGCAACATCACACTGGTCCCATTCTTTTATCTTTCTTCTCATATTTTACTTATGTCTGTGGACAAATGTGGATGGACAGGAAGCAAAGCCCGGCATACTGGATGGTGGAATGACCTTTGCGCACAAAACCCAAGCAGAAAAATCAGCGAGGGAAGGCTGCGATGTTCCGATGGCCCCCATGAAGTCCTCACTCATGATCGAGACGCCAAAAGCTGAGCCGGTCCCGTCGGCGAAGGAGAACCCGGTTTCTGAGAAGAAGAACAGGTCCCGTGAACCAGAAGAGATTCATCGAAACCCTGCACAATTAGATACGTCCGAAAATCGGAAAAGAAGGCCGAGAAGGACCGGGTTTTTGGCCTGGACTCGCCATCACCTCAATCGTCTTTGGAACTGGCTT…	MATSHWSHSFIFLLIFYLCLWTNVDGQEAKPGILDGGMTFAHKTQAEKSAREGCDVPMAPMKSSLMIETPKAEPVPSAKENPVSEKKNRSREPEEIHRNPAQLDTSENRKRRPRRTGFLAWTRHHLNRLWNWLCRLFNKSTSKDKRTEKWAPQADHEMLQNQKSDTLENIHENGPAPPDGANLENASAGHTAQVSTGEAHSEGDGSETVTPGPGKVKPDPGKNQPGPQKTQPESDPPKVEHHVEHVKNDPEKEVKGEAYVFWELTAKKNGISLNAERLALTKTVMDLLFEAIRHGIDSKTAILSSIDPIVREMGFIKKRMVPKGCTRLCKKIEENIGRQKALIREIIGTDHHRSWAQLMQDTNKSAQFEDAFVSTFRECDGFIKSLQDWKYHNESPKRF…	PGTG	PASA pass	Signal peptide with single ovelapping TM			HSP_Group1
HSGS210|asmbl_13585|m.11190	asmbl_13585	m.11190	217	92-745(+)	complete	PGTG_08911T0	1.7e-123	217	99.54	216	PGTG_08911T0	1.7e-123	217	99.54	216		PGT21_A	1583			Yes	20		Y	5	2.4	261.88	109.02	0.01955	ATGGTTTCCCTGGCCTACTTGATCACTCTTCTTTCGGTCCTTGTCGCTGTCTCTCGGGCAGAAGAAGTGACTGGTACCAAGGGAGCAGAGGTTGACGCGAAATGGTACGGGAACTACTACAGTTCGTATTCGTATTCGAACATGATCTCTTGGGGCGGTTCCTACTTCAACACTTTCAACCTCAACCCATGGATAAGCACTTGGGGTAACATGTACGGCCCTTGCTTCGGAGGGGCGGCCTTCCCCTTCGGTTACAGCCGGTTCTTTGCCAAGGCCACCGAGGCCGAGGCTCACAGCGTCAGCCGACGGGCTACCCGTCTCGATGCCGAACACCTCTTCCGTCGCGAGTCCAACGAACCGGATAGTGTCAGCTGCCTGAGCGACAAGGGAGCTTCTGAA…	MVSLAYLITLLSVLVAVSRAEEVTGTKGAEVDAKWYGNYYSSYSYSNMISWGGSYFNTFNLNPWISTWGNMYGPCFGGAAFPFGYSRFFAKATEAEAHSVSRRATRLDAEHLFRRESNEPDSVSCLSDKGASELFSKSECAKAAETLHREKAHSATSGNCKLSLFTEKDKVFAKDLPEKTLQDAVQSILKSCGQKNQSPGQKSHIDDKQAIMLLSKA	PGTG	PASA pass	Signal peptide without any transmembrane domain	PGTAUSPE_203	samelength_above87percentmatch	HSP_Group1
HSGS210|asmbl_13599|m.11245	asmbl_13599	m.11245	64	1-192(-)	3prime_partial	no hit					no hit						PGT21_A	1583			Yes	15			1	2.34977	1.89475	-1.24015	0.796624	ATGGTTGTGTTGGTGTTTTTTTTGAGAGTGTCTTTTCTCAAGGGGACGAAGCTCACAGATGCCCCGACGGGTTATCTATTTTCGTCCATGACTTGGTCGTGTGCAGCACAGCCCCTGCTTGATACACAGCCTGTGCAATATCATCAGACTCTCGACCTGATCAAACTCAGAAACACACCTCGTCATATTCCT	MVVLVFFLRVSFLKGTKLTDAPTGYLFSSMTWSCAAQPLLDTQPVQYHQTLDLIKLRNTPRHIP	no hit	PASA pass	Signal peptide without any transmembrane domain
HSGS210|asmbl_1364|m.11366	asmbl_1364	m.11366	209	226-855(+)	complete	PGTG_06126T0	6e-112	209	98.57	209	PGTG_06126T0	3e-111	209	98.57	209		PGT21_A	1040			Yes	23		Y	0	2.5221	4.93732	1.95762	0.219973	ATGTTTTCAACACAACTCTCGACCATGATCGCTGTAGTAGCATTGGGCTTCACATCCCTCACGAACGCCGCCCCAACTCCGCAAATAGGAGGACTCTCAAACTACAGCAACGGAGGACAATTCGGGAACTCTCAACGCGGTGCCAACGGCTTCGGCGCCAATGGGTATAACAGTGGTTACAACGGCGGCCAGGCAGCAAACGGGGGCCAATCGAGCTCTAACTCATTCCAACAATCATCTGGCACATCAACTCAATCCTCTGGAGGAGCTAGCAACGAATTCGGTTCCGGAGGCGCATCCGGTTATGGTGCCAATGGCTTCGGCTCGAACGGTGCAAGTAACTTCGGCTCTGGGTACGGCAGTGGCTCTTCTGCAATCGGCGGTGGCTTAGGATATGGC…	MFSTQLSTMIAVVALGFTSLTNAAPTPQIGGLSNYSNGGQFGNSQRGANGFGANGYNSGYNGGQAANGGQSSSNSFQQSSGTSTQSSGGASNEFGSGGASGYGANGFGSNGASNFGSGYGSGSSAIGGGLGYGGGLGYGGGLGYGGGLGYGGGGGYGGGLGYGGGLGGGYGGGYGGGYGGGYGGGFGGGYGGGYGGGGGGGFGGGYGGY	PGTG	PASA pass	Signal peptide without any transmembrane domain
HSGS210|asmbl_1365|m.11394	asmbl_1365	m.11394	240	574-1296(+)	complete	PGTG_06127T0	1e-99	141	100	141	PTTG_26244T0	8e-140	240	78.01	240		PGT21_A	1040			Yes	18		Y	7	15.4592	4.33446	-3.56658	7.17896e-05	ATGATTTTACATTATGACATACTTTATCTGTGCACGTTGACTATTGTCTTGGCAATTCCATCACCAGCACCACACCCATTTCCAAAAATCGAAGTTGCCGAATCGGACGAGATCGCGATATTCAATGCGAAGCCATGTTTCATTTTGGGCCCGGGCAGAGTTCCTTTTAAACCAAATCCTGAAGTAACTTGCATTGAGGATGGGATAAGGATGATCCCTCCCATACCAGAATTATCATACAAAGGAATCAACTACTCGGCTATACATTATCGTCCAAATCTCATCACGACGCCAGTGATGTCCGCATTTCAGATCTTTGCTATCGATAACACGAAAAGAGTCCCAGAGCAGATTGCGTTCTTGACCAACTCTCGAGAACTGTATATCTCAATGGACATT…	MILHYDILYLCTLTIVLAIPSPAPHPFPKIEVAESDEIAIFNAKPCFILGPGRVPFKPNPEVTCIEDGIRMIPPIPELSYKGINYSAIHYRPNLITTPVMSAFQIFAIDNTKRVPEQIAFLTNSRELYISMDIAIRSLGNQLPYSGGHVRNSRAISKVLDFQIARLEAKIPAIEKALENMLNYCANCSVKERFDIIMRAGESGIIVDRFLDNLDKIGCLTKDQCEEEKKKLNTVKKPPSR	PTTG	PASA pass	Signal peptide without any transmembrane domain
HSGS210|asmbl_13664|m.11494	asmbl_13664	m.11494	309	412-1341(+)	complete	PGTG_08939T0	2e-109	161	99.38	161	PGTG_08939T0	7e-109	161	99.38	161		PGT21_A	1588			Yes	22		N	1	1.69272	390.75	230.841	0.000280366	ATGGCCAACAGTCGCCCTAGTCCTTTCATCCTCATACAGCACACCCTCATTTTGTTACTTTCTTGTCAACAAATCCTAGTTTCGGTTACTTCTGCGCCTCTTTCTGTTTCTCTAGGTGTAGCAAAAGCCGGGTCGGGATTACGAGACGCGAGTTTTCCAGCCTTTCATGCCGGAGCGGGAGCGGCTAGTCCTCTTCGTCGCCGAGCAATGTTAGCCAGCACCGGCCGTGGCGAATTCGAAGCCATGTCTCAGGCTGCAAACATGAGATTGACCACTCAATCATTGCAAGCGCCCACACAATTCCAACGTTCCGCATCCTCCAGTATTCGCATGCCCTCAGCAATTCCAAATCCCTACTTAGGAAGAATCCCTAGCGGCCGTAAAAGTGTAGGCACAGGA…	MANSRPSPFILIQHTLILLLSCQQILVSVTSAPLSVSLGVAKAGSGLRDASFPAFHAGAGAASPLRRRAMLASTGRGEFEAMSQAANMRLTTQSLQAPTQFQRSASSSIRMPSAIPNPYLGRIPSGRKSVGTGAFIPGNPNFPKLQNPIGGSNRVSTGALAHPNPLPFESSTPKIAAQQASSRVPARNLQAAKQSQSNQRTMSAGRNPYIPRQSPLGWPRPSPPPPGPISKPAGFRPEESVTLSTASGRKANDRFSPPSNSRMSADSSPPPVWEQLAGVDQHVANTITQISHNRAGPTSLQRGGSNVPT	PGTG	PASA pass	Signal peptide without any transmembrane domain			HSP_Group1
HSGS210|asmbl_13670|m.11509	asmbl_13670	m.11509	216	580-1227(+)	3prime_partial	PGTG_08940T0	2e-86	288	96	150	PGTG_08940T0	9e-86	288	96	150		PGT21_A	1589			Yes	26		N	0	1.87693	7.05109	3.75672	0.0864797	ATGAAAGCAATCTACCTTCCTTTAATCCCCATGCACCCCCTTCTTCTACTACTTTCTTTTCATCATTTACTGACTGCAGTTCGCTCACCTGGACTTCCTCCGGCAGAAGTCATATCGAGCTCAGCGGCTATCGGGCGCCAGGCCAGGTCTAAAGGATTAGTCTCCCCTCTTCTCCCGGGGTCTCAAAAGCTACCCACACCTCCTATCAACTCAGACTTCCGCGGCATTGGCCAAACGCTAGTTAGACCTCCAGAATCTGGTTTAATGACATTCAAGCCCGCGGAAAAGGCACCATTTCGATCGACCCAATCTTCCAATATTCCAACGGCCGTCCACAGCCCAGAAATAGCGGAGGCAAATCGTCCTCAAGCGTACCCTCTGCAACGTCCGCCAGGAAAT…	MKAIYLPLIPMHPLLLLLSFHHLLTAVRSPGLPPAEVISSSAAIGRQARSKGLVSPLLPGSQKLPTPPINSDFRGIGQTLVRPPESGLMTFKPAEKAPFRSTQSSNIPTAVHSPEIAEANRPQAYPLQRPPGNHHKMGSPYNHNPVQNTGRQVSEKSVTTSPPQLHPPQPLAPERIAGQEIPSRNNPSRPTLPSNWNIRVKTEKTPITPAPDYPRY	PGTG	PASA pass	Signal peptide without any transmembrane domain
HSGS210|asmbl_13930|m.12629	asmbl_13930	m.12629	289	56-925(+)	complete	PGTG_13892T0	5e-156	270	88.33	240	PGTG_13892T0	2e-155	270	88.33	240		PGT21_A	1602			Yes	24		N	5	1	4.2416	4.2416	0.0551931	ATGATTCAATCAAAGCGGAATTTTCTTTATGTCTCTCTGTTTCTTTCAGGAGCTAGTCAATTGGCATGCTCCTTACTGGAAATGCCAAGAGACATCTCGTTAAGATCCAGTGATGCTGCGATGATAGATCATGGGCAACCCGGAGTCGGCAAAAAACAGTCGTGTCTGCGACAGAGATTTCGCAAGGAAAAAGCTGCAAACCAATACCAGTTGAGTGTGTTGGAAAAGAAAGAAACGGGGATTAAAGAAATAATCCAAGAGCTCAAAAATGAATTTGGGCAGGATGAGTTTGAAACAGACATCATTGAAGAATTGGAAGACTTTCACAAGACCTTGAAGGAGCCAATGCAGGACAGATTGTTTGAGTTGCATGGAGGTTCTCGAATGCGAATCAATCCC…	MIQSKRNFLYVSLFLSGASQLACSLLEMPRDISLRSSDAAMIDHGQPGVGKKQSCLRQRFRKEKAANQYQLSVLEKKETGIKEIIQELKNEFGQDEFETDIIEELEDFHKTLKEPMQDRLFELHGGSRMRINPRTTEVGPTAELSGGPLDDIKDALSEPLVLRWKTLETKFDALQTENLSKYRFCNRHFKLGYSKVLFLLGDLIQNCNMGPPQFLQHIQILKSKALEEAALAHVDPLMNHPWLLHDWWGQGSLQVFVGEFSYIDSMVKIFIDLSQRSHPMKKTFPYICA	PGTG	PASA pass	Signal peptide without any transmembrane domain
HSGS210|asmbl_14016|m.12959	asmbl_14016	m.12959	130	154-546(+)	complete	PGTG_09841T0	3e-96	130	100	130	PGTG_09841T0	1e-95	130	100	130		PGT21_A	1611			Yes	22		Y	7	1.36121	8.40699	6.17613	0.00039619	ATGAAACTGGCCACGATCGGCTGGGCTGTGGGACTAACAGTACTGTATACGGCCATCTCTTCGGCCAACGACGGGTTCCAATGTGCCCGATGCTTCCTCTTGACCGCCAAGCCGGCCACCTTCCCCGGTCAGATCGAGAAGGACTCCATCGCGCCTTGCGGAAAAGACTTGGGAAACCATCTCATCTGTCAAGCCAACCGAGAGAAATTGTTCTTCTATTGTACACCGTGTAAGGAATGGACTCGCGCTAATGTCCCAAAGACCTTCAATAACCGCGGCGAATGCCACCATGATAATAAGGAGGTCTTCGTCCCCCCTGATCGTACTCCCAAACAACCCCCTCCATACTTTAACTTCATGGGCGTTGAGGATGATTATCCTTCTACTAGTTAA	MKLATIGWAVGLTVLYTAISSANDGFQCARCFLLTAKPATFPGQIEKDSIAPCGKDLGNHLICQANREKLFFYCTPCKEWTRANVPKTFNNRGECHHDNKEVFVPPDRTPKQPPPYFNFMGVEDDYPSTS	PGTG	PASA pass	Signal peptide without any transmembrane domain
HSGS210|asmbl_14038|m.13014	asmbl_14038	m.13014	170	91-603(+)	complete	PGTG_20658T0	4e-27	185	44.07	118	PGTG_20658T0	2e-26	185	44.07	118		PGT21_A	1612			Yes	18		Y	12	1	40.3489	40.3489	1.30515e-14	ATGCATTTGCTTTTCATCTTTGTGGCTACTATGCTTTTCCAATTAATAGTTCCAACACCAATCCTCCATCTGTCCAATGATAAAATGGAGTCTGTGGGTGCAAATGCTCTTCTGAAATCTGCACATCAACATACAAAGCGCATGACAGGTGATACACGAATTTCCTCTGAGTCATGTCCCATTTGCCAGGATGAGTTGGGTGAAAATCCATCCAAATGGAACCCTTGTGGGCATGTATATCATTCCCATTGTATGAAAGAGTGGCAATCAGGTAAAGAGGAGATGAACACTAAATGCCCAGTTTGTCAAAGGGTCGATCTAAGAGCGGGATCAAAAAACAAAACCAAACAATATATCCATGTTGGAGAATTAGCTAGTTCAAGTGGTTTTTCAGCTGAA…	MHLLFIFVATMLFQLIVPTPILHLSNDKMESVGANALLKSAHQHTKRMTGDTRISSESCPICQDELGENPSKWNPCGHVYHSHCMKEWQSGKEEMNTKCPVCQRVDLRAGSKNKTKQYIHVGELASSSGFSAEYTRCDKCNCCFVRQARGRGQGSSGKCSQSDRGNSCSH	PGTG	PASA pass	Signal peptide without any transmembrane domain			HSP_Group1
HSGS210|asmbl_14068|m.13087	asmbl_14068	m.13087	86	2133-2393(-)	complete	no hit					PTTG_28153T0	1e-07	827	80.65	31		PGT21_A	1615			Yes	20		N	2	18.1764	35.5618	1.95648	0.000716991	ATGTTCCACAATGCTTGGGTAGTTTTATCCCTACTATTGCTTTCAAGAAACTGCACTCAGAAACCCAAGGCACAAAACAATTTAAATGTGCACTTCCAAGTGAATAATCCATCCTGTGATTTTACCTTTGATGAGAGCTTAAAAAAGGGGTCTATTCAAGCATCATCTTCTTCTGCGGCTGCTCCAATCTTTTATGTCAAAGTTGCTGGTAAGGCCAACCAATCTTTGAAAACAGAGAATCACCTCACGCGTCCCAGATAG	MFHNAWVVLSLLLLSRNCTQKPKAQNNLNVHFQVNNPSCDFTFDESLKKGSIQASSSSAAAPIFYVKVAGKANQSLKTENHLTRPR	PTTG	PASA pass	Signal peptide without any transmembrane domain
HSGS210|asmbl_14086|m.13153	asmbl_14086	m.13153	221	122-784(+)	3prime_partial	PGTG_11269T0	1e-24	736	32.06	209	CQM_08045T0	7e-33	520	33.33	231		PGT21_A	1615			Yes	23		Y	5	1	5.28004	5.28004	0.00926785	ATGATCTTCTGGAAGAGTTTAATCTTGGTTTGGAATATTCTTCTCATCCAAGTATGGAATTGCACACCCTTGGAATCTTGGGACCTTGCAGATACAGAAGTAAGAGAAGAAATGTTAAAGGGAGATGATCCAAAAGGTTTGTTGATCTTAGACCCTGTAAAACAGCAAAATGATTGGAAATCAATGATTGGCTCAGTGAACTATCTGGAAAAGGACTATGCCAATATTGATACACACAAATTTGAAGGCAAAAATTGGAAGATCATAGAAGAAATGATTTTTGGATTGAACAGCTGTCATAACAAAATACATCACATTTTTGGAACACCTGATCATGAAAAAAATAACTCTTGGGACAAGAAACCCCAATGGGATTCCCATGTTTTAGCATCTGCGTTG…	MIFWKSLILVWNILLIQVWNCTPLESWDLADTEVREEMLKGDDPKGLLILDPVKQQNDWKSMIGSVNYLEKDYANIDTHKFEGKNWKIIEEMIFGLNSCHNKIHHIFGTPDHEKNNSWDKKPQWDSHVLASALDDYHGSIWEIFSILKIPCKVPTIVHHLWVAGINCILETLLYIHKYNLADSEIMGTLQSLAASPDGLNWFIRTTKVICAPETMLDNDYY	CQM	PASA pass	Signal peptide without any transmembrane domain
HSGS210|asmbl_14125|m.13290	asmbl_14125	m.13290	542	106-1734(-)	complete	PGTG_09906T0	0	542	98.71	542	PGTG_09906T0	0	542	98.71	542		PGT21_A	1619			Yes	19	ExpAA=17.43|PredHel=1|Topology=i5-27o	Y	0	1.54042	2.83251	1.83879	0.417384	ATGCGCATACCGTTCATCGTATCTTTCTTGATATTGTTGCTGATAGGCTCAGCCTCTCTAACCCTGCCAACTTCCCCTGGAGAGAAGACGATAATTATAGCAAATGATGGCAATGAATTACCCGACTTGAACGGACCGAGTCCAGTAGTGGAGCTTTCCCCCGGGCCTGCCTTTCTGTGGGGACCGAATCTGTACAAGACGAAAGTTCCAAAGTCAAGTAGTATTCCTTCCTGGGAACAAATGAGACCTGCAGCATCCAGGATCCCCGGATTTCTTCAAGAGACCATATCCCTCGGCCTAAACCCGTCTGGCTCCCGCAAACGAGCGACAAGTTCAGTTCTAGTCTCAGATAGGCCCAGAAAGAGACCGAATAACAAGCAAGACTTGGTCCAGGTTTCT…	MRIPFIVSFLILLLIGSASLTLPTSPGEKTIIIANDGNELPDLNGPSPVVELSPGPAFLWGPNLYKTKVPKSSSIPSWEQMRPAASRIPGFLQETISLGLNPSGSRKRATSSVLVSDRPRKRPNNKQDLVQVSIEAQASKLRQSGTGGLERLETYPEEREQMRPAAFRIPGFLQETISLGLNPSGSRKRATSSVLVSDRPKKRPNNKQDLVQVAIEAQASKLRESGPGGLERLKTYPEEILESGKQLKEDDIGRGKQVTEPLPPMFKVYDWDFLKARGTDGIMGNHKTGLSYQDRKLEYLFRTFEFQETDGFFWVRPTPRELSNIKKIFNKQRYIFRRNYRNGPKTRLLSELVLNLSDEKLALDRYPTFIDDMLDFERRMKARLNNIHNGASATSDIAP…	PGTG	PASA pass	Signal peptide with single ovelapping TM
HSGS210|asmbl_14171|m.13383	asmbl_14171	m.13383	813	25-2466(+)	complete	PGTG_05093T0	4e-52	856	26.12	712	CQM_08007T0	5e-90	768	29	768		PGT21_A	1619			Yes	25		Y	6	1	6.21023	6.21023	0.00269524	ATGTTGAAGATGGGAAATATGTGGAGATTAGGGCTGGTTATCATATCAATGCTTGAACACCATTTTCTACAAGCAATTGATCCACATAAACTCTACTTTATTGAAGATCAGCCAAATAAATTGAAAAAAGAAGAAAACCCCTTCAACAAAAACCACCCAAGAGGTCTATTTCAACCAGAGGAGCTTTCACTGGGAGGAACAGATGGGAAACCAAAGACATTGAATTTATTTGATGACCTCCTTGTGCCAAAAATTAATCAAGGCAGAGACAAGGAATCATATATTGTCCAACATTCTGGAGAGAATGCAGGAGATCAGAGTTTTCCTCCAGCTCCAAAAAAACTAAAATTGGATCTCAAGTTATCTTTGGGCCTTCCCAATGTGGATCAAAATTCATTT…	MLKMGNMWRLGLVIISMLEHHFLQAIDPHKLYFIEDQPNKLKKEENPFNKNHPRGLFQPEELSLGGTDGKPKTLNLFDDLLVPKINQGRDKESYIVQHSGENAGDQSFPPAPKKLKLDLKLSLGLPNVDQNSFSLFHPQVSQSEGFHLSGSTQPTSTYPSNCNHASTSLQQEIQNPISYNRFMDKNKLDQINPSRTSRRMSDPNFLIEAKMGFDESVQDWIQIVNSDFKPFNVIKTNVSPSSGKVDKSFYSKYWAWISIIGILSEDSLSNELRAHAKISHGRLAHYLPLEKLTVTENKNNVEGFKNDLHYKKTLERFIEFMWTVNHQVLNLLGTSPSESEYLSEQLQLQYWFLEFMGRYKKYYNLLKDQGSYSKVGKYHERHLYQTVMRTIQETTSDMN…	CQM	PASA pass	Signal peptide without any transmembrane domain
HSGS210|asmbl_14173|m.13391	asmbl_14173	m.13391	129	248-637(+)	complete	PGTG_09934T0	2e-93	129	99.23	129	PGTG_09934T0	9e-93	129	99.23	129		PGT21_A	1619			Yes	21	ExpAA=19.60|PredHel=1|Topology=o4-26i	Y	4	50.1109	1.55934	-32.136	1.66273e-06	ATGACGCAAGTGACCGGGACTTTTCTTCTCTTCATCCTCATTTCTTCTGCGACAATTTTGGGCTCTCCGATACCCTCTACGTCCAACCGATTAGAGCGTCGTTTCAGCGGAAAGGCTACCTGGTTTAAGCCCAACATTGGTGCTTGCGGAGATACCAATTCAAAGTCTGATTACATTGTCGCCATGAATGAAGAACAATATGGAGACGGCCAACTCTGTCATAAGTCTGTTCACATTGTCAATGAGGCCAGCGGGAAATCGGTTGTCGCCAAAGTCACGGACAAGTGCCCAGGGTGTGACTACGGCTCCTTAGACTTATCCCCTGCTGTATTCAAAGAGTTGGGTGAGCTTAGAACAGGAATCTTACCAATCACTTGGGATTTGATGTAA	MTQVTGTFLLFILISSATILGSPIPSTSNRLERRFSGKATWFKPNIGACGDTNSKSDYIVAMNEEQYGDGQLCHKSVHIVNEASGKSVVAKVTDKCPGCDYGSLDLSPAVFKELGELRTGILPITWDLM	PGTG	PASA pass	Signal peptide with single ovelapping TM
HSGS210|asmbl_14174|m.13394	asmbl_14174	m.13394	297	338-1231(+)	complete	PGTG_09935T0	0	490	97.64	296	PGTG_09935T0	0	490	97.64	296		PGT21_A	1619			Yes	25	ExpAA=19.57|PredHel=1|Topology=i9-31o	Y	1	1	9.6056	9.6056	8.21131e-05	ATGTATACCACCACTTATAAGTCAATGTTAGGGGTTCTATTGATACTTTACAATTGCGTCTTCTTCGCTCTTGCAGAGACAGTCCCGGGATTTAGGAGTGGCGGATCCCATACTTCTCATAACCTTCGTAATTTTAACCCCAAGCTTCAATCAACCGAAACATCGACTGGATTCCGAGATATGAAGGCTGCAGAAACTTCCAAGAAAAGCGAGGTAACTCCAAGTGTAAAAGATTCAAAGAAAGTATCTCCTCGTCTTTCTGCCCAGATTGCCAAAGGCAAAAAATCTGTTATAACAGATTTGGATTTAGCTGCCAAAGACATTGCGATTACAAAATTTACAAAGGCAAGAAAAAATTTGGAGGGTCTTGATAAGATTAATAAGCAAATACACAACAAG…	MYTTTYKSMLGVLLILYNCVFFALAETVPGFRSGGSHTSHNLRNFNPKLQSTETSTGFRDMKAAETSKKSEVTPSVKDSKKVSPRLSAQIAKGKKSVITDLDLAAKDIAITKFTKARKNLEGLDKINKQIHNKIISSSEELEILKILLKDHFVSELKKYGLTGSYQSRRVGALKGMGEKISSTLLSIWESAKEEFKSEHLSSKLDHVLHRSLLREQSHKNHHVFLLLKKLRKRLKEDRDLFKERERTTIKRLSVIENMGFEFSSEEVHLIGNMARRKPYLTRNDGLLNLKISQLSRS	PGTG	PASA pass	Signal peptide with single ovelapping TM
HSGS210|asmbl_14211|m.13622	asmbl_14211	m.13622	96	176-463(+)	3prime_partial	PGTG_01756T0	6e-49	123	84.62	91	PGTG_01756T0	3e-48	123	84.62	91		PGT21_A	162			Yes	23		Y	7	40.1002	53.1331	1.32501	0.325354	ATGCACTTTCCCAGCTCAATAATCATCTTCTTAACTGTGGCTTGTGGAATTGCAACTTGTGCGAACAGTTGGCGTGTTTACGGAGGGGTTACATTAACATGCAAAGGAGAACGCCCTCTAGGACTTTGCCTCCATCATCAGGGCTCGGACTACAAGGCGGTGGTCGCCTCTGATATCACTAACGGAAACGGAAACCCACATCCGACCACCCATAGCTGCGACGGAAGCGGCGCGGCGCTTCAGGCGTGTTGCATCAATCAACTTGCTGGCTTTGGCAATCAGGACAGG	MHFPSSIIIFLTVACGIATCANSWRVYGGVTLTCKGERPLGLCLHHQGSDYKAVVASDITNGNGNPHPTTHSCDGSGAALQACCINQLAGFGNQDR	PGTG	PASA pass	Signal peptide without any transmembrane domain
HSGS210|asmbl_14212|m.13623	asmbl_14212	m.13623	272	216-1034(+)	complete	PGTG_01743T0	4e-143	238	97.9	238	PGTG_01743T0	2e-142	238	97.9	238		PGT21_A	162			Yes	20		Y	0	3.61373	1.1682	-3.09342	0.107582	ATGCCAGTCCAAAAAATCCAACTGCTGGTTCTTCTTCTTGTCTCTACGTCCGCAATGGGCTTCGGTCTTGATCATTTTGATCAGGACACGATTGCAGACGAAGTTAGACCTGTTGGAAGGATGCAGAGTCGAAGGTTATTATTATTTAGAAGACAAGCCGGCTTACCGGGTGGCGGCACCGACACATCCTTGCCGACCACTGATCCCAAGCCCCCGACCAAGACGCCCAAAAGCCCAGGAAAATCCACTTCGTCCGGGACACCGGGCGTTGCGCCAAAGACCAAAGGCTCGACCAAGCCGGACACTTCCCCACCTCGGGACGACCCCACGGGCAACAATCCGGTCGACCCATCCATCCCGCCAACTACTCCGTCCACCCCATCATCCGCAGACGTATCC…	MPVQKIQLLVLLLVSTSAMGFGLDHFDQDTIADEVRPVGRMQSRRLLLFRRQAGLPGGGTDTSLPTTDPKPPTKTPKSPGKSTSSGTPGVAPKTKGSTKPDTSPPRDDPTGNNPVDPSIPPTTPSTPSSADVSNSPPLSNGGKAPQTDKPKKTPEEKEQERLQKITKQKAKIAELKKTLQKEEAKLKKLESDGKKGKNGAEGSQDTPKKEKAGSMGSSPDNQPPKDKAAGPDSTPKKPSNKEKVAGNPGMSPDNQPSFGSNPIASGKGRRAV	PGTG	PASA pass	Signal peptide without any transmembrane domain
HSGS210|asmbl_14235|m.13693	asmbl_14235	m.13693	605	306-2123(+)	complete	no hit					CQM_04898T0	9e-09	260	25.53	282		PGT21_A	1621			Yes	23		Y	2	1	18.4559	18.4559	2.4621e-09	ATGCAGTTTTACGTCTTGTCCTTGTTCATTTTACTTTCATTGTTGATGCACATTGGCAGTGTGGAATACACTGATGAAGAGAAGATACTTGATCCTCTTCTCAAAGCCCCCCATGCTGTTGATAACCACATTACTATACCAAAAGAGCTTGATGTCAAACCTGGGAAGAATGTGCAGCCGCACCCTCAAACACCAAGTGAAAGTCAAGCTCTTAGGGGGCCAACAAGAGGAGTCCCCCCATCATTTATCAGCCTGGAAAAAATAGACCAATTTTTTGAAGATCTGTTGGTGAAAGAATCACATTCTGGTAAAGTTGACAGAGAATCTTCATCAGATTTGGGGAAGATTCTAAGTGAGTTAGGAAAAGATCTTTTGGTTGAAAGTGGAAGTGAAGATGCA…	MQFYVLSLFILLSLLMHIGSVEYTDEEKILDPLLKAPHAVDNHITIPKELDVKPGKNVQPHPQTPSESQALRGPTRGVPPSFISLEKIDQFFEDLLVKESHSGKVDRESSSDLGKILSELGKDLLVESGSEDANLTKKEDLSFFGKELNRVLDALLEVPKDHHESYLHLVIDKLNIASSTGLDFLVYDADEKRLSYIGKTLKSFIDILFKDLEKEHIINKDIASSLVRQALNLTFSGIFFQGAIRELHSASETIKENQLFESSFLTLKYMIDSIFKLNDIPRYLPARKPMDEFAQNLFSNPEKWDDFIPEKKFLSPLGESLNKFLIGVMVQDFNLGLYQNETLSPLGKRISQLLALLDGVQSIPTGPALSPLGMKLKKFLEILDYGNESRRSQSFTSHI…	CQM	PASA pass	Signal peptide without any transmembrane domain
HSGS210|asmbl_14237|m.13701	asmbl_14237	m.13701	161	51-536(+)	complete	no hit					no hit						PGT21_A	1621			Yes	24			1	1	4.4328	4.4328	0.0419425	ATGCAGGTTTACCTCTTGTCCTCGTTCATTTTGATTTCATTGTTCTTGGTCCAAATTGGGAGCGTGGAATACACTGATGAAAAGAAGATACTTGATCCCGTACTCAATGGTTCCCCTGCATTTGTTGATCATACTCCTGCACAAAAAGAGCTAGATTTCGAACCTGGTAAGAATGTGCAGCCGCACCCTCAAACACAAATTGGAAGCCAAGCTCTTCTGAATTGTGGTATGGGGCCAAGAAGAGGAACCCCTATGTCATTGGTAAACATGCAAAAGATTGATCAATTTGTTGGAGATCTTTTGGCCAAAGAATCAAATTCTGGTAAAGGCGGTGGAGAATCCTCATCACATTTTGGGAAGATTCTCAGTGAGTTAGGGAAAGATCTTTTGGTTGATAGT…	MQVYLLSSFILISLFLVQIGSVEYTDEKKILDPVLNGSPAFVDHTPAQKELDFEPGKNVQPHPQTQIGSQALLNCGMGPRRGTPMSLVNMQKIDQFVGDLLAKESNSGKGGGESSSHFGKILSELGKDLLVDSGSEDSNLLNEEDLSYFGTELNQVLDYLL	no hit	PASA pass	Signal peptide without any transmembrane domain
HSGS210|asmbl_14239|m.13705	asmbl_14239	m.13705	260	463-1245(+)	complete	PGTG_09951T0	0	260	100	260	PGTG_09951T0	0	260	100	260		PGT21_A	1621			Yes	22		Y	10	87.8149	335.323	3.81852	0	ATGGCTTTCTTACGCGAATTGATGTCTATCCTGATGGTGAGTATCTGGGTGGGGACGGTGATGAGCGCTACGACGACGGCAACGAATGCGTTAGATGTGAGCCAGAAGGGTGCTGCAGGCTCACCGACATCTAGCATGGCGGACGCGGTGGCTCAAAGCTTGGCCGCCAATCCGGGCGAACTCTCTGGAGCGTGTCGGCAAACTCTCGCCGGTTTTGCGAAGGATGAGGCTCTGGCGGTCTGCACCAATTTGCATAAGATGGTCCAGATCCGAACCTCCAAGGACTCCATCTCTGTCCCAATCAAGGCATGGATGAAGGGCATGTGTGCAGCTCCCGCCTGTGTTCCCGCTTCTCTGACCTCCGCTGGTGAACAATTCAAAACCGGCTGTGCTGCTGAA…	MAFLRELMSILMVSIWVGTVMSATTTATNALDVSQKGAAGSPTSSMADAVAQSLAANPGELSGACRQTLAGFAKDEALAVCTNLHKMVQIRTSKDSISVPIKAWMKGMCAAPACVPASLTSAGEQFKTGCAAEMQSGSMDAAAFYSILTTYQTIRTDGCPNLEKLDLCDQTLAGHIKKWTKKERPFFSVQKAAYCMECGPKIANQPSPESKSGKNSTKHPLCRGTASGSNTVDGLLGKPIVIALPAPNGSAKPTKPAKAS	PGTG	PASA pass	Signal peptide without any transmembrane domain	PGTAUSPE_125	samelength_above87percentmatch|others:PGTAUSPE_238|	HSP_Group1
HSGS210|asmbl_1425|m.13732	asmbl_1425	m.13732	118	299-655(-)	complete	no hit					no hit						PGT21_B	10456			Yes	22			1	1.15165	3.1454	2.73121	0.176391	ATGCAGTTCAACGCACTCTCACTCACCTTCATGGCCGTTCTGCTGAGTTTGATTAGCACCCAAGCCATGCCGACACCGGACGGGCGCAGAGGGCGAAATTCGAATCGAAACATCGGCCTCGGCCTAGGACTTGGTCTTGGGGCCGGGTATATCGGAGGCAACTATTACAACGGCTCTGGCGGCTACGGGAACGGCCTTGTAGGCGGCTACGCGCCGGGCTATCCCGGCGGCTATCCAGGCGCTTATGGGAACGGATTTGCCGCCGGCGGCCTCGGCTATCCCGGCGCTCCCGTCTACGCAGTCCCTGGAGCAGGCGTATGTCAACCCGGGTCTTCTTCTTCCATTCATGACCCTTGA	MQFNALSLTFMAVLLSLISTQAMPTPDGRRGRNSNRNIGLGLGLGLGAGYIGGNYYNGSGGYGNGLVGGYAPGYPGGYPGAYGNGFAAGGLGYPGAPVYAVPGAGVCQPGSSSSIHDP	no hit	PASA pass	Signal peptide without any transmembrane domain
HSGS210|asmbl_14265|m.13801	asmbl_14265	m.13801	145	1118-1555(+)	complete	PGTG_09957T0	1e-54	524	96.61	118	PGTG_09957T0	7e-54	524	96.61	118		PGT21_A	1622			Yes	29		N	1	4.45915	5.4839	1.22981	0.692447	ATGGCGGTACGTCAAATTCATGATTTTTTTTTTATTGAGTGTTTGTTAAAAATGATGATGATGATGATGATGTGGATGGGAAGAGCAGGCGAAGACAAGAACGTGCCGATCCTACAGAGCCATTTCCTGAGCACCTTACTCTCGACGCTGACCCATCCCAGCCACTCATCTCCTTCTCCCTCTCCTTCATCTCCTTCATCTTCTGAGTCTGAGTCATCGAATGAGTCGTACAACAAACACAGAGGACGGATCCAGGTGACGTTCAAGCCGCTCAAAGAACTCGACCATCTCGCCGCGCTCTTCGCACTCATGATCGGCGACTACGCGCCCCTCAACTCCCCCCCTCCGACAACGACTTCTGGAAATCCTCGCTCGCTTCCCCTCGGCCCGCCTTACTCT…	MAVRQIHDFFFIECLLKMMMMMMMWMGRAGEDKNVPILQSHFLSTLLSTLTHPSHSSPSPSPSSPSSSESESSNESYNKHRGRIQVTFKPLKELDHLAALFALMIGDYAPLNSPPPTTTSGNPRSLPLGPPYSSIIVQQILQLVG	PGTG	PASA pass	Signal peptide without any transmembrane domain
HSGS210|asmbl_14268|m.13826	asmbl_14268	m.13826	210	267-899(+)	complete	PGTG_09967T0	2.4e-118	210	98.57	207	PGTG_09967T0	2.4e-118	210	98.57	207		PGT21_A	1623			Yes	22		Y	8	1.59	50.12	31.43	0	ATGCACTCCGCTACTTTCTTGATCGCCGTCGTTGGCTTGTGCAGCTACATGCCTCTCACCATGGGTGCTACTTCCACCACTGTTGGAGCTCCTTCCCCTGACTCCTCCAGCGCCGCTCCCACTGGGTCCGCGGACCAATCCAAGGACGGTCTCGGAGCTTCTGACAAGCAAGCCTCAAAGGACACCACCACCACCCCGGCAAACACCAAGCCTACCAAGGACGGTGCCAACCCCAAGGATGGCTCTAAGGATGGATCCAAGGATGCCTCCAAGGATGGCTCCAAGGACTCTTCGACCACCAAGGACCCTAGCTCAACTGATGGCTCAGCCAGCAGTGGCTCTCCTGCTGGCCCCCAGATGGTCAAAGGTGACATGAGCACCGGTACTTGCATGTGCCCC…	MHSATFLIAVVGLCSYMPLTMGATSTTVGAPSPDSSSAAPTGSADQSKDGLGASDKQASKDTTTTPANTKPTKDGANPKDGSKDGSKDASKDGSKDSSTTKDPSSTDGSASSGSPAGPQMVKGDMSTGTCMCPGATPPPPSEKDGKPGPPPTDDTNTTPPKGDTGKTSTPPATTPPPTGDNNSTSSATSMSGNAAFITGFISVAVASLVV	PGTG	PASA pass	Signal peptide without any transmembrane domain			HSP_Group1
HSGS210|asmbl_14292|m.13906	asmbl_14292	m.13906	97	172-465(+)	complete	PGTG_09980T0	3.1e-48	97	98.97	96	PGTG_09980T0	3.1e-48	97	98.97	96		PGT21_A	1624			Yes	20		Y	2	20.91	2.22	-9.41	1e-05	ATGCTCATTCGAAACACAACTTTGCTCTATCTGAGTTTAATCGCAAGCACGGGCATGGCAAACACGGGAAAAGAGGTGGTTGACGACTTGGGCGGCGAGCGAGCTGTAACAGATACAGAATTAAGTCAAATGAAAGCTGACGCCTATAGGACTGCTTGTAATGCTAGGAAGTCAACAGACAGACATGGGTTTTATACCGAAAACGCTGCTACCAAAGTACACCATGATATGGCCATAAAATACCAGCAGATCTACGAAGAAGCTCTCGAGAAACAAAAAGCACAAAAGAAGTAA	MLIRNTTLLYLSLIASTGMANTGKEVVDDLGGERAVTDTELSQMKADAYRTACNARKSTDRHGFYTENAATKVHHDMAIKYQQIYEEALEKQKAQKK	PGTG	PASA pass	Signal peptide without any transmembrane domain
HSGS210|asmbl_14320|m.14022	asmbl_14320	m.14022	193	244-825(+)	complete	PGTG_09984T0	9e-136	193	98.45	193	PGTG_09984T0	4e-135	193	98.45	193		PGT21_A	1624			Yes	19		Y	2	723.19	511.157	-1.41481	0.446705	ATGGTCGCCTTCAACTTCCTTGTCACGATGTCCCTTGCCATCGCCTCGGCTGTAGCCCACCCGCTGAATGAACAATTGATTGGCCGCGACGTGTACTCCACCTCAACTGCGACCTCTTCTTACCGCCACATGAGTGAGCAGTTCCGCTCCCTCCGCACTCAGATCGGTGCGGGAGGACTCAGCTACTCCGAGGCCCGCAGCCGAATGGAAAGCATTTCTCAATCGACCAGGCAATCTCTCCAAACGATTGGAGGATGTGGCCAAGTCTGCTTTGGCAATGGTCAGGTGCAATCGATCACTTCGTCTGCCAGCGAATCGTACCGAGAGATGGCGTCCCTCGTGCAAACCATTAACTCGCACTACGGAACCCAAGCTTCTTTAGTCGCAGCTCCCCTGGTT…	MVAFNFLVTMSLAIASAVAHPLNEQLIGRDVYSTSTATSSYRHMSEQFRSLRTQIGAGGLSYSEARSRMESISQSTRQSLQTIGGCGQVCFGNGQVQSITSSASESYREMASLVQTINSHYGTQASLVAAPLVGLDTQFASNLRQFQQSGVSVNQVIPNFNTFLPAFNQVGFRSTASFASSSSSHHSGSVTTF	PGTG	PASA pass	Signal peptide without any transmembrane domain	PGTAUSPE_188	samelength_above87percentmatch	HSP_Group2
HSGS210|asmbl_14328|m.14048	asmbl_14328	m.14048	278	506-1342(+)	complete	PGTG_10003T0	0	268	94.58	277	PGTG_10003T0	0	268	94.58	277		PGT21_A	1625			Yes	27		Y	2	2.67352	10.4601	3.91249	0.000783221	ATGATAATGGGCTTGCTCGTTACCCTTCCGTATCGCCGACTTTTCTGGTCGCTTTTATGCTGCTTCACGGTTGCTTCGGCAATGGAACCTTCCCGGATGAGGGGGCTCATGCAGGAGAGCTCGTGGAGCCAACCCGGCTCAAGGTCATCTTACCTAGGTCGGCGTGAGGGCCAATGGGGACGGCTTGCAGATGCCAGTCCTCTGAAACCACGTCGTCGGGGAGCTTGGAATTTTAGCACAGACACTAGACGACCTGAACTCACCGCGAATGCAGAAGCGATACACCTCATAGGTGCTTCTCATGATGATATCTACGAGTACATCCTCGCAAGAGCTATGCGCAATTTTTATCGGACTTATGAGGAGAAGAAAATCCCATTGGGCCTGTTACACCTCCCC…	MIMGLLVTLPYRRLFWSLLCCFTVASAMEPSRMRGLMQESSWSQPGSRSSYLGRREGQWGRLADASPLKPRRRGAWNFSTDTRRPELTANAEAIHLIGASHDDIYEYILARAMRNFYRTYEEKKIPLGLLHLPHKTYPFGLVLDGHPGSPSSVLRAGHGTRLNGDEWTELYAELITTLSKKYHEEIKASLPTDLYKQEQTKLADWLHKQIFDPDHGRPLLGTSRNSFTMEPIRDVQVGDDQVQLINYFSQALVNQHNPILEPTVTKLLESYKSQRSLE	PGTG	PASA pass	Signal peptide without any transmembrane domain
HSGS210|asmbl_14354|m.14122	asmbl_14354	m.14122	570	3998-5710(+)	complete	PGTG_10007T0	0	570	99.65	570	PGTG_10007T0	0	570	99.65	570	PF12929.2|Mid1	PGT21_A	1625			Yes	18		Y	15	10.9994	8.88371	-1.23816	0.563918	ATGTTTCTCATCAGCATCATCAGCATCATCTGCTCCTTCGACCATGTCCAGCCTCAATCCACTCCAGCTCAACTTCGCTCTCCCTCAGTCACCAACTTCAGCCTCTCCGATCCGCTCCTCTTCTACGTGCCTCCTCAGGATACACCCTCGTTGAACCACATCAGCCTCAACCTGTGTTCAGCACCAAGCAGTCAACCCATCGACTACCAGTTCAACAACATCCTCATCGTCTCCAACTCCTCGGACAACAAGACACCCTCACCAGACAAACTTCCAGCACGCTCAAAGACCTCCATCCTCTCTCACCAGTCATCAGCAGGGGACTACTCCGACCTTCGGGCCGGCATCGCCAGTGTCAGCCTCGTCAACTCGGTCGGCCTCTGGATCAGCATCCAGCCC…	MFLISIISIICSFDHVQPQSTPAQLRSPSVTNFSLSDPLLFYVPPQDTPSLNHISLNLCSAPSSQPIDYQFNNILIVSNSSDNKTPSPDKLPARSKTSILSHQSSAGDYSDLRAGIASVSLVNSVGLWISIQPPNPAQSWSFQLGVSNQTPLHASNNFPALKLDDTDGSNALLTAADSSVFLPVTAKNPPSTQEFVPIILPTPDNLQLGLAGSLCYLQSIIANQSSESKTQLERISITPSLTSRTTGVGSFSSQPTGNATDHDYRISDQAAGLRTQYLINNLIPALNYSAWFFQPGPLVDNVQTGRLWPYINFRTKSSKNCRLVHDLPFCPSVAYAVPASTSQSTTSLVEMYNRTVSEHLANFRTVVSTYPCNNDTSGRYSFVTGCGDCLRAYTDWVCG…	PGTG	PASA pass	Signal peptide without any transmembrane domain
HSGS210|asmbl_14358|m.14185	asmbl_14358	m.14185	111	352-687(+)	complete	PGTG_10000T0	5e-59	92	95.7	92	PGTG_10000T0	2e-58	92	95.7	92		PGT21_A	1625			Yes	21		N	0	2.27401	333.842	146.807	0	ATGTTCAAAACTCTTTTCCAATTACTTCTTTTATTGCTTGTCGGGAAGCAATTTGCCATGGGGAGCTTTACTGCTTTGAGAACAGGCAAGCTTAAGCTTTCCTCAAACGATAAAACAAAAGATGTGGATGCGATGGATTTCAAAACTTCAGGAGGCGATCACCAGATACAACCGGAGAGTCCGCACGCCTTAGTCCTACCAAAAGATCCTTGGGATCGCATGGAAATTATGCACGAAACTCCCAGCTCCGAAAAATCTGCTGCTCCTCATCCTAGGTCCACCGTCGAAGCAACTGAAATGGCCGTAGAAAAAGCGATGAGCGATGCGCTTATCTGA	MFKTLFQLLLLLLVGKQFAMGSFTALRTGKLKLSSNDKTKDVDAMDFKTSGGDHQIQPESPHALVLPKDPWDRMEIMHETPSSEKSAAPHPRSTVEATEMAVEKAMSDALI	PGTG	PASA pass	Signal peptide without any transmembrane domain			HSP_Group1
HSGS210|asmbl_14400|m.14447	asmbl_14400	m.14447	88	488-751(+)	3prime_partial	PGTG_09019T0	4e-58	185	98.86	88	PGTG_09019T0	2e-57	185	98.86	88		PGT21_A	1630			Yes	20		Y	1	1.51788	2.4684	1.62622	0.546546	ATGCAGCTCTCGTTTATTTCCGGATTAGTCTGTCTATCGCTGCTGAAGTCTTCGGAAGCCGCTCCACAACTGTCCCTAGCCCAGGCAGCAAGTCATCTTGCTCGGCCCACCAACGCCCGAGCGACGCTGATGAGCCCGACGGGGGCGCCGATCTATGGACTCGTCGAGTTCCGGGCTACAGCCACGATGGACGTCCAAGTCCAAGTCACCGTCTTTGGACTCGATCACTCCCTGCCTCATGGCGAGCATGCGTATCATATCCAT	MQLSFISGLVCLSLLKSSEAAPQLSLAQAASHLARPTNARATLMSPTGAPIYGLVEFRATATMDVQVQVTVFGLDHSLPHGEHAYHIH	PGTG	PASA pass	Signal peptide without any transmembrane domain
HSGS210|asmbl_14438|m.14628	asmbl_14438	m.14628	168	726-1232(+)	complete	PGTG_09033T0	4e-123	168	100	168	PGTG_09033T0	2e-122	168	100	168		PGT21_A	1637			Yes	27		Y	11	13.9642	23.7752	1.70258	0.0158207	ATGTTATTTATCATCCAAGCCGCTCTCGCAGCATTACTTGTCCAAGACTTTCTTAGCTTCTGTTCTGGTGGATTACAAGGAGAAGACGTGGTCGAGTCGACGGACGATCTAGCGCCCCCAGCCTGTGGCAATTGTCGTTTGACAGACCGAGTGGTCGGCACCCCAACCGACCGACATTGTCCCGATTTAAGGGATTGTCAAAGACACACCTGTCTCCAATATCAAACTGGCATCGTGTTTCGGTGTAGAAGATGCCTAGAATGGCCCGGCTTAACCAAATGGCACCCATGTGACGACAAACAGATCTATCATGATCATTGTGCTACCTGTCAACCTCCCTCCGTCATCGATCCACCTTGGCCCATGATCAGTCCTTCCGATAATCATCCTCATCGGGTT…	MLFIIQAALAALLVQDFLSFCSGGLQGEDVVESTDDLAPPACGNCRLTDRVVGTPTDRHCPDLRDCQRHTCLQYQTGIVFRCRRCLEWPGLTKWHPCDDKQIYHDHCATCQPPSVIDPPWPMISPSDNHPHRVHRPSSSRAPSASSSAASNSVQVDPHLRNIRFYHFL	PGTG	PASA pass	Signal peptide without any transmembrane domain
HSGS210|asmbl_14461|m.14774	asmbl_14461	m.14774	541	275-1900(+)	complete	PGTG_09055T0	0	429	99.77	429	PGTG_09055T0	0	429	99.77	429	PF00067.17|p450	PGT21_A	1638			Yes	27	ExpAA=21.01|PredHel=1|Topology=i2-21o	N	4	18.8236	1.99688	-9.42654	1.5735e-09	ATGATATTTACGTTCGGGAACTTGATCATTTTCAGCCTAGTTTTCCTGTTATCCCTTCTAATCAAGTATCCGAATAGAGCGATCGGCACTAAGAAGAGAAACGATCCATCATTTTCCGAAATACCCGGATGGCCCTTAATCGGAGCGTTACCCGCGGTGATGAAAAACAGAGCTCGAGTATTGGAGTTCCTTACAAACAACGGATTGAAATATGGGCTTGGTTTTAGCTTTACCCTGCCCGGTTTAAGGGTTGTTGATATCAGCAAACCAGAATGGATTGAGTACATACAAAAGACAAACTTTGAAAACTATGTCAAGAGTCTGTTATTTCAACCCATGTGGGACGTGTTTGGACAAGGTATTTTTATGACAGACGGTACGGTGTGGAAGAGATCTCGA…	MIFTFGNLIIFSLVFLLSLLIKYPNRAIGTKKRNDPSFSEIPGWPLIGALPAVMKNRARVLEFLTNNGLKYGLGFSFTLPGLRVVDISKPEWIEYIQKTNFENYVKSLLFQPMWDVFGQGIFMTDGTVWKRSRHAISTIFTNKTFKTIIEPHTEKSLDGLTKELQAAAEENGSIDFCHLFHRFTLDSFVGMTFGKDLGIVGTEYSDQSGLGPAKATYSATSFVKAFDFAQDQMDFRMAVLSGWKLMEALNGSGEQMKRSCRVIDDFAYSLIDERMSQSSHKVSSEDEESSSKDLLALFMNARDERGGGLGRIELRDTAMNLIFAGRDTTAQTLSWAFFHLLMNKGLISKVREEGNDILGEGEGSRRGVTYANHKKFLWSHAVVLETLRLHPSVPKNGKI…	PGTG	PASA pass	Signal peptide with single ovelapping TM
HSGS210|asmbl_14471|m.14837	asmbl_14471	m.14837	67	3-203(-)	3prime_partial	no hit					no hit						PGT21_A	1638			Yes	25			2	1.68603	1.36605	-1.23423	0.834898	ATGGGGATAGGAATCTTTCCTGCAATTCTGTCGAGTGTTTTGTACCAACTCCTCTTAGGCATTGGAGCTGCCGCCGATCCATCGAAGAGGGCAAGGAAGGTCATTGCGGTCAAGATAATGGATAGGATTTGCATCTTCATCTTTCAAGTTGGTCCGAATCTGTTAAACCCACGCGAATGTTTATATGCTTCTTTGGTTATT	MGIGIFPAILSSVLYQLLLGIGAAADPSKRARKVIAVKIMDRICIFIFQVGPNLLNPRECLYASLVI	no hit	PASA pass	Signal peptide without any transmembrane domain
HSGS210|asmbl_14472|m.14839	asmbl_14472	m.14839	140	534-956(+)	complete	PGTG_09060T0	7e-103	140	100	140	PGTG_09060T0	3e-102	140	100	140		PGT21_A	1638			Yes	21		Y	7	82.2071	2.96264	-27.7479	3.41726e-12	ATGCAGTTCGCCTACCTGTTTGGGTTCTTGATGGTCGCCTTGATTCAAACCCATTGCCAAGCTGATCAAGTCGATCACGATGCATTCTATTGTAAATATAAGGACAAGTCGCAAGGGTTCTGTCTTTTCTCAAACAGCGGGGAACATCTGGGAAGCAATACTGGCTCGGGAGGCGATACCGGCCCAGGAGGAAACCGCAGCTCGGGACGTACCCGAAAAGTGCAATTGATAAAAGCTTCTCCGGAAGGTCAAGGCTTTTCCTGCGACGCAGCAAAGCTCGACGAGGTGAATGTCCATAAAGAGAAACCACAGTGCTGCTATCCGACATTGAAAAAAGATAACATTGCATTCCAAATGAGATTCGACGACTTCCGCACGAGTTGCACCAAGCCCTCAGCC…	MQFAYLFGFLMVALIQTHCQADQVDHDAFYCKYKDKSQGFCLFSNSGEHLGSNTGSGGDTGPGGNRSSGRTRKVQLIKASPEGQGFSCDAAKLDEVNVHKEKPQCCYPTLKKDNIAFQMRFDDFRTSCTKPSATSDTIPL	PGTG	PASA pass	Signal peptide without any transmembrane domain
HSGS210|asmbl_14515|m.15013	asmbl_14515	m.15013	73	2-220(-)	3prime_partial	no hit					no hit						PGT21_A	1638			Yes	16			3	1	1.85455	1.85455	0.517944	ATGTCTGTGTACTTATGCTTCTTGAGCATACTAGGACAATTTCTTGGAGAGACTGTTGATGTCATCCAACCTGATAGAAACAAAAAAACAACAACAACTGATCTTTGGTATGTATCAAACAGCACATTTAATCTCAATCGTTTCATGGTTTTATACACTTGTGTTGTCAGTAGGGATAGCTTCCATTGTTCCAAGAAAAAAGAAATTCAGATACTCTTG	MSVYLCFLSILGQFLGETVDVIQPDRNKKTTTTDLWYVSNSTFNLNRFMVLYTCVVSRDSFHCSKKKEIQILL	no hit	PASA pass	Signal peptide without any transmembrane domain
HSGS210|asmbl_14529|m.15087	asmbl_14529	m.15087	129	117-506(+)	complete	PGTG_21720T0	6e-21	118	72.55	51	PGTG_21720T0	3e-20	118	72.55	51		PGT21_A	1639			Yes	20		Y	2	1.23309	200.172	162.333	8.81652e-06	ATGCAATTATCCAATATCTTATGTGCATTTCATCTCTTAAATTGCTATGTAATCTTAGCATATCCAACTTTACATTCAAAAACTCTGGAAAAGAGAGAGATTGAAGGTTTTTCTGCTGACACTCAGCATCAACACCTTCAGAAGAGGATGGAAGGATCCTCAAAAAATCCAACATATGGTGAATTTTTAGCCTTTGTGCATGAAATTGGATCTACAGATCAAGAAATTAAATCAACAAGGGAAAAATATAATTCTTTAGCATTGCAAGCTGAAATACAAGATACTATGTTGGAAAAAATTGATGCAATAAGTGAGAGATTTGATGCCAATGTGAAATTTGAAGAATCAGACAAACGGTTGAAAGAGTTACAGGACAAGGCTAGAAAATAA	MQLSNILCAFHLLNCYVILAYPTLHSKTLEKREIEGFSADTQHQHLQKRMEGSSKNPTYGEFLAFVHEIGSTDQEIKSTREKYNSLALQAEIQDTMLEKIDAISERFDANVKFEESDKRLKELQDKARK	PGTG	PASA pass	Signal peptide without any transmembrane domain			HSP_Group1
HSGS210|asmbl_1453|m.15088	asmbl_1453	m.15088	275	3-827(-)	3prime_partial	PGTG_05045T0	3e-165	563	97.82	269	PGTG_05045T0	3e-165	563	97.82	269		PGT21_A	1048			Yes	20	ExpAA=17.98|PredHel=1|Topology=i5-27o	Y	3	3.78	1	-3.78	0.06244	ATGAAGCACTGCCTGGTTTACTATGTCTATTGTTTCTCATTCTTCACTGCCTGTCTAACACTGGAGGATGCCTTCGGTTTCCCCTCAGACAACACTTTCAACTGGATAGAGAGCCCAAATCGAGCTCTGGGTCTTCACGATGATGATCACGAAGACCTTCCTTGGATGCCCAACAGACAAATGAGACGCCTGAATCACCTGGATCCTGTGACACACCTCCCGTTACGCTCTCCCGAAGCCCACCTAGCATCTCCAATCAACCCTTTTAGCTTTTTTCAACCAGAAGATTGGGCAAACATAGCATTTTCAGATTTTCAGACGGACTTTCAACCCTCATTCTATGCCGCTGATCATGTGCCGGACCAGTTTACCGGAATTCATCAACTTCCCGCCGCGGCG…	MKHCLVYYVYCFSFFTACLTLEDAFGFPSDNTFNWIESPNRALGLHDDDHEDLPWMPNRQMRRLNHLDPVTHLPLRSPEAHLASPINPFSFFQPEDWANIAFSDFQTDFQPSFYAADHVPDQFTGIHQLPAAANSISSDGTHSHVFPSLPTLSPLPNLETYGSHRTEKANKPLEPSKFWELYSGNNHVTESHQPTQHQLTNSFPESWNARNQDEATTQTDTGATIPKSKYVDPHLVAFAKNVHQEPVNYDHHEVHSSESLDPLKLRFTREILQDR	PGTG	PASA pass	Signal peptide with single ovelapping TM
HSGS210|asmbl_14633|m.15422	asmbl_14633	m.15422	122	597-965(-)	complete	no hit					no hit						PGT21_A	1642			Yes	18			4	1.89538	2.16308	1.14124	0.88268	ATGAGCCCATCGGCACCCATATTGCTTTCTTCTTCCGCGTGGTGTGTGTTAATGCAGACCACGATCCACAATTTGTTTTCATGGTGCATTTTGCTGCCAGGAACTTCGAAGTTGTCTTCTCGCAAGACACCTACCGGTCATCAAACCACCGCCCAGGTGACGTCGGGATCATCTACCCATCACCCCAACCAAAATAAACCCACACAGTTCCCAACATCCGTGACGGTTGGAGTAGCACCGAGTGCAAACCCCCTCCCCCCAGCTCAGGCTGCACTGCGCTCACGCGGCTGGCAAAGCCTTGCCCCATCTCTTTTTTTACTCAATCCCCAGTCTCCACTGTCCATGATGTGGATTTGTTGGTGCCATTGA	MSPSAPILLSSSAWCVLMQTTIHNLFSWCILLPGTSKLSSRKTPTGHQTTAQVTSGSSTHHPNQNKPTQFPTSVTVGVAPSANPLPPAQAALRSRGWQSLAPSLFLLNPQSPLSMMWICWCH	no hit	PASA pass	Signal peptide without any transmembrane domain
HSGS210|asmbl_14655|m.15544	asmbl_14655	m.15544	184	1730-2284(-)	complete	PGTG_09131T0	1e-84	1100	82.42	165	PST130_15732	7e-88	295	81.1	164		PGT21_A	1642			Yes	21		N	2	1.46796	1.2116	-1.21158	0.860356	ATGTTGATTGCCTCACTGATTCGTGTCTTCCTTCTAGCGTACCGACTGTACACCGTCGTGCCGCAGATGTTAGACCTCGTCGATGAGCTGACAAACTGGTACATCAGGTTCAATCGAAGAAGACTGAAGGGTGAAAACGGGCCGGAGGATGCTGTTGTTGCCCTGAACACCTTGTTTGAAACGTTATTCACACTTTGTCGCACACTAGTAAGTGCTTCGGTTACATTTCTTTATAGTGTTTGGTTGAAATCTAACCATCTTGGCATTATCAATCAGTCATCATTCACGCCGTTCCTCACAGAAAACATCTATCAGGGACTTCGGAGCTTCTTCCCCAAAGGAAATCTGGACTTGGGTTACGGCGATGATCTCCGATCGGTTCATTTCCTCCGCTTCCCT…	MLIASLIRVFLLAYRLYTVVPQMLDLVDELTNWYIRFNRRRLKGENGPEDAVVALNTLFETLFTLCRTLVSASVTFLYSVWLKSNHLGIINQSSFTPFLTENIYQGLRSFFPKGNLDLGYGDDLRSVHFLRFPEVRAEYFDPVIVRQVKHMQTVINLGRTIRERKTISLKVCNFISTKQNKKKY	PST130	PASA pass	Signal peptide without any transmembrane domain
HSGS210|asmbl_14683|m.15686	asmbl_14683	m.15686	169	9-515(+)	3prime_partial	PGTG_09112T0	5.8e-41	106	100	81	PGTG_09112T0	5.8e-41	248	100	81		PGT21_A	1642			Yes	15		Y	8	2.08	2.1	1.01	0.99496	ATGGCCTGGTGGTTGCTACTCGCCATGCTGGCCGCGGGTCAATGTGTGGAATTGGAAGCATCTCAAGAACCCGCCCAGATGATTGGCATACGACAAATAGAAGCTGCTGATGAAGTGCACAGCTGTCCACCCTCATCAAGCCCACTTCCTTCAACAAGCCCTATTGAAGCTGAAACCTTGGGTGATTCTTCCGGTACGGCTCATCCTCCCCAAGACGCCGATCATCAGCTCTCAAATCAACAGGGCCCACACGAGCTCGCGATTTCGATTGCCGATCCAGAACAAGATCGGTATTCTATCAAGGGCCCACGGGAAGGCATTTCAGACACTCAGACAGCCGCTGCAGGCCATCAATCGATCAGCATCATCCCCAAAACATCTTCATGTTCAATTTGTCTA…	MAWWLLLAMLAAGQCVELEASQEPAQMIGIRQIEAADEVHSCPPSSSPLPSTSPIEAETLGDSSGTAHPPQDADHQLSNQQGPHELAISIADPEQDRYSIKGPREGISDTQTAAAGHQSISIIPKTSSCSICLDEETQGAMARLDCPHQFHAKCIRKWLITRKTCPQCR	PGTG	PASA pass	Signal peptide without any transmembrane domain
HSGS210|asmbl_14685|m.15694	asmbl_14685	m.15694	264	254-1048(+)	complete	PGTG_09119T0	0	264	99.62	264	PGTG_09119T0	0	264	99.62	264		PGT21_A	1642			Yes	19		Y	9	1	12.7607	12.7607	0.05943	ATGTACGCTGGATATTACTTTTTGCTTTTAACTCTGCTTGCACTTCAAGCTGTGGCCAAGCCCCTCAACTCTCACTCAGCACGAGTCAATAAACGTGAAACTCCCAGCGCTTCTTGCTATTCCGCCCATAGAAACAAAAACAAAAATAGCCAGGTAGCCGGTCGAACTTACCACGGAGAAGCTACAACTTGGAACGCTAGCTGGGCTACCGGAAATTGTCTATTCCAAAAGTGGCCCCAACCGAAAGGACTGGGTCCAATCGCTATGGCTTCGAACCTCTGGAACTCTTCGGGTATCTGCGGTGCTTGCATTTCGATTACTGGACCAGTCGGGACTCACAAAGGAGTCGTTAGTGACCAGTGCCCATCTTGCAAAAAAGACAGTTTAGATTTAGGTCCG…	MYAGYYFLLLTLLALQAVAKPLNSHSARVNKRETPSASCYSAHRNKNKNSQVAGRTYHGEATTWNASWATGNCLFQKWPQPKGLGPIAMASNLWNSSGICGACISITGPVGTHKGVVSDQCPSCKKDSLDLGPDLWKEVSNGQNPGVLPITWEIVPCNFSTPIEFINKDGVSKDWNSIQVAGAEVPIRSLEVMPIANESSGGTGQRSWIRLTKQSNSNYFQPESGKGLGKSADIKVTCDNGKKIITKNVELDKPLNITDAVGNC	PGTG	PASA pass	Signal peptide without any transmembrane domain	PGTAUSPE_298	samelength_above87percentmatch
HSGS210|asmbl_14686|m.15696	asmbl_14686	m.15696	444	91-1425(+)	complete	PGTG_09120T0	0	443	98.65	445	PGTG_09120T0	0	443	98.65	445		PGT21_A	1642			Yes	23		Y	6	15.89	462.095	29.0809	0.00777884	ATGTTTATCAGATCGCGTCTTGCCTTTTTACACCTACTGGTACTGGTAGTCTCTCAAATTCTGTCAGCTTCGCCGCCTTATGATGTCGGTAAGATGCAACCGAACATCGGTGCTGGCTCAGCCGGTACACAAGGCATGTCTGCTCCAGGGGCTACCGGTCAAAGCGGCGCTTCCGGTACCTCGCCCGACTCTCAAGGGGCTGGTGGAGCTGCTAGCGGCGGCTCTCCTGCGCCTGGCGGTGCCCCGTCTTCAGGCTCTGGGGATTCCGCCGGTGCTGGAGGAGGCGCATCTGCTGCTGGCGCCTCTGGCCAACCCGACGCTTCCGGTGCTTCGTCTGGCTCTGGCGGCGCAGCTGCGACTGGGGATTCTTCGTCTGCGGCCGGCGCCGCGTCAACCTCC…	MFIRSRLAFLHLLVLVVSQILSASPPYDVGKMQPNIGAGSAGTQGMSAPGATGQSGASGTSPDSQGAGGAASGGSPAPGGAPSSGSGDSAGAGGGASAAGASGQPDASGASSGSGGAAATGDSSSAAGAASTSGDSAGAGGMSAPGASGQGDASGASSKPAGAAGTAGDASSAAGASSTSGDSAGGASPAASTGGNSSGTAADASSTSADSAASGGSTGSGGSTGGPYDGRTYQGRATTYDAKWSSGNCLLSRWPQPKGLGPVAIAESLWDSARMCGACLSITSSFGTHLGIVTDQSDVKGNSIDMGPDVWSQVSNHQKSSALPITWHLVPCNFTTPIEFYNKNGASQYYTAIQVAGSNKPIKSLEASSAGYGSASGGGGGGSSGGWVKLVRASNSNHF…	PGTG	PASA pass	Signal peptide without any transmembrane domain			HSP_Group1
HSGS210|asmbl_14701|m.15774	asmbl_14701	m.15774	244	390-1124(+)	complete	PGTG_09143T0	0	244	100	244	PGTG_09143T0	0	244	100	244		PGT21_A	1642			Yes	19		Y	4	2.13714	9.19761	4.3037	0.00493691	ATGCGCCTGTATCTTCATCTTTTCCTTGCCGCCATTCTCGCTCAAAGCTGTCTCGGCGAAACAGTAACTCGCAACCAAACACACAGATTGCTTCACTTGGATTCAAGGGCCATTCAGAACGCTTCATTTCACACTGGAAATCCCACCGGCAACCAATCGGCATCCTTAACTTCCCACAACAATTTTATAAATTTCTGCATTTCGAAGCATGCGCTTGGAGCAAGATTGATGAACGGAACCCAATCGCGTAACAATTACAGCTGCAATAGTATTCCTATGGGGATGATCGTCGCACCCGAACAAATGCCGTCTTGTAAATTCAAGCACCCGCACAACCTCTCGAAACTAAAAGCAAACAAGCAGTTCAACATTATCTTAGAGATCAAGAAAATGGTCACT…	MRLYLHLFLAAILAQSCLGETVTRNQTHRLLHLDSRAIQNASFHTGNPTGNQSASLTSHNNFINFCISKHALGARLMNGTQSRNNYSCNSIPMGMIVAPEQMPSCKFKHPHNLSKLKANKQFNIILEIKKMVTGNFVNPNASYFAAPQRLSSETKEIIGHAHVVIQSIPSLKSTAVLDPRKFVFFKGIDNPVSKDGTSTVVVTRGLPAGTYRLGSILTAANHQPVLAGVAQRGLFDDVVYFVVE	PGTG	PASA pass	Signal peptide without any transmembrane domain	PGTAUSPE_290	samelength_above87percentmatch
HSGS210|asmbl_14714|m.15841	asmbl_14714	m.15841	620	246-2108(+)	complete	PGTG_09155T0	0	620	99.84	620	PGTG_09155T0	0	620	99.84	620	PF01735.13|PLA2_B	PGT21_A	1642			Yes	24		Y	11	7.2889	23.3614	3.20507	3.03281e-06	ATGCGATGCCGATCATGGCATGTACTGGTGACCATCCTGCTGGACGTGTGCATTAGCCATCACTCCGTTTCCATCTCCTTCAGCTTCCCTCGTCCACAATTCAACAAGATTCTTGACAGACGGCGACTTTTCAAAAGAGATCAAGCCATCCCAACCGCCCCCAGTGGTGGATACGCCCCTTCCCGTCGTCCTTGCCCTGAAAAAGTCTTGGTTCGGCAGCCTTCGGTTCATGGTCCACTTAACTCCGGAGAAGCAGAATACGTCCTAACCAAGGCTCAGAAATCTCTCCCCCTATGGCGCACTTACCTTGAAAACGCTGGTCTCCTGGGATTCAACGTTGATGATTTTCTATCAGAAGCCACACAAAACGGTGGCACTCCGGCTGTCACATTGCCCAAC…	MRCRSWHVLVTILLDVCISHHSVSISFSFPRPQFNKILDRRRLFKRDQAIPTAPSGGYAPSRRPCPEKVLVRQPSVHGPLNSGEAEYVLTKAQKSLPLWRTYLENAGLLGFNVDDFLSEATQNGGTPAVTLPNFGFAISGGGARAGLVGAGILNAFDSNNPAAVEAKTGGILQLANYAAGLSGASWLLGSWATANFPSFTSLNQTVWKLTQPDAIYDIAIIKQIHRDLKTASQKAMAGFPISIVDAWAQLIVDHTINTTHHANAVLLSSVKDLPGFKSRYAPFIIITATSRENGKEEMSLDNPVYEFTPEEFGTWHPSLNAFIPVQFLGTKINQGQISRGDRCVVGFESMGFIMATSSNIFSTSEKTSDDPFWVALVHKFMNYMTGNVYDEAIIPNPFQ…	PGTG	PASA pass	Signal peptide without any transmembrane domain			HSP_Group1
HSGS210|asmbl_14716|m.15849	asmbl_14716	m.15849	388	178-1344(+)	complete	PGTG_09155T0	0	620	99.72	352	PGTG_09155T0	0	620	99.72	352	PF01735.13|PLA2_B	PGT21_A	1642			Yes	24		Y	4	1	1.28965	1.28965	0.826595	ATGCGATGCCGATCATGGCATGTACTGGTGACCATCCTGCTGGACGTGTGCATTAGCCATCACTCCGTTTCCATCTCCTTCAGCTTCCCTCGTCCACAATTCAACAAGATTCTTGACAGACGGCGACTTTTCAAAAGAGATCAAGCCATCCCAACCGCCCCCAGTGGTGGATACGCCCCTTCCCGTCGTCCTTGCCCTGAAAAAGTCTTGGTTCGGCAGCCTTCGGTTCATGGTCCACTTAACTCCGGAGAAGCAGAATACGTCCTAACCAAGGCTCAGAAATCTCTCCCCCTATGGCGCACTTACCTTGAAAACGCTGGTCTCCTGGGATTCAACGTTGATGATTTTCTATCAGAAGCCACACAAAACGGTGGCACTCCGGCTGTCACATTGCCCAAC…	MRCRSWHVLVTILLDVCISHHSVSISFSFPRPQFNKILDRRRLFKRDQAIPTAPSGGYAPSRRPCPEKVLVRQPSVHGPLNSGEAEYVLTKAQKSLPLWRTYLENAGLLGFNVDDFLSEATQNGGTPAVTLPNFGFAISGGGARAGLVGAGILNAFDSNNPAAVEAKTGGILQLANYAAGLSGASWLLGSWATANFPSFTSLNQTVWKLTQPDAIYDIAIIKQIHRDLKTASQKAMAGFPISIVDAWAQLIVDHTINTTHHANAVLLSSVKDLPGFKSRYAPFIIITATSRENGKEEMSLDNPVYEFTPEEFGTWHPSLNAFIPVQFLGTKINQGQISRGDRCVVGFESMGFRRMKGGFRLLINFLIHRPRAATFSPLRRRPAMTHFG	PGTG	PASA pass	Signal peptide without any transmembrane domain
HSGS210|asmbl_14734|m.15936	asmbl_14734	m.15936	392	567-1745(+)	complete	PGTG_21534T0	0	596	99.46	369	PGTG_21534T0	0	596	99.46	369	PF01735.13|PLA2_B	PGT21_A	1646			Yes	20		Y	4	4.48515	6.659	1.48468	0.447633	ATGATCAGCCTCCTTCTGATTATGTTGATCAGCTCATGGACGCCAGCAGGTTCCATGTCTGACCACAGGCGGCGGGATTTGGCCATTGAGGCAAGCCCTTCTGGAGGCTACGAGCCCATCGTGGTGCGGTGCCCGGCCAATTTCACCATCCGAGTGGCTGGGACTGATTCCGACTTCTTGGGCCAAAAGGAGGCCGACTACATCGCCCAGAAGGCCGCCAAATCGACGGACCTATGGCAAACATATCTGGCTGGGGTCGGCCTAGCCGACTTCGACGTCGCAAACTTCACCACCTCAAACCCTGTCGCCGGAGAGACCATCCCAAACATCGGGATAGCCATGAGTGGCGGCGGGATCAGAGCGCTCATCGGCGGCGCTGGAATACTGGACGCATTCGAT…	MISLLLIMLISSWTPAGSMSDHRRRDLAIEASPSGGYEPIVVRCPANFTIRVAGTDSDFLGQKEADYIAQKAAKSTDLWQTYLAGVGLADFDVANFTTSNPVAGETIPNIGIAMSGGGIRALIGGAGILDAFDNRNPEAVNAGTGGILQLANYITGLSGGSWLLGSWATSNFPRFTALNQTVWRLTEPSSYTSWNSVKRYPKAISQAKRKSKSGFPTSLVDVQSYILSRHLINDTHHGSKVLFSSIRNTTEYLNRQAPFPILLCTSRVNGVSEINSDTPIYEFNPEEFGVCHPTLKAFIPLEDLGSRMEAGKPAREDSCVQGFDNAGFVIGASSNVLSQPGFRKFSWKNILPEAYDKITNHIYDEAIVPVSRLLHKIVFLFPRPKSAVLKQK	PGTG	PASA pass	Signal peptide without any transmembrane domain
HSGS210|asmbl_1475|m.16030	asmbl_1475	m.16030	145	199-636(+)	complete	PGTG_05051T0	6e-99	145	100	145	PGTG_05051T0	3e-98	145	100	145		PGT21_A	1050			Yes	26		Y	7	1.23574	61.7533	49.9728	0.00868844	ATGCATGCCCAGTTCGCAAAAATCTACCAAATCACCTTATTGGCTTGTTTGATGCAACTGATTGCCCAGTCCAGCGCATTTGATTGCACTGATACCGAAGCGTGTCTCGTGAAATCAAGAGATGGCAAGTCTTTCAAATTCTTTCTCCCCAGGTTGGTTTCAAAGACTGCCACTTGTACAAAAGCCGGCTCAACAGCGTCCTGTTGCCCGGGGAAGGACATCCCTACCAAAACTTTTACAACACTAGAGGAAGCACAGAAGGCTTGTCCAGCTGCCGGGGGCGCTGGGGGTACCACTACTGCAGCACCCGGCTCTACTGGGGGTACTACTAAAGCCGGTACTGCTGGGGGTACTAATACTAGACCCGGTACCACTGGTTCAACTGAAAAGGCGGCGGAG…	MHAQFAKIYQITLLACLMQLIAQSSAFDCTDTEACLVKSRDGKSFKFFLPRLVSKTATCTKAGSTASCCPGKDIPTKTFTTLEEAQKACPAAGGAGGTTTAAPGSTGGTTKAGTAGGTNTRPGTTGSTEKAAEKDKTKTETPKAP	PGTG	PASA pass	Signal peptide without any transmembrane domain	PGTAUSPE_70	samelength_above87percentmatch	HSP_Group1
HSGS210|asmbl_14771|m.16106	asmbl_14771	m.16106	525	872-2449(+)	complete	PGTG_21538T0	0	556	99.61	510	PGTG_21538T0	0	556	99.61	510	PF01532.15|Glyco_hydro_47	PGT21_A	1648			Yes	24		Y	5	58.7962	107.714	1.83199	0.00202675	ATGCGGTCCAATCTTACCAAGTTGGCCCTACTTGGATGGATCATCGGAATTTCCGATGTTGTTTGTCAAGCTCAAGCCCCTTTGCGACTCCAAAAATCGGGCATCAAGCAATCTGACCAAGACAAGCAGAGGGCCGAGGAGGTGAAGACCACATTCATCGGTGCCTTCGATGATTATATCAAGTTTGGCTTCCCTGCAGACGAAGTCAAACCCCTCAGCAAAACTGGCCGAAATACTCGAAATGGCTGGTCAGCTACTTTGGTGGACTCCCTCGATACCCTTTTTGTGATGGATCTTCAGGAACGATTCGCCCAGGGAGTGGCAGACACTTTAAAAATCGATTTCTCAAAGAGTCAAACCGAGGAGGGTGTCTCTATTTTCGAGACGACCATCCGATAC…	MRSNLTKLALLGWIIGISDVVCQAQAPLRLQKSGIKQSDQDKQRAEEVKTTFIGAFDDYIKFGFPADEVKPLSKTGRNTRNGWSATLVDSLDTLFVMDLQERFAQGVADTLKIDFSKSQTEEGVSIFETTIRYIAGILSAYELSGATNAPLLDQARKLADKLLLCWQDDQQNLPFPFLDFTTNKPVVRDYISAASAGSLIMEFDRLSFYTRQPKYLAYATKAVQTVIKTPSPLPGLPGLTFGVKNQTILSNYATWGSGTDSYLEYLLKYGMLINNSDNSYYKTWKQAVQSSIQKLIQVSPVRNLTYLGGYSTSSNTPDYEFSHLACFTGGNWLMGGKVFQDDQLIDYGLKLIATCMETYKRTATGLGPEIFRFLGPKGETTDEKPSPQDLEFFRANGFY…	PGTG	PASA pass	Signal peptide without any transmembrane domain			HSP_Group2
HSGS210|asmbl_14801|m.16191	asmbl_14801	m.16191	324	899-1873(-)	complete	no hit					no hit						PGT21_A	1648			Yes	18			5	2.87463	3.54375	1.23277	0.819904	ATGTTTCGCGTTTGTCTGTTGATTAACTTCTTCTTTCCAAAACAATCATTCGGAACAGAAACCAAGCCAGAAAATGGATGCTCGTCGCCCATTCAGTTCAAGCGTGCGATTGTTATCATCACTGGCAGAAGGTTTTCAAAGACAAGGTTTTCGAACTCAAACGCTCTCATTGGCGTAGGTTCCTTCTCTTTAAAGGCACCTCGGAAGTCCCAATCAACTGCGACCTTGCTGATGTCCAACTTCCAACTTTCCCTAATTCTTTTTCCTTCCCTGATATCTCCAACCTTGAAATCGACAACATCCTATCAAAGCATTCTTTTCTCCGCTTGTCTTCGGTTGGGATATTTTCCATCCGCATGGAGACATGCCATAACAGTCATCATTCGCAAGGCGGATAAG…	MFRVCLLINFFFPKQSFGTETKPENGCSSPIQFKRAIVIITGRRFSKTRFSNSNALIGVGSFSLKAPRKSQSTATLLMSNFQLSLILFPSLISPTLKSTTSYQSILFSACLRLGYFPSAWRHAITVIIRKADKESYALPGSYRPIALLSCLGKIFESLLTKRITYFYLAAIIQSLLSNRSTSLRMEDYLSPSFVLNCGLPQGSPLSPILYIIYNSELLMNNSLNLNQNRFSLGFIDDVTHFVADKNLDSAVSLLEEEGTRSLEWGKKNNAIFDKRKAKFMIFTHRSVNVRSFKLGEISMEKSDSVKYLGILLDPRLSFKNNQEI	no hit	PASA pass	Signal peptide without any transmembrane domain
HSGS210|asmbl_14803|m.16205	asmbl_14803	m.16205	223	810-1481(-)	complete	no hit					no hit						PGT21_A	1648			Yes	20			3	4.16204	3.13399	-1.32803	0.638366	ATGTCCAACTTCCAACTTTCCCTAATTCTTTTTCCTTCCCTGATATCTCCAACCTTGAAATCGACAACATCCTATCAAAGCATTCTTTTCTCCGCTTGTCTTCGGTTGGGATATTTTCCATCCGCATGGAGACATGCCATAACAGTCATCATTCGCAAGGCGGATAAGGAGTCTTATGCTCTTCCGGGGTCTTATCGCCCTATCGCTTTACTTTCCTGTTTAGGGAAGATCTTCGAAAGTTTGTTGACCAAAAGGATTACCTATTTTTATCTGGCAGCTATCATCCAATCCCTTCTTTCAAATCGTTCTACCTCTCTTCGGATGGAGGACTATCTTTCCCCTTCTTTTGTTCTGAATTGCGGTCTTCCTCAGGGATCCCCATTATCACCTATTCTTTAT…	MSNFQLSLILFPSLISPTLKSTTSYQSILFSACLRLGYFPSAWRHAITVIIRKADKESYALPGSYRPIALLSCLGKIFESLLTKRITYFYLAAIIQSLLSNRSTSLRMEDYLSPSFVLNCGLPQGSPLSPILYIIYNSEFVADKNLDSAVSLLEEEGTRSLEWGKKNNAIFDKRKAKFMIFTHRSVNVRSFKLGEISMEKSDSVKYLGILLDPRLSFKNNQEI	no hit	PASA pass	Signal peptide without any transmembrane domain
HSGS210|asmbl_14842|m.16372	asmbl_14842	m.16372	590	518-2290(+)	complete	PGTG_09202T0	0	530	99.62	527	PGTG_09202T0	0	530	99.62	527	PF01735.13|PLA2_B	PGT21_A	1649			Yes	28		Y	10	7.44099	5.14882	-1.44518	0.39373	ATGCGCCTTCCTAACACTCATTTAACACTAAAAATTCTACTATGGGGACACACTCTCTTCGGCTATTGCAAAGAATCGCAGGCAGCTGACTCTAGTCGGGCAACCACACCGCTTCCCACACCTAAAAGCTATGCTCCTGAAAAAATCTCTTGTCCTGCAAGCCTGTCCGTGTCAATCTCCTCAACATACCCATGGCCCACAAGCTCAGCTGAGCAAGCTTATATCTCGTCCAAGACTACCAAATCCCTCAAAACATGGGAAGATTATTTATGCAGGGTGAATCTGACTGGCTTCGACGTGAAAGAATTTTTGAAAAATTCGACACGCGATGGCCAAGTTGCTGGTCGAAATCTACCCAATATAGCGTTCAGTCTATCGGGAGGCGGAAATCGAGCACTC…	MRLPNTHLTLKILLWGHTLFGYCKESQAADSSRATTPLPTPKSYAPEKISCPASLSVSISSTYPWPTSSAEQAYISSKTTKSLKTWEDYLCRVNLTGFDVKEFLKNSTRDGQVAGRNLPNIAFSLSGGGNRALLYAASIMDAFDSRNPQANEARTGGVLQLANFASGLSASSWLLASWGNANFIRFPELADNAWHSAFTHGYFSWKRMKHYPHHYRDLRKKKKAGFHVSVVDIWGRILSKNLLNDPDVGRTLTLSSLRSKSEYVEQSVPFPILVTTSRKQEGADLDLDSPIYEFTPEDINVWHPTLNATFPIEYLGSKAGAVTNKATECVTGFDNLGFLMGASSNIFSYQDGKKISKSMLAGLASMFVKGRFYEALVPNPFMGQGMGPAPGTGYPDGER…	PGTG	PASA pass	Signal peptide without any transmembrane domain
HSGS210|asmbl_14868|m.16461	asmbl_14868	m.16461	91	2-274(-)	3prime_partial	PGTG_01774T0	9e-46	999	97.4	77	PGTG_01774T0	4e-45	999	97.4	77		PGT21_A	165			Yes	18	ExpAA=21.36|PredHel=1|Topology=i7-29o	N	1	1.75787	1.18636	-1.48174	0.684619	ATGTGTTTACTCTGGAAACTGATAATAATGGTCATCGTGACCACTGCAGGTGGTTTCGCACATGTCTACGTTGCCAGTCTGGTCTCGCCATCCAGCGTCGAGGGGTTCCCGGTCACTCAGAACCGATTCGTACTCAAGAGGATGGCCGTGCCAGATAAGCCAGGTCTAGTCGAAGTGCGCAAGGAGGTGGACGTGATGAAGCAACTTCGACCACACAAACATATCGTCTATTTCATCGAAGCCTCGGCCTCATCTATCCCTGCCAGCACTGGC	MCLLWKLIIMVIVTTAGGFAHVYVASLVSPSSVEGFPVTQNRFVLKRMAVPDKPGLVEVRKEVDVMKQLRPHKHIVYFIEASASSIPASTG	PGTG	PASA pass	Signal peptide with single ovelapping TM
HSGS210|asmbl_14878|m.16498	asmbl_14878	m.16498	618	43-1899(+)	complete	PGTG_01778T0	6e-80	131	93.85	130	PGTG_01778T0	3e-79	131	93.85	130		PGT21_A	165			Yes	18		Y	3	1	18.3152	18.3152	0.000559455	ATGATTCTCAAGTTCTTGTTTCTTGGTCTGTGCTTTATCCCAGCTGGTTTTCTTGAGACAGTCCCATCTGTCCTCACTAGTGTGGAAGGTAGTGATGAGGAGTCCCATATTGATGGTGCTGCATCTCTCGCTGTGACTGAAGACTCTACCCATGTGGAAGCTGTACCATCCCTTGAGAGGGTTGAAGAATCATCTCATGAGCAAATTTTGGGTGCTGAAAACTCAGTTCATCCATTTGAAGCACATGATTTTGCAGTAAATCATGTGGGGAATGAGCAATATTCACAAAAGTATGCACCCCAAGACCCTGAAAAGCATCATGGGGGGAACCAAAAAGCATTGGAAACCCATGGGGATAAGGCTCTATCCAAGCCTTTGAATTTGGAAGAAGTTTTGGAG…	MILKFLFLGLCFIPAGFLETVPSVLTSVEGSDEESHIDGAASLAVTEDSTHVEAVPSLERVEESSHEQILGAENSVHPFEAHDFAVNHVGNEQYSQKYAPQDPEKHHGGNQKALETHGDKALSKPLNLEEVLEIITGEEGGEMKLIPFIEDLKKYTGLKNTFTFMHDWLAPSHLKFERNIKIMMKIKFVELANINQRISGIKPLRFSIKDDQTLEDVEWVLNNYSLEELSFIPDDQLKKYGSLILRELKKEMINKRPKVIHDDQVRINRFIFRTVDFMFRNGFIKQETFQRFFEDIDVLIEARHDLEEFLEELKQYPISLGYPIVDIKKHWTWPMNDEFFRSLTKPQEDMIQLDLMHSGIYDYIHIFNLKSDSSLTAGRITTHDWDFIWNSISRNEYIN…	PGTG	PASA pass	Signal peptide without any transmembrane domain
HSGS210|asmbl_14883|m.16520	asmbl_14883	m.16520	691	239-2314(+)	complete	PGTG_09212T0	0	463	99.33	448	PGTG_09212T0	0	463	99.33	448		PGT21_A	1650			Yes	18		Y	11	1	3.07152	3.07152	0.144753	ATGACATTCCTTCACAGAGTTTGCCTGCTTCTGTTGGCTCGAGTCACAATAGCGGCGCTTCCTCCCGATGACAACTTACAACGTTTGATGGATGAGTTGGCTCAATGCATTGAGCTCCCTTCGCCTGGAGTTGATAATCTAGATATTCCCCATTCGGGACATATCTCCACTTATTCCATGGTATCAGGGCCAGACTTGATGCAGGAGTTTTGTCCAATGAAATCCTTTCCATCTAGTGGTATTGATGAACATCCCCTACAGGCCAATATTGAAGGTCGACAACTAAAGCGAGCAAGAATGAATGACAAGCCTATTATGCCCATGCGCAATGATCAAGGACAAGATGACCCACCTGAAGCTGGGCCTTTTCACTCACGTGATGATGCTCGATTCTTGGAA…	MTFLHRVCLLLLARVTIAALPPDDNLQRLMDELAQCIELPSPGVDNLDIPHSGHISTYSMVSGPDLMQEFCPMKSFPSSGIDEHPLQANIEGRQLKRARMNDKPIMPMRNDQGQDDPPEAGPFHSRDDARFLEVVQILSPAELDNAIQGILKPHPPETQPKILREISPPSPGLLVGSSNRRQKIEFGHQVEQYQMYYLDTMKGIYQDAEVSIGSGPLMKNIGDCRVFEIPLRSANVCSSELGALVLPSASQHEVYPIERLFTFMRNLQKWLTRIHSILWRDLKGNLDCQIDHQKLMLWLFEEVFNPKNSIPVLGRTHLKNLDEGHFGPVQILIINLLQEQHCFYKTSLGIAAIWFKNNFPDEWDLHFKIDDLFWIWAHVLLSEDISPVEASEDVGFIQP…	PGTG	PASA pass	Signal peptide without any transmembrane domain
HSGS210|asmbl_14892|m.16545	asmbl_14892	m.16545	70	313-525(+)	complete	PGTG_09211T0	3e-45	159	100	71	PGTG_09211T0	1e-44	159	100	71		PGT21_A	1650			Yes	19		Y	0	1.97079	87.2569	44.2752	0	ATGAGATTTTCATTGATTCCGAGCATCATGATTGCCGGTCTTACCCTGTCCAACAGTTTGAGCTCAACGCCGATTCCCCAGAATAAGCTGGCTGAGAAAAGAATCATCAATTCACAACATACAAACTATGGTGCTGCACCCTCCATATACACTCCTGGCTTTCAGGGTTCGGGCGGCGATACAAACAACAAATCATTTCCTCCAGGATTTTAG	MRFSLIPSIMIAGLTLSNSLSSTPIPQNKLAEKRIINSQHTNYGAAPSIYTPGFQGSGGDTNNKSFPPGF	PGTG	PASA pass	Signal peptide without any transmembrane domain			HSP_Group1
HSGS210|asmbl_14892|m.16547	asmbl_14892	m.16547	63	1-189(-)	3prime_partial	no hit					no hit						PGT21_A	1650			Yes	23			1	1	1.95484	1.95484	0.472166	ATGGGGGTTGCAATTCGTGGCTGGTGTACTTCAAGCTTGCTTTTTATGTTGGCGGGTAGTGGTGCCAGCCTCTTCACCTCTTCATCCACAAGCAACGACGTTACACTTGGATCAACGAGTGATCCACTGAATCTGACTATCTGGTTCAGATACGAAGATTCAGGGACCATCACGCCTCACCTCACCTTG	MGVAIRGWCTSSLLFMLAGSGASLFTSSSTSNDVTLGSTSDPLNLTIWFRYEDSGTITPHLTL	no hit	PASA pass	Signal peptide without any transmembrane domain
HSGS210|asmbl_14924|m.16631	asmbl_14924	m.16631	494	326-1810(-)	complete	PGTG_13382T0	5e-31	330	30.97	268	CQM_13515T0	2e-36	613	31.83	333		PGT21_A	1652			Yes	18	ExpAA=18.28|PredHel=1|Topology=i5-24o	N	7	1	4.99111	4.99111	0.0135152	ATGAAGTCTTTTGTTGCATTCCATTGGATTTTCTTTATGACCGTAACACCAGCATTCGTGATGTTGACTTCACCAAAAGGGGCTGGGGAAAGACTGAAAGAGCCCATGAGATATCCCAAGTTAGACTTGAACAAGCTTCCGCAGGAGGAAACTTCAGTGGAAAACTTCTGTCCGTCTAAACCGATTACGTCTTTCTCTGATTTGAGGGAGTTAGGCTCCCACAAACGAAAACACGAAGATATTTTCCCATTAAAGCCACCGATAGCAAACTCTTCACCCGATTCCAAAAGTGCGAAGCTGTTGCTTCTTGTGAAAAAGGAAAACTGTGACCCCGGGCCCAACGATGATAGCACGAGTAGCGCACATAAGTTTCCCTCAGTCACTGGAAACATTCTCAAA…	MKSFVAFHWIFFMTVTPAFVMLTSPKGAGERLKEPMRYPKLDLNKLPQEETSVENFCPSKPITSFSDLRELGSHKRKHEDIFPLKPPIANSSPDSKSAKLLLLVKKENCDPGPNDDSTSSAHKFPSVTGNILKKSKILHDTNYGPEYVSKGKNELANMHSWKFLREGPEDGNPDCFEEHLPHPELKKFLSFLNSCKEKEDWDDSFFWIPRENAKQILEKFYLHRKGNCFREDVSKNVKHRVLYETVLRVSDKRIKLDQYPFFSLGLINHMETKLQSRIKNYLELETHSEKGSSLSKDFIQNPKIEIQLNLCCFSNIYLNQIHRAIDYIKNMTKVIHFLITTYLSLFKENPSTIEASENIVNFIKQIWEMAEKGEESFIQRHPWMKKIKNLFRIEEHYYW…	CQM	PASA pass	Signal peptide with single ovelapping TM
HSGS210|asmbl_14930|m.16638	asmbl_14930	m.16638	637	160-2073(+)	complete	PGTG_09233T0	0	713	100	638	PGTG_09233T0	0	713	100	638	PF04137.10|ERO1	PGT21_A	1653			Yes	28		N	17	21.4372	15.4102	-1.39111	0.454987	ATGCATCATCCTCACCGAACCAAACGAAACAGTATCCTCACCACCACCCTCATCCTCTTTCATTCATCTGCATTGGTCTCCTCATTCGAATCGCCTCCCACTATTCCCACCCAACAACTCACCTGTAAACCAACCGGATTGATTCAGGACACTAGCTGCAATTTTGAAACGATTGACGAGGTCAACCGGAAGCTTCACTCGGAAATTTCTGATGCAGTTCAACTGCCTATCTTTCGATATCACAAGGTTGATCTTTACCGAGAATGCCCATTCTGGTCGGAAGATGGATTATGTGGAAATAGAGCCTGTGCCGTCGATGAGCTGGATCAAAATGATATTCCGGCTTATTGGAGAAACAGCGAGCTGAGCGATCTTAAAACATCATCTCTCAAAGATATT…	MHHPHRTKRNSILTTTLILFHSSALVSSFESPPTIPTQQLTCKPTGLIQDTSCNFETIDEVNRKLHSEISDAVQLPIFRYHKVDLYRECPFWSEDGLCGNRACAVDELDQNDIPAYWRNSELSDLKTSSLKDIPIDMKDKCVVKEQDYCVLDGDNGMPSNGVYVDLLANPERFTGYSGKSAQRIWRAIYEDNCFDVPQRPAFSPFSTPPPSSRAGLDPHPDLVEPGNADNGTCLEKRVYYKLLSGLHTSISMHICDEYLDPSTGQWVPNLQCYLNRIGLYPERLENLYFTYTLMLRALSRSASYLSSPRVELCTGDVQSDSLTRKSLDRLIAIAHSYPVTFDETSMFKSNPHGHNTLKDEFKEHFRNVSRIMDCVGCDKCRLWGKLQVMGLATGLKLLF…	PGTG	PASA pass	Signal peptide without any transmembrane domain
HSGS210|asmbl_14977|m.16856	asmbl_14977	m.16856	60	3-182(-)	3prime_partial	PGTG_09258T0	8e-23	156	100	40	PGTG_09258T0	3e-22	156	100	40		PGT21_A	1659			Yes	26		Y	2	1	1.54106	1.54106	0.678779	ATGACTTCATCAAAGATTCCATTTTTTCTTGTTGCTCTTTGCACGTTAGGAGGGAGCCAGATCCCACTATCTAAGGGGATGGAGGTCAAAGGGCTTGGCAAGTATTTAGCAGATAATCGTAAGATTCAAACATTCTCGTGCTATCGGGAGCTCTTTGAGGATTCTCAACCTACACCTTCC	MTSSKIPFFLVALCTLGGSQIPLSKGMEVKGLGKYLADNRKIQTFSCYRELFEDSQPTPS	PGTG	PASA pass	Signal peptide without any transmembrane domain
HSGS210|asmbl_14999|m.16963	asmbl_14999	m.16963	80	3-242(-)	3prime_partial	no hit					PTTG_11792T0	3e-16	471	59.38	64		PGT21_A	166			Yes	32	ExpAA=16.80|PredHel=1|Topology=i13-32o	Y	1	1.2861	1.48542	1.15498	0.895044	ATGAGACGCTACCCTTATTGGCTGTTAGGAAGAAGATTGACGATGCACTGTGCGCTCTCCGTATTGCTACTGGCGCTCGTTCAAACCTTGCTGTCAACCGATGTTCCTTCAGAAACAAACGTCAGGTCAAAATACCGAAGACTCGGACCTCGTTCCTCTCTTTCTGAGTCCCGCATGCCAAATGTTCTCTCCAATTCGATAGTCAATAATCCAGGGCTGAATGTCAACCAGAATCGCACC	MRRYPYWLLGRRLTMHCALSVLLLALVQTLLSTDVPSETNVRSKYRRLGPRSSLSESRMPNVLSNSIVNNPGLNVNQNRT	PTTG	PASA pass	Signal peptide with single ovelapping TM
HSGS210|asmbl_1501|m.16983	asmbl_1501	m.16983	178	216-752(+)	complete	PGTG_05061T0	2e-127	178	99.44	178	PGTG_05061T0	8e-127	178	99.44	178		PGT21_A	1051			Yes	24		Y	12	44.1074	142.6	3.23301	4.16185e-06	ATGCTTCAACTAGCGGCATCGCGCTTGATCATGCTTTTCCCCTTACTCTTAGTAGCCCTACAAAGTAGCGCCAAACCAACGCCGACTGAAGGATTACTCGTCTGTAGTGGATCCGCACCGGTGGGGAAGATTGCGCCCAGCAGCGGTGCCTACTATGCCATCTCGGATACTCCTCATAACGCCAGTGGAAAGTGCAGCTGCGATCACTCGACCGGTCGGCTTGATTGTGCGGTTGCTCCCAAGTTCCCGATATCCACCCCACAGGGCCCTGCTGTTTGCCAATCTCCAGGTAAAAAAACTTGTGACAGTTCAAACATATTTCTGTGCCAGTCTGGCAAGCTAATCGGTAGCTTGAATTCAGAAGGAGGGTTTTCCGTCACCGGTCAATCCGACAAAGCC…	MLQLAASRLIMLFPLLLVALQSSAKPTPTEGLLVCSGSAPVGKIAPSSGAYYAISDTPHNASGKCSCDHSTGRLDCAVAPKFPISTPQGPAVCQSPGKKTCDSSNIFLCQSGKLIGSLNSEGGFSVTGQSDKASGYCQCDARGKEWLLRCPDYPTSSSFTQFTKKHIDCSKKDDCSGL	PGTG	PASA pass	Signal peptide without any transmembrane domain	PGTAUSPE_234	samelength_above87percentmatch|others:PGTAUSPE_228|	HSP_Group1
HSGS210|asmbl_1502|m.16994	asmbl_1502	m.16994	105	198-515(+)	complete	PGTG_05057T0	1.9e-35	178	100	74	PGTG_05057T0	1.9e-35	178	100	74		PGT21_A	1051			Yes	24		Y	8	18.63	9.36	-1.99	0.00737	ATGCTTCAACTAGCGGCATCGCGCTTGATCATGCTTTTCCCCTTACTCTTAGTAGCCCTACAAAGTAGCGCCAAACCAACGCCGACTGAAGGATTACTCGTCTGTAGTGGATCCGCACCGGTGGGGAAGATTGCGCCCAGCAGCGGTGCCTACTATGCCATCTCGGATACTCCTCATAACGCCAGTGGAAAGTGCAGCTGCGATCACTCGACCGGTCGGCTTGGCGGTTGCTCCCAAGTTCCCGATATCCACCCCACTCTCCAGGTAAAAAAACTTGTGACAGTTCAAACATATTTCTGTGCCAGTCTGGCAAGCTAA	MLQLAASRLIMLFPLLLVALQSSAKPTPTEGLLVCSGSAPVGKIAPSSGAYYAISDTPHNASGKCSCDHSTGRLGGCSQVPDIHPTLQVKKLVTVQTYFCASLAS	PGTG	PASA pass	Signal peptide without any transmembrane domain
HSGS210|asmbl_1503|m.17007	asmbl_1503	m.17007	384	94-1248(+)	complete	PGTG_05062T0	6e-59	244	80	282	PGTG_05062T0	1e-78	244	95.2	125		PGT21_A	1051			Yes	23		Y	2	1	108.905	108.905	0.00222311	ATGTCTACTTTCTTGGGATTACGAAAGACAGTTTTACTAGCTCTATGCTGTTTGCAAGCAGCTCAAAGCTTGCCCGTAGAAAACAGTCACGCTGCCAGTCAACTCAAGGATGGTAACTTGGACATTGGAAAAGCTGTGATTGACCCCCAGGATGTTTCTGCTAGATTGGAGACAAATGGGCTCAATAAGATTGATGAGAAATACACTGGAATAAGCTCTACTGGACAACAATCAAAAAATGAAACTGGTAGATTGGCAAAGATAGAGAATTTGGATACCCAGGGAAATCAAGAAGAAATTGATGCCTGGAAATTGGCCCAAGAAACATTCCACAAATACTTTGAAAATAGCTACCCCTCTGGGTTAGAACCAACATCAAAATCAGTGGATGTGGTGGTG…	MSTFLGLRKTVLLALCCLQAAQSLPVENSHAASQLKDGNLDIGKAVIDPQDVSARLETNGLNKIDEKYTGISSTGQQSKNETGRLAKIENLDTQGNQEEIDAWKLAQETFHKYFENSYPSGLEPTSKSVDVVVQNLKNLRLMFALEMGKFLNNPMTKEHQENLNFLKDFQELMQIHELILPHAENIVTKFGGDKSIINYYFKPQDIPNLIYYWYVSTPTRENTKYHYFTDSYAGIPYGNFYTAESPHSGFVPSISVAKPLDQEQEKNISYQDILKLKIDAVTPKTSNPTTSRELAGRLSHMMHRIKLGNTEKYASDEIALKHRDSISHAILQLIDFMTIYGLIELEDWRNFYSYLHEELAEELKEEGLGVDKLEAKTPEENPEK	PGTG	PASA pass	Signal peptide without any transmembrane domain			HSP_Group1
HSGS210|asmbl_15059|m.17134	asmbl_15059	m.17134	256	163-933(+)	complete	PGTG_01799T0	0	256	98.44	256	PGTG_01799T0	0	256	98.44	256		PGT21_A	166			Yes	23	ExpAA=19.35|PredHel=1|Topology=i7-29o	Y	10	13.6058	5.13163	-2.65135	0.00244256	ATGAGTAATTACCATCACCTATTTGTCACCATCGCTCTGGTCGCTCTGCTCGCTGGTAAATCACTTGCAATTACGTGCTATCCTGGGCCTATCGCTCACAGAGCTGTTCGCAAGGAGGAATGTATGAGAGCCATCTCTCAAATTGTCTACGACGCCGACGCCCACCAAACCCTCAACCCACTGTCCAAGCAGGTAGATTACACCTACGGAGAATGCAATATATCTATCATAAATACTTCGGGTATTCCGATAAGCAAGGCCCAAGTCAAACAGCGTTTCAGCAGAATCCTTGACCAATGTCCTAACACCGGTGGATTTGATTTCGATCAAACCTATTTCCATGTCGGCATGCGTTCACTCGACAGGTACAAGTCTTGGGACTCCGACTTTCCGGCCCGG…	MSNYHHLFVTIALVALLAGKSLAITCYPGPIAHRAVRKEECMRAISQIVYDADAHQTLNPLSKQVDYTYGECNISIINTSGIPISKAQVKQRFSRILDQCPNTGGFDFDQTYFHVGMRSLDRYKSWDSDFPARLPTCAVADRAAKLSPDDCIKAFSDIPTDAHGRLLDQDNRRTHSVELTSKTCTLAVYTIDFSKLDVTKAQLEDDFLKTLDLCDKKCGVIRIEGGAEGPNGRVYLSFRHVTADKSCTIRFSPLLN	PGTG	PASA pass	Signal peptide with single ovelapping TM
HSGS210|asmbl_15081|m.17304	asmbl_15081	m.17304	85	1770-2024(+)	3prime_partial	PGTG_09267T0	3e-43	92	100	66	PGTG_09267T0	2e-42	92	100	66		PGT21_A	1661			Yes	19		N	4	1.52526	1.405	-1.0856	0.941829	ATGAAGATTGGCAATTTCATGCACATTTTTCTTAGGTTGACAGTTGGTTGCATTGCCATGGATGAACTGTCAGATGGGGTTAAGGATGCGATTTCACATTGTAATGGCATGGAAGGCGGCTTCGCCACTCTACAATCCATGGACTCCTCCAGGTTGGACCCTGGCTGCTCAACGGTTTCAGAGAAAGCTTATAAAGAAATGGACTTGCTCTCAAAACTTGAGAGTCGCCCCTGCAACTCTCAACCTAGCAATGAT	MKIGNFMHIFLRLTVGCIAMDELSDGVKDAISHCNGMEGGFATLQSMDSSRLDPGCSTVSEKAYKEMDLLSKLESRPCNSQPSND	PGTG	PASA pass	Signal peptide without any transmembrane domain
HSGS210|asmbl_15085|m.17322	asmbl_15085	m.17322	279	122-961(+)	complete	PGTG_09265T0	8e-17	364	25.84	298	PGTG_09265T0	3e-16	364	25.84	298		PGT21_A	1661			Yes	19	ExpAA=19.33|PredHel=1|Topology=i7-24o	Y	2	1	1.14301	1.14301	0.916474	ATGACGGATGCAAATGTTCTACTTATCTTGTTTGCTTTCATAGCTATGTGCACCGCCATGGATGGAATCTGGAGTCATACTGACACTTTTCTTTCTCGCCAGGACGGTTATGAAGGACATGGTTCCGCCAATCTACAAGGCGTGGATAGCATCAATGGGGACCATACAGGTGCCTCAACATTTCGAAAACCAGTCAAAGAAATTGACTTCCTCCCAAAAATTGGAAAAATTTCCGATAGATTAGCTCAGCAGGCTCACAGTCAACCAGAGCTTGAAAGACAGCCTGAACCTTATGTGCAAATAGCATCACGCAAAAGAGATCAACAAGAAGAGCCCTCTATGAGCTATGACTCTCTATCCGAATCCCAAAATCCACCGAAGACACTTGATTTGTTGAGT…	MTDANVLLILFAFIAMCTAMDGIWSHTDTFLSRQDGYEGHGSANLQGVDSINGDHTGASTFRKPVKEIDFLPKIGKISDRLAQQAHSQPELERQPEPYVQIASRKRDQQEEPSMSYDSLSESQNPPKTLDLLSSLGRFLTPDNSAIHEETARQAADSRTTSNGVNPFQIGHEKDFLSIRPPSSYHELEKTFENQVRLPVMKKIRMDIPRVGSSSCSQINLPEHRDLSGHRSRIALSKGNVALEPVDTRQPALEHKEIAAETDTNSKDRNSLASNYRKIG	PGTG	PASA pass	Signal peptide with single ovelapping TM
HSGS210|asmbl_15108|m.17363	asmbl_15108	m.17363	139	259-678(+)	complete	PGTG_09272T0	3e-102	139	99.29	139	PGTG_09272T0	1e-101	139	99.29	139		PGT21_A	1666			Yes	21		Y	0	1	78.9193	78.9193	0.000152415	ATGAATTTCAACGTAGTTCTAATCATGGCTGTAATCTTTGAAGGCTTGATGTTTATCAAGACTCATGGGCCTCAAGAGATCTTGCTATTCAACATGAGCGATTGGGACGACACACCCGCCATGAAGGAAAGTGTTCGACGAGAGCTGAGCGAAAATTTTTGGACCGATGCAGAAGAATCTCATCGCGGGGAGAAGCCGTTGGTTGATTACAAAAACTGGGGTTTGAGGGTCAGCTACAGCGGCAAACACGATGTAGCTTACATTACCAACTATGGGGATAGTGAGTTGCAATACTTATTGCGAGACGGGCAAGCAGGACGGTTCTTGAGGTATACAATCAAGCCAAACCAGCAACACAGAATCCCATTTGAAGCAGGCCACTGGCTCATGACCTGGATT…	MNFNVVLIMAVIFEGLMFIKTHGPQEILLFNMSDWDDTPAMKESVRRELSENFWTDAEESHRGEKPLVDYKNWGLRVSYSGKHDVAYITNYGDSELQYLLRDGQAGRFLRYTIKPNQQHRIPFEAGHWLMTWIWNPPRS	PGTG	PASA pass	Signal peptide without any transmembrane domain			HSP_Group1
HSGS210|asmbl_15167|m.17516	asmbl_15167	m.17516	95	499-786(+)	complete	PGTG_08529T0	7e-65	95	100	95	PGTG_08529T0	3e-64	95	100	95		PGT21_A	1669			Yes	23		Y	0	1.55933	2509.45	1609.31	2.69795e-06	ATGTTTGGAAAGAACCTTCTCACTTTATTTCTAATCTTCGGGATCCTGGAAGTTTTTCCAACATTGGCGTTGCCTAATGAAGGAGTTACTCGGCCCCTTCTAATCAAGGAAGAGAGTTCCACCGCTAAAGCAGCCGGTCAGAAAGCTCAATCGGCGGGAGAAGCTGACTCGAATAAAGCTCAGAGGGCGGCTAAATCGGGTGAAAAAGAAAGCAAAGATAAATCGACTGGAGGGTCAGACCAAGGAAAGACTAGTTACTTTGGCCAAGGCCATGTGCATATGATGTGA	MFGKNLLTLFLIFGILEVFPTLALPNEGVTRPLLIKEESSTAKAAGQKAQSAGEADSNKAQRAAKSGEKESKDKSTGGSDQGKTSYFGQGHVHMM	PGTG	PASA pass	Signal peptide without any transmembrane domain	PGTAUSPE_16	samelength_above87percentmatch	HSP_Group1
HSGS210|asmbl_15169|m.17518	asmbl_15169	m.17518	98	268-564(+)	complete	PGTG_08535T0	1e-17	104	47.56	82	PGTG_08535T0	6e-17	104	47.56	82		PGT21_A	1669			Yes	23		Y	3	1.55456	1854.42	1192.89	3.71643e-13	ATGTTTCAAAAAAACTTTCTTACTTTATTTCTTATTTTTGGGTTACTAGAAGTTTTGCCATCATTGGCATTACCTTGCAATGAAATCACTGAGTATGTTGAAACTGCTGCAGAAACCTCTAAAGGTGGTGCGGGAAATAAATCAACTACCACTCAGACTAGACCTGTTAAACCTCAGAGGATGATGGCTCAACCAGAGGCTAAACCATCAAGAGCATCACAGAGCGGTGAAAAGGAAGTTAAAGGATCAACCGAATACCCATCTTTTGTCTCTATGTATGCTCCATGCTGTGAATAA	MFQKNFLTLFLIFGLLEVLPSLALPCNEITEYVETAAETSKGGAGNKSTTTQTRPVKPQRMMAQPEAKPSRASQSGEKEVKGSTEYPSFVSMYAPCCE	PGTG	PASA pass	Signal peptide without any transmembrane domain	PGTAUSPE_9	samelength_above87percentmatch	HSP_Group1
HSGS210|asmbl_15171|m.17524	asmbl_15171	m.17524	92	311-589(+)	complete	PGTG_08533T0	9e-62	92	100	92	PGTG_08533T0	4e-61	92	100	92		PGT21_A	1669			Yes	23		Y	0	1.16905	356.053	304.565	0	ATGTTTAGAAAGAACCTTCTTAGTTTATTTCTAATCTTTGGGATCCTGGAAGTTTTTCCATCATTGGCGTTGCCTAATGAAGGAGTTACTCGGCCCCTTCTAATCAAGGAAGAGAGTTCCACTGGCAAAGCAGCTGGTCAGAAAGCTCAATCGGCCGGGGAAGCTGACTCGAATAAAGCTCAGAGGGCGGCTAAATCAGGTGAAAAAGAAAACAAAGATAAATCAACTGGAGGATCAGGCAGAGGAAGTACTCGCTTCTGGCCATCTGTGGAATATTAG	MFRKNLLSLFLIFGILEVFPSLALPNEGVTRPLLIKEESSTGKAAGQKAQSAGEADSNKAQRAAKSGEKENKDKSTGGSGRGSTRFWPSVEY	PGTG	PASA pass	Signal peptide without any transmembrane domain	PGTAUSPE_44	samelength_above87percentmatch	HSP_Group1
HSGS210|asmbl_15172|m.17526	asmbl_15172	m.17526	78	435-671(+)	complete	PGTG_08533T0	9e-35	92	98.31	59	PGTG_08533T0	4e-34	92	98.31	59		PGT21_A	1669			Yes	23		Y	0	1.17235	60.6154	51.7043	6.33248e-09	ATGTTTAGAAAGAACCTTCTTAGTTTATTTCTAATCTTTGGGATCCTGGAAGTTTTTCCATCATTGGCGTTGCCTAATGAAGGAGTTACTCGGCCCCTTCTAATCAAGGAAGAGAGTTCCACTGGCAAAGCAGCTGGTCAGAAAGCTCAATCGGCCGGGGAAGCTGACTCGAATAATTTTTGGAGCCCGAATAATTTCAATTTGTCTCCTGTTTCCAGAAGCTCAGAGGGCGGCTAA	MFRKNLLSLFLIFGILEVFPSLALPNEGVTRPLLIKEESSTGKAAGQKAQSAGEADSNNFWSPNNFNLSPVSRSSEGG	PGTG	PASA pass	Signal peptide without any transmembrane domain			HSP_Group1
HSGS210|asmbl_15173|m.17528	asmbl_15173	m.17528	104	207-521(+)	complete	PGTG_08535T0	4e-73	104	99.05	104	PGTG_08535T0	2e-72	104	99.05	104		PGT21_A	1669			Yes	23		Y	3	1	209.572	209.572	0	ATGTTTCAAAAAAACTTCCTTGCTTTATTTATAATTTTTGAGCTACTTCAAATCTTCCCATCATTGGCATTACCTTCCAATGAAATCACTAAGGGTGTTTCAGCCACCACAGAAACCTCCAGAGCCGGTTCCAGATCCCAATCAACTTCCATGCAAGTTGAATCAGTTCAGAGGATGGTCCATCCAGATGGTCAAAACCCAAAAAGGGAACTTACAGAATCTGAAAAAGTAAATCAGGGGCAGAAATCTTTATGTGGATCAATTTTACACTTTGCTTGCACTCCCTTGACTTGTGATTGGTTTGAGGAGAAGTGA	MFQKNFLALFIIFELLQIFPSLALPSNEITKGVSATTETSRAGSRSQSTSMQVESVQRMVHPDGQNPKRELTESEKVNQGQKSLCGSILHFACTPLTCDWFEEK	PGTG	PASA pass	Signal peptide without any transmembrane domain	PGTAUSPE_88	samelength_above87percentmatch	HSP_Group1
HSGS210|asmbl_15200|m.17648	asmbl_15200	m.17648	613	105-1946(+)	complete	PGTG_08566T0	0	550	93.17	542	PGTG_08566T0	0	550	93.17	542		PGT21_A	1672			Yes	36		Y	7	1.38735	15.9751	11.5148	0.00320558	ATGATGCGAATTCGGATGGTCAAGTCACTCACCAGGAAAGGCCTGCTAGATTCCTGCCTGGCTAGTTGGCTGTTCATTCACCTGGTCTTGCTGGAACCTGCAGGATGCAAGTTTCCACGTGGCTCAGAAGCGAGCGTCCCGCTGACGGACACGAGTGCCTTGCCACCGGAAAACTACAACACCGTCTATCTTAACACGATCGCCCGGGCTTCCGGATCCCAATCCAAGTTGCCTGAGGTTCGACCACGATATCGTGATCTGCCTGAAGGGCTGATGGCCGGAAACGAGCCCAAGCGAGCCCGATACGGACCGGCTGGTAGCTATCTAAATGATAATGGTCATTCGGCGAGCGCCGTCTCGGGAGATAGGTTCATCCATCCAATCGTACGGCAAACTTCC…	MMRIRMVKSLTRKGLLDSCLASWLFIHLVLLEPAGCKFPRGSEASVPLTDTSALPPENYNTVYLNTIARASGSQSKLPEVRPRYRDLPEGLMAGNEPKRARYGPAGSYLNDNGHSASAVSGDRFIHPIVRQTSHQMPNRRGKVRAGSDQLDIRNYGEIADVGIVETSRDKRSADIAIQSPSLECPFTNINTFWVADSLIRRRTQSFESKYPPFVKYLFIDQSNPHSKPVLLDARRWGQTSNSIPVVPISGYPVSTRHLNRRFQEITRLIIYNHAALLRTLSKTLNEEIQAHDDLEAWLIKEIYYPDVGLPIIAKFSRNKLDIRKAHHDQAQCLLIAHLRQNQDLEEKFRDSVSIIGLYYKQNLPDVWRSFGNSDQEFWALLRLALQNAKTGKLDVNELD…	PGTG	PASA pass	Signal peptide without any transmembrane domain
HSGS210|asmbl_15263|m.17883	asmbl_15263	m.17883	97	1736-2026(+)	3prime_partial	no hit					no hit						PGT21_A	1676			Yes	17			3	19.4208	2.39039	-8.12455	2.4621e-09	ATGATGTTGCAAATGTTCTTACTTCTCCGGCTGCCTCGACATGTTGCTGGCGGGCTCAGGCCTATTCAGATTAATCATTACACCAGTCCGTTCGTGGGAGAGATGCTACTGCGCTGCAGTCTTCTCCAGGGGGAATATGTAGTGGGGCCCATCCTGCAGAAGATTGTACCGCCTCGACCTGCCTCGACAAGTTTGGCCACCAGAGTCTTGGACTGTGGCGGTATACCAAACTGTACAACACCGCCACCACTCGAGCCATCTGATGATCTGAAGGAACTGTTCTGGCTGATC	MMLQMFLLLRLPRHVAGGLRPIQINHYTSPFVGEMLLRCSLLQGEYVVGPILQKIVPPRPASTSLATRVLDCGGIPNCTTPPPLEPSDDLKELFWLI	no hit	PASA pass	Signal peptide without any transmembrane domain
HSGS210|asmbl_15265|m.17893	asmbl_15265	m.17893	432	622-1920(+)	complete	PGTG_21468T0	0	432	99.77	432	PGTG_21468T0	0	432	99.77	432	PF01522.16|Polysacc_deac_1	PGT21_A	1676			Yes	18		Y	9	93.7787	74.9403	-1.25138	0.21018	ATGCTACTAATCCCTATCTTCCTTGCCATCATATCACTCACCTCGGTCTCAGCCTGTGGCCATGACCTACATCTCTATCGTCGGCAACGATCCACTACTTGGCAATCCGCCGCTCAATCGACCGATCCAACGGTCGAGTGTGCCCCTTATAGCTATGCTCCAGTCCAAGCGGTCGTAAAAACTTACCCTGCCATCTGGCAAATCGCAAATCTATCTCAGCCTGGTCTCGATCCGCAAGCTCTTCAAGTCTACAGTCAAATCCAATCGAAAATCCCAAACATCGCCGTCAAAGGAACTCCGACTGGCGATTTCACCGCCACCACACCCAATTACCCCCGCTCCGATCCCGACTGTTGGTGGTCGTTCGGAAAATGTACGAGACCCAAGTTGGCCGGATTG…	MLLIPIFLAIISLTSVSACGHDLHLYRRQRSTTWQSAAQSTDPTVECAPYSYAPVQAVVKTYPAIWQIANLSQPGLDPQALQVYSQIQSKIPNIAVKGTPTGDFTATTPNYPRSDPDCWWSFGKCTRPKLAGLSPDISTCPEPNTFGFTLDDGPNCSHNAYYDLLRQTNQKASLFYVGSNVIDWPLEAQRGLADGHEICSHTWSHKYMTGLTNEQAFAELYFSKKIIKDVLGITVQCWRPPFGDTDDRIRFIAASLGLSTVLWDNDVNDFRFATLGQAAVNANYQNLLDGSARGDFNTHGTIVLSHELNGGTMNTSAAYLPKIQQAFKHVVPVAVCQNISQPYLETGYNYPSFAEWVKGTRVKNIPDPVSNPGAPLQIPSSPAQGSSSYPSAGANTGSG…	PGTG	PASA pass	Signal peptide without any transmembrane domain
HSGS210|asmbl_15268|m.17907	asmbl_15268	m.17907	147	260-703(+)	complete	PGTG_08570T0	7e-103	147	99.32	147	PGTG_08570T0	3e-102	147	99.32	147		PGT21_A	1676			Yes	26		Y	0	3957.64	281.801	-14.0441	6.29786e-298	ATGCCAGTCATAAGCTCGATGCTCAAGTTCGCCCTGCTCTTATCTGTGGCCCTTTCCCAATTGTCCTTGACGGGTGCCAACTCGATCGTCTCGCCAAAAGCTCACGAAACACTCAAGCCAGGCCAGAAGCTCGAGGTAATCGTCAAAAGAAATTCTACCGATGCGTCCGTCAAGACGATCGCTTTCGCCGCCGGGTTGTCCGTCTATCCAGAGAGTCTTGGAAGACCTTTCCTGCGCACCGTCGAAGTTGGAAAGGGCGAAGCTAAATGGAACTCGAAAGACTCCACTTACACATTCGAAGTCACCTTGCCTTCAGCCAGCGATTTCATCGACCAGTTCTCTAAACCGTATACTTTGGCTGTCTCTGAGTACTACTTGAAAGGGCCCTCCAACACGCCC…	MPVISSMLKFALLLSVALSQLSLTGANSIVSPKAHETLKPGQKLEVIVKRNSTDASVKTIAFAAGLSVYPESLGRPFLRTVEVGKGEAKWNSKDSTYTFEVTLPSASDFIDQFSKPYTLAVSEYYLKGPSNTPTLGLSNTPVTIKSN	PGTG	PASA pass	Signal peptide without any transmembrane domain			HSP_Group2
HSGS210|asmbl_15284|m.18011	asmbl_15284	m.18011	140	478-900(+)	complete	no hit					no hit						PGT21_A	1677			Yes	24			3	3.18419	1.49538	-2.12935	0.288653	ATGTCCAACTGTTTTCCCTTATTCCTGGCGATTCTTAAGCCTCTAGTTCTACTCCCTCTCCCTAGTCTCTCTCTACCTATTTACAACCACCACTCTGCCTCCTTAGTACGCTCGACCAGAGATGCCATCTCCCAGAGATCCACCAAGCATCCTCCTCCCCCAACAACTCAACACGTCGACAATAGCCTATTGAAGAAGAGTACCACAAAACCTACTAGTCACACTCACTCACACATCAGCATCCTCCTACCACTCCCACCACCACCAGTCACCCGAGCCATCCAACGACCTTGTACTATTCTACTTTGTCTCCTTACCACCCCAGTATTCTCAACCCTTTACGACCTCAGTCTGGCCCAAAAGGCGAAAAAAAAAGAAGGAACAACAACTCAAACAAAC…	MSNCFPLFLAILKPLVLLPLPSLSLPIYNHHSASLVRSTRDAISQRSTKHPPPPTTQHVDNSLLKKSTTKPTSHTHSHISILLPLPPPPVTRAIQRPCTILLCLLTTPVFSTLYDLSLAQKAKKKEGTTTQTNSPSRLLV	no hit	PASA pass	Signal peptide without any transmembrane domain
HSGS210|asmbl_15287|m.18036	asmbl_15287	m.18036	93	245-526(+)	complete	no hit					PST130_17716	4e-06	107	31	100		PGT21_A	1677			Yes	24	ExpAA=20.56|PredHel=1|Topology=i7-29o	Y	0	1.16823	186.243	159.423	0.000787023	ATGAGTTCAAAATCTTTGAACAGATTCTTCATTTTTATTGCTTCCTTGATTCTCATTCAAATATCAATGTTTGAAATGATTGCCACAATGGATGATGATTTGGAGACTCATAAAACAATAGAATCCTGGAGAAATATTAGAGAAGAATCCAAAAAAGAAGGGGAAGCTTCTCAAGCTAAGGAGAAAAAGAACTCATCTGGAAACGAAAAAGAAATTGGCAATAATACCAAAAATCTTCAAGAAAAAACCTACGTATCCATCAAGTTTAAATTATCAAGATGA	MSSKSLNRFFIFIASLILIQISMFEMIATMDDDLETHKTIESWRNIREESKKEGEASQAKEKKNSSGNEKEIGNNTKNLQEKTYVSIKFKLSR	PST130	PASA pass	Signal peptide with single ovelapping TM			HSP_Group1
HSGS210|asmbl_15317|m.18144	asmbl_15317	m.18144	601	2083-3888(+)	complete	PGTG_01831T0	3e-166	491	85	555	PGTG_01831T0	3e-134	491	95.59	204		PGT21_A	168			Yes	22		Y	6	1.43801	14.1157	9.81614	1.87728e-07	ATGTTGATTCGAGTGGTTCCTAGGGCAATTTGGCTACTGGCTTTTTGTTGTTCGGACGCAACTTCACTTCTTGGGGGGAATTGGGGCGAGATAGAAATTGATGGCCAGGTCTTCAATAAAAGAATCATCCTTCCTGGCGTAGAACTGGATGAAGGGATAAATGTGTCTGAAAAGGAAAGAGAAGTCCTCGAATACATGGCTACTGTCCCTGAGCTTCATAGACAACAATCATATTTGAAACCAACTGAAGATTCCTATCCAGTTCGACACAAGCCATCTAGAATTGTGGAAGAGAGTCAAATCAGGTCCATGAGGGATGATTTCTTGTTCATCAAAGAAGACTTGGCCAATCTCCAAGAGGCCAAATCAGTGAATGGGATCCCTGAAAAACTAGAAGAA…	MLIRVVPRAIWLLAFCCSDATSLLGGNWGEIEIDGQVFNKRIILPGVELDEGINVSEKEREVLEYMATVPELHRQQSYLKPTEDSYPVRHKPSRIVEESQIRSMRDDFLFIKEDLANLQEAKSVNGIPEKLEETCSWELEIGKFQTQLDNLKKILSFISLAIQRKLFRSKLNQKEIFMHAVPSVYPHKEKKRKLDSGSEMPAPRSKQKVDPSTSSSVPQKIGRDELEEIESHIPKVLAKELADLLEKIASFDSRKESKKSSIETVIALRLQSIVFQALNFLYIYHLVDKEDVQELFESNKNFLLAITNMVLMFKINVGFDKYIPTSVQEILRSSHSSHFRSLFGALDAHKKRQVSYTCLTLVYQHHIIETSSEDLDQIIDQKRMRDVMYLFLKDHQLFL…	PGTG	PASA pass	Signal peptide without any transmembrane domain
HSGS210|asmbl_15317|m.18145	asmbl_15317	m.18145	164	161-655(+)	complete	PGTG_01832T0	2e-56	365	95.1	102	PGTG_01832T0	8e-56	365	95.1	102		PGT21_A	168			Yes	18		N	3	11.4495	10.1141	-1.13204	0.730982	ATGTGTTGCTTGCTTGGCTTGGCTTGGCTTGGCTTGCACGGCTGTGCCTCAACAGATCCATCCAACTTCAGCCAAGAACCACAACAGTCACTCAACTCCTTCCTTCTCCCTCGGATGGCACTCGTCGATTATAACAGTTCAGGGGATGAAAACTCAGAAGCAGAAGAGGCCAAGACTGAAACCAAGACGAACCTACCGCCAAGAAAGAAACTGAAACCGACCAAAGCTAGGATCATCATCGACCTCCCACCAACGACATCCAAACAACCAGAACTCAATCAAAATACTCAGCCATCCTCAATCGAACATCAAGAAGATCACAAGGGAGATGACCTGCTCTCGAAACTCAAGAGGAAAAAACCTGCTTCGTCTAAGAGCTCAGGACTCGCAAGCCTACTA…	MCCLLGLAWLGLHGCASTDPSNFSQEPQQSLNSFLLPRMALVDYNSSGDENSEAEEAKTETKTNLPPRKKLKPTKARIIIDLPPTTSKQPELNQNTQPSSIEHQEDHKGDDLLSKLKRKKPASSKSSGLASLLPPPKRTQPQPQPSTIIIINHYHHHYHSNRKH	PGTG	PASA pass	Signal peptide without any transmembrane domain
HSGS210|asmbl_15318|m.18154	asmbl_15318	m.18154	107	47-367(+)	3prime_partial	PGTG_01831T0	2e-65	491	94.23	104	PGTG_01831T0	1e-64	491	94.23	104		PGT21_A	168			Yes	22		Y	3	1.64017	1.25365	-1.30831	0.790281	ATGTTGATTCGAGTGGTTCCTAGGGCAATTTGGCTACTGGCTTTTTGTTGTTCGGACGCAACTTCACTTCTTGGGGGGAATTGGGGCGAGATAGAAATTGATGGCCAGGTCTTCAATAAAAGAATCATCCTTCCTGGCGTAGAACTGGATGAAGGGATAAATGTGTCTGAAAAGGAAAGAGAAGTCCTCGAATACATGGCTACTGTCCCTGAGCTTCATAGACAACAATCATATTTGAAACCAACTGAAGATTCCTATCCAGTTCGACACAAGCCATCTAGAATTGTGGAAGAGAGTACATGTTCTGTTCTCAATACAATA	MLIRVVPRAIWLLAFCCSDATSLLGGNWGEIEIDGQVFNKRIILPGVELDEGINVSEKEREVLEYMATVPELHRQQSYLKPTEDSYPVRHKPSRIVEESTCSVLNTI	PGTG	PASA pass	Signal peptide without any transmembrane domain
HSGS210|asmbl_1541|m.18480	asmbl_1541	m.18480	458	310-1686(+)	complete	PGTG_05076T0	0	458	99.56	458	PGTG_05076T0	0	458	99.56	458	PF02469.17|Fasciclin	PGT21_A	1054			Yes	22		Y	6	174.781	2.08676	-83.7569	3.35337e-05	ATGTCTGCTTTCACTTCACTCTCTGGAGCTCTCTTGTTGGCTCTGAGCCTCAACCACGTCTCCGCTCAAGTCCCTGCCAACGTCTCGCCATGTGTTCGCAATTGTGCGACCGTCAAGGTTTCTGAGGGTTATTGTTCAAACCCCCAGATCTTTTCAACGGCTTATGATCAGTGCTTGAGGCAAAACTGCAATGGAGGCGATATTGCAGCAGGCCTCGCCTTGACTCCTGCTGTACTCTGTGCTACTGCCAATCCGCCCCCGACTGCTCCTGGTACCGCAACCCCAGCCCCACTCCCTGTGACCGCTGGTAATGCCACTGGAACACCGGTTCCCGCGGGCAACTCAACTGGTGCCATTCCCAATGCCCTGCGTGCAGCGGGCGCTGGTACGCTAGCCACC…	MSAFTSLSGALLLALSLNHVSAQVPANVSPCVRNCATVKVSEGYCSNPQIFSTAYDQCLRQNCNGGDIAAGLALTPAVLCATANPPPTAPGTATPAPLPVTAGNATGTPVPAGNSTGAIPNALRAAGAGTLATLIGSPAGQSYASELQQGPHTVFAPVDSALAQLPLNSTSPADLTALLNYHTVPGTVDVARLPPTGHAIVRTALRGAPHVNLPANDSQVLVLAAQPNGVLTIIEPTRNITVSNATRADNLEIAGIPNALTIPGTIAATAAAIPELSSLIAAVNGSAPQLFQQLDQTPGLTIFAPINAALANPPPNTNLPGILVNHIVNGTVLYSTTIANVTNATSAGGSHIDFINNGTGTYARSGEKTLLIVQSDIITRNGVIHLVNGLFDPSTATPT…	PGTG	PASA pass	Signal peptide without any transmembrane domain
HSGS210|asmbl_15460|m.18603	asmbl_15460	m.18603	292	1002-1880(-)	complete	PGTG_08638T0	0	292	97.16	282	PGTG_08638T0	0	292	97.16	282		PGT21_A	1693			Yes	19		Y	1	2.36172	3194.39	1352.57	0.00721721	ATGCACGCCCGCCAGCTTGTCACTATCTTGAGCATTTGCCTCTCACAAGCGCATGCTAGAAGTATTCCCACTGTGAGCGACCCGCTCGAGCCAATCGTCAGATTGGTGACGACACCTCACGAGGTTTTGGGAGCTTCCCCTGAACTCAAGGAAACGGAAAAAGCTGCCATTCAACAAAGTCCTTATTTGTATTCTCATCAGATCGCGGCAGGTCTCGCAGAGACCACCGACTCACTCCATTATCTCAGCAGTGAACCCCAAACTGCCTTCAGCTCATTGATGGCGGGGAGTCTGCTTGGATATTACCGCACCATTATGCAGGACCTCCCGAAAGAAACAAAGGAATCACGATTGCAAATTTACCGAAATTCATTTTACTCTCGTACCCGCGACGTGGCA…	MHARQLVTILSICLSQAHARSIPTVSDPLEPIVRLVTTPHEVLGASPELKETEKAAIQQSPYLYSHQIAAGLAETTDSLHYLSSEPQTAFSSLMAGSLLGYYRTIMQDLPKETKESRLQIYRNSFYSRTRDVANHMGPELWNTHATLAKKSLENGLQDVVLEFQKSQMAPAGDEKILKRIEILAQKFKDNKKHQEIMEEISKAVAHMKTHLPYNVNLGEMKYLSTEEVESALKGTNIGGHPDAIPVNYFLVHHEPATHQISPAKTPITNSRQAQLPPSQPKVATAPTAAAAA	PGTG	PASA pass	Signal peptide without any transmembrane domain	PGTAUSPE_10	samelength_above87percentmatch	HSP_Group1
HSGS210|asmbl_15461|m.18608	asmbl_15461	m.18608	249	1268-2017(-)	complete	PGTG_08639T0	0	249	98.4	249	PGTG_08639T0	0	249	98.4	249		PGT21_A	1693			Yes	19		Y	2	1	163.971	163.971	0	ATGCATGCTTGCCAAATCGTTACGGTTTTGGGCCTTTGCCTATCACAAATACGTGCCATTGCGGTTCCACCAGTCGATGAGGCGATTAAGTCCTTTGTCACATTAGTTACGCAGCCTGATGCCGCCCTCGAAAACTCCCCTGGGTTCTCGAGAATTGCGGATAGCCTTCACCAACAGCATGATTTGAATCATGCCAAGTTTCACAACGATCTTATCGATACCGTCAGCCCAATCCTCCAGGCCAACGACAAGCACACACCTTATATCCTCGACAGTTTCTTTGGATACCGAAAGACTCTTGCCACCAAAGAGTTAGATAATCACCCCAAAGTGAAGGCCAGGCGATTGCAAATATACCAGGACGCCTTGTACTCCGAGTTGCACCGTCTAGCCAATCAG…	MHACQIVTVLGLCLSQIRAIAVPPVDEAIKSFVTLVTQPDAALENSPGFSRIADSLHQQHDLNHAKFHNDLIDTVSPILQANDKHTPYILDSFFGYRKTLATKELDNHPKVKARRLQIYQDALYSELHRLANQNTEKFNADTLQDTHNRLLNLLNANAGGHHSAQTSPQQILEEIQGDLAKSVTSTPPMEFHKLTRKQINQQLEETHIAGVPDALLINGELAKKMLSSELRNVARMQQNHPPSPAVTAA	PGTG	PASA pass	Signal peptide without any transmembrane domain	PGTAUSPE_155	samelength_above87percentmatch	HSP_Group1
HSGS210|asmbl_15464|m.18616	asmbl_15464	m.18616	111	343-675(+)	3prime_partial	PGTG_08615T0	3e-79	116	99.1	111	PGTG_08615T0	1e-78	116	99.1	111		PGT21_A	1693			Yes	20		Y	5	345.082	1.61468	-213.715	1.73016e-222	ATGCAGTTCGGCACGCCTACTCTTTTAATTCTGCTCACTGTGGCATCACAAATCTCTGCCCAACTTGTTCCCAAACGCAACGACTCCACTTGTAAGGCAGGCATGGCTCACTACTGTGTTACCAGAAAGCTCCCAGGTCGTGACGGGAAGAAGATAGTTGGAGTATACTCCCCCCTACAGCAGCCAACTAAAAACTGCCATCTTGTTATCAGCAACTCGAAGCGCTCTGAGAACTGCTGTGATCCATTCAAATTTAAAGTAGCTACCGGTGTTCCAGCTGCCTATGTGCCTCATGATCAAGCGACTGGTAGTTTTGTTACTTATGAATCCTAC	MQFGTPTLLILLTVASQISAQLVPKRNDSTCKAGMAHYCVTRKLPGRDGKKIVGVYSPLQQPTKNCHLVISNSKRSENCCDPFKFKVATGVPAAYVPHDQATGSFVTYESY	PGTG	PASA pass	Signal peptide without any transmembrane domain
HSGS210|asmbl_15465|m.18618	asmbl_15465	m.18618	161	561-1046(+)	complete	PGTG_08617T0	5e-119	161	100	161	PGTG_08617T0	2e-118	161	100	161		PGT21_A	1693			Yes	18		Y	12	1.77496	1768.39	996.299	0.00626988	ATGCTAGGGCGACTCTGGTCGATTTACTTCGTTGTTGCTCACTTCACCAACGCCCGAACGACTGGCTTCCCAGCCACTTGTTCAAGCGACTGGTCAGTGGACCGTAGAGAACATGTGGTTCGCTGCCCGAACGTAGAATCTGAGACTCCAATCAAATGCGCCCCTTCGACCTGCTCTGATTTCCCCACCTGCAGCAGCTGCGTCAATGTGGCCTCTCAAGAGCGGCGTGATAGAATGACTTGTCAAAAAGGTTATAACGTCATCGACACTGGTAGCTCGAGCTTCACCATGTGCATCGATGAAGATGAGAGTGCTTTTGAATGCACTGGTGGTTGCGAAGGCACTTTAACTTGCGACAGTTGCGCTTTCGATGTGAACCCATTTCACATGCAACAGCTC…	MLGRLWSIYFVVAHFTNARTTGFPATCSSDWSVDRREHVVRCPNVESETPIKCAPSTCSDFPTCSSCVNVASQERRDRMTCQKGYNVIDTGSSSFTMCIDEDESAFECTGGCEGTLTCDSCAFDVNPFHMQQLQKRANPMVNGMVGGAPGRGGFGPSGLDW	PGTG	PASA pass	Signal peptide without any transmembrane domain	PGTAUSPE_6	samelength_above87percentmatch	HSP_Group1
HSGS210|asmbl_15473|m.18644	asmbl_15473	m.18644	214	240-884(+)	complete	PGTG_08628T0	1e-160	214	100	214	PGTG_08628T0	6e-160	214	100	214		PGT21_A	1693			Yes	22		Y	4	1.11388	10.7215	9.6253	7.56168e-06	ATGCAAATCCTAAGCGGATTCCCATTCATTACCCTATTGGTGTTCTTTCCTTTTATCATCCATGCCCGACCCAAAATTGCGCTTCCCAACGATTATATAATAAAGTCAAAAGGGGATCACTGCCAGATCTTCAGTGCGGACGGAAAGGTTGCCTATCAGTATGCCCCCGAGCTGAATACCCCATCGAGTGGGGAGACCAGTATGACAATCAAGGACGGCTCTACCAAAAAGTTGTTCACATTGGTCTCGAACCATGATATCTGTGCCTACCGCAAGGAAACCTTCACCCAGAGAGAAGGTCCACCTCAGAAAGACAACTTACCTCAGCGAGAATTCCAGTTTGATCCGGAATTCTTCTCCGCCGATGTCTGGCGTTTTAACTTCATCGACAACTCTGGT…	MQILSGFPFITLLVFFPFIIHARPKIALPNDYIIKSKGDHCQIFSADGKVAYQYAPELNTPSSGETSMTIKDGSTKKLFTLVSNHDICAYRKETFTQREGPPQKDNLPQREFQFDPEFFSADVWRFNFIDNSGLRQHFRLKLGITDEGGKIHRVVSGKHDELVGKIKNQKRNDSWLNDPKGVDTVTLSCVDGAPVDELVTLLSLVFYKSHHCPI	PGTG	PASA pass	Signal peptide without any transmembrane domain	PGTAUSPE_246	samelength_above87percentmatch
HSGS210|asmbl_15501|m.18763	asmbl_15501	m.18763	255	528-1295(+)	complete	PGTG_08644T0	0	255	98.05	255	PGTG_08644T0	0	255	98.05	255		PGT21_A	1696			Yes	19		Y	1	1.81487	1644.44	906.092	0	ATGCAGATTCGCCAGCTTGTGACTGTCTTGGGCCTCTGCCTCTTCCAAGCACGTGCTATGATAGTCAATGAACCGTTCGACAATGCACTCAAGTCGTTTGTCATGTTCATGACGCCGTCTGATGCTCCAGTTCACGAATCCAAGAAGTTCCAAAGTGTGGCAGATGCCTTAAAAGACCCTGGGCTTTCAAGTGATCCCCATTCGCTCCAACATATTATGCATCACAGCATCGCACCAATCATGCGTACCAACCAGGAGAACTTACCCTATATCTATGCTGGTTATGATGGATATCTAAGGACCGTCAAGTCAAGTGCGTTGAAGCATGAACCCGCAACGAGGGATCTACGATTGTCATTATACCGAAGCGCTATATACAACGAACTCAAGGCCGTGGTT…	MQIRQLVTVLGLCLFQARAMIVNEPFDNALKSFVMFMTPSDAPVHESKKFQSVADALKDPGLSSDPHSLQHIMHHSIAPIMRTNQENLPYIYAGYDGYLRTVKSSALKHEPATRDLRLSLYRSAIYNELKAVVDSNPEMLTPEKLEHLRGHLLPILNPQAGVHQSNHANPTAKLVEQFREEVEDVFRTEPKGIKAMDREEINKQLEATNKNKNVPAALLINERFGHYLKHHAHHDHHAHFASAGVPSSMHAVPVA	PGTG	PASA pass	Signal peptide without any transmembrane domain	PGTAUSPE_17	samelength_above87percentmatch	HSP_Group1
HSGS210|asmbl_15546|m.18919	asmbl_15546	m.18919	161	227-712(+)	complete	PGTG_08664T0	3e-107	161	98.77	161	PGTG_08664T0	1e-106	161	98.77	161		PGT21_A	1697			Yes	25		Y	8	12.3608	4.18896	-2.95081	0.00252134	ATGCTTTCCTTCACCGCTTTACCATTCCTGTTCAGCCTCGGAACCGTCCTAGTTTCCGTCCCAGCCACCGGCGCCCAGGACATCAGCGGTCTGCCCCCCTGTGCCAGTAACTGCTTAGCAGTCTCATTGACTTCCACTGCCAAATCCTGTGCCCCTACCGACTTTGCCTGTCTTTGCAAGAACTCCGAGTTCATCTCTGCCAGTAGTTCTTGCTACTCCAAGTCCTGCTCCGCCGGCGACTTGGCCAGCGCACAAGCTTGGGGAATCAAGAGCTGTGCCGCCGCCGGCGTCCAGATCGCCGTCGACGGACTCTCTAATGCTACTTCCCCCGGAACCAATACCTCCACCTCGACCTCTTCCAATTCTTCGCCCGTCAACAATACCTCCACTTCCGCTCGC…	MLSFTALPFLFSLGTVLVSVPATGAQDISGLPPCASNCLAVSLTSTAKSCAPTDFACLCKNSEFISASSSCYSKSCSAGDLASAQAWGIKSCAAAGVQIAVDGLSNATSPGTNTSTSTSSNSSPVNNTSTSARPNSAGALPVETGMSFAFGSALVVSLFML	PGTG	PASA pass	Signal peptide without any transmembrane domain
HSGS210|asmbl_15570|m.19013	asmbl_15570	m.19013	122	6646-7014(-)	complete	PGTG_21482T0	2.2e-72	122	100	122	PGTG_21482T0	2.2e-72	122	100	122		PGT21_A	1698			Yes	22		Y	9	1.44	11.11	7.7	1e-05	ATGCGCGCAACGAGTACCGGTTGGGTCATGTGCATGCTAGGGCTCGGGCCTGCCCTCACAGGCTCGATGGAGATCAAGATGAGATGCAAAGCATGCAGCGCCCCTAATCTCACGCCCACATCAACCTGGGCCGTAAAGACCTGTGCCGAGTTCCGCGGGGAGCCGCCCGGCGAGGGAAATTGTGGTAGTAGCATCAGCGCTCGCCGGTGGGCCTGCCCAAGCTGCCCTGTGGAAGAGTGGAGGCGCCAGACCAACACCCCCTTCTGCACCCAGCACCCAAGCACTCCTCCGTCGTTCTTCGTCAGCCCGCGTCCACACCCAAATGCGAGGTTCGGTCGGTTAAATAGAGACCACGCGCGCGAGGACTAG	MRATSTGWVMCMLGLGPALTGSMEIKMRCKACSAPNLTPTSTWAVKTCAEFRGEPPGEGNCGSSISARRWACPSCPVEEWRRQTNTPFCTQHPSTPPSFFVSPRPHPNARFGRLNRDHARED	PGTG	PASA pass	Signal peptide without any transmembrane domain
HSGS210|asmbl_15581|m.19042	asmbl_15581	m.19042	118	1456-1809(+)	3prime_partial	PGTG_20591T0	2e-78	695	100	118	PGTG_20591T0	7e-78	695	100	118		PGT21_A	17			Yes	23		Y	3	3.90691	1	-3.90691	0.053396	ATGGCGGGATGTTCCTCTGCGTCAATTTTATGTTTCCTACTATATTGCGTCCTTACCACCATCAACGCGTCGCCGCTTGTTCAATCTCAGTACGCTTCGGCAGCCTCAGCCCATCCCCATCAGTATATCTTGAGCCCAGACTTCGAGATTACCGACAAACCGAAAACACGTAAATACACCTTTCATGTCACCGAGAGCACAGCCGCTCTAGATGGTTTCCTGCGACCGGTGTTGGCCATCAATGGGCAAATACCTGGTCCCCTGATCGAGGCGAATGAAGGTGATCATTTGGAGATCACCGTCGTAAATCAAATGTCAGTTGGATTGACCTTACATTGGCATGGTATCTATCAG	MAGCSSASILCFLLYCVLTTINASPLVQSQYASAASAHPHQYILSPDFEITDKPKTRKYTFHVTESTAALDGFLRPVLAINGQIPGPLIEANEGDHLEITVVNQMSVGLTLHWHGIYQ	PGTG	PASA pass	Signal peptide without any transmembrane domain
HSGS210|asmbl_15648|m.19289	asmbl_15648	m.19289	193	258-839(+)	complete	PGTG_08686T0	7e-61	93	100	93	PGTG_08686T0	3e-60	93	100	93		PGT21_A	1701			Yes	20		N	3	3.07717	3.85249	1.25196	0.723498	ATGATGCTGTTATCAATATCACTCTTAGTTTCCATGTGGATCATTCAATCAGTGGATTCTCGCAGCCTAGCGCACATTATCACGAGGGATGGGGAAACCCACCGATTCACTAAAAGGGCTAAGCTTATCCCTAATCAGACATATGTACAAATCCAGATCTCTGATGGACCGACTGGCAAATGTGGAAAAAAGGCTGAAGATAAATTCTTGAGCGTTTTTGGCTTAACGCAAGCGCAACTGATCAAACAAAACCCTTTCCAAGGCCCGATTGATCCAATCGACTTGAAAACTTGTAACCAAATGACCAGGTTGGCTGTTGATGCTGAACAAGGTTTCAACAATGCAATTGGTAACCAAAGTACAAAATTTGGCATAGGAAAACAACTTGACAATGGGAAG…	MMLLSISLLVSMWIIQSVDSRSLAHIITRDGETHRFTKRAKLIPNQTYVQIQISDGPTGKCGKKAEDKFLSVFGLTQAQLIKQNPFQGPIDPIDLKTCNQMTRLAVDAEQGFNNAIGNQSTKFGIGKQLDNGKTCNKVLKLTGTVLGLQMEIKLGKADATRLRKLANEINKLQKNIDADARAPNQKQRSFLTS	PGTG	PASA pass	Signal peptide without any transmembrane domain
HSGS210|asmbl_15650|m.19293	asmbl_15650	m.19293	200	83-685(+)	complete	PGTG_08687T0	8e-146	200	99.5	200	PGTG_08687T0	4e-145	200	99.5	200		PGT21_A	1701			Yes	21		Y	6	2.10709	3.29583	1.56416	0.527339	ATGAAGTCTCCATTCAAGTCATTTTTAGTTGCTGGTCTCTGTTTCAGCCAATTGTTGGACTGTAGCCCACTATCACATCTTATGTCAAGGGATGTAAATATCCACAAATTAATCAAAAAGTCCATCATCAAAAGACTGGAGTATTCAGACTTTCAGATCTCAGATGGACTTTCTGGGAACTGCTCCAAAAAGGCTGAGAGGGTTTTCTTGACACCATACAACTTAACACAAGTCACCGTACTCAACACAGGTAGCCCTACTCCCATTGGCCCTGTTAATGGTGTTGCTATTGACAAAACCGATTTGGATGTCTGCAAGAAGATGTCACGAGCAGCCATTGACGCCGAAGATAGCTTTACAACCGCGATAGATGAAAGCGGAGGTCCTAAAACAGAACTA…	MKSPFKSFLVAGLCFSQLLDCSPLSHLMSRDVNIHKLIKKSIIKRLEYSDFQISDGLSGNCSKKAERVFLTPYNLTQVTVLNTGSPTPIGPVNGVAIDKTDLDVCKKMSRAAIDAEDSFTTAIDESGGPKTELGKQFQNGKICNKVLKLTASVLCLQMEIQLGAANSSRRKKLAEQITKLEETILIDQAASGQKQRSVQL	PGTG	PASA pass	Signal peptide without any transmembrane domain
HSGS210|asmbl_15697|m.19418	asmbl_15697	m.19418	297	607-1500(+)	complete	PGTG_08715T0	0	297	99.66	297	PGTG_08715T0	0	297	99.66	297		PGT21_A	1707			Yes	23		Y	3	2.19032	12.133	5.53938	0.0104628	ATGTCAAAGCTATTTCACTTTCTCTTGGTATTCGTAACTTGGGCGAGCATCGTCAGTCCACTATCCTCTCAGGGACCGCCCCCACCACCTCCAGAAAAAAAAACCAATCCTGGACAACCATCCAATATCCCCCAAGGAAAAAATTTCGTCATCAAAGTAGGCAATGAGGAGGCAGCCAAAATTTTCTCGCCAGCTACGATCCAAGCACAGGTTGGAGACATGGTCACATTTGAATTTCATCCGAAGGCTCATACCGTTGCCCAAGCATCTTTTGATAAACCCTGTGAAGTCTTAGCCTCACCAGAGGGAAATGGATTTAATTCGGGAAAACAAACCGTTGAACTGAAAACGCCAAACAGTAATCTTCCGAGATGGACAATGCAAATTACGAAACCTGAA…	MSKLFHFLLVFVTWASIVSPLSSQGPPPPPPEKKTNPGQPSNIPQGKNFVIKVGNEEAAKIFSPATIQAQVGDMVTFEFHPKAHTVAQASFDKPCEVLASPEGNGFNSGKQTVELKTPNSNLPRWTMQITKPETIWFYCDPHCGLGMVGAINPPTSGEKTFEKYVENSKKAGSKPKNLRAGSAAAPGDPALRLGENPGDKNAGRLADKAGGQTTDLAGAKPGGQSGTLQRGPPKTANEVATLNANSASVDGKDPSTLASKGKDGGSGAASYFMEKRRAIISSVSLSMILPGVLTTIY	PGTG	PASA pass	Signal peptide without any transmembrane domain	PGTAUSPE_195	samelength_above87percentmatch
HSGS210|asmbl_15705|m.19444	asmbl_15705	m.19444	360	679-1761(-)	complete	PGTG_08719T0	0	360	100	360	PGTG_08719T0	0	360	100	360		PGT21_A	1707			Yes	19		Y	2	1	7.16356	7.16356	0.000741553	ATGATATCAATTGTTCGTTGTATGGTCACAACCATACTCATTGCTCAAGTGTGGGGGCTGCAAATTCCTGCACTAGTCACTCATAATCACCATGCCGATCACTACATGATCTTGGACACTCAACATAACGAGAGCCCTTTCTTCTGGAAGAAACAATCAATCTTCGAAACTCCCCCTCCAAGTTTTCTCACAAAGGAATCTTCGCGCCTTGAAGGCGGAAACCGATTCTTAGCCGATCGCACCAGAATTGGAAGAAATGCGAAGCATCTGGACGAGCAGGGTAGCGATCACAGCATTTCCAGTAACTTCAGAATTGAACAGGTGAAAAATCATTACGACCGCCCATTGGCTGTTTATAATGGTGTCCCTGGGGAACCTGTTATGAAGTTCGAGCAAAAT…	MISIVRCMVTTILIAQVWGLQIPALVTHNHHADHYMILDTQHNESPFFWKKQSIFETPPPSFLTKESSRLEGGNRFLADRTRIGRNAKHLDEQGSDHSISSNFRIEQVKNHYDRPLAVYNGVPGEPVMKFEQNEEGMLRWIPKKRFLLATSNDGAVLDEELYDFMVYPLLTAIQENRANRAMTHYLHAKTWQARFREFYRRTGNISNTVFTADAKYTMFHVEHEATKNWHFDSLTVGPPRLNENAYARFIKNEGHENLHVIQTGITSVELKNIVIPPGDSAEVLFDPMFPWVLVSSIDGEIDEKTYDCLIRMPLTKARKRGKEGQGGSEQPWIADSTSNSSGPGNVDTLAAQGVNRSTRP	PGTG	PASA pass	Signal peptide without any transmembrane domain
HSGS210|asmbl_15720|m.19478	asmbl_15720	m.19478	287	123-986(+)	complete	PGTG_01869T0	0	287	97.92	287	PGTG_01869T0	0	287	97.92	287		PGT21_A	171			Yes	20		Y	3	1	242.338	242.338	0	ATGGCTTTCAAACTCACATGTGGTCTTATCATGGCTTTGTTGTCATCAGTAACCCGCTCAACGGTCCCAGGAGTGGTGCCAGTAGGAGGGGGGATCTTTGAAACTGGAAATGCTGAAATGAGTCGGGATGTGCTGTATCCCTGTCAGGGCGATGCCTACACATGGAATAGTGTAATTGGTGCCATTGTCCAAGGGGGAGGGAGTCTCATTAAAAGAAGCCCTGAAGGAGAGAAAGCCATGCAGGCCGCTCGTGATAAGGCTCCGGGACCTGAGAAATCAAATGAATACATCAAGAAGAAGCTTCAATGGCAATCTGAGCTCCCAGCTGAGAGTGAGGCTGGGAATTTCTGGGAGGAGAAAGTCTACAGGGACAGAAGGAGGGTTGCCTTGATCAAGAAT…	MAFKLTCGLIMALLSSVTRSTVPGVVPVGGGIFETGNAEMSRDVLYPCQGDAYTWNSVIGAIVQGGGSLIKRSPEGEKAMQAARDKAPGPEKSNEYIKKKLQWQSELPAESEAGNFWEEKVYRDRRRVALIKNEFPYGLPPPVDHWMLWIRTCPFTEVAFEPLSHETLPNPDFLRSIRRKSLLRYLNYYDFYGYSGISEDVINRFRLSGFYHPTEDTVWKDPESSEVVTRLEGIEAMHWLGRHVLKVIHVKFSPEKYEILFNRSTDRWKSVVDPDHFHVIVKPKSTS	PGTG	PASA pass	Signal peptide without any transmembrane domain			HSP_Group1
HSGS210|asmbl_15729|m.19506	asmbl_15729	m.19506	231	424-1119(+)	complete	PGTG_08735T0	1e-176	231	100	231	PGTG_08735T0	5e-176	231	100	231		PGT21_A	1714			Yes	28	ExpAA=18.66|PredHel=1|Topology=i7-24o	Y	6	3.69454	108.31	29.3161	4.1556e-05	ATGTGCTGGAGTAGCAAACCCTTTGTTCTTTACCTATTGGCCATCTTCCCTCTTTTCACCCTAATCCATCCTTCATGCTCGGCCTCTCATCTCGAACGCCGCAAACACAAGCACAGGCACTCCGGCCCCCCTCTCAATTTCCTTTATATAATGACACAACCTGTTGACTATACCAACGGCCCACTGAAGATCTACGCCGCAGACGGCACTATCGCTTACGAGTTTTCTAAGGTCCATCTGGACTCCGATCAAGGGCTCTCCACCTGTGAGCTTCAGACCGGCTCTTCTCAAACTGTCTTTGACCTTGTCTCGTTAAATGATTTTTGCGCTGTCAAGACAACTTTCGAGGAGCCGAAATCCCCAACATCAAAACATCGAAGAGTTGAGATTTATCCACGC…	MCWSSKPFVLYLLAIFPLFTLIHPSCSASHLERRKHKHRHSGPPLNFLYIMTQPVDYTNGPLKIYAADGTIAYEFSKVHLDSDQGLSTCELQTGSSQTVFDLVSLNDFCAVKTTFEEPKSPTSKHRRVEIYPRGMLKDKWRFSYIDDAGVRQNFKFNRGFANKGGQIYAQVNGHDGDLIAELKNERRKDSWLTKGSEKVSVYTLSCAENSPREQLIAFMALVFTRVSHCGL	PGTG	PASA pass	Signal peptide with single ovelapping TM			HSP_Group1
HSGS210|asmbl_15753|m.19589	asmbl_15753	m.19589	597	273-2066(+)	complete	PGTG_08747T0	0	597	99.16	597	PGTG_08747T0	0	597	99.16	597		PGT21_A	1718			Yes	20		Y	5	25.5641	31.5181	1.2329	0.452139	ATGAAAGTCAGACTGACAGTCATCTCCACCTTACTCCTCATCACCAACAAGAACCAAGCAAACATCCACCAAGAACCTCAACTCATCTTCAATTCAAACCGACAACAAGATTTCGTTGACGATCGTCCCCCTGGAACTTATCTCGGCTGGTCTAGCTGGAGCTTACAAGCCTACAGAGGAGAGGGATATGGATTCTATTGGTTGACTGAACGGAACGTTAAGGCCCAAGCTGATATACTCTCCAAAGAGTTCTCTGAATTTGGGTACGACCGAATCAACTTGGATTCTGGCTGGCAAGATGCTGAACTCGATGAATACGGTCGAACGGTGCTCAATACTCAAACTTTTCCTAATGGAATCCATCATCTACAGTCGTATCTAGCGCAAAGAAATCTCAAA…	MKVRLTVISTLLLITNKNQANIHQEPQLIFNSNRQQDFVDDRPPGTYLGWSSWSLQAYRGEGYGFYWLTERNVKAQADILSKEFSEFGYDRINLDSGWQDAELDEYGRTVLNTQTFPNGIHHLQSYLAQRNLKLGLYYLPGIDSRAVHNQYPVMNTDYTADQIIQCPIIHHPSGRKRRTNCQRPMANAFNAGYPLNYSHPGSQMYINSVVDGLYSWNVSFVKLDALVPGSSFDPADYTKCDTRADLAAWRRAIDSRYEEEWKHVGRERIWLVASWAIPTIEGPTMDLNADSWRVEQDIEAYGERMTTFDRVIRNIKTAALWTSVEKNRAWRGLIDLDSLLVSDMTYEESKSTVTLWAVLGSPFYLGDDLTKLPESRKALVKNVEVLEVARLASWNPARL…	PGTG	PASA pass	Signal peptide without any transmembrane domain
HSGS210|asmbl_1576|m.19613	asmbl_1576	m.19613	78	959-1195(-)	complete	no hit					PST130_10903	5e-10	149	36.59	82		PGT21_B	10553			Yes	14		Y	0	1	2.68185	2.68185	0.234721	ATGCTTTTGAAAGCTCTACTATACATTGAGTTCCTCCAGGCTCTACCAACATTCGGCTTGCCTGCACAAAATGTCATTCAACAGGCACCTAAAGGAAAACCTGTACATCATGTTCAATTCCACCAAAGATTGATGAAAAGAATGGAGGAGGTAAATGCAACTGGAAAAGCTTCTGCCACAGTGGCTTCAACTGAGTCACGTATGTCTGTCTCAAATTCACCTTTTTCTAATGAGTAA	MLLKALLYIEFLQALPTFGLPAQNVIQQAPKGKPVHHVQFHQRLMKRMEEVNATGKASATVASTESRMSVSNSPFSNE	PST130	PASA pass	Signal peptide without any transmembrane domain
HSGS210|asmbl_15777|m.19655	asmbl_15777	m.19655	556	90-1760(+)	complete	PGTG_02337T0	4.50126e-13	324	33.3333	173	PTTG_25341T0	2.47e-14	176	32.716	170		PGT21_A	1718			Yes	18	ExpAA=15.26|PredHel=1|Topology=i7-29o	Y	11	1.1	32.87	29.82	3e-05	ATGCTTCTCCAGTTTATGCTCATCAGTGTGTGGTCGGTCTCCGCTGCCTTTGGAGCCTTTGTTACATCAACTGTTCAAACTGCAGTGAAGAGCAGCGACCGTCGGCCCCCTCTCTGTGCAATCCCATCTCTCAGAGAAAAAAACAAACCATTGGAACAAAGTCAGTTCACTTGGTTGACTCAAGAGCATCTCCAACTCCCTGTAGAGAAGATGTCTCCGGAAGAGGAGTTGAGGCTAAGGAATAAATGGGCAGAAAACCAAACACAATTGGGAATTCTTTTTCAAGATTCAGAGGAGCTCAAAAGGCTTCATGTGGCTCTTCATCAGGATGCTGGAGAATACAAAGGCTATAGCTTTCTCAAGAAGGCAAGGAAAACATCCAAAAGATTAAAGAAAGTG…	MLLQFMLISVWSVSAAFGAFVTSTVQTAVKSSDRRPPLCAIPSLREKNKPLEQSQFTWLTQEHLQLPVEKMSPEEELRLRNKWAENQTQLGILFQDSEELKRLHVALHQDAGEYKGYSFLKKARKTSKRLKKVTSIFKQLKLLELGGLEPKFSNFKNLEALLKQSKEDAEMIKKLPPQAFPFIAKHSWRKLGKSCVNELEELIVQYSYSYISDIHHRVNHKGGCTVFLPYAFKTIDFFFKNNFVNQETVKNLFQKQEILRMTANYNFDYFVPNIPYGINELTTDCDKLWFWPLRLSIFKEMSEKDERRMNFETLHQKLIQLLSYNYFNLGINECRNIHESLLSRKYLDQFKYIEEPKESILSPVPNGQVASKNYNYTELEEDYKSLLELMLKLEAMESD…	PTTG	PASA pass	Signal peptide with single ovelapping TM			HSP_Group1
HSGS210|asmbl_15815|m.19789	asmbl_15815	m.19789	115	211-558(+)	complete	PGTG_09289T0	6e-78	115	98.28	115	PGTG_09289T0	3e-77	115	98.28	115		PGT21_A	1719			Yes	19		Y	6	1.56423	8.15281	5.21202	0.000971343	ATGCAATCATTTTTGTTTCTGTCGGCTTTGATGGCAATCATTCTTGATGTCCAAACTGCTCATGTCGACATATCAGCCTTTGCATGTCCAGATTCAAAGCAAAATCAGCCCGTGTGCATCATCTCTGGTAATCTCCGTAAAACCCTTGGCCAAGTTAGCGTGCAAAGAGCAGTACCCTCACCTGTACACTTAGACCGTTCTATCTGTGGGGATATTAGTCTCTTTGAGACTTCAATGGATCAAAAGTGCTGCTCTGATAGCTTGAAATTAGATGATAAACCAGTGGTAAAGGGCATGTTTTTAGTTAGCAATGATGATATCAAGGACTCTTGTGGAGATCCAAAGTGA	MQSFLFLSALMAIILDVQTAHVDISAFACPDSKQNQPVCIISGNLRKTLGQVSVQRAVPSPVHLDRSICGDISLFETSMDQKCCSDSLKLDDKPVVKGMFLVSNDDIKDSCGDPK	PGTG	PASA pass	Signal peptide without any transmembrane domain
HSGS210|asmbl_15835|m.19862	asmbl_15835	m.19862	896	570-3260(+)	complete	PGTG_01888T0	0	896	99.78	896	PGTG_01888T0	0	896	99.78	896	PF01055.21|Glyco_hydro_31	PGT21_A	172			Yes	22		Y	7	82.9694	1.38441	-59.9312	1.92973e-18	ATGATACTATTTTCAGTCGCAGCTTCACTCTGGTGGCTTTCAGCAGTGTTATCTGTTTCTAGAGCAGAAAAATGCCCGTCTTACGTGCTCTCGGAACTAAACAAAACCGTGGACGGATTCGATGCGTCACTAATGCTGAATGGTTCACCATGCCAAGCTGATGACATTGCATCTTTGAAATTGATTGTGAATTATGACACAGACGAGCGTCTTCACGTTCGGATTGTGGACGCTGGGAAGAAGCGTTACGAAGTCCCAGATTTTCTGTTTCCACGTCCTATCCACTCTACGAATGTGCTCCCAAAGAGTTCTGCCAATACCGGTCTTGTGTTTTCATACGAAACTGCACCCTTTTCTTTTACTGTTTCCCGCCGAAGCACCCGGGAAGTTTTATTCTCA…	MILFSVAASLWWLSAVLSVSRAEKCPSYVLSELNKTVDGFDASLMLNGSPCQADDIASLKLIVNYDTDERLHVRIVDAGKKRYEVPDFLFPRPIHSTNVLPKSSANTGLVFSYETAPFSFTVSRRSTREVLFSTISHPIIYRDKHIQIATQLSPNANIYGLGESTDTFRIKLDGNGTRRTMWARDAYGTQKGTNLYGTHPIYYDHRPNGTHGVFLLNSNGMDITLNKESIQYDVTGGVLDFYFLAGPSPVKVAEQYSALAGLPAMIPYWSLGFQQCRYGYSNYVEVAEVIANYSKAGIPLETMWTDIDYMYKRRTFTLDPDYFPLNRMQEIVKSLHKNNQRYVMMIDPAVAYQPGDKGTFDRGTEADVFMKEKDGKVFQGVVWAGVSVYPDWFHPNAEA…	PGTG	PASA pass	Signal peptide without any transmembrane domain
HSGS210|asmbl_15837|m.19876	asmbl_15837	m.19876	435	281-1588(+)	complete	PGTG_01889T0	0	435	99.77	435	PGTG_01889T0	0	435	99.77	435		PGT21_A	172			Yes	21		Y	7	9.46998	99.8284	10.5416	8.40557e-07	ATGATTTTCGGCCGAACCGAAGCTTTGATCTTCTTCACATCACTCGTTGGGCTTTCTGGTGCCCACAGAGCCATCCGTCCCCGGGCTCTACCCTCAACTCAAACTGAGTCTTCCGGAACTCCCCAGACAAACACCAACCCACCCATGCTTAATACTGCCTCTGATAATACTCCCAAAACTGTCTCCAACCGCACTCCCAGTACTGTCCCCGACCCAAGTCGCAGTACTGTCCCCACCCGCAACCCCAATAATGTGGCCAGTTCCAGTCCTGACACTGGCTCAGATGCCCGTAATACTGGCTCAAATGCTCTCAACACTGGCTCGGATGCTCGTAACACTGGCTCGAATGCTCGCAAGACTGGCTCGAGTACTCTCAACACTGGCTCGAATGCTCGCAAC…	MIFGRTEALIFFTSLVGLSGAHRAIRPRALPSTQTESSGTPQTNTNPPMLNTASDNTPKTVSNRTPSTVPDPSRSTVPTRNPNNVASSSPDTGSDARNTGSNALNTGSDARNTGSNARKTGSSTLNTGSNARNTGSSALNTDSSARDTDSSARDTGSSPSTNSAYPPDHRDWEYLNGIPWWKTDPTQQDHLRFHCYLSMASYGDYTTLCPSTFTKGFTVLEEFSTKAGQAGFTALIPEMEKVVIVFRGFENDDALNWNPVTMEDLVENCPGCQVAAGVKKLYLSVKEATNNWEVAKKKVAETGLKFSVTGHGIGGAVAALAGLELGAQGYVHYSHNQGMPRAFNYAAAVRYDNLFQVLAGQSIVSENDYMVQKYPLGPFYHLGTKVKITGEMQQWLTNC…	PGTG	PASA pass	Signal peptide without any transmembrane domain			HSP_Group1
HSGS210|asmbl_15878|m.19988	asmbl_15878	m.19988	90	3-272(-)	3prime_partial	PGTG_09336T0	1e-44	123	92.22	90	PGTG_09336T0	5e-44	123	92.22	90		PGT21_A	1721			Yes	19		Y	3	22.4938	1.03781	-21.6743	0.00246482	ATGCGTTGCAACACCGTCATTGCTTTGTCTTTCGCTTTTCTCCACTCGGTCTTTGCCGAGTCTGTCTCGCCCCGAGGGTTCAGCGACCTTTTAGGAGGCCTCCCCACCGACAACTTGCTCGGCGGCGGCAACCAACCGGGCGGTGACATGCTCAGCGGCCTCGGATTCGGCGGACAACCCAGCGAGACCTCGTGTGCCGACCAATCTGGGCTCCTTGTTAACGCTCAAGTGCTCGGTCACACCCGTTGCTCCGGCAGTGGCGGTGCCGGC	MRCNTVIALSFAFLHSVFAESVSPRGFSDLLGGLPTDNLLGGGNQPGGDMLSGLGFGGQPSETSCADQSGLLVNAQVLGHTRCSGSGGAG	PGTG	PASA pass	Signal peptide without any transmembrane domain
HSGS210|asmbl_15895|m.20078	asmbl_15895	m.20078	287	861-1724(+)	complete	PGTG_09326T0	4e-134	250	84.52	239	PGTG_09326T0	2e-133	250	84.52	239		PGT21_A	1721			Yes	22	ExpAA=19.30|PredHel=1|Topology=i5-27o	Y	12	61.6318	56.406	-1.09265	0.793647	ATGCCGACTCGTCTGATTTCAGCCGGAGGATTCGTATTAGCCGCTCTGGCCGGTCTGGCGGGGGCACGGGTGGACCTAGGCGGCGGCCACATGGGCCTGGCGATGGCCCGGACGAGCTGCAGTGGGGCACACCGGGTAGCCTGTACGGAGCTCGACGACGACTGGCCCGATATGGGGCTCGCATGTCCCCTCGCCCACCATGACATCCCCCGCCACACGCTCGCAATGATGTCGGCAACCATCATCCAGCTCGGCCACTACAAACCCGTCCCCGTCGATCAGTTCCCCAGCCATCAGTGCTACACCACCCCGCCCAACGCAACCGTCTCGAGCTATGGGTTCATCAGTCAGGGCTCCTTTGACATGTGGTTCTTCGCTCATGATAAGTGCGATTGCGAA…	MPTRLISAGGFVLAALAGLAGARVDLGGGHMGLAMARTSCSGAHRVACTELDDDWPDMGLACPLAHHDIPRHTLAMMSATIIQLGHYKPVPVDQFPSHQCYTTPPNATVSSYGFISQGSFDMWFFAHDKCDCEEEQMPKCGISATEKEKCNLRTFTLCKVTKKTEICKPKHHPGWKPISDSSGVRKATDQERTKEEKAEEGSKQPEWDGGRGGEDNQVRARPSPAARVDVRRPLLILVEDHGALGLLGLHLSTSTLQNFDRKQPCFLRPCKALIRLFRSLFFSDKLS	PGTG	PASA pass	Signal peptide with single ovelapping TM
HSGS210|asmbl_15899|m.20122	asmbl_15899	m.20122	608	110-1936(+)	complete	PGTG_07879T0	1.76629e-25	559	27.9605	495	PGTG_07879T0	9.51e-27	557	25.9717	495		PGT21_A	1721			Yes	22		N	10	1.22	10	8.19	0.0005	ATGCATCTTTCAGCTCTTTGCTTTTTGAAGCTTGTCCTTCTCGGAATAATTGGGAGAGGTGTATGCTTCCTCACAGCCGAGAGATTGCTGGAGATGAGCAAGGATGAGTTTAGGATTTGCAGCCGCGCAAGAGAGGATGCAACAGAAGAACTGGACAAGCTGATGCAAAATGATCACAATGTGAATGAATTTGGTAAAAAAATAACTGGGGAGAGATCCATGATCTTCAATAAGAGAAAGGACTTTAGTGAGTGGGAGAACTCATGGGCAGACAATAAAACCGAATTGATGCAAAAGCTTTGCCAGAAGTTTGCAAATCTTCTCAATCCTTGCTTGTTGCACACACCGGGGATTTTTACCACTCGAGAAAAAGAAAAGGAGCTACGTGGCAAAATCATG…	MHLSALCFLKLVLLGIIGRGVCFLTAERLLEMSKDEFRICSRAREDATEELDKLMQNDHNVNEFGKKITGERSMIFNKRKDFSEWENSWADNKTELMQKLCQKFANLLNPCLLHTPGIFTTREKEKELRGKIMSIQNNINDILSKQMGMEDDKTIPDETKKLTLTHKTIDDKSTPEMKVLSIMYTLENVWQMLESEGSLPKDSRNLQRLYSTLFYLNDIVVEFLIESEKHGLTTGPGFLKMTYLNNKKIILDQEKWGSIFFYYLWGKLPHKIDATTLYLNFDFHSSFEESLFTQELHHFLKVNTEEGNEHVWCENMIGRCYIALQIQSFNPKESYMEKEQQKLAELTSFFLTYTSDHSIRGSTKITFDQYMEHFLVKCGLITSILDWNSIDSFSESEMV…	PGTG	PASA pass	Signal peptide without any transmembrane domain
HSGS210|asmbl_15913|m.20166	asmbl_15913	m.20166	87	251-514(+)	complete	PGTG_09318T0	5e-58	87	98.86	87	PGTG_09318T0	2e-57	87	98.86	87		PGT21_A	1721			Yes	24		Y	8	11.9021	554.641	46.6	0.000229294	ATGCAAATCACCACCGTCTCCATCTTGGCCATCTTAGCCACCCTCTCAGCCGCCACCCCGGCCGCTGATGCCCATCAGCAGCTCCAGGCTCGCGCCGTAAACTGCAATAACATTGTGCCCGCATGCTTTGGCGGGAGTAAAGGCGCCAAGACTAACTGCCGCTGCAAGGGGCAGAAGGGCACCTGTGACTTATGGACTTGTCCAGGCTCCAGCGCCGGCGCTATGGTTTGCGGCCAAGAAGAAAGTGGCTGCGTCTTCCTCTAA	MQITTVSILAILATLSAATPAADAHQQLQARAVNCNNIVPACFGGSKGAKTNCRCKGQKGTCDLWTCPGSSAGAMVCGQEESGCVFL	PGTG	PASA pass	Signal peptide without any transmembrane domain			HSP_Group1
HSGS210|asmbl_15927|m.20203	asmbl_15927	m.20203	349	281-1330(+)	complete	PGTG_09333T0	0	349	99.14	349	PGTG_09333T0	0	349	99.14	349	PF01223.18|Endonuclease_NS	PGT21_A	1721			Yes	21		Y	2	47.2058	79.1141	1.67594	0.217241	ATGGCATCAACACTGTCTCACTCCGCCGTATTTGCAGCAGGCTTGCTGATTGGAGTTGGATCAATAGTTTACTCAAATCAACGCTCAAGTCATCCAACTCACTCCTCTCACTCGGATAACCAGAACTCCATCAATACTATTCCCACAAACTCAGTCAGCAGCCAACAGGCTCCCTTCCAACAACAACACTTTTTCTCAGTCCCACAAGCACCATCTACCCCTCTCAGCCAATCCTCATCACTCAAAGAGATCCTCAGATTCGGCAATCCTGGTCCAATCAGCGATTTTTTTGCCAGGGAGGCATACGCAGTTGGATATGATAGAAGGACCAGAAATCCTGCTTGGACAGCCGAACATCTGACGAGCAGTAACCTCAAAGCGAGTGATAGTGATGATAAA…	MASTLSHSAVFAAGLLIGVGSIVYSNQRSSHPTHSSHSDNQNSINTIPTNSVSSQQAPFQQQHFFSVPQAPSTPLSQSSSLKEILRFGNPGPISDFFAREAYAVGYDRRTRNPAWTAEHLTSSNLKASDSDDKPDRSHSTFHEDMSIPSQFRSKLSDYFRSGYDRGHMVPAADDKRSQSAMNQTFLLSNIAPQVGEGFNRDYWAHLEGFVRQLTNSFQDVYVFTLPMYLPKQDPVTKKQIVSYEVIGNPPNVAVPTHFAKVVFATGGKLDSAGKGVLGSFVLPNDKISNDQPLTSFEVPVESVERSAGLNLLPESVKTNPVRLCSTVQCDSILKTLSQITYNKPKKPAK	PGTG	PASA pass	Signal peptide without any transmembrane domain
HSGS210|asmbl_15938|m.20254	asmbl_15938	m.20254	87	152-415(+)	complete	PGTG_21563T0	6.9e-46	87	98.85	86	PGTG_21563T0	6.9e-46	87	98.85	86		PGT21_A	1721			Yes	18		Y	8	34.95	114.34	3.27	0.00956	ATGCAAATCGCCACCGTCTCCATCTTGGCCATCTTAGCCACCCTCTCGGCCGCCACCCCGGCCGCTGATACCCATCACCAGCTCCAGGCTCGCAAAGTAAACTGCAAGAACATTGTGCCCGCATGCTTTGGCGGGCAAAAAGGCGAAAAATCTACATGCCGCTGCAAAGGGCAGAAGGGCGACTGTGACTTATGGACTTGTCCAGGCTCCAGCGCCGGCGCTATGGTTTGCGGCCAAGAGGAAAGTGGCTGTGTCTTCCTCTAA	MQIATVSILAILATLSAATPAADTHHQLQARKVNCKNIVPACFGGQKGEKSTCRCKGQKGDCDLWTCPGSSAGAMVCGQEESGCVFL	PGTG	PASA pass	Signal peptide without any transmembrane domain			HSP_Group1
HSGS210|asmbl_15963|m.20321	asmbl_15963	m.20321	133	238-639(+)	complete	PGTG_06193T0	2e-28	135	47.52	141	PGTG_06193T0	9e-28	135	47.52	141		PGT21_A	1722			Yes	18		Y	1	1	4.40289	4.40289	0.0287401	ATGAAAGCTTCTTTTCCATCCATCTTCCTCATAATGCTCACAACCTCACTGGCAAGTAGAGCAATAGGTCTATTGGTAAAAGAACGCAGCGCCAAGGTGACCGATCCTTTGGTCAAACAATGGGAACTGGCCCCTCACATCCCATCTCGTTATAACCCACCCAAAGAAAAGATTCTATACATCTCGAAGGATTCCGGCCTTGCATTTTTCCCTTACCAACCTCACTGGCTCGTGCACAATCAGTTGACCTGTCCGGTTACAATAAAAATACACTTCAAGGATGCCAATAATCAACCTTCAAATGTTGATCGCACCATTGACCCTGTTTCCTCTAGTGATCTAACTCTAAATTCCTCTGAAGGACTAACTATAGATGTTCTTTCTGTAGGAGAATTGCAA…	MKASFPSIFLIMLTTSLASRAIGLLVKERSAKVTDPLVKQWELAPHIPSRYNPPKEKILYISKDSGLAFFPYQPHWLVHNQLTCPVTIKIHFKDANNQPSNVDRTIDPVSSSDLTLNSSEGLTIDVLSVGELQ	PGTG	PASA pass	Signal peptide without any transmembrane domain
HSGS210|asmbl_15970|m.20370	asmbl_15970	m.20370	135	123-530(+)	complete	PGTG_21568T0	3e-51	1191	98.86	88	PGTG_21568T0	1e-50	1191	98.86	88		PGT21_A	1726			Yes	24		Y	2	1.45008	1.51518	1.04489	0.970451	ATGACGATCCTCCACACCAAGACGATCGGAGCGATTCTCGTAATTCTCTCTTGCTGTAGCACTTCCCAGGCCTCCAAATTAGAGGGTCCGATTACGGATAGCGTCGAAGCAGCCAAACAGCTGGCGAACTCCCATCAAGTTGGATTAGGTGACTCGGATATCCCTCATAACACCCTCGGCCTACCGACTGATCCACTGATATCAAAGACCAATCCATCGAGGTCCCAGAGCCTACCACTGAATGGGCAGAAAAACTCATCCCCAGGTGCTTATTACGTTCAAACCCGTCAGAACTTGGCTGGGCTGGCAGTCACTTACAGCCACTCGACCTGGGCACTCCGCCCGAATCCCCCTCTCCTAAAAAGCATCGGAAAAGTCGCGGGCGAAGCAGGAGTGCTG…	MTILHTKTIGAILVILSCCSTSQASKLEGPITDSVEAAKQLANSHQVGLGDSDIPHNTLGLPTDPLISKTNPSRSQSLPLNGQKNSSPGAYYVQTRQNLAGLAVTYSHSTWALRPNPPLLKSIGKVAGEAGVLVR	PGTG	PASA pass	Signal peptide without any transmembrane domain
HSGS210|asmbl_15975|m.20375	asmbl_15975	m.20375	489	929-2398(+)	complete	PGTG_09377T0	0	489	99.59	489	PGTG_09377T0	0	489	99.59	489	PF00026.18|Asp	PGT21_A	1726			Yes	21		Y	4	12.739	18.5276	1.4544	0.140938	ATGAATACTCTTTTCTTTATATCCTTCTTCTTAAACATATGCCTTAGAGCTGCTTGTGATTCCTTGCCAATCTATCAGCATCAACCTTCTGTTTCTAAGACACAGGGAGCCCGTTTCAACAACGCAGATTCAGATTCATCCTCTTCCGAATACGTAATTACCCAATCTAATGGTTTTTTGGCCAAGTATAGCTATTTGGAAGCCGTTGGAGAAGATGACAGTCCGGACACCAATTCAACTGGCACGCTTATTTTAGCAACTAAGACATCGCAGCCTTCGTCACTCACTTTGACCAATCGACTAAACATGGAGTACTATAGCATCATCAAGATCGGCACGCCCCCACAGGATTTCCGGGTCCAAATCGACACTGGCTCTACGGGTTTATGGATCGCGACC…	MNTLFFISFFLNICLRAACDSLPIYQHQPSVSKTQGARFNNADSDSSSSEYVITQSNGFLAKYSYLEAVGEDDSPDTNSTGTLILATKTSQPSSLTLTNRLNMEYYSIIKIGTPPQDFRVQIDTGSTGLWIATYNSSMKESLENTDVGGSLFYYKKSSTFQSSDVAYTIPYADSSYASGIVVYDTVQQGSYSVKDQPFGAMTVTSKGMFEGSASGILGLSFNDDSANNGIYPFWQKAKIDMFSISMSGFKDAPLSKTDSPDKPEQPGGVFTLGGVEKSLYTGDINYVRLSSTTHWQIPIDGLKFNGALIDNSQSDSVMIDSGTSLIGIPAPLVHAIYQNIPGATAGKGAYKGYYHFPCDTNPQLSMVFGGIEYAISADNFKAQKVQGDESRCYGSLFST…	PGTG	PASA pass	Signal peptide without any transmembrane domain
HSGS210|asmbl_15982|m.20405	asmbl_15982	m.20405	135	35-439(+)	3prime_partial	PGTG_09382T0	9.4e-69	484	98.52	133	PGTG_09382T0	9.4e-69	484	98.52	133		PGT21_A	1726			Yes	21		Y	1	2.01	1.23	-1.63	0.5916	ATGAAGAATTCTATTTATGGTCTTGCTTTAGTCAATTGCCTTTTTTCTTTAGAAGTGGGCGCAGCTTCAACCAGTTTCTCTACCCAGTCGCAAATCGCTCAGCTCAAAAGACACGTCGGAGCTGCAGCTCTTGCCCCGAAACCAATTGAGAAAGAACCAGAGATCGAAACATCAATTGGCAGTTTGGAAAGCTCGTTTAACACCAACACCCCAGATCATGTGCTACCCACGAAGACAAATGATGAATCCTCGACTTCAGTCCTACAGGCCAATTCTCCTCCGCCAAAAAGACGTGCCAGAAGAGACCTGCTCGATTTCTTTGCCAAAGCAAAAGCGAAATCCTCTGGCAAGGCAGCAGCTTCCGCAACGGGCGCGGCGCATGCTGCGAGACAAATTAAC…	MKNSIYGLALVNCLFSLEVGAASTSFSTQSQIAQLKRHVGAAALAPKPIEKEPEIETSIGSLESSFNTNTPDHVLPTKTNDESSTSVLQANSPPPKRRARRDLLDFFAKAKAKSSGKAAASATGAAHAARQINPF	PGTG	PASA pass	Signal peptide without any transmembrane domain
HSGS210|asmbl_16025|m.20544	asmbl_16025	m.20544	275	279-1106(+)	complete	PGTG_21578T0	1e-105	490	98.28	174	PGTG_21578T0	6e-105	490	98.28	174		PGT21_A	1728			Yes	19		Y	6	25.9571	14.8853	-1.74381	0.167587	ATGGTTCGAAAATGTATACACCTGCTCCTGCTAGCGCATATCCACCACCTCCTAGCTGGGTCCCCGGCCCGAATGACAAATGCGGAAAGAACGGCACCGTTATACCCGACAAATGTGCCTCATTCTGCTCGTGCGCTTCTCATTGCAAGGACGACAATTGTATCTCCCAATGTGGTAGCAAAGGCAACAAATGCGACAAAAGCAAATGTCCGGCTCTTCCACCACCCCCGGCAAACCCACCTCAACCTGGCCACGATTCCGACAAATGTCTCAACTACTGCAGCTGCTTGGAACACTGTGGAACCGAACAAACGTTGCATCAAGTCAAACTGCAAAAAGATCAAACACGGATGTGAAAATGATCAGTGCAATGCCAACAGCAACCCACCACCTTCGGTC…	MVRKCIHLLLLAHIHHLLAGSPARMTNAERTAPLYPTNVPHSARALLIARTTIVSPNVVAKATNATKANVRLFHHPRQTHLNLATIPTNVSTTAAAWNTVEPNKRCIKSNCKKIKHGCENDQCNANSNPPPSVNPAPPTTDPTPPPSNSGGSKNPGQAPKKEKKKPKKKKQDKSGNGSDGTGSDGTGSDGTGSGNTGSGNTGSGNTGSSGTGSGSTGSSGTGSGGNDSSGNDSSGNDSSGNDSNGSGDSGGGGQGHSESGSRRVYRQTVKTKACL	PGTG	PASA pass	Signal peptide without any transmembrane domain
HSGS210|asmbl_16129|m.20866	asmbl_16129	m.20866	161	659-1144(+)	complete	no hit					PTTG_12184T0	3e-10	270	35.95	153		PGT21_A	1734			Yes	21		Y	0	1.20011	119.389	99.4813	4.01989e-11	ATGAAATTCCACTTGCTTGCCGTCTTGTGGATTCAAGTCATTGTGACTCATCAAGTGATCACTCGTCCGAAGAGTGATGTCATACGTTTCTTAGAAGTGTTGGGTATACGCGCTTATAGGTCTCCTCGCCCGTTTCCTGATGCGAGCCCTCCAAGCTTCCCACATTTGAGTCCGTCAAGATCCATTGAGGCCAGTCCTCCGAGATCCTTTTGGGCGAGCCCTCCAAACAGGATTCATCAAACTTTGCGTGCTGGAAGTCCAATAGAGTTCCGACTTGCTCAGATGACGGCGGGTTCTTGGGATGCTGAATACGCACACCTGGTATCGGCAAATCATATAAAGAGACAAAATTCTTATGTTGGACAAAGGAAATACGTACCATCGCTCAGGACCATAGAA…	MKFHLLAVLWIQVIVTHQVITRPKSDVIRFLEVLGIRAYRSPRPFPDASPPSFPHLSPSRSIEASPPRSFWASPPNRIHQTLRAGSPIEFRLAQMTAGSWDAEYAHLVSANHIKRQNSYVGQRKYVPSLRTIEEDDILDAPFPENTDQDTILMTLRRKNRV	PTTG	PASA pass	Signal peptide without any transmembrane domain			HSP_Group1
HSGS210|asmbl_16173|m.21028	asmbl_16173	m.21028	308	140-1063(+)	3prime_partial	PGTG_09460T0	0	318	99.35	308	PGTG_09460T0	0	318	99.35	308		PGT21_A	1735			Yes	21		Y	1	1.37522	32.5765	23.6883	0.000128445	ATGCTTTCTTCCAATTTTGTCAGGCTTGCATGCCTTCTCTCAATTGTTGGAGGGGCAATTTCTCGACCGCAACCTGTACCTCAAGCGGAATCAGAAGAGGGCTCGCTCTCCAACTCTTTAGCGGCCCACCCACACCCTCCAGCTAACACCGCAGCACCACCACCTCCTCTCGATACCCCAGCTCCACCCCCAGCCGAAGATGACAAGCCTCCGTCCCCACCAGGTGCCGAACCTGGACAACCAGGAGCAAAAAAGAAGCCGGGTAAGGATGCGAAGCCTGTGGGTCCACCGCGTGCCCCAGATGCCAAGCCTGACGGTCCACCAGGCGCCAACCCGGACGGTCCAGGAATGGATGCTGGGCCACCACCTTCTCTTGACCCCCAGGCACCAGAACCAGCC…	MLSSNFVRLACLLSIVGGAISRPQPVPQAESEEGSLSNSLAAHPHPPANTAAPPPPLDTPAPPPAEDDKPPSPPGAEPGQPGAKKKPGKDAKPVGPPRAPDAKPDGPPGANPDGPGMDAGPPPSLDPQAPEPAPGPGAPPPPGPMTPGKNAGLPLPPDAPGPPGKNAGPPGKNAGGPGKNAGGPGKNAGGPGKDAGPPGKDAGPPGKDAGPPGKDAGPPGKEAGPPGKEAGPPGKNVGPDGPPPPNAETNPPPPTKDDPANKKPGAKKPDGSRPPPDGGKKKGDDQGTGDRSSASELSGSVLTPGFSL	PGTG	PASA pass	Signal peptide without any transmembrane domain			HSP_Group1
HSGS210|asmbl_16260|m.21757	asmbl_16260	m.21757	223	150-821(+)	complete	PGTG_01894T0	2e-142	223	100	223	PGTG_01894T0	7e-142	223	100	223		PGT21_A	174			Yes	22		Y	2	1.12056	42.6425	38.0545	0.000597375	ATGAGTTTCAAAAATCTTTCAATCTTGTTGCTGGTCGCTGCGGGATGTATCAACAACGCGCTAGCTTATCCGGCGACACCGGATTCGACAACACCACCCACTTCAGTTTTGGCCGATGGTACCACCCCTCCTCCCAAGACTCCCGGAGCCGGAACTGGGTCAGTTTTAGCCGACAAGCCTCCTGGTACGGATCCTCCAAAGCCTGATAACAAGACGGACCCCTTGGGATCCAAGAAGACGGCGGGAGGCGGTCCTGGTACCACTCCCACCCTTGGTGGAAAAGACGCTGGTACTAGTAGTACTGTCAAATCCAAGACTGCAGGTCTCACGCAAGCCGAATTAGCCGAAGCATGTGCACCCTTAATGAATGGTGGAAAACCAGGTGGTGACCCCCCTAAG…	MSFKNLSILLLVAAGCINNALAYPATPDSTTPPTSVLADGTTPPPKTPGAGTGSVLADKPPGTDPPKPDNKTDPLGSKKTAGGGPGTTPTLGGKDAGTSSTVKSKTAGLTQAELAEACAPLMNGGKPGGDPPKKTPPPSTPSPLTPAPSTPPPSTPPPGSGGGGGGKGGSGGEGGSGGKGGSGGKGGSGGKDPGSSASALSGNTVSAAALPIILSISVGWLFG	PGTG	PASA pass	Signal peptide without any transmembrane domain			HSP_Group1
HSGS210|asmbl_16391|m.22256	asmbl_16391	m.22256	99	147-446(+)	complete	PGTG_09549T0	3e-69	99	100	99	PGTG_09549T0	2e-68	99	100	99		PGT21_A	1757			Yes	19	ExpAA=20.66|PredHel=1|Topology=i2-24o	Y	1	1.27306	8.84089	6.94461	0.0288288	ATGAACATTCTATTGTACTTGATACTTCTCGGCACGTTTGTCCATCTCAACTTAGCCACCCCATTGTTCTGGGAACCGTTAGACTTCAACTTCAGCTCATTTGGACGGTTGGGTGCCTTGATCAAGGCGGTCAGCCAGACCAACGAGTGCTTCGAACATGTCCCCAAATCGAACCCTGCTATTCCTATCCTTCGTTCGAAGTCACCAGGCGGAATTCCACACGTCAGCACCGTTACCGCCTTCAGAGATGACGCCGGCGCCCCGATTCGCAAATCACAGCTCCCCATGCACAACACTTGA	MNILLYLILLGTFVHLNLATPLFWEPLDFNFSSFGRLGALIKAVSQTNECFEHVPKSNPAIPILRSKSPGGIPHVSTVTAFRDDAGAPIRKSQLPMHNT	PGTG	PASA pass	Signal peptide with single ovelapping TM
HSGS210|asmbl_16392|m.22258	asmbl_16392	m.22258	496	208-1698(+)	complete	PGTG_11269T0	6e-79	736	34.59	503	PTTG_12453T0	2e-93	603	40.14	441		PGT21_A	1757			Yes	22		Y	6	1	37.8831	37.8831	4.38883e-08	ATGCTCTTCAAAAAATTAAGCCTTATCTTCATCATTCCCTTTCTTCAGATAGGAATTTGCACACCTGTAGGCCCCGGGGAATTCTTGAGTGATGAAATCAAGGGTGGAAGGGATGCAAATGATTTGCCTAGGTTTAATTCTAAAGATTCATGTAAGCCAAAAGGGGACTCAAAACAACAGGAAGATTGGGACTCAATGATCAAATCAGTTAAAAATATGGAGAATGACTATGTTAAAACAAAGATGCATGAATTTGAATATAGTGACTGCAACATAATCAAGGAATCAATTGATGCATTGAATAGTTGCCACAATCAAATTGAGCATGTCTTTGGATCTCCAACTCTTAGAAAAACTTGGGCCCATCCAGGAATACAGGAGGCCAGGTATTTGGAACTT…	MLFKKLSLIFIIPFLQIGICTPVGPGEFLSDEIKGGRDANDLPRFNSKDSCKPKGDSKQQEDWDSMIKSVKNMENDYVKTKMHEFEYSDCNIIKESIDALNSCHNQIEHVFGSPTLRKTWAHPGIQEARYLELALEEYKQSILNLLSIIQSPVNLPIGLHHLLVAQNNCILETLNYIRRYKLVESDIIQKFQIPFSSVLGLEWFDQMSKDVFKKGSELDNPYFFRPFEESHLKYHFHLPHFYNLFKDLDKKQQDFILFLYMVKRYGDEKGDECLKDEPISDEFNFDNSTIEQIQFLRKVRKFLVKELENTNIQEPPRRNFFLKMKDDLMKLRKDIIEANLNPDNVETWDLIHWKFDTLHLIHERFGSDYMEEPEFEEYNENREEFKLKYELLSLATRVL…	PTTG	PASA pass	Signal peptide without any transmembrane domain			HSP_Group1
HSGS210|asmbl_16397|m.22272	asmbl_16397	m.22272	85	227-484(+)	complete	PGTG_09554T0	3e-59	85	100	85	PGTG_09554T0	2e-58	85	100	85		PGT21_A	1759			Yes	27	ExpAA=23.68|PredHel=1|Topology=i5-27o	Y	3	155.082	35.6286	-4.35274	2.41542e-18	ATGTCTATTCGGTCTTTTATCCTCATCATCGTCCCTCAGATCGTGGCTTTACTCTGCCTCTTTGTGTACATGGCAAGTGCTGCCCCTCCGCACCAAAAATCGAAGACTGACAACCGGAAATCGAAGACCGACCACCGGAAATCGAATTCTACTACCTTGGTACTCCCGAATGGGAAGGAATCAGTCGCTATTTACGGAAACCCTGCAGCTATAACCGTGAGTGTTTGCTGGTGGGACCCAAACCTCTATGATTGTTGA	MSIRSFILIIVPQIVALLCLFVYMASAAPPHQKSKTDNRKSKTDHRKSNSTTLVLPNGKESVAIYGNPAAITVSVCWWDPNLYDC	PGTG	PASA pass	Signal peptide with single ovelapping TM
HSGS210|asmbl_16413|m.22336	asmbl_16413	m.22336	125	92-469(+)	complete	PGTG_09570T0	4e-89	125	100	125	PGTG_09570T0	2e-88	125	100	125		PGT21_A	1766			Yes	22		Y	7	3.33413	1.45901	-2.2852	0.237424	ATGCGATTCACAAACTTCTTCAACCTTTGTATGTTGCTCTTGATCCAGAGTGAAGCTGTTTACTCAAGGTTTGTATGCGAGGACATGTCGAAACCGAAGGCCAAACTTGGTATCTGTGTGAGACACATCAACATAGAGAAAGATTCCAAGGTCCCAAACTTACCTCCATTGGATAAAAAAGATTTCCTGGCGATCGATGCTACTCCGAAAGGCACCGATCGGTTTACCTGCGACGGCTTGACTCTTCCGACGGGGGGCATAACGGCAAGGTATTGTTGCGACCTCAAACCGGATACAAAGCCCCGAACTCTGGAAAAAGCAGAACTTGCCATGCTTTGTTATTCACGAGATGCCAAGAAGAAATCCCACAAGAGTTGA	MRFTNFFNLCMLLLIQSEAVYSRFVCEDMSKPKAKLGICVRHINIEKDSKVPNLPPLDKKDFLAIDATPKGTDRFTCDGLTLPTGGITARYCCDLKPDTKPRTLEKAELAMLCYSRDAKKKSHKS	PGTG	PASA pass	Signal peptide without any transmembrane domain
HSGS210|asmbl_16416|m.22341	asmbl_16416	m.22341	132	65-463(+)	complete	PGTG_19141T0	2e-26	124	43.48	115	PST130_01699	3e-36	136	46.62	133		PGT21_A	1767			Yes	19		Y	9	2.14094	1	-2.14094	0.395697	ATGCGATTTTCGAGCTGCTTCAAGTTTTGTTTGCTAATTCTGGTCCAGACTCAAGCTATCTCCTGCGACTTTAAATGTAATGATGGCTCGAAACCGAACGCTAAGCTTGGATTCTGTCTGAGGAAGAGATACGCATCTGATGGCCAAGACACAACATTACCGCGAGAGAAAGATGGAGATTATCTTATGATCCAAGCTTCACCCAGAGGCGAAAACTTTACCTGTCTCAACTTGAGGATTGGCGATAAAATCATAGAAGAGAGGTTTTGTTGTGACCAGCCTCCTTCGACAAAAGTCATTGCCCTCACGGGGAACCGCCTCCATAACTTGTGTTATAGTCGAGGTCTGGTTGTAATAAACCGCAAGGGACCTGGACGACACGTTCGTCGTTCGATCTGA	MRFSSCFKFCLLILVQTQAISCDFKCNDGSKPNAKLGFCLRKRYASDGQDTTLPREKDGDYLMIQASPRGENFTCLNLRIGDKIIEERFCCDQPPSTKVIALTGNRLHNLCYSRGLVVINRKGPGRHVRRSI	PST130	PASA pass	Signal peptide without any transmembrane domain
HSGS210|asmbl_1642|m.22365	asmbl_1642	m.22365	199	1783-2382(+)	complete	PGTG_06646T0	1e-47	198	46.5	200	PGTG_06646T0	5e-47	198	46.5	200		PGT21_B	10599			Yes	23		Y	4	13.2628	5.83814	-2.27174	0.0298624	ATGTTTTCCGCAAAACTCACCACCATGTTAGCCTTAGTACTTTTTGTCGCTATCAATGCTGTCTCGGCCGAAATGCGCTCCCAATGCTCTCAATGGAGAGCTGCATTCGGGAAACCGCCGTCCAAAGTCATGACGGCCAAATTGATGGAAACCAAAAATCCTCAATCCCGAATTCCCATCAGCCGTCTTCAACGCCGAATCAATCCCCCTAGCGAGGGTCATAATGATTTGTATGATCAAGATGCGGCGATCTGTCTCGCAAAAGGTTACAAATCCTCGGACGTGGATGGTGTGAGTCTCTGGACGGGAGAAGGGCAATCATTCCACAGTGACACGCTTTACGCTGGTTGGATCAACGGTAAACACACTAAGAACTGTGGTAGAAAAATTACCTTGCAG…	MFSAKLTTMLALVLFVAINAVSAEMRSQCSQWRAAFGKPPSKVMTAKLMETKNPQSRIPISRLQRRINPPSEGHNDLYDQDAAICLAKGYKSSDVDGVSLWTGEGQSFHSDTLYAGWINGKHTKNCGRKITLQNSRVGTIYAPLIDGSAITTGPGDIIKKEVGCSSIFVTRHTFARLGGKAGETEVPIGSWDFADGEGN	PGTG	PASA pass	Signal peptide without any transmembrane domain
HSGS210|asmbl_16421|m.22375	asmbl_16421	m.22375	123	142-513(+)	complete	PGTG_09579T0	7e-89	123	100	123	PGTG_09579T0	3e-88	123	100	123		PGT21_A	1767			Yes	22		Y	7	5.13522	2.18327	-2.35208	0.117713	ATGCAGTTCTCCAGCTTTTTCAAACTATGCACACTCCTTTTGATCCAGAGTGGTGCAGTTTATTCTACATTTGTGTGTAACGACAACAACATTGAGGACGCCAAAGTTGGTATCTGCCTGAGGAAGATCAACACCGCTCAAGATCCCACGGATCCCACTGTGTCACCTTTGTTGGATAAGAAAGATTTCCTCGCTCGCGATGCCAGAGGGACAGACATTCAATATCACTTTACTTGCGAAGGCGTGACAATTGGCAAGGGACCCGTGGAAGGCAGATTTTGTTGCAAGATTGAGACCTCAACCGCGATCCGAGGCTTGACCCACGAAGAAGTCAACCGCCTTTGTTACTCTCGGGATGGAAAACCACAATAA	MQFSSFFKLCTLLLIQSGAVYSTFVCNDNNIEDAKVGICLRKINTAQDPTDPTVSPLLDKKDFLARDARGTDIQYHFTCEGVTIGKGPVEGRFCCKIETSTAIRGLTHEEVNRLCYSRDGKPQ	PGTG	PASA pass	Signal peptide without any transmembrane domain
HSGS210|asmbl_16458|m.22462	asmbl_16458	m.22462	120	560-922(+)	complete	PGTG_01914T0	2e-83	120	100	120	PGTG_01914T0	1e-82	120	100	120		PGT21_A	177			Yes	16	ExpAA=19.11|PredHel=1|Topology=i7-29o	Y	0	2.51326	73.8333	29.3776	6.16609e-12	ATGCTCCACTTAATCCGAACTCTGTTTTCTTTGACTTTGGTTTTGGCATTTACTGTGGTGGCATACCCTAGCCAAAGTGCTCTCCTCCAAAACGCGCCCAAAGGTTTGGGGAAACGATTCCAGTCGATCCGCCCTGAAGCATCCGCCCCACGGCCATGGGTTAAGACGGCCCGAGATTTTCTTCAAGAAGCTCCTCAAGATACGACGGCACAGCGCCTCGAGAAACGATCGATCCAACCCAGAAGTTTTTCGAAAATTCGCCGACGTGTAGAGGCAGGTATCGCTACCTCCCGCCAGACAACTGGATTATCCAACCCGCGCCCATGGGTTCAAAAAGATGAAGTTATCTCATCAATGAAGTGA	MLHLIRTLFSLTLVLAFTVVAYPSQSALLQNAPKGLGKRFQSIRPEASAPRPWVKTARDFLQEAPQDTTAQRLEKRSIQPRSFSKIRRRVEAGIATSRQTTGLSNPRPWVQKDEVISSMK	PGTG	PASA pass	Signal peptide with single ovelapping TM			HSP_Group1
HSGS210|asmbl_16499|m.22613	asmbl_16499	m.22613	137	222-635(+)	complete	PGTG_09597T0	3e-95	134	98.52	134	PGTG_09597T0	1e-94	134	98.52	134		PGT21_A	1779			Yes	34	ExpAA=18.40|PredHel=1|Topology=i12-29o	Y	4	1.14383	107.758	94.208	0.000658452	ATGCAAGGAATGTGCCGACGCAGAAGGTCAATGTTCGCCTTGATAGCCTCTGTGATGGTTGTGTGTTTGATGGTCCAGCAAGTATTTAACAGAGGTGGCGCCCTGTCTTCGATTGGAAATGGACAAGCGAAATTCAGCTTCAACACCCACGTGATGAAAGAAACAGTCGATCATTCCAAGCTACATCATTTGGGAGAAGAGGCACACCGTAATCAAACCGACTCTGCAAGTAAAACTCCGGTGCCCAAGAAACCCAAACCTGCTCCTCCGTTTCCGGATCCTTTTATCACAACATCCTGTCCAACTTTCAAACGAGGACACTCGGTGGTTGACCAGCTCATTTCTAAAAAGATGAACATTCATGTGAAACTAGAAAAATGTTCGCCGATGGAAGGAATG…	MQGMCRRRRSMFALIASVMVVCLMVQQVFNRGGALSSIGNGQAKFSFNTHVMKETVDHSKLHHLGEEAHRNQTDSASKTPVPKKPKPAPPFPDPFITTSCPTFKRGHSVVDQLISKKMNIHVKLEKCSPMEGMGSHP	PGTG	PASA pass	Signal peptide with single ovelapping TM			HSP_Group1
HSGS210|asmbl_16505|m.22638	asmbl_16505	m.22638	440	358-1680(+)	complete	PGTG_09606T0	0	440	98.87	440	PGTG_09606T0	0	440	98.87	440		PGT21_A	1779			Yes	35		Y	2	1.43119	103.066	72.0144	0	ATGAAGTCATTCTTTTGTCGGTTGTGCTATGCACGACTTGGACGCTGGCTTATTATCAGCCAGCTGGTGCTGCTTTTTCTCTCAAAAGCTAACCATACATCCGCAAACGGGGTCTTCCGTGATCTTGACATCGCCGCTGGTGTCGGTGATGGACTTAAAGGTGCTGAGCTTGACAAAGGAAAAATCGACAGAGTTCCACAAGAAAAGAATCCGCTGTTGGAATCGGCTGCCGATACGAAAGCTCCTCACACGCCTCCTGTTGCTTCACCCAAGATTGAAGTCGCTCCTCACGCTCAAGCCACCGAACCTGAAAAGAAAAAGAAGGGTTTCTGGTCTATGCTAGTCAGGTTTTGGAAATGGATGACAAGGAGTCGCAAGCCCGAACACCCCTTGGGTAAA…	MKSFFCRLCYARLGRWLIISQLVLLFLSKANHTSANGVFRDLDIAAGVGDGLKGAELDKGKIDRVPQEKNPLLESAADTKAPHTPPVASPKIEVAPHAQATEPEKKKKGFWSMLVRFWKWMTRSRKPEHPLGKIFVASEPKKPWWSRFWTWFTEDRTYRDKPGFTLPSMNELREPFKGPWDRWTNMKYNPRTPTNTGERLLVSMRVLGDKLRRDPQETREFWEDELVKAGASPLRRKILSTDLFFELVTNLSIQEELGELYQKAIMEIGEEGNRMYKGHAYFKEELRRIMKNYLPPRPGKPAGTHGNLQELLPPRTGRPVGTHWDPDFYRKPLSPLLLLIERPELSDMAKHAPTYREAVNLHEKLKETVAAIKDYVSESDKLVITHENYEDDVMNYFRH…	PGTG	PASA pass	Signal peptide without any transmembrane domain			HSP_Group1
HSGS210|asmbl_16516|m.22669	asmbl_16516	m.22669	127	113-493(+)	3prime_partial	PGTG_09604T0	7.6e-58	164	100	106	PGTG_09604T0	7.6e-58	164	100	106		PGT21_A	1779			Yes	23		N	1	1	2.75	2.75	0.39248	ATGATGAAAAATTTGCTTGTTTTCACCGTCGCGCTCCTCCATACTACTTTTCCTGATGGAACCATTTGCTTGCCAACCGAAGCAACTATCCTAAAGCCCATAAAGACTGAGAGGTGGGATCCTGAACTTGATGGGGATTTGATCCAAGAAGCACCAGAGCATGCACCTATCAACGACTACATGATCCCGATCGTCGACTCACCCTTTGCACTTCAAGCCGAAGATTACGGCATCATCGGTTCTGCTGAGTTTGAGGAATATGAACGGTGGTTCTATCCACACTCTCACGAATTCTTTTTTCCGAGCTTGGATGCAAGCCAGCTACCAGAAACCATTTCTTCAGAAGCAAAGAGCGTGGAGAATCAGACCTCCGACCACCTG	MMKNLLVFTVALLHTTFPDGTICLPTEATILKPIKTERWDPELDGDLIQEAPEHAPINDYMIPIVDSPFALQAEDYGIIGSAEFEEYERWFYPHSHEFFFPSLDASQLPETISSEAKSVENQTSDHL	PGTG	PASA pass	Signal peptide without any transmembrane domain
HSGS210|asmbl_1652|m.22674	asmbl_1652	m.22674	242	277-1005(+)	complete	PGTG_05101T0	4.6e-132	242	99.59	241	PGTG_05101T0	4.6e-132	242	99.59	241		PGT21_A	1060			Yes	21		Y	4	1	20.53	20.53	0	ATGTTTGTCAGCCCAAGTAACTCTATCGTCTTCTTCACCTTCATTTCTACCTATGTCTTAGGACGGGCTGTGCCACAAAGTGGATCATCCTTTCAAGAGTCACACGACCTCCGGAGAATTATAGCCGACTATTCCGCCGAGGTAACTGCGCAGGAGGAGATGATTAAGGGTGTTTGGAACCAGCTGAATGCTCCAGATACTCAATCTGAAGAAAACGTTTCGACCCTTTGCAGCGAACTGATAGAATCCTACTATCGTCAAATGGAGCCGCGCAACCGCATGATTGAGCTCGTGCCAACCGACAATGTTTTGGATGCCAACTCTCTTGAATACCTTGTTGCTGTAGCTTCTCGTTACGCCAACAATGTGATGCACCTTGCACGACAGATCAGACAAGAT…	MFVSPSNSIVFFTFISTYVLGRAVPQSGSSFQESHDLRRIIADYSAEVTAQEEMIKGVWNQLNAPDTQSEENVSTLCSELIESYYRQMEPRNRMIELVPTDNVLDANSLEYLVAVASRYANNVMHLARQIRQDPLDQESSSSALNFLAKEHQKAHMFDQVLLGLADVAQGPEASRNVEEISTESNNQSIFEDNEVASTEGFSLAQVEALENSNASGISVTIEEEKTTTTETVVTSYKETLTY	PGTG	PASA pass	Signal peptide without any transmembrane domain			HSP_Group1
HSGS210|asmbl_16553|m.22802	asmbl_16553	m.22802	139	107-526(+)	complete	PGTG_02988T0	6e-26	154	41.73	139	PGTG_02988T0	3e-25	154	41.73	139		PGT21_A	1782			Yes	22	ExpAA=15.28|PredHel=1|Topology=o5-27i	Y	8	1	18.039	18.039	0.000234455	ATGAATTTCAAGACCATCATTCTTGGTGTAATCATGGCCTTCACCCTAATTTCACAAGTCAGCGCCATCAAATGTATCTTGGAAGGTTGTGGAGGAGAAGCTCGCCAGTGCCGTTCCAGGCCAGTGAATTTGCCTGAAAAGGGGCCATGTTTGGATGATGACATTGGTGGCCAGTGTTTGAAGCAACGCTCAAAATTATACTATGTGTGCAAGCGCTGCAATTCTGTAATTGGCAAAAACAAACAAATGCCACATCTTGAACCAGAAGGATGTGCTCATGACAGCAAATATATCCACATAAGAGGAAAAATCCCACCCCCTGATTCTGAAGGAAAATCTGCAGCGGCATCAGAAGGCGAATCTTCATCCTCAACAACTCATGATGGCATTCCATTCTAC…	MNFKTIILGVIMAFTLISQVSAIKCILEGCGGEARQCRSRPVNLPEKGPCLDDDIGGQCLKQRSKLYYVCKRCNSVIGKNKQMPHLEPEGCAHDSKYIHIRGKIPPPDSEGKSAAASEGESSSSTTHDGIPFYNFFNKK	PGTG	PASA pass	Signal peptide with single ovelapping TM
HSGS210|asmbl_16561|m.22822	asmbl_16561	m.22822	430	62-1354(+)	complete	PGTG_09635T0	3e-252	430	99.77	429	PGTG_09635T0	3e-252	430	99.77	429	PF01522.16|Polysacc_deac_1	PGT21_A	1786			Yes	23		Y	10	1.51	4.34	2.88	0.08999	ATGGCCCCTTCACTACTCCGGACGTTGGTTGTCATTTCTCTGACCACGTCACCTTTCCTCTCGAATGCCCAAACTGGCGGGGCCACAGCTTCTGGTGGAGATCCGACACTCTCGCTCACTCCACTACCGCTTAGTAAAACTTATCCTGCCGGAACCCAGTCACCGATCCCAGGGGCACCCCCGCTTCCCGCTGTCTCAATAGACATCAGTCAATACCCGCCACTCGACAAGCTTGCTCCAACGGATTCGGATGTTGTGAAAGCATGGCTCGCAAAAATAGATATGACCAAAGTGCCTGCTATAAAGCCTAACGGATTAAACCTCTGCGCTAATACGACCGTCAACGCTGATGCCATTGCCAAGGCGGGGCCAGATGGTAATTGTTGGTGGTCATGTGCG…	MAPSLLRTLVVISLTTSPFLSNAQTGGATASGGDPTLSLTPLPLSKTYPAGTQSPIPGAPPLPAVSIDISQYPPLDKLAPTDSDVVKAWLAKIDMTKVPAIKPNGLNLCANTTVNADAIAKAGPDGNCWWSCAGCTRSTDITTCPSKGTLGASFDDGPSEFTPNVLQYLDENKLKATFFIVGSRAVSSPDILRAEYMAGHQLCLHTWSHPSLTTITNEQIVAEFAWSMKAFKDILGIQPTCARPPYSDVDDRVRYILNAMGLKTILWTRTSTTNFDTNDWRVVAGSATAASSVQTFQGFLTTQSTLQTGFIVLAHDLFSQTVALSLKYFLPAALKTPGMKVQSISDCLGQPASASYFETAGASGAGGATTPAGNSSIGTNGAAKAGSNSSGSATNQPGS…	PGTG	PASA pass	Signal peptide without any transmembrane domain
HSGS210|asmbl_16565|m.22843	asmbl_16565	m.22843	132	248-646(+)	complete	PGTG_09641T0	3e-98	132	100	132	PGTG_09641T0	1e-97	132	100	132		PGT21_A	1786			Yes	25		Y	6	1.69321	207.818	122.736	0.000520656	ATGCAGTTATCCAAGATGTTCCCAGCCTTCGTCGTCCTCCTCATCCAGAGCATGATGACTTCCAATGTCGAAGCCTTCGGATGCAAAGACAATTACCAAGTATGGGGTTTCCCACATGCTGGTTGTCTCAAAGTAACCGCTGATGGCGACCAAGTTACTACAATTGATGCGCCTTGGAACGAAGAGCGATCGACCTATTACTGCGATTTGGACAGTGAATACGAAAGACAGTTATGTTGTGCCCATGATGAGGACATGGGGCACACATTTTACCCAGATAGATTGATCAACAACTGCAAACAAATCGATGGATCAGACTTCCAATGGCCTTTGCTGTCTTACTGGCCCAGTGGTAGCCCGCAAGACCAGCCGAAAAAAAAGACCCCCCCAGGTCTTTAA	MQLSKMFPAFVVLLIQSMMTSNVEAFGCKDNYQVWGFPHAGCLKVTADGDQVTTIDAPWNEERSTYYCDLDSEYERQLCCAHDEDMGHTFYPDRLINNCKQIDGSDFQWPLLSYWPSGSPQDQPKKKTPPGL	PGTG	PASA pass	Signal peptide without any transmembrane domain			HSP_Group1
HSGS210|asmbl_16568|m.22854	asmbl_16568	m.22854	170	309-821(+)	complete	PGTG_09644T0	9e-103	170	99.42	170	PGTG_09644T0	4e-102	170	99.42	170		PGT21_A	1786			Yes	22		Y	0	4.6682	2.20393	-2.11813	0.188203	ATGTTCACCCTTCAATTTTCGAGCTTGATTACGATTACTATGAGCATGATGGCTCTAAGTAACGCTGCCCCGATGCCTCAGATTGGGCTGTCGAACTTCAACGGAGGAAACCAATACGGAAGTTCGCAATACGGCACCAACGGCTTTGGGAACAACGGCTTCAACAGTGGTTACAACGGCGGCCAGGCCGAAAGCGTTGGCCAATCGAGCTCGAACTCATTCCAACAGTCGTCCGGTACATCCACTCAATCCTCAGGAGCCTCCAACGAAGTCTTTGGATCGGGCGGAGCCTCGGGCTATGGTGCCAATGGCTTCGGCTCGAACGGCGCGAGTAACTATGGATCCGGATACAACCGTGGCTCTTCAGCTCTCGGGGGTGGCCTCGGAGGTGGCCTCGGA…	MFTLQFSSLITITMSMMALSNAAPMPQIGLSNFNGGNQYGSSQYGTNGFGNNGFNSGYNGGQAESVGQSSSNSFQQSSGTSTQSSGASNEVFGSGGASGYGANGFGSNGASNYGSGYNRGSSALGGGLGGGLGGGLGGGLGGGLPGGVGIPGGIGGIGGGYGGPRGIGGF	PGTG	PASA pass	Signal peptide without any transmembrane domain
HSGS210|asmbl_16593|m.22922	asmbl_16593	m.22922	140	333-755(-)	complete	PGTG_21605T0	2.6e-26	90	96.55	56	PGTG_21605T0	2.6e-26	90	96.55	56		PGT21_A	1786			Yes	22		Y	11	3.58	25.82	7.21	0.04767	ATGAGGGCCTGGATGTATACCCTCCCACTGCTCCTGACGACACTCCTTCCGGGATGTACGACCGGTCTGCCCATGCAAGCCCCGGAGCATCTCAGCCAACAAGCAACAGAATTGGTAGCGCCGGCCAAGTGTCCAGAATGTAAGAAGTCGACGAAACGCGAGTCAGTGGACAGACCCTGTGATGTGGTTCGGGGCTGTTGGGGTCTCCATCAACACGACAATGCAATCCATTGCGGCGGCACTCTAATAGGCACTATGACCGTCTGCGGCAAGGTGGGGTGCTCTTGGCCCGGATCCGTCCACTGGAAAAAATGCTCCGGCGATCATTGTCTCACTCCTTGCCCTGTGGACATGCATCGTAACAACCAAGCTCGTCCGCCTAGCATCTTCTCAAGAATC…	MRAWMYTLPLLLTTLLPGCTTGLPMQAPEHLSQQATELVAPAKCPECKKSTKRESVDRPCDVVRGCWGLHQHDNAIHCGGTLIGTMTVCGKVGCSWPGSVHWKKCSGDHCLTPCPVDMHRNNQARPPSIFSRISNKNNNH	PGTG	PASA pass	Signal peptide without any transmembrane domain			HSP_Group1
HSGS210|asmbl_16612|m.22947	asmbl_16612	m.22947	368	154-1260(+)	complete	PGTG_09658T0	0	368	98.64	368	PGTG_09658T0	0	368	98.64	368		PGT21_A	1789			Yes	27		Y	2	1.51023	7.27102	4.81452	0.0167835	ATGGGTTTGCCACTGTCTCCGCCCCGATGGGTGATAGCTCAAGTGATCATATACCTAGCACTGTGCTCCTCTTTACAATGCGGGATTCCAAAAACTTTGTCCACCATACCCGAAGACAGGGCAATCACAGTCTTTCGTGAAGCTCCATATGTCACACCTGAAGCGTTTTATAGACCTGGCTATGTTACACCTGAAATTAACCCCGGAAGTCGCGTGGCAATCGCCAAAAACAAAATCGTGGATGCGTTCTTTAAAGAAGCTAAGAAAGGCCGCGCCCCTTCGATCTGGGAGATTAAACATGTCAAGGAAAAGTTGGTTCCCGACGCGATTCAAGAGATTTTTGGTCGAGCCCAGCAGTCCCCCCACTCTGATGAAACGATCAACGCATTAATCGAGGGC…	MGLPLSPPRWVIAQVIIYLALCSSLQCGIPKTLSTIPEDRAITVFREAPYVTPEAFYRPGYVTPEINPGSRVAIAKNKIVDAFFKEAKKGRAPSIWEIKHVKEKLVPDAIQEIFGRAQQSPHSDETINALIEGLEKSLMGKGYTPNILKAAIAFQQGLLSLSTRTWKDSSKMADTIESMLQRNGDYIRQLRRNDRVGEVLQSTLGTSEMLDHKLSPNYATVDGLGKNIEFDRGLSEILQQIRKLAEADSPRSASLYKQIPKQRTAVPISRVVSDFKSPSARPQTLIKQLREILSPRTPVSFQTKTAALLLLHHTAHWHLDQTPRILTDHSEMLELRFLAANALKHLSDSEDHTLIFPDHRALINASLK	PGTG	PASA pass	Signal peptide without any transmembrane domain
HSGS210|asmbl_16638|m.23013	asmbl_16638	m.23013	324	38-1012(+)	complete	PGTG_09663T0	3.4e-181	324	99.69	323	PGTG_09663T0	3.4e-181	324	99.69	323		PGT21_A	1790			Yes	19		Y	4	1.59	27.87	17.5	0.12005	ATGATCTCCTTAATCTCCACTTGCTTTCTTCTGGCCAACGCCGTTGCTTCGCTTGCCACATCCTCAGAGACCAATGTCAAGATTGTCTCGCCCGCACCCGGGGCTAGTCTCCATCTCGGTGCCTCTCTGGATGTCGTTCTCCAAATCGAAAAAGACTCCATGAAGACTTCCCAACAAGTCTTGCTCGGACTTGGGATGAACTCGGAGGACTCTCAGCACCCCACTTCGCTTGGGGAAGTCTTCCTCGGCCTGCTCAACACCACCCAGACCCCGTTCAGTGCCGAAGGCAAACTCACCTGGTCTGTGAGCATTCCTGCCCGGGAAAAAATGAACTCGACCGCAACTTCCTTTTCTCTTGTTGTTTCTCAGTACATGTTCTCTGGACCATCGCACACTCCC…	MISLISTCFLLANAVASLATSSETNVKIVSPAPGASLHLGASLDVVLQIEKDSMKTSQQVLLGLGMNSEDSQHPTSLGEVFLGLLNTTQTPFSAEGKLTWSVSIPAREKMNSTATSFSLVVSQYMFSGPSHTPHCGLVSVPVKVTGPSASVPGVGGKAHGSSSTGCAPGSSSCATGSSPSSETPKDPSSSKPGSAASPATMNMTSSIDKPASGEPKANLTKTEIKKTIIAQGHNTGATIPGAPSKDSLPGQPAPTTPSSSTPASSNTTSTESSPAQKTGSVSPSAKTNGTNPPPESESAAAHLGLSSSHLIAAVAVVAGIFASV	PGTG	PASA pass	Signal peptide without any transmembrane domain
HSGS210|asmbl_16650|m.23062	asmbl_16650	m.23062	602	37-1845(+)	complete	PGTG_09673T0	4.3e-20	60	100	47	PGTG_09673T0	4.3e-20	254	100	47		PGT21_A	1790			Yes	26		N	2	1	9.54	9.54	3e-05	ATGAAAAACTACTTGATGAGTTTCAAGCCAATAGCACTGTTTACATTGCTCTATTTGAATGAAATCCAATCAATGGCTCTCCCTGATTTATCTCCCAATGTCTTTCCTATGTTGACAAAAACAGAAGTGTTAGGTTCCAGAATAGTTTCAATGCCAGAAGAAGATGCTCAGAAAGTTCTTGCAACCATCCCACAATTCAACAAGCAGGTACAATTATTACCACCAATTATTGAAAACTATCCCAAGAATAATAACTTTGTTCCTTTAATGGGAACCCTATGCACCCATTTCAAAGAATATATTCACAACATTGTGTCAAAATACCCCACAGAAGGAGGGGAGTTACTAGCCCTTTTTGAAAGAATGGACTCATTTCAAAAATTGATTTCAGATTGGAAA…	MKNYLMSFKPIALFTLLYLNEIQSMALPDLSPNVFPMLTKTEVLGSRIVSMPEEDAQKVLATIPQFNKQVQLLPPIIENYPKNNNFVPLMGTLCTHFKEYIHNIVSKYPTEGGELLALFERMDSFQKLISDWKVEGVHPKTNLQPKNTKDLTPKSIWQKSWEGLPFKEIWKYLSWVEIRKYFPLISEFRLGLPWHISQAFPWWRGTIKGMPTENPMKDLKFQRTGSSSSTDEYSLLDLDGDAIAIIREKVLVGFLGGFLDDISSLKIANLELASETQKEIHRYVQILIDSVFKTAEHMYQKRLISEEALRNFVKNKNTMDTAAMNMIKIFFIHYGNQEKDLSAGSSSVYAILRNWKTSHYRTFLEVLRGKEKRNFLYLLLRQFLATKFMNIDADMIASF…	PGTG	PASA pass	Signal peptide without any transmembrane domain
HSGS210|asmbl_16701|m.23259	asmbl_16701	m.23259	403	139-1350(+)	complete	PGTG_09703T0	0	395	100	395	PGTG_09703T0	0	395	100	395		PGT21_A	1795			Yes	20		Y	3	1.94607	51.9371	26.6882	0.000149167	ATGAGGCTGTGTGCAAATTTTATCATATTCCTATTTTCATTAGCTTCTGGTTCCTCCGCGACTGGACTAGGGAAGAATCCTGAGCTTCAATCTACCTGGCAATGGATAGAATCTGGAGCTGGGCCCTCGGGTACAAAGAGTGAAGTTCCCCATGGATCTTATGAAGTGATCGATCTGGGTGGGGATAACTCAGATAAGGAAATAATTGATGTGCACTCGGAACCATCAGAAGATAGCTCTCTTCATGAAGTAATCGATGTGGATTCGATCACATCAAAACGTACTTCTAAAAGACCCTATGAACTAATAGATTTGGAATCGGTAACACCAAAAGGAAGTTCCCAAAGTCCTCGGAGTCGTGGAAGAATCGACTTGAATTTTGGACCTTCAGACGCGAAC…	MRLCANFIIFLFSLASGSSATGLGKNPELQSTWQWIESGAGPSGTKSEVPHGSYEVIDLGGDNSDKEIIDVHSEPSEDSSLHEVIDVDSITSKRTSKRPYELIDLESVTPKGSSQSPRSRGRIDLNFGPSDANDGPDSAAGNSLLMLKLGNAAEEAVKVSLPTAKTLNREANQDIRFDSPHRFPSSARPQHEFPAMKNGPGASSANALPADNHGEKEALKTFETLTSSGLFDFQSRFFKIIVYFKKADAEEKALISEWWTKIDSELKGESSLLNFKKHYRASSSKGQGRSLLYLFQHAKEITAKIKNPSLKVESLRQTLEGLIARASQLKTIQEENKYLMKLEKDEYIVSNETLQNILNDPKNFLEGQCGFIDQIAKLDSHLTYLQSRLKYKGLLLRNL…	PGTG	PASA pass	Signal peptide without any transmembrane domain	PGTAUSPE_181	samelength_above87percentmatch	HSP_Group1
HSGS210|asmbl_16767|m.23880	asmbl_16767	m.23880	390	678-1850(+)	complete	PGTG_09728T0	0	390	99.74	390	PGTG_09728T0	0	390	99.74	390		PGT21_A	1799			Yes	18		Y	1	11.5337	6.14281	-1.87759	0.059914	ATGCTCTATACCATCATCGCAATCGCTCTTTTATTCGCACATCCATGTCAATCCATGATTCCGGTGGCGCATGAGACCGCAAGCTCAGCTCACGCAGGTGCCTCTGCCGAGGCCCTCGGATCTAAGGCGGTGCCACTCGGTCTTGAGAGGCAGCCGATCTATAAAGTGCCCGAGCTGAGGAGTAAAGATTTAAAGGGAATGCGCAAGGATTACATGAATTCAGAAAAATCGTATTTCTTCATAGACAATGATGGTACAATCAAGCCACCCGAGGCCGAGGCGGAGAATACCGCCGCATACAAGGAGAGGGTCAGGGAAGTTTTGACAAAGCTCACTGCTAATGGTAAAAATCAAGTTTGGCTAGTAACTGCCAGGGAAGTATCAGCACTCGAAAAGGAG…	MLYTIIAIALLFAHPCQSMIPVAHETASSAHAGASAEALGSKAVPLGLERQPIYKVPELRSKDLKGMRKDYMNSEKSYFFIDNDGTIKPPEAEAENTAAYKERVREVLTKLTANGKNQVWLVTAREVSALEKEYGNIPGLNLAGKKGVELRPTNPTKLKLPDVSQIRNKLLQEASAISNRLEIKGDMYSEGPYRLRYMQRHDMAKDKSTEMTEMKKQVAEFIDKDEQFKDFEAIFIEHANQYEVSIQHKTYGTKALIPTLMLEKESPKFALSMGDMDMDEKMHEVMRAAGHRAIIVKKPKSSWQRFLAKYREPEPFDFKAGPAFNSFATHRLDNHQKAIRFLESLVETPKTFSQKFASLWKNWEGFLPSLLRKIRSKLGSGKKTENSLPV	PGTG	PASA pass	Signal peptide without any transmembrane domain
HSGS210|asmbl_16849|m.24094	asmbl_16849	m.24094	320	272-1234(+)	complete	PGTG_09758T0	2e-162	226	99.55	221	PGTG_09758T0	1e-161	226	99.55	221		PGT21_A	1809			Yes	32		N	3	1.43799	65.3447	45.4417	0	ATGTTTGTAAGCTCTATTATTCGATCAGGTCCAGTCTACCCATTTCTTGTCTTGGTTTTTCTGTTCCTTTTTCACGATTTTCCATGCAGTTTGGGAAATCTCGAGAAAACATGGGAAGAGGCCGACGGACTGAGGTATAAGTGGACTTACTCCGATAAGTTGAGGGATCACGTTAAAACAGTTGTACACGATTCTTCAACGCGCCGGGGTGATGATGTCTGGACTGATAAGAGCGACGGGCTGAAACACCAGTGGACTTTTTCACCCGTGTCGAAAAAATGGATAGACACAGCTTTAGGTAGTCATACTGGTAAGTCATGGATTGAGGACGGCGTGGAATACCAGTGGGCTTGGTCACCCCAGAAACAGACTTACATTGAGCAGAGGACTAGCAAGAAA…	MFVSSIIRSGPVYPFLVLVFLFLFHDFPCSLGNLEKTWEEADGLRYKWTYSDKLRDHVKTVVHDSSTRRGDDVWTDKSDGLKHQWTFSPVSKKWIDTALGSHTGKSWIEDGVEYQWAWSPQKQTYIEQRTSKKPESSGSNSPVRSPLASSSPIRKHISLDESPAHYAVKISSNPPWRVDLCDLDSHGLPQFTYTKNYIRGDGNCLYRALSYLVKRNQDSHWNIRERVFKEIQESGEYIDSIQDGTMTFDDFVSKDSANGAWGGEHTLAAAARVLNKKIIMLSLASTRPYFRAYGSAPVDPEDPGLVFLGDHYELLFSKPR	PGTG	PASA pass	Signal peptide without any transmembrane domain			HSP_Group1
HSGS210|asmbl_16862|m.24150	asmbl_16862	m.24150	154	144-608(+)	complete	PGTG_09768T0	7e-65	263	95.96	99	PGTG_09768T0	3e-64	263	95.96	99		PGT21_A	1810			Yes	26		N	3	1	5.03902	5.03902	0.0523645	ATGCATTTTCGTAGCCTGCTTCGATCCTCATGTTTGATCTACTCAATCTTAATGTGTCTAAGACCCATAGTCTGTCCTACGATTACATACGAGCTCCAAGCCGACCCTTACAGATCCGGCGAAGCGATCACAACTCAAGAATGGCATGACTTACTCAAAACACAAGATTTTGGCCAGGTGGTTGAGCGCGACGAATTCCCCCCCGGCCGCGACGTCATACAAATCCGGCAGCCCAATCGCAACTCACCTCCGGCTGAAATCATCTCCCTCCATTCCGATTCCTCGCGTAAACTGGATCAACAACAACAAGATCCCCTAACAAACCCTGCCAAAACGTCGTCTTCTACCGCTCCATCTGACTCGGGAAGGAAAACGTTTCTTAAAAAGGCGTTTTCTAGG…	MHFRSLLRSSCLIYSILMCLRPIVCPTITYELQADPYRSGEAITTQEWHDLLKTQDFGQVVERDEFPPGRDVIQIRQPNRNSPPAEIISLHSDSSRKLDQQQQDPLTNPAKTSSSTAPSDSGRKTFLKKAFSRLGFSGSTRPTTPTKDVEQNRR	PGTG	PASA pass	Signal peptide without any transmembrane domain
HSGS210|asmbl_16863|m.24151	asmbl_16863	m.24151	204	144-758(+)	complete	PGTG_09768T0	1e-114	263	90.66	182	PGTG_09768T0	4e-114	263	90.66	182		PGT21_A	1810			Yes	26		N	4	1.42345	13.0792	9.18836	7.67706e-07	ATGCATTTTCGTAGCCTGCTTCGATCCTCATGTTTGATCTACTCAATCTTAATGTGTCTAAGACCCATAGTCTGTCCTACGATTACATACGAGCTCCAAGCCGACCCTTACAGATCCGGCGAAGCGATCACAACTCAAGAATGGCATGACTTACTCAAAACACAAGATTTTGGCCAGGTGGTTGAGCGCGACGAATTCCCCCCCGGCCGCGACGTCATACAAATCCGGCAGCCCAATCGCAACTCACCTCCGGCTGAAATCATCTCCCTCCATTCCGATTCCTCGCGTAAACTGGATCAACAACAACAAGATCCCCTAACAAACCCTGCCAAAACGTCGTCTTCTACCGCTCCATCTGACTCGGGAAAACGTTTCTTAAAAAGGCGTTTTCTAGGCTCG…	MHFRSLLRSSCLIYSILMCLRPIVCPTITYELQADPYRSGEAITTQEWHDLLKTQDFGQVVERDEFPPGRDVIQIRQPNRNSPPAEIISLHSDSSRKLDQQQQDPLTNPAKTSSSTAPSDSGKRFLKRRFLGSVSREALDQQPRRRMSSKIDGDQESMIITMIIAIQRRHKLISHLIPPRTVKDHAYNSCPSLEYNFLITVLII	PGTG	PASA pass	Signal peptide without any transmembrane domain
HSGS210|asmbl_1696|m.24473	asmbl_1696	m.24473	355	307-1374(-)	complete	PGTG_08423T0	3e-35	274	32.65	343	PGTG_08423T0	1e-34	274	32.65	343		PGT21_B	10623			Yes	21		Y	3	1.12852	3.0317	2.68645	0.191865	ATGAAGTTACACCTGACTAGTTTGCTGATTTCAATGTCGCTTGCTGGTGGCGCAGTTGTTGCAAAACCCATGGTTCCATCCGCCGCTGAGAAGCAAGCAACAAGAATGAGCCAAGTGTACCCGCATAGTGGCCAGGATCCAAGGGGCAGCCACTTACAACGAGATTTGGAATTTGGTGCCCCATATCCATGGCCGTTGACTGGATCAAAAAATCCTCAATTCGTCGGGAAACATGCGGCAGAAAGACCTGTCCTGCCCAACAGACACTTCATGTTAAAAACTCCGAAACGAAATAAGCAGCCCAACTTGAACCAGGTAAAAGGAATATGCTCACTTACGATCTGTAGAAGCACATTCCTGCCACCAGCACGCGAAGAACCCGGTGACCTCTACCGATAT…	MKLHLTSLLISMSLAGGAVVAKPMVPSAAEKQATRMSQVYPHSGQDPRGSHLQRDLEFGAPYPWPLTGSKNPQFVGKHAAERPVLPNRHFMLKTPKRNKQPNLNQVKGICSLTICRSTFLPPAREEPGDLYRYYYYSARKDGEKACLLFKALIMRGNYEAVLRVESRNLRAVRLKLWFPYRKRYLSEMDLDPGQSLRLSIPTDPGWPRQNAPQLHFMGFKQESVAPESSQDVLKRMHSSTLNLNASPWQSPSQPIEHRLASTSSYHNPPVQASNASTELIKPFQSTHLEHSVSFLPSSSDFANLSGFASTVLPESVQLVRTSGISEDDRLGFVTPLTFDFLDSLSGSELDQVHGE	PGTG	PASA pass	Signal peptide without any transmembrane domain
HSGS210|asmbl_16966|m.24523	asmbl_16966	m.24523	578	329-2065(+)	complete	PGTG_10483T0	0	509	80.07	582	PGTG_10483T0	0	509	80.07	582		PGT21_A	1817			Yes	23		Y	0	1.10217	78.7372	71.4381	0.0404147	ATGGGTTTCAAACGTTTATCTGTTTCTGCTCTGATTGTCGCCTTGGCCTTGGCCAATGTCGCGCTTGGAGCCCCAGTTCCTAATCACATCTCCGGTGCTTCACATGAATCCCACTTGGCTTCTTCAGCGCAGTCGCTCAGCTCGGCTCATGATCATGAGACACGCTCTCTTAAGCTTGTCGCGCGAGACCAGGACACCAACAACAAGACGAAGGAAACTGACACGGCCACAACCAAGCAAGCCGACGACCAAGCCATTAGTCAGGACAATATGTTGCAGAAGAAGGAGAGTGGCATGAACCAGAATGCCCATTCCGATCAGCAGAATGAGAAAACACAGGATGCTAAGCTATCCGGAGCCGATCCCAAAGAGGGGCAAGCTGCGAAAGGCAATCTGAAC…	MGFKRLSVSALIVALALANVALGAPVPNHISGASHESHLASSAQSLSSAHDHETRSLKLVARDQDTNNKTKETDTATTKQADDQAISQDNMLQKKESGMNQNAHSDQQNEKTQDAKLSGADPKEGQAAKGNLNAKVADKNIEPKVGQPNTEDHGEESESKPADSKLQAQGTEQHGEGQKDPKAAENKPAQKNAENQATADPKSIQPSAEEKSNTVAESNPPTADTKHETGQQSAGEASKSHDEAKGNQPTPENKPNLNTKPAEDHSATEKAAPPTVENHPGADAQSAPSAPEKSNPEAKGTHPASPESKPAADAKAAPPSPESKPTDTKAAPPTAANNAGAEAKANPAAADKSIPESKAHSPNTENKPAENKAAADPKAPSPASKPTDAKASPPTAANS…	PGTG	PASA pass	Signal peptide without any transmembrane domain	PGTAUSPE_275	samelength_above87percentmatch	HSP_Group1
HSGS210|asmbl_17036|m.24711	asmbl_17036	m.24711	135	455-862(+)	complete	PGTG_10524T0	5e-97	182	100	136	PGTG_10524T0	2e-96	182	100	136		PGT21_A	1823			Yes	22	ExpAA=18.83|PredHel=1|Topology=o4-25i	N	2	45.5726	1.42909	-31.8891	1.95804e-06	ATGAAAGTCGCGTTTCCGTGGACCTTGTTTCTCTTGCTCGCGACCCTACTGGGAGCAACCCGTTGTGCATTCCTTCGTGGCGGGCGACGTAGCTCGAATGTGGGCCCTACCTTGCCGGCTGGGGTGATACTGGACTCGGAAGCTTTCGCGGGGAGGGAGGACAGCCATCAAGTGCCTGTACCCATCGGCGGCCAAACCGCACTTGTCTTCCACATTTCCGAAACGAACTGGCACGTTCGAAATGACTCGGCACATGAGATTGTGATTCAAGCTCACTTTCTGAATAGCGAAGCCGAGCAATCATGCAAGACTCACACTATCACTCGAGGCTTTGGGGGCAGTCTAGGAATACCGAAGACCACAAAGGTGATGATCAATGTCACTAGGGCTGGAAACATT…	MKVAFPWTLFLLLATLLGATRCAFLRGGRRSSNVGPTLPAGVILDSEAFAGREDSHQVPVPIGGQTALVFHISETNWHVRNDSAHEIVIQAHFLNSEAEQSCKTHTITRGFGGSLGIPKTTKVMINVTRAGNIEH	PGTG	PASA pass	Signal peptide with single ovelapping TM
HSGS210|asmbl_17039|m.24723	asmbl_17039	m.24723	296	285-1175(+)	complete	PGTG_10526T0	1e-122	180	97.24	180	CQM_08427T0	1e-134	307	61.69	295		PGT21_A	1823			Yes	19		N	22	133.188	1.22168	-109.021	8.79061e-36	ATGATGTTGAAAATCCAATCCTTCATCTTATTAGCTCTATTCCGCAATACATCTGGTTTCGAGTTGCCTACCGTCCCGCTCTCACCCTACGGAGATCAAGCGGCTTCTCGGCAGGTAAACCCATTGGAGGACGTAGAATGCGGCCTGAATTACAACGTATGGGGGCAGATCTCACCCACCTCAACCACCGGGCATGCCAATCTTTGTCTGCAATGTCGAATAACAGCCCCTGGAAGGACCTTGAGCTTCAGTTACGTCCAAGCTCTATCGACTACTATCAATGCTCACGGAGTGTCAAAAACCGATGCCCTGATCTTGCAATCTTCCATCGATGAGGACCTCGTCAACATGGCGAACAAATCACAAACAAGTGCAAGTTGCGAATCGACTTGCTCAGGG…	MMLKIQSFILLALFRNTSGFELPTVPLSPYGDQAASRQVNPLEDVECGLNYNVWGQISPTSTTGHANLCLQCRITAPGRTLSFSYVQALSTTINAHGVSKTDALILQSSIDEDLVNMANKSQTSASCESTCSGDERCASCEFTENGCKMTAVDYMNENHAGKPLAEALESCFASGGSKYCGLCPNDRSCVGSRASGPPRTRRNLKSNDSSIKCPSGLTACPLSSRPSFKTTAGFECLDIKQDTKSCGGCVSAGSGVDCSTLEGVASSGCSDGKCKILSCKSKYEYSEAGNECLKIL	CQM	PASA pass	Signal peptide without any transmembrane domain
HSGS210|asmbl_1704|m.24726	asmbl_1704	m.24726	118	244-600(+)	complete	PGTG_20542T0	1e-64	156	85.12	121	PGTG_20542T0	5e-64	156	85.12	121		PGT21_A	1063			Yes	21		Y	6	9.12384	1.35031	-6.75687	0.000145735	ATGAAGTTGATCCACGGATCGCTGGTTGTGATTTTTTCCTTTGGGGCCGGTCGAACGGCGGGAAAGAGCGTCGTGGTTCCGTGTGCTGGGTCCAAAAAGGATGTCTGGTGCGGCCGCTTGAATGTCCCCAAGAGCAAGAAAGGCGGCGCGGCAATCTTCCTTCTTCAAAAACCTTTTAAACTCAAAACCAAAACTAAAAATCGTCCCGAGACGGTATTGGTGTGTGATTCGAGGGACGTGTTCAAGCAGCTCTGTTGTCCCTCTACCTTCAAACCGGTATGTAAATCACTTTTTTTTAAAAAAAGGGTCGATGAAGGAAACCGCGATGTTCGTGAAATGATTTGGGTTTTTGTGTGA	MKLIHGSLVVIFSFGAGRTAGKSVVVPCAGSKKDVWCGRLNVPKSKKGGAAIFLLQKPFKLKTKTKNRPETVLVCDSRDVFKQLCCPSTFKPVCKSLFFKKRVDEGNRDVREMIWVFV	PGTG	PASA pass	Signal peptide without any transmembrane domain
HSGS210|asmbl_17060|m.24796	asmbl_17060	m.24796	220	98-760(+)	complete	PGTG_10538T0	2.3e-59	392	88.57	124	PGTG_10538T0	2.3e-59	417	88.57	124		PGT21_A	1826			Yes	23	ExpAA=15.68|PredHel=1|Topology=i7-24o	Y	0	5.53	137.32	24.83	0.02371	ATGCAAGCCCGAAAGACCCTCTTTTCTTTCGTCTTGGTTGTCTCTGCCCTAGCCGGCCTAGCATCAGCCGCCCCGTCCTCCTCTCCGGCTGATGCGGCAGCGGCCGCGCCTCCAGCCCAAGAAAAGGCAGGTTCCCCGGCTGCCGCCGCAAGTGCGGCCTCGGCAGACAAACAAGCCGCTGCCGGGCAAGAGGGCGCCTCGACTGCATCGCAGGCCAACCCTCAAAATGCCGCCGTCTTCGCTGCGACTGGCGCGGCTGACGCCACCACAGCTGCTACAACGGATGGTGACACGTCCGGCAAAGCTGGCCACAAAAAGCGAAACGCGGATGCGGCTCCCACTGGCAAGATCCCTGACAGTGCTGACAAGGCCGACTCGGCTGCTCAGGGTGTTCCTCAA…	MQARKTLFSFVLVVSALAGLASAAPSSSPADAAAAAPPAQEKAGSPAAAASAASADKQAAAGQEGASTASQANPQNAAVFAATGAADATTAATTDGDTSGKAGHKKRNADAAPTGKIPDSADKADSAAQGVPQFNAVDAAANGQATDAAFASTHAVAQTRRSEPSGAAADGKKDATAENTSQPSPKDSQTPQEAQQLNASPSGSTPDSGAENPASDKKDH	PGTG	PASA pass	Signal peptide with single ovelapping TM			HSP_Group1
HSGS210|asmbl_17061|m.24801	asmbl_17061	m.24801	278	98-934(+)	complete	PGTG_10539T0	6.5e-144	417	95.32	265	PGTG_10539T0	6.5e-144	417	95.32	265		PGT21_A	1826			Yes	23	ExpAA=15.76|PredHel=1|Topology=i7-24o	Y	0	1	1.12	1.12	0.92883	ATGCAAGCCCGAAAGACCCTCTTTTCTTTCGTCTTGGTTGTCTCTGCCCTAGCCGGCCTAGCATCAGCCGCCCCGTCCTCCTCTCCGGCTGATGCGGCAGCGGCCGCGCCTCCAGCCCAAGAAAAGGCAGGTTCCCCGGCTGCCGCCGCAAGTGCGGCCTCGGCAGACAAACAAGCCGCTGCCGGGCAAGAGGGCGCCTCGACTGCATCGCAGGCCAACCCTCAAAATGCCGCCGTCTTCGCTGCGACTGGCGCGGCTGACGCCACCACAGCTGCTACAACGGATGGTGACACGTCCGGCAAAGCTGGCCACAAAAAGCGAAACGCGGATGCGGCTCCCACTGGCAAGATCCCTGACAGTGCTGACAAGGCCGACTCGGCTACTCAGGCCAACCCCCAA…	MQARKTLFSFVLVVSALAGLASAAPSSSPADAAAAAPPAQEKAGSPAAAASAASADKQAAAGQEGASTASQANPQNAAVFAATGAADATTAATTDGDTSGKAGHKKRNADAAPTGKIPDSADKADSATQANPQNAAVFSAASPTDASTVSTAGDEASSKTGHEKRNADAAPAGKIPESADKADSAAQGVPQFNAVDAAANGQATDAAFASTHAVAQTRRSEPSGAAADGKKDATAENTSQPSPKDSQTPQEAQQLNASPSGSTPDSGAENPASDKKDH	PGTG	PASA pass	Signal peptide with single ovelapping TM
HSGS210|asmbl_17064|m.24809	asmbl_17064	m.24809	241	4553-5275(+)	3prime_partial	PGTG_10542T0	2e-170	902	99.17	241	PGTG_10542T0	9e-170	902	99.17	241		PGT21_A	1826			Yes	17		Y	6	5.10026	1.45838	-3.49722	0.034237	ATGCTCATTTGTTCTTTATACTTTTCGATCTACTTTGCAGTTACACTTGGCTTAACAAACCTTACAAACGCTATCCAAGGCAAATTCTCCCATTCATCCGAGCGATACCTGGTTTCATTCAATCGTAACCGATCAAACTCCTTGGAAGAATTCAAAGCGCACCTTGAGAGCAAGGGGATCAACCACGAAATTTTGATCGACTTGACAAATCTGGTCCCCGAGGTTTTTTGCGGAGTTTCTGTGCAGATCTTTGAGGAAGACCTCAAGCACTTGGAAAGTTTTGCTCATGTCGAGCAAATTAGCCGAATCGGAAAGGTTTCGCGGCCTAGGTCATTGCAGGAGCGTCGCTTAGATGGACCTACAAATTCAGCCAGCTTGCAATATCCCCCTCATATTCAG…	MLICSLYFSIYFAVTLGLTNLTNAIQGKFSHSSERYLVSFNRNRSNSLEEFKAHLESKGINHEILIDLTNLVPEVFCGVSVQIFEEDLKHLESFAHVEQISRIGKVSRPRSLQERRLDGPTNSASLQYPPHIQTRISKLHEMGIAGQGVNVALIDTGIDCTHPALGNGFGPGFKIGFGRSFVNDDGSPISPSESEAPRSPCTRCGAHGSSTAGILAASDTGYGFTGVAPSINLGMYRVVGC	PGTG	PASA pass	Signal peptide without any transmembrane domain
HSGS210|asmbl_17083|m.24879	asmbl_17083	m.24879	335	129-1136(+)	complete	PGTG_10538T0	8.1e-102	392	97.98	194	PGTG_10539T0	9.2e-84	392	82.41	164		PGT21_A	1826			Yes	23	ExpAA=18.66|PredHel=1|Topology=i7-24o	Y	0	3.3	374.92	113.44	0.00105	ATGCAAGCCCGAAAGACCCTCTTTTCTTTCGTCTTGGTTGTCGCTGCCCTAGCCGGCTTAGCATCAGCCGCCCCGTCCTCCTCTACGGCTGATGCGGCAGCGGCCGCGCCTCCAACCCAAGAAAAGGCAGGTTCCCCGGCCGCCGCCGCAAGTGCGGCCTCGGCAGACAAACAAGCCGCTGCCGGGCAAGAAGGCGCCTCGACTGCATCGCAGGCCAACCCACAAAATGCCGCCGTCTTCGCTGCGACTGGCGCGGCTGACGCCACCCCAGCTGCTACAACGGGCGAAGAGGCGTCCGGCAAAGCCGACCACAAAAAGCGAAACGCGGATGCGGCTCCTGCTGGCAAGATCCCTGACAGTGCCGACAAGGCCGACTCGGCTACTCAGGCCAACCCTCAA…	MQARKTLFSFVLVVAALAGLASAAPSSSTADAAAAAPPTQEKAGSPAAAASAASADKQAAAGQEGASTASQANPQNAAVFAATGAADATPAATTGEEASGKADHKKRNADAAPAGKIPDSADKADSATQANPQNAAVFAATGAADATTAATTGEEASGKADHKKRNADAAPTGKIPDSADKADSATQANPQNAAVFAAAASPTDASTVSTAGDDASGKAGHKKRNADAAPAGKIPESADKADSAAQGAAAQLNAANNGQTPDAAEAGGHGPAQTKRSESAGTTAEAKKEGGAENSHPQDSQTLQDAQQLNANPTGSAAEAGPDNAGTGAPPKKDS	PGTG	PASA pass	Signal peptide with single ovelapping TM			HSP_Group1
HSGS210|asmbl_17086|m.24898	asmbl_17086	m.24898	218	129-785(+)	complete	PGTG_10538T0	1.2e-60	392	96.88	124	PGTG_10539T0	4.5e-60	392	94.57	122		PGT21_A	1826			Yes	23	ExpAA=18.63|PredHel=1|Topology=i7-24o	Y	0	4.09	4.78	1.17	0.80248	ATGCAAGCCCGAAAGACCCTCTTTTCTTTCGTCTTGGTTGTCGCTGCCCTAGCCGGCTTAGCATCAGCCGCCCCGTCCTCCTCTACGGCTGATGCGGCAGCGGCCGCGCCTCCAACCCAAGAAAAGGCAGGTTCCCCGGCCGCCGCCGCAAGTGCGGCCTCGGCAGACAAACAAGCCGCTGCCGGGCAAGAAGGCGCCTCGACTGCATCGCAGGCCAACCCTCAAAATGCCGCCGTCTTCGCTGCGACTGGCGCGGCTGACGCCACCACAGCTGCTACAACGGGCGAAGAGGCGTCCGGCAAAGCCGACCACAAAAAGCGAAATGCGGATGCGGCTCCCACTGGCAAGATCCCTGACAGTGCTGACAAGGCCGACTCGGCTACTCAGGGAGCTGCAGCT…	MQARKTLFSFVLVVAALAGLASAAPSSSTADAAAAAPPTQEKAGSPAAAASAASADKQAAAGQEGASTASQANPQNAAVFAATGAADATTAATTGEEASGKADHKKRNADAAPTGKIPDSADKADSATQGAAAQLNAANNGQTPDAAEAGGHGPAQTKRSESAGTTAEAKKEGGAENSHPQDSQTLQDAQQLNANPTGSAAEAGPDNAGTGAPPKKDS	PGTG	PASA pass	Signal peptide with single ovelapping TM
HSGS210|asmbl_17089|m.24914	asmbl_17089	m.24914	79	1998-2237(-)	complete	PGTG_10539T0	2.3e-29	417	98.59	70	PGTG_10539T0	2.3e-29	131	98.59	70		PGT21_A	1826			Yes	23	ExpAA=18.10|PredHel=1|Topology=i7-24o	Y	1	1	1.12	1.12	0.92747	ATGCAAGCCCGAAAGACCCTCTTTTCTTTCGTCTTGGTTGTCTCTGCCCTAGCCGGCCTAGCATCAGCCGCCCCGTCCTCCTCTCCGGCTGATGCGGCAGCGGCCGCGCCTCCAGCCCAAGAAAAGGCAGGTTCCCCGGCTGCCGCCGCAAGTGCGGCCTCGGCAGACAAACAAGCCGCTGCCGGGCAAGAGGGCGCCTCGACTGCATCGCAGGTATGTCTGTTCTTTCCCGCCCCCTAA	MQARKTLFSFVLVVSALAGLASAAPSSSPADAAAAAPPAQEKAGSPAAAASAASADKQAAAGQEGASTASQVCLFFPAP	PGTG	PASA pass	Signal peptide with single ovelapping TM
HSGS210|asmbl_17101|m.24975	asmbl_17101	m.24975	365	190-1287(+)	complete	PGTG_11491T0	9e-37	209	36.77	223	PGTG_11491T0	4e-36	209	36.77	223		PGT21_A	1829			Yes	18		N	12	1	7.98904	7.98904	0.00215943	ATGAAGATTTCCTTCTTTGGTATATGTTTTTGTCTTATGCCTATGACACTGCAATTTCTACCACCTTACTCGATTGAGGGAGAAATACGCAGTTATTTTTTTGATAATTCTCAGCGTTTGCATCACATCTCATCCACAAACAATTTTCAGTACTCTCAGAGAAATGTGCCAAACAGGCAGAGAACCTCAAATCATTGCCACATAGGTGCAAAAATGTTGAAATGGATACATCACCATTTTTCCCACTGTATTTCCAATAGGCAGGGAATGACAGATGTTGATGAATCTATTTACGATTATACTCCAGGAGCACATATGCATTCAGTAGATTATCTACCACCCCTCTCTCAATTTGATGAAACAGAAAAAATCAAAAATACTGTCCTGTTGGGATATATG…	MKISFFGICFCLMPMTLQFLPPYSIEGEIRSYFFDNSQRLHHISSTNNFQYSQRNVPNRQRTSNHCHIGAKMLKWIHHHFSHCISNRQGMTDVDESIYDYTPGAHMHSVDYLPPLSQFDETEKIKNTVLLGYMPRDDYLSHAQELDETPAHQVSSTPFSENYDQSGGSGIGTSSNGLKDSTHEFGRTRNTPNLEENQSEILSEGDKEEQLQQKIHNILPLKQVIEMIGASEARKIGDSGILTSETAGGSRERNRLNIDIKDTEYCTNSCKETKNQDRISTSHPSLMISGVLLGDPDDQLCTICQHDFQGPQHNVKNKLSVDSFEKIYMIKGCGHYFHHNCLQNWILGAQKKTCPTCRHPVQHIEK	PGTG	PASA pass	Signal peptide without any transmembrane domain
HSGS210|asmbl_17135|m.25202	asmbl_17135	m.25202	392	197-1375(+)	complete	PGTG_10570T0	0	392	100	392	PGTG_10570T0	0	392	100	392	PF00026.18|Asp	PGT21_A	1833			Yes	35		Y	6	2.31355	250.046	108.079	0	ATGTTCACTTCAACTCGTTCTGCCAATGCAACACACCGCACAGGATGTTCATCATCCACCCTTTATTTCTTGGTGCTCTCCCTTTCTTTCCAAGCTTGTCTTGGAGGTTCTACCTCGGAGAAGAAAAAAATCAAGACATCAATTCCTATCGTAAACGAAAAGCATCTATATACCATACCTGTGGGATTCGGATCGCCCCCGGAGTATCATAACCTTGGCATTGCCACTGGATCTGCCAACACGTATACCGGAAGCGTCTTAGAATATAAAAAGACTGAATCAACATATGATCTCCACCAGCAACTATTCATTCCATACGGATTCGGGAACGCTACTGGAAAACTCGTGACTGATACCATCACCCTTGGCGAGTCGGAGACTAGTGTCAAACTGACCAAT…	MFTSTRSANATHRTGCSSSTLYFLVLSLSFQACLGGSTSEKKKIKTSIPIVNEKHLYTIPVGFGSPPEYHNLGIATGSANTYTGSVLEYKKTESTYDLHQQLFIPYGFGNATGKLVTDTITLGESETSVKLTNTTVGNVTKLVGFEGFDGLLGLGLSSESYPRNEENIGQLLTPTGLMYDRGLLEKVMFGISFMPTRKDRDPNGILTIGGVEPSRFVGDLTWYPCSSYRTWDWSASISYGENELSGKSIMGAFDTSYTNTPALPRDLFDKYVLSIPGALWDDSWLSLNPSGSVNKYMLKIPSSSVAEMEDLCFTAKDVRWCLCPEAQLVPDGLITDGEPGYRYGYVSPLQTTVNQEAKFILGMKAMERFYVAFDLANYRVGLAQTEWTSSTF	PGTG	PASA pass	Signal peptide without any transmembrane domain	PGTAUSPE_103	samelength_above87percentmatch	HSP_Group1
HSGS210|asmbl_17262|m.25712	asmbl_17262	m.25712	76	206-436(+)	complete	no hit					no hit						PGT21_A	1842			Yes	19			2	2.09878	58.157	27.7099	0.0958092	ATGAATTGCTTGCTCGCTTGGGTTTTCAGCAGGGCAATCATTCAGGGCACATCGTGTGCCTATAAAACAGAAGCACTCTCCGAAAGATTGACTAGGGAAAGCGGGAAAAATAAAACACGATTGCTGTTGACCATCTCCAGAAATTTTGATACACCGCTTCTCAAATCCTCTTCTCCATCTCCATCCATCTTCTATTTATCCTCTGACTTCCTCCTAAAGAAACTTATTTGA	MNCLLAWVFSRAIIQGTSCAYKTEALSERLTRESGKNKTRLLLTISRNFDTPLLKSSSPSPSIFYLSSDFLLKKLI	no hit	PASA pass	Signal peptide without any transmembrane domain
HSGS210|asmbl_17265|m.25733	asmbl_17265	m.25733	471	15-1430(+)	complete	PGTG_10625T0	5.8e-215	475	93.86	367	PGTG_10625T1	4.3e-213	475	93.61	367		PGT21_A	1842			Yes	23		Y	3	1.43	11.96	8.39	0.00018	ATGCTGGGACTAAGTCACTGCTTGTTGGCAATTTACTTGGCTGGAGGGCTCACTCCAGCGGTAGATTCCAGACCCAGTCCTTCACTATCTCATTCGCACGGAACATTCCACCCACCAGTCTCAGATCAGGCCTTTGCCCCTGATCATACTTGGGCCAACTGTGACCCACTAAGGGGGGAAACGGCATCAACAAACCCGTTTGACTATGTCGATGATCAGCCTAACAATGACCAGAGAATCCAGCCATATTCTCTTGCAAATGCCCAGCATGGGTTCGGGGCACCATCCCACACATTACATACACAAATTGCAAGCCAACGTCATGAACCAGACCTTTCATCGGGTTGGAACCCTTTCATGGACCCACACCCCATCGGCCCCACCACTCAAGACGGATAC…	MLGLSHCLLAIYLAGGLTPAVDSRPSPSLSHSHGTFHPPVSDQAFAPDHTWANCDPLRGETASTNPFDYVDDQPNNDQRIQPYSLANAQHGFGAPSHTLHTQIASQRHEPDLSSGWNPFMDPHPIGPTTQDGYTPANGRLSVEAPRLTFEPSSHASQQFNPFNDHPAAIDDGLLQSLPNVHNSNPFVGDVSAQQISLYNPVAPGASTGTLSGSHPLHSGLGESSDTSAHLSGSLNGVKEDDLTSIMPVDEQALKDSVFGSSAYGSASNDQDEALRNFSDARNQESHGSNQVSNSNGYPPLIEFDSIASEQEKNKKPLPDLVEYADGKFIMKMLSKFDQTLKESVPGIKTNAQKDYAQTFEILLGATLILNAKLRSSKGEIKLEELKAHSEPIAEYVIQK…	PGTG	PASA pass	Signal peptide without any transmembrane domain
HSGS210|asmbl_17290|m.25831	asmbl_17290	m.25831	65	513-710(+)	complete	PGTG_21696T0	1e-41	65	100	65	PGTG_21696T0	6e-41	65	100	65		PGT21_A	1842			Yes	24		Y	2	91.7231	12.0599	-7.60563	1.4709e-18	ATGCGTTTTACCATCAGCTCGACCGGTTTCAAATTGGAAACATTGCTACTGCTCAGTCAACTCCTACTCGGGATTTCGATCAATGCTGCTCCAACGAAAACAACTGATGAGCAATCCTTATCAACCTATGGAATGTACCTCCCTGTTGCACCGTGCGAGTCGCCATGCAAATTAAATTCGGGTGGAAAGAAGAATTGA	MRFTISSTGFKLETLLLLSQLLLGISINAAPTKTTDEQSLSTYGMYLPVAPCESPCKLNSGGKKN	PGTG	PASA pass	Signal peptide without any transmembrane domain
HSGS210|asmbl_1730|m.25967	asmbl_1730	m.25967	187	178-741(+)	complete	PGTG_05133T0	3e-82	719	88.96	163	PGTG_05133T0	2e-81	719	88.96	163		PGT21_A	1064			Yes	27		N	1	2.70812	1.62417	-1.66739	0.504364	ATGAGGATGATGATGATTAGTTGTAGATCAGCTTGGATGGCGATGGCCCTGATCATCAGCTCCTCCAGACCACTACTCACCAAGCCAGCACTGATAGCTGCTGAGGACGACGAACCATTCCATCTGCCCACCAATTTCTACCTCGACATCTTCGACGACCACCATCCCTCACCACTACCATCACCACCACCACCAGAACAAGAAGAACAAGAACATGAAAATAATACCCATCATCACCCAACTGAAGACTTCCTTCCTTCAGACCATCACTCAACCATCTGGCCGAACAACTATTATCATCCTCCAGGCTATCATCAAGAACAGACCACTCCTTCTTCTCCGCTAATCAGCCCAAACATCCATTTACCAGCTCCACCTGCACCCATCCAGAACTTGGAC…	MRMMMISCRSAWMAMALIISSSRPLLTKPALIAAEDDEPFHLPTNFYLDIFDDHHPSPLPSPPPPEQEEQEHENNTHHHPTEDFLPSDHHSTIWPNNYYHPPGYHQEQTTPSSPLISPNIHLPAPPAPIQNLDSPPTSPPHTDSYLLHESVASDLYNFWPEHLDDYYLPDLQQNNQPRSRRSLLAFS	PGTG	PASA pass	Signal peptide without any transmembrane domain
HSGS210|asmbl_1733|m.26049	asmbl_1733	m.26049	118	528-884(+)	complete	PGTG_05127T0	3e-36	56	100	56	PGTG_05127T0	2e-35	56	100	56		PGT21_A	1064			Yes	21		N	6	2.88599	10.4877	3.63401	0.0961758	ATGAATTTCTTACGATTGGTTGGGTTCTTAGTTTCCAGTGGATTCTTCTCAGACACCTTCCATGTAGATGTTGGAGCGCAGAACGTGCCGCCCCCAGCAAAAGGAATCCCCTGTGCTGATCCAAAACTCCCAGTTGCTTGGTGTCAAATGGATGTCTATCGAAAAGAAAACAAGAATCATCACCTGATGGGAACTAAAGAAGGATCCAAGAGTAAAGGCCCTTATACCTGTACCGAAATCGGATACAATGTGGCTTGTTGTAAGACAGCCTTCAAACCGGGCAAACACGATATTTCTACGTTGACTGATTTGAAGAATGGTTGTGTGGATCCAAGGAATCATAATTTCCAAGAGTGA	MNFLRLVGFLVSSGFFSDTFHVDVGAQNVPPPAKGIPCADPKLPVAWCQMDVYRKENKNHHLMGTKEGSKSKGPYTCTEIGYNVACCKTAFKPGKHDISTLTDLKNGCVDPRNHNFQE	PGTG	PASA pass	Signal peptide without any transmembrane domain
HSGS210|asmbl_17348|m.26082	asmbl_17348	m.26082	182	509-1057(+)	complete	PGTG_19613T0	1e-126	182	96.17	182	PGTG_19613T0	4e-126	182	96.17	182	PF00314.12|Thaumatin	PGT21_A	1846			Yes	20		Y	9	2298.52	767.294	-2.99562	4.30394e-05	ATGATGAAGTCGACATTGCTTCTACTCATTAGCTCGTCCATGTGCGGCGTGGCGTTCGGCTACACGCTGCACTTTCAAAACAACTGCCCCTTCACTGTCTGGCCTGCGGTTGGGAAAGCTCCGAATGGACAACCTGATCCATCCGTGGCTTATGGCGCCAAACTCGAGCCAGGGGGGTCGAGTCAATTTGGAGTGAACGACGGAGAGATAGGAATCCGCTCTTGGGGTCGCACTGGTTGCGATGGCAATGGTGCAAACTGTGCGACCGGAGCGTGTAATGGTGGACTTCAATGCACTGACGGAGGGATAACTTCTGGAGTTTTACTTGGCGAATACGGTTACCAACAGTTTGGTAACGTGATCTCTTGGGACCTCTCCCGAGTTGATGGCTCTATCAAT…	MMKSTLLLLISSSMCGVAFGYTLHFQNNCPFTVWPAVGKAPNGQPDPSVAYGAKLEPGGSSQFGVNDGEIGIRSWGRTGCDGNGANCATGACNGGLQCTDGGITSGVLLGEYGYQQFGNVISWDLSRVDGSINIDTSINNGGNVKTCRQSNCPSDQAFAQPNDFQAVTTSPVGSTFDMTFCP	PGTG	PASA pass	Signal peptide without any transmembrane domain			HSP_Group2
HSGS210|asmbl_17351|m.26100	asmbl_17351	m.26100	150	308-760(+)	complete	PGTG_10642T0	4e-107	150	98.68	150	PGTG_10642T0	2e-106	150	98.68	150		PGT21_A	1846			Yes	19		Y	6	1804.32	754.426	-2.39165	0.00136237	ATGTTAGTCTCAAGCTTGTTGATTGTTGCTGGAAGTGTATTCGGCGCAGTGTCCGCACACACCATCCAGGTGAACAACAACTGTGGTGAAAGATTCATCATGCAAGTCCCTGGACGTGGAGTCGTGACTTCTGGTGGTGGTGGCACCTGGACATACGATGGGGACACCAACGGAGTCATTGCTGCCGTCGGGAATAATTGCGACGAGAACGGAGTGCCATGCACTGCGGCCGAGTTTTCGCTGGTCTCCGCCGTCACCTCTGCCGACATCACTTTGATACCTCCCCACCAATACAACAAGTCATTGCGCATCACCCTCTCCAACGGGCTTTCCAAGTCTTGCACCTCGGCTGATTGCCCCGACGCTTTCCACACTGACGGAAACGACGAACTCTACCAA…	MLVSSLLIVAGSVFGAVSAHTIQVNNNCGERFIMQVPGRGVVTSGGGGTWTYDGDTNGVIAAVGNNCDENGVPCTAAEFSLVSAVTSADITLIPPHQYNKSLRITLSNGLSKSCTSADCPDAFHTDGNDELYQIQESGNPNSGITLDFCI	PGTG	PASA pass	Signal peptide without any transmembrane domain	PGTAUSPE_72	samelength_above87percentmatch|others:PGTAUSPE_80|	HSP_Group2
HSGS210|asmbl_17361|m.26134	asmbl_17361	m.26134	564	2348-4042(+)	complete	PGTG_19621T0	0	356	95.93	344	PGTG_19621T0	0	356	95.93	344		PGT21_A	1847			Yes	20		Y	5	1.44699	13.3245	9.20839	5.87883e-07	ATGCGCCAACCAATATGCTGTTTTCTTTTTCTTCATACCCTGGCGCATCCCTTCTTCGCTAGTATCTCTGCCAGACCTACCTTTCCTGGCGTTTATGACCCACCTTTCTTGGCTTCTGGCGCTGCTCGATTTCCCGGCGACTCACTAGATAGCTGTGGTACTTTAGATAGTATGTGGAAGCGACCAAGAGTCGACAACCCCGGAACATCATTTCCTCATGGCGATTCCCCTCTATTACCCGAGCAGGATGATAGGAATCTTTGTTACGAACGTGAACACGGCAACCACGATTCTGGCCTCCTTGAATGCGTCGTTGGCCCTTCATTTTCTGGTAGGCCCTCGAAGCTTCCGAAGCTTACGACTGATCACCCTTTGGAAAATATGGGACAAGTCTGGCAA…	MRQPICCFLFLHTLAHPFFASISARPTFPGVYDPPFLASGAARFPGDSLDSCGTLDSMWKRPRVDNPGTSFPHGDSPLLPEQDDRNLCYEREHGNHDSGLLECVVGPSFSGRPSKLPKLTTDHPLENMGQVWQAMPSEQDTGLLEINFEPETQEEHESIWEWDAAQIEGLLDNLFDDGVNSIHHFWRDPHQETLDSLATSSRYDQVTPSSVLSYQTGGHALDWDSPRIVHSPLGSHPVHQKAVGSSNNERGEPIASVFPKYGNEMGVVPGMPIDPPGLGYPSTKDQHNIPFLYSWSEPITTVHPLASLGSPEHAISQLEGLAGTSKPFHTSWIDPRFIQGHLEKFVETLNFMIKTMKSGKPNYDPPWVILHHEETPVNQETKDVIPSTNENSTILSLVP…	PGTG	PASA pass	Signal peptide without any transmembrane domain
HSGS210|asmbl_17403|m.26286	asmbl_17403	m.26286	99	1962-2261(-)	complete	PGTG_10668T0	4e-17	174	97.96	49	PGTG_10668T0	2e-16	174	97.96	49		PGT21_A	1851			Yes	26		Y	3	1.39873	3.46915	2.48021	0.189027	ATGTTTTCTCAACAACCATCCCACCTCTTCCTATACTACCTACTGGCCTTAGCATCAGATATAGCTCCTCTATCGGCTTCTTCTTCAACCCCACGAACGTGTACCAATGTTTACCAGCCTATTAGCACGAGTGGTGATCAAACAGGTGAAGACTTTTTCTCTTTCATCTTCAAGTTTATTGATCAAGCCAGACCTCTTGCATCTACCATGCTGAAAGTACTATGTATCTCCGCCTGCAAATCAAGCAAATCAAATGACCTGTCGGGGTACTGGAAACCCACAAAGATCATTCATCTGTGA	MFSQQPSHLFLYYLLALASDIAPLSASSSTPRTCTNVYQPISTSGDQTGEDFFSFIFKFIDQARPLASTMLKVLCISACKSSKSNDLSGYWKPTKIIHL	PGTG	PASA pass	Signal peptide without any transmembrane domain
HSGS210|asmbl_17414|m.26345	asmbl_17414	m.26345	173	495-1016(+)	complete	PGTG_10668T0	5e-105	174	98.29	174	PGTG_10668T0	2e-104	174	98.29	174		PGT21_A	1851			Yes	26		Y	13	3.91955	860.063	219.429	5.44452e-08	ATGTTTTCTCAACAACCATCCCACCTCTTCCTATACTACCTACTGGCCTTAGCATCAGATATAGCTCCTCTATCGGCTTCTTCTTCAACCCCACGAACGTGTACCAATGTTTACCAGCCTATTAGCACGAGTGGTGATCAAACAGCAAATCAAATGACCTGTCGGGGTACTGGAAACCCACAAAGATCATTCATCTGTGAACAGAAGTCATGCGAAGGCTCAACAACATGCCAGACTTGCGTAGCACAATTGACAAATGTCTCCGTGAACTCGATCGAATGCGCAAAATATTACGTGGATGACAACCGAACAAATTGCTGGACATCGGCTGACGAGCAGTTTACCTGCTATGGCAAGTGCACTGGGGCCGCTGTTTGCTCGGATTGCAACCTAGACGAA…	MFSQQPSHLFLYYLLALASDIAPLSASSSTPRTCTNVYQPISTSGDQTANQMTCRGTGNPQRSFICEQKSCEGSTTCQTCVAQLTNVSVNSIECAKYYVDDNRTNCWTSADEQFTCYGKCTGAAVCSDCNLDEQTPSISNCSGDSPSKHGTKASHASASSASNAGVTTWLAWD	PGTG	PASA pass	Signal peptide without any transmembrane domain	PGTAUSPE_15	samelength_above87percentmatch	HSP_Group1
HSGS210|asmbl_1742|m.26367	asmbl_1742	m.26367	557	164-1837(+)	complete	PGTG_05154T0	1.5e-287	512	97.6	496	PGTG_05154T0	1.5e-287	512	97.6	496		PGT21_A	1065			Yes	31	ExpAA=20.54|PredHel=1|Topology=i12-34o	N	2	10.69	2.02	-5.29	0.00147	ATGTCTACCCAAATCACTCGGCGAAGGAGTGGTTCTCACTTTGCCCAGCTCATCATCATAGCATGCATTCTCTGTGCCTCATCAATCAATGCCACCCCGTTACCAATAGCATCCCCGTCATTAGGACTCTCAAGCCAAAATTCTTATCTCCAGCCCGTCTCCCACCTCGCCAAAAGAATGGAAATTGCTGGTGTGGCAGGAGCAATCGCAACTGGCCAAGCAGTCCATAACGCCGCCGCTGCACGCGAAGGAGCAGCTGCCCTCGCAGTGTCCAATACTGCCAATGATTTGGGCAAGGCTACAGCAACAGTCGACGCCATGGGTCCAGCCAAGCTGCAAAGGACGACCTCATCCCCCGGCGATCTAGAGCTATTCAAGAGCGATATTCATCGAAACGAC…	MSTQITRRRSGSHFAQLIIIACILCASSINATPLPIASPSLGLSSQNSYLQPVSHLAKRMEIAGVAGAIATGQAVHNAAAAREGAAALAVSNTANDLGKATATVDAMGPAKLQRTTSSPGDLELFKSDIHRNDIEFQDAHSDFPGHKKTLSLDNSLTQNPKTLESQGSTFEYAVNKNEDLVKPPKQLSTGHDTLDPNGASTSHSTQQKPNEVFRPPTETTPNPAPPQPELNKGDVQNPHAPGQPEISNSPKALDQSADPNRLQGLDSNPAKEYGKSKSALVTGEPTHPADFQRFNSLRPTDQYTPVNKVELANSAKALEQTPKPAGVPLNPEAATVKPSTRELFRQQWKDTYQPRYKKFISLFVRKRTSKPTGVEVAKMEVPRETPKSLTHDSAPRPPS…	PGTG	PASA pass	Signal peptide with single ovelapping TM
HSGS210|asmbl_17430|m.26439	asmbl_17430	m.26439	226	162-842(+)	complete	PGTG_10662T0	7e-166	480	98.67	226	PGTG_10662T0	3e-165	480	98.67	226	PF00450.17|Peptidase_S10	PGT21_A	1851			Yes	20		Y	3	1.15533	2.7598	2.38876	0.267429	ATGAACCTGGTCCTTGCAAGATGTATACTTTGGATCGGCTTCCACCACTTCCTCCTGGCTGATTCATCTCAACAGCAATCGAGCAGACCTGCAAGCCTCCAATTCTCATCCGCTCAGGCCCGCAAATTCTCCGTCCCTCGCAAACTACCCCAGATGGATTTCGAGATAGACGCCAGCTATGCTGGTCTTTTGGATATATCCAAAGGCCCGCACGAGGAAGCCAAGATTTTCTTTTGGTTTATTCCAGCTCACAATGCTCTGGGCGCGAATGAATTGACACTTTGGAGCAACGGCGGACCTGGATGCAGTTCAATGATAGGGGCATTCCAAGAAAATGGTCCGATCATGTGGGATCCAGGTAGGACCAGCGCGATTAAAAATCCATATTCATGGCACACA…	MNLVLARCILWIGFHHFLLADSSQQQSSRPASLQFSSAQARKFSVPRKLPQMDFEIDASYAGLLDISKGPHEEAKIFFWFIPAHNALGANELTLWSNGGPGCSSMIGAFQENGPIMWDPGRTSAIKNPYSWHTRSSMLYVDHPIGVGYSVGKAVIDNEYQVADYLCRFLEAWLKVFPEMSQKNFYLAGESYAGMYLSYTAATIHAKKHQIPLPLKGLLLVDAVFSE	PGTG	PASA pass	Signal peptide without any transmembrane domain
HSGS210|asmbl_17448|m.26482	asmbl_17448	m.26482	108	111-437(+)	complete	PGTG_12124T0	7.6e-24	221	96.36	53	PGTG_12124T0	7.6e-24	221	96.36	53		PGT21_A	1852			Yes	20		Y	4	1.19	39.8	33.31	0.06939	ATGGTTTCTCTCGCCTACCTGATTACCCTTGTGGCTGTGCTCGTCGCTGTCTCCCGGGCAGATGAAGTGGCCAACGCGAAGACCGAACAAGTCGACGAGAAGTGGATCTATCCCAGCTACTACCGAAGAGGTTGGTGGGGAGGCAACGGGCTTTCCTTATACGCACTAGGGGACCCGCGGCGGCAGGCGCCGCGGGTCCCCCAGAAACTGGAAACCTCGGCGACTTCGTCGCCGAGGTTTCTCCCATGTGAACACAAAAACTGTTGTATGATTCTGATCCTGAGTATCTTCCGGTTAGAAATCAAACTATACCTGCTCCTGAGATGA	MVSLAYLITLVAVLVAVSRADEVANAKTEQVDEKWIYPSYYRRGWWGGNGLSLYALGDPRRQAPRVPQKLETSATSSPRFLPCEHKNCCMILILSIFRLEIKLYLLLR	PGTG	PASA pass	Signal peptide without any transmembrane domain
HSGS210|asmbl_17499|m.26678	asmbl_17499	m.26678	766	166-2466(+)	complete	PGTG_10056T0	0	766	99.87	766	PGTG_10056T0	0	766	99.87	766		PGT21_A	1857			Yes	25		Y	12	1	14.0784	14.0784	4.2562e-08	ATGAGAGGACTGGAATTACTCTGTCGACCTCTGTGGCTCTGTGGGATTGCTTTCATGCACCAATTAACTCAAGCGGCATTCCACCCAATAAGATCGACGCGGGTACGGCTTTCAGGATTAGGCAGCAGCAGTGGTAGCAAGAACTACTACCGACCAATCCCGGAAAATGAAGGTAGAATATGGGCAGTAGGAGCTCATCCTGAATTTCATCATCCCAGAACCTCTGGTGCTATTTTGGAAGTTCCCTCCACAAGAAGGAACACTGGACAGATCTGCATGGAGGGGCACCAGCTTGATCAAACTTCTGGAAGTACCTCCAATAACCACGGTTGCCGTAAAAGTGGCTTGGGCGGGGATTCAAAGAGAGCCCGACTGGAAGTTAGGAACTGGGCGACAAAT…	MRGLELLCRPLWLCGIAFMHQLTQAAFHPIRSTRVRLSGLGSSSGSKNYYRPIPENEGRIWAVGAHPEFHHPRTSGAILEVPSTRRNTGQICMEGHQLDQTSGSTSNNHGCRKSGLGGDSKRARLEVRNWATNEDLESFLQSDEDQLVQTNYSGSETTGNGSTLMTPSLTELDWDLIWKELNTVGPTIAPPIETNIPAPRPNSKPTQPGSSLEQPKSIQLPQEDPMEDELNKMLKQHQPNGIHSPLSGIEPPIIRIEATLDQRDEPEYARLADQYVQAFEPEIRSLEKYQFCQDFWMGQPSNGVEFPEGGLIVGPLDGDPKEPMAMIVPLNSSGSLFEMNNLLMVFKELHKWIIHTHGLLCKRFKTAASAQPDLQSLEFWLLGEIFSPKQGLPVIGRFC…	PGTG	PASA pass	Signal peptide without any transmembrane domain	PGTAUSPE_272	samelength_above87percentmatch
HSGS210|asmbl_1750|m.26682	asmbl_1750	m.26682	904	533-3247(+)	complete	PGTG_05166T0	0	891	97.46	905	PGTG_05166T0	0	891	97.46	905		PGT21_A	1065			Yes	20		Y	1	1.12888	36.2826	32.1404	1.73354e-08	ATGTTGTTTACCCAAATTTTACTCTCGTTTTATTTATTACAACATTACAACGTATCAGCGCACCCACTGGCACTTCCCCCACCTCTGGTCAAGAGAGGAGTTATAGATGCAGTTGGTCCTAGCTGCAGCCATTGGTTAAGAAGGAGGTCATTGGGAATCGAAGCCCCTGCTGAGATTATCAACCACCCAGCTCAAGTGAAATCTGCCGTAAGTGCTACAAAGGAACTCACGAAAGGTACGGAGCCTCTTTCCAACGAACTTCGTGAAAACGTCAACGGGGAGCTCGGCTTGGATTCACTCGCCCATCCAGAGTCGAAACCACCACCAGCTACGCTTGACCCCTTATCTCAGCCCAGTGGAACCACTTCAATCAGTCAATCCGGCCATAGTTCCACTCCA…	MLFTQILLSFYLLQHYNVSAHPLALPPPLVKRGVIDAVGPSCSHWLRRRSLGIEAPAEIINHPAQVKSAVSATKELTKGTEPLSNELRENVNGELGLDSLAHPESKPPPATLDPLSQPSGTTSISQSGHSSTPITEPRTSDSQEVDLINGEGVNSETHGNEQNGVLPSSKDHEIIPGGSNLHSATEPHSEGIKSSANQHGSNGKIDAVENQDVVPQGHQHEGIAENTHDNANEPNGGRETQTQTAPHENSENSAHDNVEDHGPMHQNGGTGAHETEVKKEDNPEGSETQPHSATKGAQDGKSGDEEAEMNKGENSSDFGSGNGEKKKGWLSSWWPSWLTLRKNQKPVTSDLKGQVMNLGPDTIKSQGNEISQGNKMNTGKEVSTSHEKAQNDGGLSSQD…	PGTG	PASA pass	Signal peptide without any transmembrane domain			HSP_Group1
HSGS210|asmbl_1751|m.26725	asmbl_1751	m.26725	151	533-988(+)	complete	PGTG_05166T0	4e-92	891	99.29	140	PGTG_05166T0	2e-91	891	99.29	140		PGT21_A	1065			Yes	20		Y	1	1.3312	1.22077	-1.09046	0.942848	ATGTTGTTTACCCAAATTTTACTCTCGTTTTATTTATTACAACATTACAACGTATCAGCGCACCCACTGGCACTTCCCCCACCTCTGGTCAAGAGAGGAGTTATAGATGCAGTTGGTCCTAGCTGCAGCCATTGGTTAAGAAGGAGGTCATTGGGAATCGAAGCCCCTGCTGAGATTATCAACCACCCAGCTCAAGTGAAATCTGCCGTAAGTGCTACAAAGGAACTCACGAAAGGTACGGAGCCTCTTTCCAACGAACTTCGTGAAAACGTCAACGGGGAGCTCGGCTTGGATTCACTCGCCCATCCAGAGTCGAAACCACCACCAGCTACGCTTGACCCCTTATCTCAGCCCAGTGGAACCACTTCAATCAGTCAATCCGGCCATAGTTCCACTCCA…	MLFTQILLSFYLLQHYNVSAHPLALPPPLVKRGVIDAVGPSCSHWLRRRSLGIEAPAEIINHPAQVKSAVSATKELTKGTEPLSNELRENVNGELGLDSLAHPESKPPPATLDPLSQPSGTTSISQSGHSSTPITEPRTSGKLLGRFTSGV	PGTG	PASA pass	Signal peptide without any transmembrane domain
HSGS210|asmbl_17515|m.26734	asmbl_17515	m.26734	126	296-676(+)	complete	PGTG_19146T0	1e-10	120	57.14	42	PGTG_19146T0	5e-10	120	57.14	42		PGT21_A	1860			Yes	20		Y	2	1	64.4353	64.4353	4.065e-07	ATGTTGCTTCAAACTGGTGTGCTTTACTTTTACCTCTTGAGTGTCCATGGAATATCTGCACATCCAGCTTTATTTCAGCCAACTTTGGAAGATGGAGAAATCAAAGCTGTTAAATTAGATGCTCAACTTCACCACCTTCACAAGAGAATGGAAGGAGCTTTTCAAGGAAGAAATGGAAAATCTGGGAAAGGCTCAGGTAGTAACAAAGAAATCTGGGAACAACTCAAAGATTTAGAAAAAGATATTACAGAATTCAACAATAAATGTGATAAATATGAAACAACCATTTGTGAAACTTCTGATAGAATAAGTGCAATGGCAAATGAAAATAAGCAAACACTTGCAAAAATCCATGAAGATTTAGTGTCTAAAAAAAATTAA	MLLQTGVLYFYLLSVHGISAHPALFQPTLEDGEIKAVKLDAQLHHLHKRMEGAFQGRNGKSGKGSGSNKEIWEQLKDLEKDITEFNNKCDKYETTICETSDRISAMANENKQTLAKIHEDLVSKKN	PGTG	PASA pass	Signal peptide without any transmembrane domain			HSP_Group1
HSGS210|asmbl_1752|m.26749	asmbl_1752	m.26749	222	78-746(+)	complete	PGTG_05165T0	4e-36	141	70.83	96	PGTG_05165T0	2e-35	141	70.83	96		PGT21_A	1065			Yes	22		N	2	1.11287	258.279	232.084	0	ATGTTAATATTACACATATCTTTAGTTTTTCAGATCTTACATTACCTCAAGTTTGATGTCTCAGCACATCCAATTTCTCTTTCAAAAAATCTGGTCAAAAGAGAATGCTTAGAGGCAGGTGTTTCCCAGAGCCACAGCGTAAAAAGTGGGGCTCTAAAGGAAGTTGAGAATTTTACTCAAAAGAGTAGAAAAGAGTCAACCAGGGGAGCATCAAACAGTATTAAACTCCAAGTCCAAGCACCATTTGGAAAAGAAAATAAGAAACTTGAAAACTCAGTTCAAGCAGAAGGGTTGACTGATTTACATGAATTCACAAATTCTAGTCAAACTTCTAAACAGGAAGGCAAAGCAAAGGGAGCAAAGATTGTTTCAGTTGGAGATACAATGGGGAAGAATGAA…	MLILHISLVFQILHYLKFDVSAHPISLSKNLVKRECLEAGVSQSHSVKSGALKEVENFTQKSRKESTRGASNSIKLQVQAPFGKENKKLENSVQAEGLTDLHEFTNSSQTSKQEGKAKGAKIVSVGDTMGKNELTNKDSRTNSGNKMIIQAEISSLESRNLEMNRFQKQENKTIKNLDPLKGISVQSENCVVEDFLRRIETNNHRQGFTGGYAAALRYIHRI	PGTG	PASA pass	Signal peptide without any transmembrane domain			HSP_Group1
HSGS210|asmbl_17520|m.26750	asmbl_17520	m.26750	485	241-1698(+)	complete	PGTG_10067T0	0	371	99.46	368	PGTG_10067T0	0	371	99.46	368		PGT21_A	1862			Yes	18		Y	4	2.02246	8.19301	4.05101	0.00284423	ATGAAGGTATTATTCATCACATCGCTGCTCATGCTCGATTCAGTTACCTCGGGGATGGACTCCCCAGGTCCTGGTGGCCTGCTACCCGACTTGAACATCCCGCTGGCGGATACTAGCTTGGACCCACCGTGCTCACCGATAACAATTAATAGTATGCAACTGCCCCCATTACTAGAAACTTCCAATGCGGAAAACAACCTTGCAGAACCGCTACCAATCTCAGACTCCAGTCGAAAAGTCATTTCCACCTCTGATGCCCCATCCTCTTCCTCCAAGCGAAAATGGGAATCTAATCTTTTATCCTCGGAATTTATCACCGTCTTGGATACTTCAGCTCCTCCCACCAAGCGCAAAGAGAATCTCAATTCTTCATCCTTGAGAAAAGAGAAGATCCGATCG…	MKVLFITSLLMLDSVTSGMDSPGPGGLLPDLNIPLADTSLDPPCSPITINSMQLPPLLETSNAENNLAEPLPISDSSRKVISTSDAPSSSSKRKWESNLLSSEFITVLDTSAPPTKRKENLNSSSLRKEKIRSLAVIMEETRNALPGPQRQLKLSDKGYYRPGSFKMRDQNLTESPGNTSAIKHLFEPGELPSGVLPEFFNVYDWRYVRACSEGEKSEVSEEGSLGWFLEVLNQCKYSETMSPDRFFWIPRAQAVSILKRYQKLNLDFGNQFIILDRAQTLRDITLRVSDDKLDLDKYPVLAKIQNELEAGLKLQMRSDPDDVTLGRIQSIIAHIKKLTKITTFLMITYLSLFKEHPNDYLSAELVSSILSFLKKFWTDAQEGKESILKEHPLLTRNLE…	PGTG	PASA pass	Signal peptide without any transmembrane domain
HSGS210|asmbl_17524|m.26795	asmbl_17524	m.26795	451	2716-4071(-)	complete	PGTG_10067T0	0	371	90.22	368	PGTG_10067T0	0	371	90.22	368		PGT21_A	1862			Yes	18		Y	4	1.69326	1.58959	-1.06522	0.953216	ATGAAGGTATTATTCATCACATCGCTGCTCATGCTCGATTCAGTTACCTCGGGGATGGACTCCCCAGGTCCTGGTGGCCTGCTACCCGACTTGAACATCCCGCTGGCGGATACTAGCTTGGACCCACCGTGCTCACCGATAACAATTAATAGTATGCAACTGCCCCCATTACTAGAAACTTCCAATGCGGAAAACAACCTTGCAGAACCGCTACCAATCTCAGACTCCAGTCGAAAAGTCATTTCCACCTCTGATGCCCCATCCTCTTCCTCCAAGCGAAAATGGGAATCTAATCTTTTATCCTCGGAATTTATCACCGTCTTGGATACTTCAGCTGGACCCCAACGACAGCTCAAACTTTCTGACAAGGGTTATTATAGGCCTGGATCGTTTAAGATG…	MKVLFITSLLMLDSVTSGMDSPGPGGLLPDLNIPLADTSLDPPCSPITINSMQLPPLLETSNAENNLAEPLPISDSSRKVISTSDAPSSSSKRKWESNLLSSEFITVLDTSAGPQRQLKLSDKGYYRPGSFKMRDQNLTESPGNTSAIKHLFEPGELPSGVLPEFFNVYDWRYVRACSEGEKSEVSEEGSLGWFLEVLNQCKYSETMSPDRFFWIPRAQAVSILKRYQKLNLDFGNQFIILDRAQTLRDITLRVSDDKLDLDKYPVLAKIQNELEAGLKLQMRSDPDDVTLGRIQSIIAHIKKLTKITTFLMITYLSLFKEHPNDYLSAELVSSILSFLKKFWTDAQEGKESILKEHPLLTRNLELFKMNFLQPEDKHFCETFLKNEHKRLYQMAWNIV…	PGTG	PASA pass	Signal peptide without any transmembrane domain
HSGS210|asmbl_17562|m.26887	asmbl_17562	m.26887	282	43-891(+)	complete	PGTG_10083T0	1.1e-137	238	99.16	236	PGTG_10083T0	1.1e-137	238	99.16	236		PGT21_A	1871			Yes	19		N	2	6.46	1.39	-4.66	0.00542	ATGATGAATAAGCTACTACTCTTCCTCATAGTCCTCTTTGCAGTCTCAATAATTGGAGATGAGGTGGATGATCATAGGAAGTGTCTAAGTGGATTCATTCACGAAGGAAAACCAAGCGGAAAATTGCTATCGATGAACGGTGTCAAAGTTTATGCAGCAAATCCCACCAGTCATGGCCGTGCAGGAAAACAATCCCGCTCCAAAGGCCAAAAGGCAATCTTGGTCTTTCCTGACATTTTTGGAATAGACTTGATAAACGTACAGTTGATCACAGACAAATTAGCAACCGACTTGGACACGCCCGCCTACTTAGTCGACACCTTCTCCGGTGATGACGTTCCTGATGGCCCTCAACCCAATCAGCTACCAGTAGGCTTTAATATCACCGAGTGGGGCAAG…	MMNKLLLFLIVLFAVSIIGDEVDDHRKCLSGFIHEGKPSGKLLSMNGVKVYAANPTSHGRAGKQSRSKGQKAILVFPDIFGIDLINVQLITDKLATDLDTPAYLVDTFSGDDVPDGPQPNQLPVGFNITEWGKKHGPEQVLPLIENVINNLTAQGVKRFAAIGYCFGGKYIFLSSDRNWIQVGSTSHPSLLQVPDDFLELRAKSKAPLLINSGEMDSQFGAEAQKQSDEILGDGKYKPGYKRTYYPGASHGFGIRANLSNPAEKRAFDDSYKQIVKWFDTYL	PGTG	PASA pass	Signal peptide without any transmembrane domain
HSGS210|asmbl_17577|m.26940	asmbl_17577	m.26940	217	250-903(+)	complete	PGTG_10088T0	1e-102	461	100	148	PGTG_10088T0	7e-102	461	100	148		PGT21_A	1872			Yes	30		Y	4	1.14082	1.14987	1.00793	0.998843	ATGAGAATGTCTTTCCCGAAGCAAGCTCTCCAGAAGACGCTATCGACCATAAGCCTCTTGCTAATTGCCATCCTTCACCTGTCTTCCGCCTCAGGATACTCGAATCAGCTCGGATACCTACTTAACAAGCCAAATGCTCTGCAATCTCACAACCACACTCTTACAGACGTTCAATCTAGCTGTGTCAAGAAACCGCTAAGCCAACGCCTGTGGCAAGACTTGAAACTGGATGCTTACCTCGAGAATTACACCGGCGGAAAAACATTATCTGTGGTTGCCTTCGCGAATCAAGTGAACATGACGAACTTTGCCTGCGGAATCGGCCGGTTCTGTGATGCTGGAGAACTTTGCAGTAGTGCCAAAGCACCAGCATGGTACATTCTTGTAGGGATCCAAAAC…	MRMSFPKQALQKTLSTISLLLIAILHLSSASGYSNQLGYLLNKPNALQSHNHTLTDVQSSCVKKPLSQRLWQDLKLDAYLENYTGGKTLSVVAFANQVNMTNFACGIGRFCDAGELCSSAKAPAWYILVGIQNWNDLMNSIYKAIAFADSPRAGSFHGLRSISSSEPFPDKSSDDHQYRRSKRQYSAWFPLARDRDLVLSGSARRALYHVFGDRVLL	PGTG	PASA pass	Signal peptide without any transmembrane domain
HSGS210|asmbl_17580|m.26965	asmbl_17580	m.26965	179	2827-3366(+)	complete	PGTG_10094T0	3e-124	198	89.45	198	PGTG_10094T0	1e-123	198	89.45	198		PGT21_A	1872			Yes	22		N	5	26.7599	3.25901	-8.21105	1.35001e-12	ATGTTGGACCGAAAAATCTTTCACCTAATTCTTGTTCTAACCTTTTCGGCTTACCTCGTCCAGTGTGAGCTGCCGTGTTATATGACCGGAAAGACCCCGCTTCCTAAGGATGTCATCCCGCCCAAAGATGTTACATGTCTAGATACGAAAATTTTCCTGGATATCCCAGATGTCACCATCGACGGCAAGAAATACTCGGAAATCGACTTTAAGACTCAAGCCAAAGATCTCACCCCGGCAGGATATGCATTGGCCACCTTCACCGCGGGCGGTGATAATCCTGAAGAGTCTTTGGGCACGGCTAACAAGTTGTATACCGCCGTCAATGCCGCTTTGAGGGATCGGGGGAACAGATCGATCCTCTATCAATTGAAAGTAGTCGATTTTTTCATCGGCAGT…	MLDRKIFHLILVLTFSAYLVQCELPCYMTGKTPLPKDVIPPKDVTCLDTKIFLDIPDVTIDGKKYSEIDFKTQAKDLTPAGYALATFTAGGDNPEESLGTANKLYTAVNAALRDRGNRSILYQLKVVDFFIGSQIAATQGAEGKKKLIRNLNKTIKNCGRCTTEERQKFQDMLTKAEAL	PGTG	PASA pass	Signal peptide without any transmembrane domain
HSGS210|asmbl_17580|m.26971	asmbl_17580	m.26971	67	1353-1556(-)	complete	PGTG_10093T0	1e-28	291	92.59	54	PGTG_10093T0	7e-28	291	92.59	54		PGT21_A	1872			Yes	22		Y	1	1	1.29301	1.29301	0.824446	ATGCTTGTCCTCATCATCAAGCTGCTCTTCTTCTTCGACACACTCGTCATCCCCGGAACCCAGGCGGCCGACTCAGACGTCCCAAACCATCTGGTCGACTGCAAGTTCACCACCCCTGATGGCTCCACAACGTACGACTTCAACAACGTGAGTGATCAATCCCACAAGAAACCTGATCGGTCGGATCCCATGGTTATCTTCTAA	MLVLIIKLLFFFDTLVIPGTQAADSDVPNHLVDCKFTTPDGSTTYDFNNVSDQSHKKPDRSDPMVIF	PGTG	PASA pass	Signal peptide without any transmembrane domain
HSGS210|asmbl_1759|m.26995	asmbl_1759	m.26995	288	104-970(+)	complete	PGTG_05158T0	9.6e-71	133	98.46	128	PGTG_05158T0	9.6e-71	133	98.46	128		PGT21_A	1065			Yes	20		N	0	1	4.08	4.08	0.11227	ATGTTACCAGTCCAGATCTTTATCGCCTTTCAACTCTTACGTATATACACCGTTTCGGCACATCCAATTTCACTTATCAAACCTTTGGTAAAGAGAGAAGTGTCAGAAGCTTCTGCAGATTTCCACTACCATTGGCTAAGAAAGAGAACGGAAGTATTGGAGAATGCCGCAACAGCTTCTGGGAAAACTGGGAGCATGACCCGAACCAATGCGGAGGCCTTGCACGGTCTTCAGGGTACTAGAACTCAAATGTCAACACCATTAAGCAACAATGAGGGGCACAATATATTATCTATCCCTGAAAATGGGAACCATATGTCAACAAACAAGGTGACTGCACAACCAAGTGAAATGAATACAGATGGAAAACCTGGCCCTAACATTGAGGGTTCCAAAAAA…	MLPVQIFIAFQLLRIYTVSAHPISLIKPLVKREVSEASADFHYHWLRKRTEVLENAATASGKTGSMTRTNAEALHGLQGTRTQMSTPLSNNEGHNILSIPENGNHMSTNKVTAQPSEMNTDGKPGPNIEGSKKSKSTTKADPWVNPGQSDKSGGRPTSPNYTDGKPKTNQEPRFKKFKSAMSKIWNKFKNAWDRFMRFLLQKNYKPKNDSEIKGVKNSDPTSINSPIKNNQDVTPLKNPDNEDKKEKTVGYKDKKNEAELYETKKAVPSGKETTFPQEKKPDSLQGQS	PGTG	PASA pass	Signal peptide without any transmembrane domain
HSGS210|asmbl_17590|m.27002	asmbl_17590	m.27002	213	205-846(+)	complete	PGTG_10095T0	4e-136	213	99.07	213	PGTG_10095T0	2e-135	213	99.07	213		PGT21_A	1872			Yes	24		Y	2	1.7489	5.42087	3.09958	0.111061	ATGAAACTCTTCGTCACGCTCACTTTTGCCGTTGGACTGTTCTTGGCTCAAGCCCCGGCTCTGACCTCGGCCACCTGTTTTGGCACCCGTGACGTTGGCAGTAACATCGAAGCATTGAAGAGCGGATCGATCGATCGCCGATCCTGTTTCTCCAAGAAGAAAAAGCACGAAGACAAGAAGCACTACTACTACGATGATGATTATAATTACAAGCTGGCTAAGCGCGACGCAGTTCATGCCGAGCACCACGACCAAGGCAAGGTGAAGGTCGAATCCGCTAAAAAGCTTCACGCTCGCAGTGAAAACGATCTTTATTACAACGGCAAATATCATTACGATGGTGAGGGGGAATATTACGGTGAATCTCACTCCGGCAATGGTTACGGTGGCGGTTACGGA…	MKLFVTLTFAVGLFLAQAPALTSATCFGTRDVGSNIEALKSGSIDRRSCFSKKKKHEDKKHYYYDDDYNYKLAKRDAVHAEHHDQGKVKVESAKKLHARSENDLYYNGKYHYDGEGEYYGESHSGNGYGGGYGGGYGGGYGGGYGGGYGRGGYGGGYGRGGYGRGGYGGGGYGRGGYGRGGYNDGGYGGRGGYGGGGYGGKGGYGGDNDYKKS	PGTG	PASA pass	Signal peptide without any transmembrane domain	PGTAUSPE_300	samelength_above87percentmatch|others:PGTAUSPE_329|
HSGS210|asmbl_17595|m.27029	asmbl_17595	m.27029	625	328-2202(+)	3prime_partial	PGTG_10102T0	0	2373	100	625	PGTG_10102T0	0	2373	100	625		PGT21_A	1873			Yes	28	ExpAA=19.43|PredHel=1|Topology=i12-29o	Y	6	2.86819	1.10634	-2.59249	0.220265	ATGGCTACGATGATGATTCCCTCACGCAAACGACTCATTTACTTGACAGTTATCTTGTTGGGAATATTACCTCTTACCCTTATCCAATCACACCCATACGACTCCGCATTCTCTGATTACAACATAAATGTCAACTCGAGTGCTGGAAATAATGTCTTAGATTATTACTCTGACTGGCCTGAAAAAACGCAAAATGGAAGTCGATACACCCCCAGTCCAGTTAACTGGAGAGAGCTACCAATCTATACAGTGATTCTTGATAGGTTCATGGATGGCAACCCATCAAACAACGACTTCTACAAGAGCCGTTCTGAATGGGACTTCCTATCTAATCAATTGAGGCATGGTGGTGACATAGAAGGATTCGCTCAAGACAGAGTGCTGGACTACATATATGGG…	MATMMIPSRKRLIYLTVILLGILPLTLIQSHPYDSAFSDYNINVNSSAGNNVLDYYSDWPEKTQNGSRYTPSPVNWRELPIYTVILDRFMDGNPSNNDFYKSRSEWDFLSNQLRHGGDIEGFAQDRVLDYIYGMGYRTIYIAGTPWLNMPWQSDGYSALDFTLLDPHFGTLSEWRTAIDKIHSKGMYVMLDTTTTTLSDFLEFKGNSGKAAPFNLHGYEVEYKTTAQKPWNIKQYAEFQFTNTRDQSCRLPKFYNPNGSEVLPPTDWDGCYAGDFDQFGDSSPAGKAPAWQDQLTKYSGVQDRLREWDSGVATKLEKLACMTVKALDMDALRVDKATQQSLEFMGKWGGSLRTCAKDLGKTNFFITGEISDGNTFGSLYIGRGRQPSHYANLEFDTAAL…	PGTG	PASA pass	Signal peptide with single ovelapping TM
HSGS210|asmbl_1761|m.27090	asmbl_1761	m.27090	383	1043-2194(+)	complete	PGTG_05160T0	0	290	83.48	333	PGTG_05160T0	0	290	83.48	333		PGT21_A	1065			Yes	18		Y	0	3.83628	1.30474	-2.94026	0.108227	ATGTTGCTTACCCAAATTTTATTAGCTCTCCAGCTCTTACATTACTATAACGCGGCAGCGCTTCCAATGCCACCTTCAACGCATCTGGTCAAAAGGATGGAAAGGGTTTCAGAGGCTACCCAGGAAATAGGGACAAGCAGGGGATCTTTGAGATCAGGCTTCAATTCTGATAAAAGTTTAGCAGTAGGAAGAACGCTCGGGGGAAAGCGTGAAGGCGCAGCATCCTTAAAAATTTGGGATCCTGAGGATAATTTTGAAGCACGAGAAATGCTCAAGGAAGACGGCAAAGGTAAAGAAATCGCAGGAGGGTCAAAAAGTGCGAAATATTTCACTACAGCCGGAGGAAACCATATTGTTAAAGTTAAAGAAAGTTGGCCTGCTCTAGTTAAGGAACCATCA…	MLLTQILLALQLLHYYNAAALPMPPSTHLVKRMERVSEATQEIGTSRGSLRSGFNSDKSLAVGRTLGGKREGAASLKIWDPEDNFEAREMLKEDGKGKEIAGGSKSAKYFTTAGGNHIVKVKESWPALVKEPSSHLLGTGVFRINLKTEDITKLTKIYDHFYQGSKDHSEAAEKFAQFLKGSPLDQKENVEKNVASSLHDPELSKEKTKAEDKYSAKQLPKASTSPDEKYFLKGSPVDQKENRGEKMTSFLHDLNIAIEKTKHEGKYLGKQWPQPSTSQAEESYGPKDIGKIGGPPENGIGHGVEQGKKYEGMRFSPTVRYQPAYATSDPDYKNIRIKTKGLVRGTAELAKLRFKGRLGRTINELSASVEKKLGNTKAKYGGV	PGTG	PASA pass	Signal peptide without any transmembrane domain
HSGS210|asmbl_17691|m.27239	asmbl_17691	m.27239	257	978-1751(+)	complete	PGTG_10135T0	2e-109	255	89.15	258	PGTG_10135T0	7e-109	255	89.15	258		PGT21_A	1888			Yes	24		Y	3	3.51113	2.42257	-1.44934	0.574107	ATGAAGCTTTGCATCGCGCTCACTCTTGCCGCCGGGCTGTTCTTGGCCGAAGCCCCTGCCCTCACCTCGGCCACCTGCTTAGCCGCTCGGGACGCGTCTAGTAACATCAAAACCCTCCGAAGTGGCTCGCTCGATCGTCGATCCTGCTTCGACTTCCTCAAGAAGAAGAAGGATGATGATGATGATTACGAAAAGAAGAAAATTTACATCGTCAAAGAAGATGATGATGACGAGAAGCACTACAAGAAGAAGAAACATCACCATCATTATGACGACGATGACAAAGATGAAGATTACCACAAGGGCGGAAAGAAGTACGATTACGAAGGTTACTATGAGAAAGAGGGCTATTATGGAGAGAAAGGACACTGGGGAGAGCAATATCACCGCTTGTCTCGA…	MKLCIALTLAAGLFLAEAPALTSATCLAARDASSNIKTLRSGSLDRRSCFDFLKKKKDDDDDYEKKKIYIVKEDDDDEKHYKKKKHHHHYDDDDKDEDYHKGGKKYDYEGYYEKEGYYGEKGHWGEQYHRLSRRGSDGYGKGAAENQGGGKFDGGKGSSDGQGFGGGKESSGGDGFGGGSGGSGGEKSDGGNLYYNGKYHYDAKGRYSGQHHSDDGGFGDGEKSDDLYYDGRFEFEGQGSYKGEFHSSDGKGGGYKA	PGTG	PASA pass	Signal peptide without any transmembrane domain
HSGS210|asmbl_17702|m.27305	asmbl_17702	m.27305	347	241-1284(+)	complete	PGTG_10143T0	0	349	97.71	349	PGTG_10143T0	0	349	97.71	349		PGT21_A	1888			Yes	24		Y	1	31.2891	68.5837	2.19194	3.21916e-09	ATGATTTTACCAAGCGTGATCACCTTAGCTATCTGTCTATTCCTTGGAAAAGCTCCATCTCTCACCTATGCGAACAGTCTAGCAGCCAGACAGGGTCCAGTGCATCTCCAGGCTCTCAAATCTGCCCCCCTAGGTCGCCGAAATCTCCCGGGGTTGGATTTATTCTCCCACCATGGAGGCGGAAGGAAGCAACACGGTCACGGCTCCGCTAGTCCGTCCTATGAGCCTCATGGTGAATACGGAAATGATAGCTCTTCATACGGTCAAGATAGCTATGATCCTTCAAAGGGGGCCTACGGCTCGGGAAACAAAATCGATCCCACGGGCAGCGATAACGGTCAAGGTGCATTCGACCTGGGTACCGGAACCCATCACGCTCTGCAAGAAGGGACCTTAGAT…	MILPSVITLAICLFLGKAPSLTYANSLAARQGPVHLQALKSAPLGRRNLPGLDLFSHHGGGRKQHGHGSASPSYEPHGEYGNDSSSYGQDSYDPSKGAYGSGNKIDPTGSDNGQGAFDLGTGTHHALQEGTLDSGDGGYTASDPGAGISPEPNASANYGPKKDNYHSEPEKKAPSTEDNDYASPSKTYNSGKGNTSSYQDPYNPSSKNSGKKDDSGLKDLGEYKQPPPEDNSKSSSGTDYYKKKNPKYHDKYASPHGKQKNGNDGKDENSDQDGSFIFESGTTEEQRKAAQKEANKDGAYKKGGKTDEGKSSYGGPVDPSNEKTYSGDQSYKQPNVTGGQKDSSPYA	PGTG	PASA pass	Signal peptide without any transmembrane domain			HSP_Group1
HSGS210|asmbl_17736|m.27436	asmbl_17736	m.27436	145	677-1114(+)	complete	PGTG_10156T0	1e-90	374	99.24	132	PGTG_10156T0	5e-90	374	99.24	132		PGT21_A	1888			Yes	22		Y	4	3.72798	1.012	-3.68379	0.0684047	ATGATCCTCAAGTTCGACCCATTCTCGACTCTCGCCGTCCTTGCCATTATTTTGACAGTACATGCTCATAATGAACCAGAAACAGAAGACGAACTCAGGCACTATCTCGACTCACAACGTTCGATCTATCATTGCTATCCCGAAATATTAAAACAAGTAGAGCATCGTAAATCAGCCTTCCTCAAGGCATCATCGGCAGCTCAATTGGTTCATCAGACCACCCATAACCCCGCCTCATCAAGGCTCGAGACGCTCGAATTTGGCGCTTCCGCTTCTGAGATCCCGTCCGATTATAATCTTCATCATCATCAAGCTCCTTCAAATTTGATATGCACTCAAAATCCCAGTCATTTTTCTGCCAAAATCAACAAGATTCGTAACTCAACTTGTGTGCTATGT…	MILKFDPFSTLAVLAIILTVHAHNEPETEDELRHYLDSQRSIYHCYPEILKQVEHRKSAFLKASSAAQLVHQTTHNPASSRLETLEFGASASEIPSDYNLHHHQAPSNLICTQNPSHFSAKINKIRNSTCVLCTSIDLFSSTHSS	PGTG	PASA pass	Signal peptide without any transmembrane domain
HSGS210|asmbl_17739|m.27457	asmbl_17739	m.27457	374	158-1282(+)	complete	PGTG_10156T0	3.3e-228	374	99.73	373	PGTG_10156T0	3.3e-228	374	99.73	373		PGT21_A	1888			Yes	22		Y	4	74.64	22.74	-3.28	1e-05	ATGATCCTCAAGTTCGACCCATTCTCGACTCTCGCCGTCCTTGCCATTATTTTGACAGTACATGCTCATAATGAACCAGAAACAGAAGACGAACTCAGGCACTATCTCGACTCACAACGTTCGATCTATCATTGCTATCCCGAAATATTAAAACAAGTAGAGCATCGTAAATCAGCCTTCCTCAAGGCATCATCGGCAGCTCAATTGGTTCATCAGACCACCCATAACCCCGCCTCATCAAGGCTCGAGACGCTCGAATTTGGCGCTTCCGCTTCTGAGATCCCGTCCGATTATAATCTTCATCATCATCAAGCTCCTTCAAATTTGATATGCACTCAAAATCCCAGTCATTTTTCTGCCAAAATCAACAAGATTCGTAACTCAACTTGTGTGCTATCT…	MILKFDPFSTLAVLAIILTVHAHNEPETEDELRHYLDSQRSIYHCYPEILKQVEHRKSAFLKASSAAQLVHQTTHNPASSRLETLEFGASASEIPSDYNLHHHQAPSNLICTQNPSHFSAKINKIRNSTCVLSPIVRAGPYYHLEGHPIRQDLAEWQEGLPLSLDIGVIDVETCRPVEGALVDIWHANATGFYAGHPSPAEGDENEKPQVGGARAGLLPAYPRKLFDEQWLRGAWPTDKKGVARFNTIFPGYYTGRATHIHTEIHMDWEVTSNGTFTSKDVQYIGQFFFDDEINMSVDKMWPYTENPVKHRTRNWRDSLKVFQESRTNGFQPTLDVIKIGSVINQGLVGFMTIGIKTSHHFDHHYNPTKSDWDF	PGTG	PASA pass	Signal peptide without any transmembrane domain
HSGS210|asmbl_17763|m.27584	asmbl_17763	m.27584	435	462-1769(+)	complete	PGTG_10168T0	0	435	98.62	435	PGTG_10168T0	0	435	98.62	435	PF00704.23|Glyco_hydro_18	PGT21_A	1888			Yes	19		Y	4	6.07844	5.66265	-1.07343	0.894063	ATGATGAAATTAATCGCGTTCGTTTTGTTTCTGGCCACGATCAACTTCCGAGAAGCTATCGGATGGGCCGATCGGGGCAAGCAGGTTGTTTCTGGCTACTATCCGTCTTACAATGCGCATATCCAACCACCATCCAAAATCCCTTGGAGCCATTACACACACATAGATTATTTTGTGGCACCCGTGCAAAATGATCCGGGAAATCCACTCAAGATTGAAGACGAGAAAAACCTAAAGGAGACAGTCGAGCTGGCCCAGGCTCACAATGTATCCATTTCTTTGTGCATCGGCGGCTGGACAGGTAGTAAATTCTTTAGCAACCTAGTAAAAACAGATGAATCCCGTCAGAAGTTCGCAAGCTCCCTGGTCCAAATCATCAAAAAATACAAGTTTGATGGT…	MMKLIAFVLFLATINFREAIGWADRGKQVVSGYYPSYNAHIQPPSKIPWSHYTHIDYFVAPVQNDPGNPLKIEDEKNLKETVELAQAHNVSISLCIGGWTGSKFFSNLVKTDESRQKFASSLVQIIKKYKFDGVDLDWEYPGVPGEEGNIISPSDTENFLKFLKILRKKFGHDYRISAAVSVKGFMGADGKYLKDTKAFSKVLDYITIMAYDIYVSGAGKQLSGPNAPLFHTCSDPGSKFSVSGAIKSWIKSGFESRKILLGVPAYGYAYTLLSSELQPTKFSGLKQKTSLLFQNTTSKPPQGGKISATPGHWLYHELYLDEKLAKDGRRGTSGYKRHFDECTRTPFLFNKENKNLIVYDDRRSIFEKTQFAKSKKLGGINIFDTTGDTLDRKLVDTIR…	PGTG	PASA pass	Signal peptide without any transmembrane domain
HSGS210|asmbl_17770|m.27621	asmbl_17770	m.27621	339	354-1373(+)	complete	PGTG_10172T0	0	339	98.53	339	PGTG_10172T0	0	339	98.53	339		PGT21_A	1888			Yes	18		Y	20	150.935	2.89103	-52.208	0.00116153	ATGTTGGCCATCCAAAGCGTGACTTTAGCAGCGATCCTGACGACGATCTCCGCGTATGATCTTCCAGTGATCATGGTTCCGAAGCCGACGACGACCATGCAGGCCGGGCAGCATCTCTCTTCGCGGCAATATTTGAACCCTGCCCAATTCCTGCCGGGGGGACAACTGACGGCGGGCCAACATCTGGCGAGCCAGATCTCCGGGGGCACCGCCGAGGCCAATGCCGGCTGCGGATTGGAGACCAACGTCTGGGGCCAGGTCTCGCCCACCGCCGCCTCCGGCTTTGCAAACCTTTGTCTCCAATGTCGCGTCAATGTCTTCGGCGTCCAGGTCTTCGAATTCAACTTCTATAACGCTCTCGCCGCTAGTATCAATGCTCATGGGGTCTCCGCTAGCCAG…	MLAIQSVTLAAILTTISAYDLPVIMVPKPTTTMQAGQHLSSRQYLNPAQFLPGGQLTAGQHLASQISGGTAEANAGCGLETNVWGQVSPTAASGFANLCLQCRVNVFGVQVFEFNFYNALAASINAHGVSASQASVLQAAIDNDLLRLSAGSKTSASCTAACAGDQRCYSSSFVGGTCQLKAVDYLTQNRAGGPLAQAFQGLYANGGSGYCSICPGDRSCSGPKPSGLPRRSLAGANTTAEECPSGLSACPISSGLTLPNPSAGFECLDVLQEVTSCGGCVSTGKGIDCTTLKGVSSSGCSEGKCTIFSCKAGYQFSSVHNVCYKSHRSAKISPFSSSH	PGTG	PASA pass	Signal peptide without any transmembrane domain
HSGS210|asmbl_17783|m.27658	asmbl_17783	m.27658	508	163-1689(+)	complete	PGTG_17356T0	6e-11	376	26.77	325	CQM_09604T1	2e-126	487	44.83	493		PGT21_A	1888			Yes	26		Y	6	1.36421	15.1435	11.1005	0.0587393	ATGGCTCTTTTCTCGACGTACCGAGGAATATTTCTATGGGCTTTGATGTGCTTCTCGGAAGCTTCTCGATGCATGGCGATGGAAGCTGAGTGGTCGCTGAGTCATGTAGCCCGTGAGGACGATGAAACATCCCTCTTAGGGATGGCGATGTCACCGGGTAATCGCCCAAGTGTAGTGACAGCAACTCCCAGAGTGACTCATGTTCCGACCTCAAAGGAAGGACCGTTTATTGAAAAAGTCATTCCGGGCCAACTGGCAAATAGCAAATCCACTGGAATGCAAGCATTACATCTTGGCGTTGAAAATCGCAAGGATTTTAAAAAAGTGCAAATAAGTTCAATGCAGGGTGATCTGAAAAACATACGGATGATGATGGAGAATTTTGGGAAGGAGATCCAA…	MALFSTYRGIFLWALMCFSEASRCMAMEAEWSLSHVAREDDETSLLGMAMSPGNRPSVVTATPRVTHVPTSKEGPFIEKVIPGQLANSKSTGMQALHLGVENRKDFKKVQISSMQGDLKNIRMMMENFGKEIQELELGDPGTKEKMIKDVEELNYIHRLMLFRVQSRILELSGKGSGMIGLKPKDSQRKTSKSNQRQVTLHGYLLDEVKEKDSRNFVKRLNDLLYEIALIDINQKIDLHDVSNQYRLKLQRLVFMTVDYMYQHSLMNEDTFRYFFEIKNTLETSAINTILTYDIQMGFPRHFYYHSNQVVLCSRHSSHTMNSFKGLGSREQRNFLYLCLKVHFIHYFKAYVESEEHWLDLNFKNEMKSLFHLIFEDTSFFNRLEMCLQIPSLPKWKQDE…	CQM	PASA pass	Signal peptide without any transmembrane domain
HSGS210|asmbl_17800|m.27724	asmbl_17800	m.27724	123	89-460(+)	complete	no hit					no hit						PGT21_A	1894			Yes	20			3	1	3.84846	3.84846	0.0573947	ATGAAAGCTTCTTTTGGAATTCAAATCACTGCTCTTCTTGCTCACCTGCATGTGCTTGCAGTTAAATCAGGAATCACTCCAGGAGAACTGATTGGGCTCGGAAAGCAAGATTTTCAACATTGTGGGAATCAGGATCTCCTGGGTGATCCTGTTTGGATAGATTTAAACCTTTCAGTTGGTGGTTGTTACAAAGATCCTCTCCCAAAGATGCCAAAAGGAATCTCAAGCGGAGATTATCTACTGGATCATGAAAATAAAGATGGAACCCAAGGCTCCTTAACCATGGGAAATGAGTTCCAAGCTGGTTTCAAAGAAGCCTCAAGCCCAGAAATAAAGGCCAAGAATATTGAGAATTTTTGTGAGAAATATTGA	MKASFGIQITALLAHLHVLAVKSGITPGELIGLGKQDFQHCGNQDLLGDPVWIDLNLSVGGCYKDPLPKMPKGISSGDYLLDHENKDGTQGSLTMGNEFQAGFKEASSPEIKAKNIENFCEKY	no hit	PASA pass	Signal peptide without any transmembrane domain
HSGS210|asmbl_17807|m.27766	asmbl_17807	m.27766	107	165-488(+)	complete	no hit					CQM_13205T0	1e-05	104	32.39	71		PGT21_A	1894			Yes	22		Y	7	5.20132	1.91088	-2.72195	0.0718171	ATGAAATCTGCCAATTGTATGCTCTCAAGCTCGATCTTGCTGCTGCTGGTCAGTAGCATAGCAGCGGAATCGGGTCCTGGCCCGGCATATTGGAAGTGCAAAGATCCTTCAAACTATGCAAATTTATACTGTTCAAATTCTGATGGATCGGCCCATTACTTTGCCGAGGATCTCTCAAAAAATGGAATATTCGATGACTCAGGAGGAACGTTTTTTGACTGCAACCAAAGCTACAATCCGTATTGTTGCAAGGGGAAGCAAGGCGCTCCGGTCAAAAGTCTCACTAGAGATTGTCAGGGCGCAGTCGATCATGGACCATTCTGA	MKSANCMLSSSILLLLVSSIAAESGPGPAYWKCKDPSNYANLYCSNSDGSAHYFAEDLSKNGIFDDSGGTFFDCNQSYNPYCCKGKQGAPVKSLTRDCQGAVDHGPF	CQM	PASA pass	Signal peptide without any transmembrane domain
HSGS210|asmbl_17837|m.27844	asmbl_17837	m.27844	175	260-787(+)	complete	PGTG_10209T0	8e-116	182	92.43	185	PGTG_10209T0	4e-115	182	92.43	185		PGT21_A	1895			Yes	17		N	0	1	24.262	24.262	2.36405e-07	ATGCATCTCCAGGCTCTTTTGTCCCTCCTTATTATTGGGGGATCATTTGCCATGAATTACTACGTATCCCCAGCTTGGCTTGGGGATAAGATTTCTGAATCAGAGGACTTAGTAGAGCCATCTCATCTGAGTTTTACTGAGCAAAATCCAGCCGTCAGAGCCCCCGCGGCTGAGCCAAGTTTTAATAGCCTCAAGGAAACCAAGAAAGACAGAAACTTCGTTCATCTCAATCTTGACTCACCAGCAAGTATACCTCTGAAAGCTGATAATGAGGAAAGTTCCGGAATAAGAAATGTCAATAAGCACTCGCCTATAAGCTTGAATACACCCCAGACGAATCCGGAGATCCTCGAAATCTCAGGCCCAGTTCCATTTGACATAGAAAGCGGGGTTACCGAA…	MHLQALLSLLIIGGSFAMNYYVSPAWLGDKISESEDLVEPSHLSFTEQNPAVRAPAAEPSFNSLKETKKDRNFVHLNLDSPASIPLKADNEESSGIRNVNKHSPISLNTPQTNPEILEISGPVPFDIESGVTEEAESGEKAHIDSSSMGMLPIPILDGIRNIWFKIFLALFGTRS	PGTG	PASA pass	Signal peptide without any transmembrane domain			HSP_Group1
HSGS210|asmbl_17902|m.28169	asmbl_17902	m.28169	193	330-911(+)	complete	PGTG_10710T0	3e-139	193	98.45	193	PGTG_10710T0	1e-138	193	98.45	193		PGT21_A	1903			Yes	19		Y	0	127.526	8.10502	-15.7342	1.97261e-32	ATGCCTTTCCAGAAAAGTCTACTTCTCGCTCTCCTCACAGCCTCGCTGGCCTTGGGTCGCACTGTTGTTAACTTGGATCACGGGACGGGAGCCATTCTGCACGAAAGAAGTGTCGTACCATTATTGAAAGACCCTTCCTATCGACCTCTTAAAACTGACGATGGAATGACCCAAAGCAAATTCCGAAACTCGGTACCTGAGAATGAGCACCCCAAGAAAAAGAAGAAGAGGTCCCCGCAAAACGCAAACTTGGCGAAGGAAGAAGGAAATGCGATTTCTGATCAACGGAAGATCAGAGTGTATAATGGAGAAAAAGGCCATCCTAACTTTCGAAAGATGAATCATGCCAACCCTCTTCTAGGCCCTGGCCATCATCACATTTACCATTTGGACTCAACC…	MPFQKSLLLALLTASLALGRTVVNLDHGTGAILHERSVVPLLKDPSYRPLKTDDGMTQSKFRNSVPENEHPKKKKKRSPQNANLAKEEGNAISDQRKIRVYNGEKGHPNFRKMNHANPLLGPGHHHIYHLDSTSSGFEIAPIPHNGRKTPLVIRSENSPAPFPGTFAAAARDEELYLPDSARNTHGDHHHHRS	PGTG	PASA pass	Signal peptide without any transmembrane domain
HSGS210|asmbl_17905|m.28178	asmbl_17905	m.28178	126	270-650(+)	complete	PGTG_10712T0	3e-88	126	98.43	126	PGTG_10712T0	1e-87	126	98.43	126		PGT21_A	1903			Yes	19		Y	0	1208.74	172.138	-7.02192	9.68812e-18	ATGGCTTTCCAGAAAATCCTACTTGTAGCTCTCCTCATAGCATCGGTGGCATTTGGCCGCTCCCTTGTCAACTTGAATCGAGGGTTGGACATTGCGTTGCACAAGAGAAGTCTTCCGGCCGTTGATGACTTCCATCACAGATCCCTACAAAGAAGAGACTCGATTCCTACCCAAGGAAAGGAAGGAGCCGAGGAACAAAAAGAACAGGCCAATCAACACGGTGACTTGAAGACTGGCGCGCTGAAAACGTCGGAAAACGTCGTGGCTGGTTCCCAAGATCCCAACAACGTTGGCTCAAAACACAACAATCAATACGGGGACAACAAAGTACATTCGGTTACTTTTCTTCCTTCTCCAGGACATCACGAGGACGGTCCTTAG	MAFQKILLVALLIASVAFGRSLVNLNRGLDIALHKRSLPAVDDFHHRSLQRRDSIPTQGKEGAEEQKEQANQHGDLKTGALKTSENVVAGSQDPNNVGSKHNNQYGDNKVHSVTFLPSPGHHEDGP	PGTG	PASA pass	Signal peptide without any transmembrane domain			HSP_Group2
HSGS210|asmbl_18017|m.28683	asmbl_18017	m.28683	191	319-894(+)	complete	PGTG_10717T0	7e-142	191	97.92	191	PGTG_10717T0	3e-141	191	97.92	191		PGT21_A	1904			Yes	25		Y	8	1.63253	5.38872	3.30084	0.0862581	ATGTTATCTCATGATCGTGCCATCGTCATCCTGGAGGCTCTACTCGCTTTCTGGTTCTTTCAATTAGCCGGATCGACTCAGCCGGCATTAGTCAAACGAGTCTCTGACCCGATGGCAATACCTGACCCGCCGCAGAAACCAGTAGTGTGGACGAATATTCACTGCGGCGATGAGTTCGGCTCCTACAGGCCCGCCGACCCTCTGCTTAGGTCTTGTACCGACTATGGACTGAGGAAGTACTCTTGTGACACGAGCCAATGTCACATGGGAACCGCATACGATTCTCCTAAAACTGGCCCTCTCAATCAACTGTTGTATTTCAGAGGTTGTCACAAGCTCGGTACCAAGGACCAGACGACATACCTCGTTTACGCTTATTCATACCTTGCGCGCAACAAA…	MLSHDRAIVILEALLAFWFFQLAGSTQPALVKRVSDPMAIPDPPQKPVVWTNIHCGDEFGSYRPADPLLRSCTDYGLRKYSCDTSQCHMGTAYDSPKTGPLNQLLYFRGCHKLGTKDQTTYLVYAYSYLARNKKGFLIALGFAVGDMTETVYSFKCPWDNNSARNNMRVWCDKCYQSQDSQIKKPPRPTII	PGTG	PASA pass	Signal peptide without any transmembrane domain
HSGS210|asmbl_18039|m.28817	asmbl_18039	m.28817	208	225-851(+)	complete	PGTG_10746T0	7e-147	208	96.65	208	PGTG_10746T0	3e-146	208	96.65	208		PGT21_A	1905			Yes	22		Y	0	5.64128	15.664	2.77667	0.00276291	ATGAATACTACTTTCTTCACGAGTCTACTGGTCGTCATACTAATTGGACTAGATTCTTCAGCGGCTCGACCTGCTTTTGGGCGTGTAGGAGACCTGGCCAGCCATGACGTCGAGTCTTTTCCGCGATTTCTTGAGAACGGTGGATTACAAGGGCCTATGCATGAAGACTCAGTCTTTGATTCAGGATACGTTTCACGCTACAACCTTCAATCACCAACTGGCGGGATGAAAACGGTACAAAAGACTTCGCCAAACCTTCTTGGTGAATCGAATGAAGCGGGAGGATCCGCGCTGTTTGAGAATGCACGACTTGTCCTCTACCGGATACTGTACGGGACCGGAGAGAAGACTGAAACCGATGGAGCCATTACCGCTGATCAGATCATGCGGAATATGATG…	MNTTFFTSLLVVILIGLDSSAARPAFGRVGDLASHDVESFPRFLENGGLQGPMHEDSVFDSGYVSRYNLQSPTGGMKTVQKTSPNLLGESNEAGGSALFENARLVLYRILYGTGEKTETDGAITADQIMRNMMSFEAIPTAEKPHSGNLVIRPSESKMTTTATDGDSPKSTLSTHQIIRNMMPFEAIPLEEEPHSGLSEGKFITSATN	PGTG	PASA pass	Signal peptide without any transmembrane domain	PGTAUSPE_194	samelength_above87percentmatch
HSGS210|asmbl_18047|m.28842	asmbl_18047	m.28842	464	170-1564(+)	complete	PGTG_10752T0	0	459	98.87	444	PGTG_10752T0	0	459	98.87	444		PGT21_A	1905			Yes	20	ExpAA=20.38|PredHel=1|Topology=i7-29o	Y	5	1.12869	36.0564	31.9455	0.00206422	ATGATTCCTACTCAGCTTTATCTCCTGCTTTTGTTAATCGGAGATTCGCCAATCCTGTTTGTGATCTCAACTTTTGGCGCGGCCAGTAAGAAAGAATGCTTGTCACTTATTCAACACCCTCAGGCCCTCAAAAAGAGAGCTTATCCTCAGCGTCTATTAGAAACAACCACAAAGTGGGAGGTTGAGGCTCAGTCACTTCGAGCAAGTGGCGACTATGGTTCTCGTGACAAGCAATTATATAAAAAGATTCAAAATTACAAGATACGAATCCCTAGCGAAAATATTCAAGATGAGCGACTGAAAGTAGAACAACATCAAAATCTTCGACTGATTTATGACACCCTTGCTTTACTAGAACTGAAGGAGCGCTTCACACCTCCGAATGTTGAAATTTTGAAT…	MIPTQLYLLLLLIGDSPILFVISTFGAASKKECLSLIQHPQALKKRAYPQRLLETTTKWEVEAQSLRASGDYGSRDKQLYKKIQNYKIRIPSENIQDERLKVEQHQNLRLIYDTLALLELKERFTPPNVEILNRNLKILASGPKISNLVVKGVKGGASSFEMNLFDFLSKSFREDKLQLWCQLYDSWHSLNTNFLNEVSIILKTQDLMKASDKLMVKARIANSISKNKPKPRLSDVDVQTGTVHQDSSYLYTRVNQISPGIWKFCLPMKTGQFDVNFLTSNPIARLSWFLDDLDPGEMTVYAQALQKIQPPSLPELMKRQLILEQDHHTEPSKKFAQPSWFVQHMGWDHFQRIMLEFEKFPLGNNGKLKLRVSSQRGDKTRSSGTISSKFLRSASEKEW…	PGTG	PASA pass	Signal peptide with single ovelapping TM			HSP_Group1
HSGS210|asmbl_18049|m.28859	asmbl_18049	m.28859	63	138-329(+)	complete	PGTG_21709T0	2e-39	63	98.44	63	PGTG_21709T0	8e-39	63	98.44	63		PGT21_A	1905			Yes	19		Y	1	2.73931	1.24968	-2.19201	0.313804	ATGCAACTCTTTCTCACCGGCCTCTGCGCTCTCCTAGTCTTGTCGCGCGTTGGGGGCTCGCCAATCCCTATCAATCGTGGAATGAACACCCCGCCCTCAAGTCCCCCGGACGGCCAGAACGGATCAAACAGCAGCCATCATCAGAGCACGGGCGGCAACAGAGCTGGCAAGGCTCCCCATGATGATCCTTGA	MQLFLTGLCALLVLSRVGGSPIPINRGMNTPPSSPPDGQNGSNSSHHQSTGGNRAGKAPHDDP	PGTG	PASA pass	Signal peptide without any transmembrane domain
HSGS210|asmbl_18056|m.28881	asmbl_18056	m.28881	152	168-626(+)	complete	PGTG_10730T0	3e-106	152	98.69	152	PGTG_10730T0	1e-105	152	98.69	152		PGT21_A	1905			Yes	19		Y	6	31.4106	98.3605	3.13144	0.134663	ATGCAACACCAAATCATCATCCTGCTGCTGGTCAGTCTTGCCGCGTTCAGTCAGTCGGCAAACCCACAAGTCCCACAAGTGAAACTTCCAGACAGTTTCACTTGCAAAGCCGCTATCAAGGGGAAGGAGACCTCTCACACATTCCAAGCGAAAGACTGCACAAAGGCGATCGATCTTCTCGCAAAGGGTAAAGCTCCCTCTGCAGCGTGTGGCCAGTGTCTTCTTGGTCTCGTGGGCGAAGATGGCAATGCCTTCACACCTACCCATGCACTGGACTCCAATGCTATCCTGGCCAGCGTTAAAAACATCGCCGACGGCTGCAACAACTCTGCCCAATCGAAACCTCACAACCAGAAGCGGGACAACAAGCCATCGGGCAATGACAGCAAATCATCAGGC…	MQHQIIILLLVSLAAFSQSANPQVPQVKLPDSFTCKAAIKGKETSHTFQAKDCTKAIDLLAKGKAPSAACGQCLLGLVGEDGNAFTPTHALDSNAILASVKNIADGCNNSAQSKPHNQKRDNKPSGNDSKSSGSAPPKIQVVLGLPKEKAQC	PGTG	PASA pass	Signal peptide without any transmembrane domain
HSGS210|asmbl_18067|m.28929	asmbl_18067	m.28929	235	393-1100(+)	complete	PGTG_10751T0	8e-175	235	99.15	235	PGTG_10751T0	4e-174	235	99.15	235	PF14021.1|DUF4237	PGT21_A	1905			Yes	18		Y	4	4.46927	164.352	36.7737	1.13611e-09	ATGAAGAAATTATTTGTGCTCCCTTTGCTAGTCTACATTAGTTTCACTCAGCCATATGGAATCAGGTCAAGCCAGTCATTCAACGTTACAAGCGACGTAGAGGGCGTGAATCGCTCTGAGACTAAAGCATTGGGACCTCAAGCAGGCAAATGTCGTAACCCTTGCACCTCACAATCTCACCCAAATTCTTCTTTTTACGTCTGCGGTGATCCACGCTTGGGGCCGGTTCAACTACCTACCAAACCACCACTGAGTGCAATGACGTCCTCCTACGATCGGTTTGGGGGTGTTTGTCCGGAGGCGTTTCTAAAAAAGTGGACGGCACACGGTTCATTCGACATCCCTCCCCATGACGGTTTTCTTGTAAATGTCGATAATGTACCAATATTCGGAAACGTT…	MKKLFVLPLLVYISFTQPYGIRSSQSFNVTSDVEGVNRSETKALGPQAGKCRNPCTSQSHPNSSFYVCGDPRLGPVQLPTKPPLSAMTSSYDRFGGVCPEAFLKKWTAHGSFDIPPHDGFLVNVDNVPIFGNVSLEVGRRIDRFGSEFGTIAHPARAPYAERSLPPSNLNTPVDQNGKPGKYPFNYHLYEVQKRIVVLAGPIAPWFGQPGMGTQFKFSQNILNYVNQGHLKRIET	PGTG	PASA pass	Signal peptide without any transmembrane domain	PGTAUSPE_131	samelength_above87percentmatch	HSP_Group1
HSGS210|asmbl_18073|m.28981	asmbl_18073	m.28981	530	3579-5171(-)	complete	PGTG_10759T0	0	393	88.43	415	PGTG_10759T0	0	393	88.43	415		PGT21_A	1905			Yes	16		Y	13	1	76.2853	76.2853	5.3769e-06	ATGATTGGTATTTTTTTGTTTCTCATACTTCCTTATTTGATTGAAGCCTCCTCAGTCGTTCCTGTGCTCTCAGCGCCGGCTGAGAAAAGCGAAAGTGTATGCTCGAAAGCAGGGCATGCACGCGCCCTGACAAAGAGAGCTTTCAAACCACGTGTGGTTAAGGGAGCTGTAAAGTTGCCCGGCGACTCCCGACGTGAAATTGACAACCCAATTGGTCGGTACTCACAACAATGGCCGAATTGTGGTAACTACAAGTTACGAGTGTCTATGAAGTGTGGTGCAAGTCAAAATCCGAGGGTTGAACATGGACTGATTCACAGTATCCTCAGCACATTAGACAAAAAGGATCGTTCTACAGCTGAGAATGTTGAATTCATGAAGCACCAACTCAAGAGGATA…	MIGIFLFLILPYLIEASSVVPVLSAPAEKSESVCSKAGHARALTKRAFKPRVVKGAVKLPGDSRREIDNPIGRYSQQWPNCGNYKLRVSMKCGASQNPRVEHGLIHSILSTLDKKDRSTAENVEFMKHQLKRIASSGNISRPLGKGDGVASTFEINLLYFLLHCFEDKFIHRWFQIYDSWSSLNTPFLIEVSKIIRIKEPRSLFDDTMGARIMKSISRNDFNTRLLHGDLWQARADHDPSFLYAAINSISPGLWKFCLPMKDEKFDIDLLISNPIARLSWFLDGLDPAEMIEYAQALEKPQSPTLQELMNRQLILEKEDKTEPSQKFAQASWFAQRMGWDHFQRIILDFEKFTPNTNSHKFKMSGFCQPGTGVLSTPKARKSMQELNKLLEKKGFLTVS…	PGTG	PASA pass	Signal peptide without any transmembrane domain			HSP_Group1
HSGS210|asmbl_18153|m.29156	asmbl_18153	m.29156	365	478-1575(+)	complete	PGTG_10786T0	0	503	98.86	352	PGTG_10786T0	0	503	98.86	352	PF00102.22|Y_phosphatase	PGT21_A	1908			Yes	21		N	7	7.76061	2.39432	-3.24126	0.0104141	ATGGAAGTGCCTATGCTCATCATGTCGCTGGTCAGCCTATTAACAAGCCCAAGAACCGACGGCGACGTTCTTCCCTTCGACATCAATAGGGTCCACCTCGCGAACCCAATCCAGGGGAACGATTACATCAACGCCAGTTGGATCACTGAACCTGCATTCGAAATCCCAGCCGATCTTCTGCCTCCCTCGCACCATCCTCAACCTCAACATGCTCAGACTTGGATAGCCTCTCAAGGGCCTCTGGATGAGACGGGATACGAATTCTTCAGGCTTTTTTTTCATCCCGATCCCGCTCGACGGCCCAAGGTGATCATCCAGCTGACAGCCTGTATGGAGGGCTCTCGTGTGAAATGTGCCAATTATATCCCAAGCAAGGAGGAAGAGGCTAAATTGTTTCGC…	MEVPMLIMSLVSLLTSPRTDGDVLPFDINRVHLANPIQGNDYINASWITEPAFEIPADLLPPSHHPQPQHAQTWIASQGPLDETGYEFFRLFFHPDPARRPKVIIQLTACMEGSRVKCANYIPSKEEEAKLFRPHRTVPLDSSSSHPKTKWALPEPDEMRNLGFIRVTLEGVESGPVQPPATNSFYHKNKLLVELLPYQDEYQQKIQPIAQARVVHYECISWYDHGTPEFVEPILELISSAKADSMIRSPEESTPRTSPILVHCSAGVGRTGTLIAIASCTAQLALLNSCHLSERTLKANIISHLILPRLVPENGRIAQLPEWLNDDLVARTVDFLREQRVLMVQTAGQLDYIYKAVACFAASLS	PGTG	PASA pass	Signal peptide without any transmembrane domain
HSGS210|asmbl_18153|m.29157	asmbl_18153	m.29157	185	9-566(+)	complete	PGTG_10786T0	7.2e-52	503	100	97	PGTG_10786T0	7.2e-52	503	100	97		PGT21_A	1908			Yes	18		N	4	4	5.17	1.29	0.63027	ATGCTGCGTCTCCAATACCTTCTCAGTCTGTGGCTCATCGCAAGTCTAGCTGGTTGTAATCCTATGGACATTCCCATTGCAGAGATTGAAGCGAATGGAGCAGGAAGAACTGATACTCCACTGCGAGTCATGAGAGGCTCTCCAAAGGAAGAAACCTTGCCAAGTGATGAACCAACGGTCTCCATCGACAAGGCAATTGTCGAGAATCAACAAACCGGCTCTCCAGGTTGCCAAAGTGATTCACAGACAGAGTCCCCCGCGAAACGGCGATTGCCAGCTGAACTCACGGGCACAGCAAGAAGAATCAAACACATGTTTACTGGTGGGCATTTGGGCAGTGATTGTGGTAGCCAGACAGAAGCAAGGATGAAATGGTGTCCCATCCTGACCAATAGTCCC…	MLRLQYLLSLWLIASLAGCNPMDIPIAEIEANGAGRTDTPLRVMRGSPKEETLPSDEPTVSIDKAIVENQQTGSPGCQSDSQTESPAKRRLPAELTGTARRIKHMFTGGHLGSDCGSQTEARMKWCPILTNSPERLGKVYKIIAERGTRREKKSNEDGSAYAHHVAGQPINKPKNRRRRSSLRHQ	PGTG	PASA pass	Signal peptide without any transmembrane domain
HSGS210|asmbl_18158|m.29172	asmbl_18158	m.29172	270	1081-1893(+)	complete	PGTG_10789T0	0	270	99.63	270	PGTG_10789T0	0	270	99.63	270		PGT21_A	1909			Yes	20		Y	8	895.442	327.558	-2.73369	0.0135552	ATGAACCCGTATCAGGTCTATCTGTTCCTATCGCTGGCCATCTATCCAGGCGCCTTCTCCCTCCTAACTGGATTTGATCCCAAGAACTTACCCTACCAGAGTGACGGTGCCGCCGGCCAAACGGGATACAACCAATGCGGAAACAAAGCTGATAAGAACAGTCAATGCCAGAACCTATACATCAACTCCGCCGAGGATTTTTGCGTGTTTGCGCCTCCCAGAGTTCTACCCGTCGGTGAGGCAGAGCGGATTGCTGTTGCCTACTGCTCCAAATACGGCCATGGAACTCGTTTGATCCCACCCGGAACCTTCAAAACTCTGCATTATGTTCGCACGCCCCATTACATCCAAATCACATCCATTGGTGACTTCACCAAGCTTAACGTCCCAGCAAATGAC…	MNPYQVYLFLSLAIYPGAFSLLTGFDPKNLPYQSDGAAGQTGYNQCGNKADKNSQCQNLYINSAEDFCVFAPPRVLPVGEAERIAVAYCSKYGHGTRLIPPGTFKTLHYVRTPHYIQITSIGDFTKLNVPANDEGGELDPSGPDGHGNPVGGLVFGERGQFNHWTEFLSYNELSIRACFNTDQAYRYCEHIYDLEGSRWNMPGEYDTPGFDQCEGEDVPLPMGEYRRPDGSIYKWKRGSSPMPPPGAPGKIKTCKKVRAPGLNYPRSTRR	PGTG	PASA pass	Signal peptide without any transmembrane domain			HSP_Group2
HSGS210|asmbl_18159|m.29180	asmbl_18159	m.29180	475	1183-2610(+)	complete	PGTG_10790T0	0	475	99.16	475	PGTG_10790T0	0	475	99.16	475		PGT21_A	1909			Yes	20		Y	0	4.69102	6.94499	1.48049	0.38166	ATGCCATTCCAAAAGAACCAGTTGCTCACCGCCATCCTCCTCATCTCAACTGCATCCGCTCGCTCGATCGGTTCGTTAGAAGGTAGGGCAATTGACGGGCAGAGAAACCTCCACCTCTTCGGGCGCGCGGAACCTCCTGTTGTTCCACCCAAACAAGACGGCGTTCAAACTGCACCCAACCCAAAATCACCCTCGCCTCCTCCGATCCGTCCAACGCCCGCCCCGAGCCCACCATCACCCGCGCCAGGAGGACCACCACCGCCTACCCCGAACCCACCATCAACCGCACCAGCAGGACCACCACCACCTACCCCGAACCCAGCCGCTAAACCTCCAACAAACGGACCCGAACCAAAGCTACCTCCAGGGAAAGAAGCCCAGGACCCGAAAAAGCCAGGA…	MPFQKNQLLTAILLISTASARSIGSLEGRAIDGQRNLHLFGRAEPPVVPPKQDGVQTAPNPKSPSPPPIRPTPAPSPPSPAPGGPPPPTPNPPSTAPAGPPPPTPNPAAKPPTNGPEPKLPPGKEAQDPKKPGPGPEPKSPPPGKEAQDPELGAGAGPDAGKNKPPADEPTKPANPTPTTEEQRHKKIESAIAKSKKRVETWKMKTEKEQAKIDRLTAKLAEKSKKAADPKPKDPKPADPKTGTSKPADGKAPADKPADGKPAADKPADGKQAGDKPVGDKPVDEKPVDEKPVGDKPAEGKPAGDKPTEGKPAEGKPAEDKPAEGKPAEGKPADGNPAAGKAGDKPADGTPGDKPADGKPVSEKAINEKPAEGKPADGNAADGKPSAGEKPADEKPTGE…	PGTG	PASA pass	Signal peptide without any transmembrane domain
HSGS210|asmbl_18200|m.29282	asmbl_18200	m.29282	315	485-1432(+)	complete	PGTG_10795T0	3e-148	315	96.28	269	PGTG_10795T0	1e-147	315	96.28	269		PGT21_A	1913			Yes	20		Y	0	14.4565	13.7686	-1.04996	0.903226	ATGCCTTTCCAAAAGAGCCAGCTACTCACGGCCATCCTCCTCATCTCAGCCGCATCTGCCCGCTCGATCGCGCAGTTAGAAGGTAGATCGATCACTGCTCACGATGGATTAGCAGAGAGCAACCTCCACCTCTTGAAGCGGAAGACTACCTCTACTGCACCTGCCCCAAAGGACGGCACTCAGACCACACCCGACCCGACCTCACCCAACCCTTCACCCCTCCTTCCATTACCCAGCACGACTCCAGCCAACCCCAGCCCATCCGATCAACCACCATCAACCGGAGCTGATCCCAAGTTGCCTCCGGAGAAAGAAGTCGGACAAAACGCTAAGGATGGAGCTGGAAAAGAGAAACCAGCAGGCGATCCGACTAACAAAGCCGCCGGCTCAAAACCCTTA…	MPFQKSQLLTAILLISAASARSIAQLEGRSITAHDGLAESNLHLLKRKTTSTAPAPKDGTQTTPDPTSPNPSPLLPLPSTTPANPSPSDQPPSTGADPKLPPEKEVGQNAKDGAGKEKPAGDPTNKAAGSKPLTEEEKHKRIEDAITKSKKRVDTWKQKIAQEQAKIDKLTAKLNEKPDKSKAGADPKKKGGDPKPKDQDKNGKGKQADAKPADGEKPVDAKPVDGKPAGDKPADGKSADGKSAGKKPTGKPAGKKPADGKPTEDTPVDAGLGGAAGGAAGGAAGGATGGAAGGAAGGAAGGGAGGAAGGAAGNA	PGTG	PASA pass	Signal peptide without any transmembrane domain
HSGS210|asmbl_18205|m.29299	asmbl_18205	m.29299	124	162-536(+)	complete	PGTG_10804T0	1e-64	105	81.6	125	PGTG_10804T0	5e-64	105	81.6	125		PGT21_A	1913			Yes	24		Y	2	1	1.89306	1.89306	0.50029	ATGTATGCTTCATGTTTCAAAATGTGGCTTCTCCTTATCAGCCCACTAGGGTTGATAGGCAGAAGTAACTGTGCCTTTCCAGCAACAGAAGAAACCTTGGAACTTGCCTTCAAAGACTATGATTTTTTGTTGAAATCAAGAAAATTGTCCACAGAACTTTCATATGGTGATGAAGAGTACTTTTCCTGGTTGGAAACTGGTCAAAAGATAAGCGGAAAGCACTCTCAAGATGAAGAAAATATAGACAAATCACTCAAAGAGAAGAAATTGAAACCAAAAAATGCTCAGCCACAAGGTGAATCCAGTTCCATTATTGTTTTTTTCATTTTAACTTTAGGTGCATCCATCAAAGCTCAAATTTGGAATTTTTATTAA	MYASCFKMWLLLISPLGLIGRSNCAFPATEETLELAFKDYDFLLKSRKLSTELSYGDEEYFSWLETGQKISGKHSQDEENIDKSLKEKKLKPKNAQPQGESSSIIVFFILTLGASIKAQIWNFY	PGTG	PASA pass	Signal peptide without any transmembrane domain
HSGS210|asmbl_18226|m.29391	asmbl_18226	m.29391	106	118-438(+)	complete	PGTG_10807T0	1e-41	111	66.07	111	PGTG_10807T0	5e-41	111	66.07	111		PGT21_A	1915			Yes	21	ExpAA=19.27|PredHel=1|Topology=o4-26i	Y	2	2.01867	1.87228	-1.07819	0.937699	ATGAAGTGGATTTCGATCTTTTTGATCGTTTGTGCTTTGGCTTGCTTCTCGGCTAGCAATGCTCGAGTGCTTCGTGCACTTTCTATAGCTGACATGAAGCTATATAAACCTGGAACTCGGCTTCCTTCTTCGAACACCCAGGCTCTCCCCGCTAGGCCTCTTCTCCGACCTTACAATTCGTTCAACCGAGAGAATGGTCACCCTTTTGCCCCCCACCCCCCACCTGCCCCCCATCCCAAATCTGACGGGTTACATAGTGGTAGGCATTGGGGTATGAGTCTAACCCCGTCGGGCGATGATGAAGGACGCACCTACGGTTAG	MKWISIFLIVCALACFSASNARVLRALSIADMKLYKPGTRLPSSNTQALPARPLLRPYNSFNRENGHPFAPHPPPAPHPKSDGLHSGRHWGMSLTPSGDDEGRTYG	PGTG	PASA pass	Signal peptide with single ovelapping TM
HSGS210|asmbl_18254|m.29446	asmbl_18254	m.29446	126	904-1281(+)	3prime_partial	PGTG_10828T0	5e-18	279	100	33	PGTG_10828T0	2e-17	279	100	33		PGT21_A	1918			Yes	25		N	3	1	2.93093	2.93093	0.280025	ATGGTGATTCTCCGGAGGTGGAGAGCTCTTGGGATTCTGCTTTTTTGTTGCATACAAGCACATCACTACAATGCTGCCAATTCAATGGAGTTAGAAACAGAAGTTTTGAACAGGGCCAGAAGTGGACAAATTTGTCTGCCAGGAATTCAGGATCTGGTTAAGAGAAAAATTCCAAATATTCAAGAAAAGCAAAAGGAAGTTTGGGATTACATGGCTACTGTCCCCCAGTTTGAAAGACAAGATTCAGTTTTCAAGCAAACTGGTGCACAGCCAAGACATGTGGATACATCCTTTGGGAACTGGAAACAAAAATTTGGAATCAGACGTCCAATCTCATTTGATGGAGCATACATTTTGAGAAGCCATCATTCAGCACAT	MVILRRWRALGILLFCCIQAHHYNAANSMELETEVLNRARSGQICLPGIQDLVKRKIPNIQEKQKEVWDYMATVPQFERQDSVFKQTGAQPRHVDTSFGNWKQKFGIRRPISFDGAYILRSHHSAH	PGTG	PASA pass	Signal peptide without any transmembrane domain
HSGS210|asmbl_18270|m.29561	asmbl_18270	m.29561	118	239-595(+)	complete	PGTG_21720T0	6e-84	118	100	118	PGTG_21720T0	3e-83	118	100	118		PGT21_A	1921			Yes	20		Y	2	1.16853	420.486	359.842	4.19881e-06	ATGCAATTAGCCAGTGTCTTATGTGCATTTCAACTCTTATATTGCTATGTAATCTTAGCACATCCAACTTCACATCCAAAAACTCTGGAAAAGAGAGAATTTAAAGGTTTTTCTGGAGATACTCAACTTCACCACCTTCACAAGAGGATGGAGGAGGAACCTTCCGAACGCTTAAAACAAATACAAGAAGGCATAGCTATCCAAAAGGCAAGAGAAAAAAATTGGGAAGACCGTGAGGCTGCTAAGAAAGCAACTCATAAGGCAAAATTGAATGCTGAATTAAATAAGTTAGCTGAAATGCAGAAAGAGGAAATTGAAAAACTTAGAAATTCATGGGGACTCAATCAAGACTCTTAA	MQLASVLCAFQLLYCYVILAHPTSHPKTLEKREFKGFSGDTQLHHLHKRMEEEPSERLKQIQEGIAIQKAREKNWEDREAAKKATHKAKLNAELNKLAEMQKEEIEKLRNSWGLNQDS	PGTG	PASA pass	Signal peptide without any transmembrane domain			HSP_Group1
HSGS210|asmbl_18386|m.29953	asmbl_18386	m.29953	213	297-938(+)	complete	PGTG_10900T0	3e-149	213	100	213	PGTG_10900T0	2e-148	213	100	213		PGT21_A	1936			Yes	19		Y	2	3609.1	83.2949	-43.3291	4.15307e-13	ATGACTCCATTCACCAACAGCCTGATTGCTCTCGCCATCTTGAACACCGTTCAAGCCTCCTTGTCGCCGACTTTCCCCGTTCAAGGCAGCACTTGCGTCGTTCTCCAGTCGTGTCAAATCAAATGGCAAGACGACTCGACCTTACCATCAACGACTACCATGGGAGAGACCACTATTGACTTGGTCATGGGCAACGCCTCCAACTTGCAAGCCGTCCAAAACCTTGGCGGTGTGATGAACCCCTCCGTTGCCACTGCGATCACCTTCCAACCCATCGCCGGCCTCTCACCCACCGAGAAATACGCTGTACGGTTCATCGCCAAGGGCAATGCGTCCCACCCGATCTTTTCGACCTACTTCACAATCACTGGTGGTTCCAGTACCGCCAAACCTTTGGCT…	MTPFTNSLIALAILNTVQASLSPTFPVQGSTCVVLQSCQIKWQDDSTLPSTTTMGETTIDLVMGNASNLQAVQNLGGVMNPSVATAITFQPIAGLSPTEKYAVRFIAKGNASHPIFSTYFTITGGSSTAKPLATPNSVLAASNPSSPSSGPSAIIGNKAPTGASTAPTSSNVMTASNNTTASDNAEKSSASFVGPSSTVLAGMAAAVASLLFL	PGTG	PASA pass	Signal peptide without any transmembrane domain
HSGS210|asmbl_18390|m.29968	asmbl_18390	m.29968	130	802-1194(+)	complete	PGTG_10906T0	5e-92	129	98.47	131	PGTG_10906T0	2e-91	129	98.47	131		PGT21_A	1936			Yes	23	ExpAA=15.86|PredHel=1|Topology=i7-26o	Y	6	30.9347	2.2165	-13.9566	2.71357e-11	ATGAACTCGACCATGAAGCTTTATATGGTCTTGGTGGCTGTGCTAGCGACGACGATGACAGTCGGCGCCGGCAGTGGCCAAGAAGCGCCCGCGGCGGACACGACGTTCGGATGCGAACGCGACTATCCTAACGGATACTGTGTGATTGAAGGCATCAAAGACAAAGACGGTCGAGCTAGACTTAAACAAATGTTGCCGGCGAATATCGCGGACTCCAAAGCACCCCTGAAGATGAACTGTAATAAGAAGATGTTCAAGGGTACGACTATGTGGTGTTGTCCAGAAGGCAGTCTCCAATGGTACGATAAACCAAAACATCTGACCGATTCCGACGTGGAGGGGATTTGTCATGAACGTACTCCTGGAGGACCTCCCGGATCTGATGGCCAATAA	MNSTMKLYMVLVAVLATTMTVGAGSGQEAPAADTTFGCERDYPNGYCVIEGIKDKDGRARLKQMLPANIADSKAPLKMNCNKKMFKGTTMWCCPEGSLQWYDKPKHLTDSDVEGICHERTPGGPPGSDGQ	PGTG	PASA pass	Signal peptide with single ovelapping TM
HSGS210|asmbl_18410|m.30053	asmbl_18410	m.30053	558	233-1909(+)	complete	PGTG_10914T0	0	578	98.39	558	PGTG_10914T0	0	578	98.39	558		PGT21_A	1937			Yes	18		Y	0	1.10751	67.7618	61.1839	0.00531348	ATGGCCCTCAAGAATATCCTAGTTCTCTCCACCTTCGTTCAATTGGCTATCAGCGCGGCTGCGCCCAGCTCAGGCCACCCGACCAGATTTTCAGCCAGAGCACTAGCACAACGATCCAATAGTGCGGATGCGCCGAGCGTTGCCCAGGTTAAACCGGCTGACACGTCCTCGGATGAATCGAAGTCCACTACGCACTCGCAAACGGACGGCTCATCGGCTCCGAAAGCTGCCGACGTGCGACCCACGACAAAAGCTACGGACACACCACCCGCCTCCAAAGGTGCTGTCGATGGATCCTCCATGGCTATAGGCACCCAGGGGTCATCCAAGGCCACCGAGGGGTCACCTTCCCCTAAAGCCACCGAAGGGACATCTACCCCGAAGGCAGTCGAAGGACAA…	MALKNILVLSTFVQLAISAAAPSSGHPTRFSARALAQRSNSADAPSVAQVKPADTSSDESKSTTHSQTDGSSAPKAADVRPTTKATDTPPASKGAVDGSSMAIGTQGSSKATEGSPSPKATEGTSTPKAVEGQPAPKAADAAPKTADATPKAADIPPLKSAEVTPKAADAAPKSAEEAPKAAEPAPKAAESAPKSAESAPKAADGVLPASKAAPVVTTNRVSNEVVHTNTTSNESTASKDNSAQKVAGTSPAGPKSRDSPAGTTTVVTNKVSNEVLTTNIAPNESAAKGNSAPKAEGSPAEAPKGAKTSASPEDSKASSTGPQSHPPSPEKAPDTASKGIDVAVKAPKASDSSTPKTVDINVNKESPASATPHEASDATPKTTSDVTHGTKESGSTAPK…	PGTG	PASA pass	Signal peptide without any transmembrane domain			HSP_Group1
HSGS210|asmbl_18413|m.30071	asmbl_18413	m.30071	277	232-1065(+)	complete	PGTG_10913T0	4e-158	229	99.07	214	PST79_3304_m.16508	6e-168	287	83.09	272		PGT21_A	1937			Yes	23		N	12	3.49305	2.37082	-1.47335	0.558599	ATGAACCACTATTGCGTCAAATACTTGTGTCTTTTTCTGTCGCTTGCTCTCCCTCAAGCTTCTTTCGCGCTCCTAACTGGATTCAATTATAAAAATTTACCATACCAAAGTGATGGTGCCGCTGGGCAAACCGGTTACAATCAATGTGGCACCAAAGCTCATCCAAACAGTCATTGCCAGAACGCGTTCATCAAATCAGCCGAGGACTTTTGCATCTTCGCACCACCGAGACCCTTAGTCGTAGGTGAAGCCGAGCGTATAGCTGTCTCTTACTGCTCAAAAGATGGCTATGGGACTCGCCTGATCCCACCTGGAACTTTCAAGAATTTACACTTTGTTCGCACTCCACACTATGTCCAAATTACCGCCCTTGGTAACTTCACCAAAGTCAATGTTCCA…	MNHYCVKYLCLFLSLALPQASFALLTGFNYKNLPYQSDGAAGQTGYNQCGTKAHPNSHCQNAFIKSAEDFCIFAPPRPLVVGEAERIAVSYCSKDGYGTRLIPPGTFKNLHFVRTPHYVQITALGNFTKVNVPKGDEGGELDPSGADNHGNPVGGLVFGERGQFNHWTEFIAYDEFCIRACFNTPESPRYCQHIYDLEGCAWNIPGNYDGPGFDECEGEDVPLPMGEYRRPDGSIYTWQRGSAPQPPPGAPGKLKKCKSVHAPGLNYPRSKRFESNS	PST79	PASA pass	Signal peptide without any transmembrane domain
HSGS210|asmbl_18475|m.30291	asmbl_18475	m.30291	379	1611-2750(-)	complete	PGTG_00752T0	0	269	88.96	299	PGTG_00752T0	0	269	88.96	299		PGT21_A	194			Yes	18		N	4	1	25.184	25.184	3.5813e-08	ATGTCACTTACTAAATGCATGGTCATAACCACACTAATCGCTGGAGTGTGGGGGGTCAAAGTTCATCAACTGGCAGTAGACCTCAAATTCAGTCAACATAACGATCACTATATGATTTTCGACACTGAACCTCACAAGAGCCCCAACTTCGTGAAAGAACAAGTAATCCTCAAGACACAGTCTCCACCTCAAAGTTTTTCTTGGTGGTTTCCGTTGGGAGATTGCATTAGAGCCGACCGCAACATGATTGAAAAGAAGTCCAAAAATGTTGTCCCTCTGGAGGAAAAGCGCAACGATGAAATTTGTATAACCAACAATTTGAGAATTGAAAAAGTCAAAAATTATGGCCGTACCCCGTTTAGTGTTTACAATGGTGTCCCTGAGGAACCTATCATGAAT…	MSLTKCMVITTLIAGVWGVKVHQLAVDLKFSQHNDHYMIFDTEPHKSPNFVKEQVILKTQSPPQSFSWWFPLGDCIRADRNMIEKKSKNVVPLEEKRNDEICITNNLRIEKVKNYGRTPFSVYNGVPEEPIMNFEKDGESELRWIPEKRFLLATNHLGAVLNEELYDFLVYPFLAAVKEGSNSMPTEYLYAETWQPSFREFILRVSNIGRTNHKSEAKYTMFRVDHGVTTNKSFSVGPRGQNGEMYARSITNKTQGKLRVIQTGIHEMNPENVLVGPYGSTRVLFDPSFPWVVVSNWGRISEKTYDCLIRIPLTKARQRRKTDNLQQPHISGSSRFQEDGTTNLNSPGKGSPSAISEFGKPTQDSSHQFEPVSQASSHP	PGTG	PASA pass	Signal peptide without any transmembrane domain			HSP_Group1
HSGS210|asmbl_18487|m.30328	asmbl_18487	m.30328	338	1470-2486(+)	complete	PGTG_10925T0	0	338	100	338	PGTG_10925T0	0	338	100	338		PGT21_A	1940			Yes	25	ExpAA=18.73|PredHel=1|Topology=i13-35o	Y	0	1	18.5423	18.5423	1.66864e-06	ATGCCGTTTCATGCACTATTCCGCTCCTTTCATGCTGTCTTGAGGGTTTTCATCTTCCTCACACTGGCCATCGCACACTGGCCGGTTGTGTCTGCAGGCGCCGGTTTCCCCGCTGGTGAAATAGCCAGTCCCTCGGATCAATTCGGCAGACTTGTAGAGGCGAGGCGTCCAGGTGAAAGTCGATCACCTAGGTATCGGCTTCGCATCAACTCTGACCCCTGGAGTAGAAGCGGTACCACTGATCCAGTTCTTATGGAGGGTATCTTTCCATCCGTCTCTCCCAAGTCCGCCAAAGCAGAATCATCAACTGGAATATCATCGAAAAGAAGAAAACTATTCGATTACCCAAAACTCCCCAAATCACCACCACTGACGGAAAACATTAGCTCTCCGCGTAGG…	MPFHALFRSFHAVLRVFIFLTLAIAHWPVVSAGAGFPAGEIASPSDQFGRLVEARRPGESRSPRYRLRINSDPWSRSGTTDPVLMEGIFPSVSPKSAKAESSTGISSKRRKLFDYPKLPKSPPLTENISSPRRKVKTGPEAFPMEVDEGLENRKEEGTYRSLDQEVRAGAEELQKGLSKAFGERSKIRAEIEGSGIFEVTQRLLNMIMHHDLGDSALEDEDAEILHDAFNLHMPPDSDLFGRNIFWDDLEGGKKPEFHENRGTRESFASKLQSHQNKINRKLLGLLTQAGSEPERENGRRILEIAKQYHEFLDGVDNQLTFKPISFIEQLTGSKRRIN	PGTG	PASA pass	Signal peptide with single ovelapping TM
HSGS210|asmbl_18524|m.30467	asmbl_18524	m.30467	570	295-2007(+)	complete	PGTG_10262T0	0	557	98.34	543	PGTG_10262T0	0	557	98.34	543	PF03198.9|Glyco_hydro_72	PGT21_A	1951			Yes	22		Y	16	1.10716	42.8251	38.6801	0	ATGAACTGTCAGAATTGGGCAATTGGTAGTGCCTTGCTTCTAGCATTAGTTCAACTCGCATACTCATCAGTTGGCACCCCACGTATAACCCGGGTAGGTAGGTACCTGTACGATGCGAATGGAAATCGTTTTTATATCAAAGGAGTGGCCTTCGAGGCTGCAAAGCTCCCAAATGTAAACCGTGGCGGGCTCAACCGAGGCGACTTGATTGATCCTTTGGCCGACATCAACGCCTGTAATCATGCCATAAAAAATTTCAAAAGATTGAAAATCAACACAATAAGGGTTTATTCTTACTATCCCGAGATAGATCATTCCGCTTGCATGAATGCTTTGGAAAAATCTGGAATATATGTTATTGCGGACATCAACCCTCCTTTGAGTGGTTCCATCAACAAA…	MNCQNWAIGSALLLALVQLAYSSVGTPRITRVGRYLYDANGNRFYIKGVAFEAAKLPNVNRGGLNRGDLIDPLADINACNHAIKNFKRLKINTIRVYSYYPEIDHSACMNALEKSGIYVIADINPPLSGSINKASHTWDVDILTQYIHRIDSLRSFPNLLAFNIGNEVITNSEHLEAGPYIKARARDVKLYLKSVNSTALVSYASADGKKLSAELARFLSCNSGGPSAELDLFGVNSYRWCGDSNFESTHEELTLEFQGLTIAAFLSEFGCLNPGKPRGWVEVTALFSTLMSDLWSGGVAYNYYPTAHGYGLVDNVEGKWIRNKDFENLSQRYHLVKPPNMPKLSSLVVPKQKCASTNVNSFAITSVLPPQPNVEACNCVDHAAFSCQVRKDASPIVMS…	PGTG	PASA pass	Signal peptide without any transmembrane domain	PGTAUSPE_200	samelength_above87percentmatch	HSP_Group1
HSGS210|asmbl_18538|m.30509	asmbl_18538	m.30509	123	558-929(+)	complete	PGTG_10268T0	2e-85	123	100	123	PGTG_10268T0	8e-85	123	100	123		PGT21_A	1952			Yes	19	ExpAA=21.54|PredHel=1|Topology=i7-29o	Y	6	15.3065	81.1785	5.30352	0.00358507	ATGAATTCCATCAACGTAGTATTAGTTCTCTCATTAGTGATTAGTCTAGTTTCGGCTGGATGTTTCACGAGTGGTCAGACGTGGGGAAGTTCGTTGAATAAGCAGAAAGCCTCTGCATTCTTGGACGAGGTCTGTAGAGAGCTAGCTGGAAATTACGATGCATCTGCCTCTAGGAGTTCGTGCAAGGATGGGAACGATAATATCAGATTCAACTTTAATATCCTACATACTTCCGGCGGATCCCGTTCCATCAGCTCAGAAGAATGTATCAATGGACTCAACAAAGAGATCACCGGCTGTAATCAAGGCGGGAGGACCAATGACGGCAATTGGGAATTCACCTCCGACCCCAACACAGGTAGTTGCAAATAA	MNSINVVLVLSLVISLVSAGCFTSGQTWGSSLNKQKASAFLDEVCRELAGNYDASASRSSCKDGNDNIRFNFNILHTSGGSRSISSEECINGLNKEITGCNQGGRTNDGNWEFTSDPNTGSCK	PGTG	PASA pass	Signal peptide with single ovelapping TM			HSP_Group1
HSGS210|asmbl_18588|m.30758	asmbl_18588	m.30758	374	268-1392(+)	complete	PGTG_10286T0	0	374	98.93	374	PGTG_10286T0	0	374	98.93	374		PGT21_A	1959			Yes	19		Y	0	16.5125	1	-16.5125	0.19133	ATGTTGTCCAGCGCCACCCTTTCGCTTGCTCTCCTGTTTGCCTCCGCAACCAACGCTTTGCCGAATGGCTACTCCAGCTCATCTGTATCCCGCTCGTACACGGGAACCTACCCGATCATCGCCCAGCCGGTCCAGCCGGTCCAGCCGGTCCAGCGTTCTTTCTACGGTGGGCAGCAGCCCTACTTTGGACAACAACAGTTCTACTACGGCCAGCAACCTTCATACTACGGTTACGGCTCGTACTTGCCAAACCAAGCATTCTACGGATACCAACCTTACCCCGCCTGGGGTCAGGCCTACGGAGCTGGCCCGGTACCTTTCGCCGGCCAGAGCTACGGATACAGGAGTCGCACCATCTACGGCGGCGGGCCTATAACCGGTTATCCGGACCAGGCCTTT…	MLSSATLSLALLFASATNALPNGYSSSSVSRSYTGTYPIIAQPVQPVQPVQRSFYGGQQPYFGQQQFYYGQQPSYYGYGSYLPNQAFYGYQPYPAWGQAYGAGPVPFAGQSYGYRSRTIYGGGPITGYPDQAFGNFEESQFGPATLARAGLQNSVQGGGEIGAGAQAISRAHVGAGGQVAGGGQFSGAGQIGGAALLNGNGQVVGGANAIGGGQLGGPAGGAGQFDASARAGGNGQFGLGGQAIGRGQVSGAGQFDAGARAIGNGQVGLDGQAIGRAQVGGAGHFDAGAHAIGNGQAVGQGQVGGAGQFNAGAHAVGNGQLGLGGQAVGRGQVGGSGQFDASARVNGNAQAVANGQLAGGGQVAGGSKIGAGLQ	PGTG	PASA pass	Signal peptide without any transmembrane domain
HSGS210|asmbl_18599|m.30824	asmbl_18599	m.30824	574	79-1803(+)	complete	PGTG_05652T0	1e-41	572	30.5	377	CQM_03845T0	6e-97	670	40.76	449		PGT21_A	1964			Yes	24		Y	5	1	9.31942	9.31942	3.72032e-05	ATGTCTGTTAATCAGATGCTTAAAATCTGTCTTTTAGCCTTGTCCAGCTTAGTGATCCAGAGGATACTAGGTGCTGGTGGTGCTATTGAACCAGTTGTTTCAAATTTGGAACACTCTGGGATGGAATGGAAGCATACATCCACAGATTTGCCACAGGTCAGCCACTCAAATTTTGAAGACCTAATCATGGGAGAAGCTCAGAAACATAAAATCCATTTCAGAGTTTCAGAAAGAAAGTTTTGGGAATGTGCTTCAAAAACAATGGAAGATATGGAAGAATGGAAAAAAAGATTTGCAGAACTTGACATTAGAGACCATATAAGGAATCCAATTCAGAAACATGTAGATATTGTGATAAATTCCATGAAAGTCATCTTTGAAAAGAAGATTTATGAACTC…	MSVNQMLKICLLALSSLVIQRILGAGGAIEPVVSNLEHSGMEWKHTSTDLPQVSHSNFEDLIMGEAQKHKIHFRVSERKFWECASKTMEDMEEWKKRFAELDIRDHIRNPIQKHVDIVINSMKVIFEKKIYELRNHKYVFQSSNGAVPNDVSVHIFYPLETKWLKDIANFDEFKPLHNVSYFTNASLILNQWCDLIVNFLVDLKQHEILTDTHYTLTSFFNQGDLAHFVLRYLKIRLSHDINEVYLNFNLKLSLQEDFSMTQMAHILKFLDQEAWKQIEFGYLKFWINRYLEAAKSPEYELIEIVEIFLELSPKSNDWPVTMTKIQNLFESLVNYISSRITTQDSSEEITIVTLLELKVLYDILKYLMNHNHHYISAECMERFTKSINFHKVQLFEETV…	CQM	PASA pass	Signal peptide without any transmembrane domain
HSGS210|asmbl_18661|m.31032	asmbl_18661	m.31032	435	1906-3213(+)	complete	PGTG_10316T0	0	416	94.5	436	PGTG_10316T0	0	416	94.5	436		PGT21_A	1965			Yes	19		Y	10	15.2155	3.61238	-4.21204	1.95731e-05	ATGTTGATTAAACACTTGCTTGCTCTTACGTCTCTTCATCCTTACATTCTCCAGGCGAGTTGTTCAAACTCTGAGCCTCTCATAACCCCCTCGATTTCTGAGGTTCAACAAAACAATTTCGACCGAGCAAACAGTACCTTAATAGACTTGATCTGCAAGCCACACGAGTCCCCCTTCCTTTCCTGGGCTCAAAAATCCGTGTACACGTATATTGATCAAGTTCACCCACCACCGACACTGATCCCATTCCGGGATGGGTTCTACAAATCGTCTTGCTTTGTGGATCCTATTGATACCGAACCCGAGCAATACTGTATCTTTGTCAACCCCACCATCAACCACGGGCAAGGAATGGTGATAGTCACGCCGACAGAGCTTTTTGAAACCAGTCTTGGAAAT…	MLIKHLLALTSLHPYILQASCSNSEPLITPSISEVQQNNFDRANSTLIDLICKPHESPFLSWAQKSVYTYIDQVHPPPTLIPFRDGFYKSSCFVDPIDTEPEQYCIFVNPTINHGQGMVIVTPTELFETSLGNGLKLADDPAHPDSIKIVQMPEKGGLGAVAARQFRRGDVIQQSRPVALFANDRPIWATRFGHNIRRQAVRHLPLETQAAIASLHGQGQTEDEVFESIFEANMLSTKLYGDEHRHFGALVLQESRFNHACRPNVVYFIDHETQLMNLRAFESIASGEELTISYRPLEMDRESRRKELQETYGFRCTCPHCQMSAELGKLSDQRLARIIELRIKFFSEDPMFTAEDAEELVNLCETEKIPRCIALSNLIAAEFYNSVGQVEEVRGHAEE…	PGTG	PASA pass	Signal peptide without any transmembrane domain
HSGS210|asmbl_18685|m.31151	asmbl_18685	m.31151	167	1072-1572(+)	3prime_partial	PGTG_10338T0	1e-112	527	99.4	167	PGTG_10338T0	6e-112	527	99.4	167	PF00199.14|Catalase	PGT21_A	1966			Yes	24		Y	1	4.43057	1	-4.43057	0.0277669	ATGCTCCAAAGCGCTCGAATTCTCTTGTCTGTAGCCCATCTTCTCCCCTGTATCATTCAGCGTAGTGAAAGCAGCTCTCTGCCCAATGAAACTACCAGTTCCTCTCAACAACTTCCTGGGAACTTGAATGCTTCCTCGTTTCAAATCCCAAGTCTATCATCCATCTTACCATCCGCCAACTCTACCAAGGCCTTGAATGGTTTGAATGGATTGGCCTCAGCAGCTCCAATAGCTCCGTTGAGTCCAGATGCATTGGCGAAGCAGTCCGAATTCGATCGCAAAAACATTCCAGCTCGCCCTGTTCACGCTGCAGGTGCGGGCGCGTACGGAACGTTCACGGTCACCACCAATTTTGCCCAGAGCCAAACTAGCATGGACTTATTCTCCAACGTCGGTCAA…	MLQSARILLSVAHLLPCIIQRSESSSLPNETTSSSQQLPGNLNASSFQIPSLSSILPSANSTKALNGLNGLASAAPIAPLSPDALAKQSEFDRKNIPARPVHAAGAGAYGTFTVTTNFAQSQTSMDLFSNVGQTTPVTVRFSNALGEKGSFDTARNVRGFAMKFQTK	PGTG	PASA pass	Signal peptide without any transmembrane domain
HSGS210|asmbl_18689|m.31167	asmbl_18689	m.31167	292	323-1198(+)	3prime_partial	PGTG_10325T0	0	619	99.64	280	PGTG_10325T0	0	619	99.64	280	PF01735.13|PLA2_B	PGT21_A	1966			Yes	30		Y	2	26.1908	1.012	-25.8803	9.79545e-16	ATGTCGAGACAGACACCACTTTCCGACTACCCAACAATGATCAGCATCTTCTTCCTATGTCTGCTGAGCCTGAACGGGAAGGTCACCTCGCAAGTCCTGACTGCCAGCTTGCCCTCCTATGCTCCCGTCAGCGTTGAATGTCCGGCGAACCAACAGCTTTTACGGCTGGCAGGCAACCCTGCAGGACGGAACCAAACCTTGTCACAGGCGGAGGCCAACTTTCTCCGGGGTAGGAGATCCGTTACAGCTACACTCTGGCGGGAATTTTTCACCGACGGGCCCGGCAAGGCCACTGGCTACCAGCACACCTCGTTGTTGGCCCGAAATCAACAAAATTGGCCTATCCTCGGGATCGCCCATTCTGGCGGTGGTCTGCGCGCGTCATTATATGCTGCTGGA…	MSRQTPLSDYPTMISIFFLCLLSLNGKVTSQVLTASLPSYAPVSVECPANQQLLRLAGNPAGRNQTLSQAEANFLRGRRSVTATLWREFFTDGPGKATGYQHTSLLARNQQNWPILGIAHSGGGLRASLYAAGVFQALDTRSRSSPVRGVYPLATYVTGLSGGSWLVASLAANNYPTASDMVSGWQLENDLVLPGGLNPLRNAQFLDALSDTVKLKQKAGYNVSLTDQWGRALGYHFLPGTNSENFYTNSPTTAHGAGILFSSLSNTKMVREFLTPLPIVVSNHKPLRSTAN	PGTG	PASA pass	Signal peptide without any transmembrane domain
HSGS210|asmbl_18691|m.31172	asmbl_18691	m.31172	624	450-2324(+)	complete	PGTG_10327T0	0	631	99.2	625	PGTG_10327T0	0	631	99.2	625	PF01735.13|PLA2_B	PGT21_A	1966			Yes	25		Y	10	3.39893	2.11345	-1.60824	0.479382	ATGGCACTATCCTTTTCATCCATTCTTTCAATTTACTGCTTACTGCTTTTACAGCAGAGTTCCAAGGTTACCTCGCAAGTTTTGACTGCCAGCGTGCCTTCCTACGCCCCTGTCAGCATTGAATGTCCATCAAGCCAAAATATCTTGAGACTAGCAGGTTCCTCGACTAGCAAAAATCAGACATTATCGCAGGCCGAGGCAGGCTTTCGCAGAGGTCGGAAATCAGTTACAGCCCCACTCTGGCGGGATTTTTTCATCAATGGACCCGGTAAAAGTACCGGCTATAAATCTACTGCACTGGTATCCCAAAAACAGAATGATTGGCCGGTGCTTGGCATCGCATACTCTGGGGGCGGGATCCGAGCAGCATTATACGCGGCTGGAGTTATGCAGGCACTT…	MALSFSSILSIYCLLLLQQSSKVTSQVLTASVPSYAPVSIECPSSQNILRLAGSSTSKNQTLSQAEAGFRRGRKSVTAPLWRDFFINGPGKSTGYKSTALVSQKQNDWPVLGIAYSGGGIRAALYAAGVMQALDARTSASPIRGIFQLSSYFSGLSGGSWLVASAAASNFPIASELVSGWELEKDLVLPGGINAIRSAQFIDQIHDTSKLKKDAGYNISLTDLWGRALGYHFLPGTTSDNFYTNSPTTAHGAGDLISGLRNMKTFQEFRAPLPILVSDHKPLNKSETNTSSVPASGSTYIPLSAPVYECSPFEFGSFDPQLSAFIPSELLGTSLSSGKPFIPSSVNKSSKPDPNKRCVRGFDQLSFIMGSSATLFNAVTGVPAKYNEMFKKMIQKIADT…	PGTG	PASA pass	Signal peptide without any transmembrane domain	PGTAUSPE_315	samelength_above87percentmatch
HSGS210|asmbl_18695|m.31192	asmbl_18695	m.31192	637	368-2281(+)	complete	PGTG_10332T0	0	637	99.84	637	PGTG_10332T0	0	637	99.84	637	PF01735.13|PLA2_B	PGT21_A	1966			Yes	34		Y	8	527.111	1.8163	-290.212	3.86218e-23	ATGTTCAACACCACCAAAGCAAGCTCACCTTTGCGCTCATCAGTAATCGCCTTTGTGTTATTATCTTTGGCAAGTCACAACATATTGGTGTACTCACAAGCGGCGACTCCGGCGGCACCCAGTTACGCACCTTATCGAGTACAATGTCCAACCGATAAGAAACTTTTGAGGATGTCAGGCTCGGCAGCCAACAATAATCAAAGATTATCACCAGAAGAGCAAGCTTTTCAGAAGGGGCGTAGGTCGGTCACGAGCCCACTGTGGCGAGACTATCTCACCAATGGCCCTGGCAAAGCCACCGGTTATCAAAACACGGCACTGATGGCCCAAAACCAAACGAATTGGCCTGTACTTGGGATCGCTCATTCTGGTGGCGGTGAACGGTCGATGTTGTATGGA…	MFNTTKASSPLRSSVIAFVLLSLASHNILVYSQAATPAAPSYAPYRVQCPTDKKLLRMSGSAANNNQRLSPEEQAFQKGRRSVTSPLWRDYLTNGPGKATGYQNTALMAQNQTNWPVLGIAHSGGGERSMLYGAGVLNALDSGTTSSPIRGVYQLASYSTGLSGGSWLIASMTAHDHPTMPSLLPRVQMAIDVILPGGAFYNSWQFFQNILFVVLQKKIAGFKTSMVDFWGIALGQHFLPVVTSDDFYWTYSSTPRGAGILLSSLRNTTSLREFQKPLPILVSGHMPLYNLNVNPDKLPIQGTTYIPLSAPTYEYSPFEFGSFDPQLSAFIPTEYLGTSLQSGKPNNSSGGGFLSFLSDAGNDCVRGFDQMSFIMGSTAAGFNTVFGSGTTDFPSKYAA…	PGTG	PASA pass	Signal peptide without any transmembrane domain
HSGS210|asmbl_18739|m.31363	asmbl_18739	m.31363	196	153-743(+)	complete	PGTG_20654T0	3e-135	196	97.97	196	PGTG_20654T0	2e-134	196	97.97	196		PGT21_A	197			Yes	22		Y	10	1	16.0746	16.0746	0.00128495	ATGCTGCTAGTTCCCAGGATTATGCTTCTTCAAGTCATGGTACTTGTAACACCAACTATCAATGCAACTGAGCAAACTGACTTGTCAAATTCTGTGGGTCCAAAAGCTCCACTGAAATCTCATCACCAACACATGAAGCGTATGGAACTGGCAGAACATAATCAATATTCCTCTGAGCTGTGTACGATTTGCCGGGAACAGTTGGGTGAAAATTCGCGCGAATGGCCTATCTGCAAGCATTTGTATCATTTAAATTGTATTGATGAGTGGCGAAAGGGGGAAGATGAGGAAAACAACCAATGTCCAAATTGTAGAAGTACCGATACAACCCTGGCAGCACAAAAAGAAGCTCAATTCAGGCTTCAACGCGATGACCGACGTGGACTATCTCGTGTTTAT…	MLLVPRIMLLQVMVLVTPTINATEQTDLSNSVGPKAPLKSHHQHMKRMELAEHNQYSSELCTICREQLGENSREWPICKHLYHLNCIDEWRKGEDEENNQCPNCRSTDTTLAAQKEAQFRLQRDDRRGLSRVYVASTSSNQSRPPSLSDLSCRWCGGSMRRARVPPASGQWTFRVKLVCERCNSPVMVHPSALSDL	PGTG	PASA pass	Signal peptide without any transmembrane domain
HSGS210|asmbl_18741|m.31369	asmbl_18741	m.31369	179	392-931(+)	complete	PGTG_20654T0	6e-47	196	45.36	194	PGTG_20654T0	3e-46	196	45.36	194		PGT21_A	197			Yes	19	ExpAA=17.57|PredHel=1|Topology=i2-24o	Y	11	1	32.1328	32.1328	0.0131625	ATGCTGTTAGTTTTCAGCATATTGGTCACTATGCTTCTTCAAGTCATTGTACTTGGAACCCCAACTATCCATGCAGCTGATCAAATTGGCCTTCCAATTCCTGTGGGTCCAAAATCTTTACTGAAACCTGTTCACCAACACACAAAACGTATGAATCTGGTGGAGAATAATCAATATTCCTCTGAGATGTGTACAATTTGCCAGGATGAGTTGGGTGCAAAATCATATAGATGGCCTACCTGCCAGCATTTGTTTCATTTCAGGTGTATAGACGAGTGGAGAAGATGCACAGAAGCACCACATGCTGAATGCCCAAATTGTAAGAGTACTGATTCACCTCTGGCAGGACAACAAAATCCTCAGAATAATAGCCAAGGTGGTGAATCCAGTTCAGGTAGT…	MLLVFSILVTMLLQVIVLGTPTIHAADQIGLPIPVGPKSLLKPVHQHTKRMNLVENNQYSSEMCTICQDELGAKSYRWPTCQHLFHFRCIDEWRRCTEAPHAECPNCKSTDSPLAGQQNPQNNSQGGESSSGSDSPSYATCFVCASRTMRPVAGQRVTGTGRIQLICSQCHHSVTLRLS	PGTG	PASA pass	Signal peptide with single ovelapping TM			HSP_Group1
HSGS210|asmbl_18742|m.31371	asmbl_18742	m.31371	180	475-1017(+)	complete	PGTG_20654T0	3e-45	196	44.32	185	PGTG_20654T0	1e-44	196	44.32	185		PGT21_A	197			Yes	26		Y	11	1	9.01844	9.01844	0.113793	ATGTTAATACAAATCACTCATTCTTTGAATTTCCAGCTTCTTCAAGTCATTGTACTTGGAACCCCAACTATCCATGCAGCTGATCAAATTGGCCTTCCAATTCCTGTGGGTCCAAAATCTTTACTGAAACCTGTTCACCAACACACAAAACGTATGAATCTGGTGGAGAATAATCAATATTCCTCTGAGATGTGTACAATTTGCCAGGATGAGTTGGGTGCAAAATCATATAGATGGCCTACCTGCCAGCATTTGTTTCATTTCAGGTGTATAGACGAGTGGAGAAGATGCACAGAAGCACCACATGCTGAATGCCCAAATTGTAAGAGTACTGATTCACCTCTGGCAGGACAACAAAATCCTCAGAATAATAGCCAAGGTGGTGAATCCAGTTCAGGT…	MLIQITHSLNFQLLQVIVLGTPTIHAADQIGLPIPVGPKSLLKPVHQHTKRMNLVENNQYSSEMCTICQDELGAKSYRWPTCQHLFHFRCIDEWRRCTEAPHAECPNCKSTDSPLAGQQNPQNNSQGGESSSGSDSPSYATCFVCASRTMRPVAGQRVTGTGRIQLICSQCHHSVTLRLS	PGTG	PASA pass	Signal peptide without any transmembrane domain
HSGS210|asmbl_18750|m.31388	asmbl_18750	m.31388	237	467-1180(+)	complete	PGTG_00759T0	2e-177	237	100	237	PGTG_00759T0	1e-176	237	100	237		PGT21_A	197			Yes	22		Y	0	1	266.359	266.359	3.86265e-12	ATGCAGATTCGTCAGCTCATTACCCTCCTAGGCCTCAGCCTTTCACAAACACGGCCGGGGGCCGCCGCCCCTACATCCCCCGAGTCGATCAAGTCGCTTGTCCTGGATATTACCGAGCCGCATGTACCAGTGAAAGGATCCACCACGTCCTCAAAATTCAATGATGCGATTCACATAGATTTGCATGCTGGTCCTACGAAGGCTATCAAGAACTACGACCGTATATTCGAACCATCTAAGGGGAAAAAAGTAGAGGAATTTGCGGATAGCCGTGCTGCATACGACGACACTCTCCGTGACGAGAACCTCAAGAACTATCCCGCTAAGATGGAGCGCCGATTGGAATTGTATCGAAATGATATGTTCTCCCGCATGATGGATGCGAAACTCACCGACGAG…	MQIRQLITLLGLSLSQTRPGAAAPTSPESIKSLVLDITEPHVPVKGSTTSSKFNDAIHIDLHAGPTKAIKNYDRIFEPSKGKKVEEFADSRAAYDDTLRDENLKNYPAKMERRLELYRNDMFSRMMDAKLTDEEVKTIHSGVKETLEQNINSRTEDFMWDNKHFAAGKSVKAQVKLEYMTREKIVEELANTNLPDISTPRPLTGEALKGFRQFMKSHETALLNPNGPKLVGPTPVIR	PGTG	PASA pass	Signal peptide without any transmembrane domain	PGTAUSPE_86	small_incomplete_ORF	HSP_Group1
HSGS210|asmbl_18766|m.31444	asmbl_18766	m.31444	545	629-2266(+)	complete	PGTG_01221T0	0	502	87.09	519	CQM_07505T0	0	541	81.92	541	PF00199.14|Catalase	PGT21_A	1971			Yes	29	ExpAA=20.42|PredHel=1|Topology=i7-29o	Y	4	114.033	3.15154	-36.1831	1.96738e-10	ATGCTCAACCGGACCCAACTTGGTCCACTTTCCATGGGCGCGTGTCTCGTGTTGGCATGCTGTGTGGCCGGCTGGCCGTCAATGGCCCACTCGCCATCCGCCAACGAGAAGCTCCGTTCTCGCCAATCCCAGCAAACTATCTTCGAGGCCGCAATGAATAACCAGGTCCAAGCCTCCCATCTTCCCGCCGAGGCCCTCGTTTACACCGCCGCCAACGGCCAGCCGTATGCCACCCCGCTCGCCGCTCAGAGGATCGGCGTTGATGGCCCACTGTTGCTTCAGGACTCCCATCTGATCGATAACCAGGCGCACTTCAACCGCAAAAATATCCCTGATCGGGTCGTCCATGCTCTTGGTGCCGGCGCTCACGGTATCTTCACGACGACGACCGACTTTGCC…	MLNRTQLGPLSMGACLVLACCVAGWPSMAHSPSANEKLRSRQSQQTIFEAAMNNQVQASHLPAEALVYTAANGQPYATPLAAQRIGVDGPLLLQDSHLIDNQAHFNRKNIPDRVVHALGAGAHGIFTTTTDFASRYTMMSLFQRVGQTTPLTMRFSNAGGEKGSFDTGRNVRGFAVKFRTPKGNWDLTMNNSPIFFIRDPAKFPLLIQALSTNTQTGRHDPDATFDYLGSNAEALPQYLRFLSDAGTSQGWLKTDAFSGHVYKWVKQDGSWVYVKITFKSLQGNYNYTAAEQGSIQNPGQASQELFESIQAGERPGWKVYAQVMTPRDAEKFRYNVLDLTKEWREDLVPLNEIGKVELTQNPTNYFAEVEQAAFTPSNIIDGWEPSDDPVLQMRLFAYT…	CQM	PASA pass	Signal peptide with single ovelapping TM
HSGS210|asmbl_18769|m.31452	asmbl_18769	m.31452	679	681-2720(-)	complete	PGTG_10359T0	4e-103	163	98.03	152	PGTG_10359T0	2e-102	163	98.03	152		PGT21_A	1971			Yes	18		N	8	1.27898	7.52284	5.88192	0.00102424	ATGAAGTGGGGCATCTGCCCATGTGTTGTGCTTTTGGCCAAGATCATCGCCAGCATGAACTATGACTTGTATCCAGTTGAACGGCTTTTGGATTCCTCTACTCAGCCTTCTGCATCAGACTACAAATATCCTGTTGGATTCGACCAACCCAACGACTGTTTCAACATGTGGGAAGACGGCCTATCGCGTTCATTTTACCCAAGTGACCATGAAGAACACCGCCAGGTCGTAGGAATCCCAACACACTACCAAGCTGGTCTTCCTGAACACCCTCACAACATCGACTATGACATAGCTTCTCCAATGTCTGATCGAGAAACTGGGGAAACCGGCGAAGTGTCACAAACCCATGAACCAAAGAAAAAGGGTAAAAACAAGGATTACTTGGAAGCCGGCATT…	MKWGICPCVVLLAKIIASMNYDLYPVERLLDSSTQPSASDYKYPVGFDQPNDCFNMWEDGLSRSFYPSDHEEHRQVVGIPTHYQAGLPEHPHNIDYDIASPMSDRETGETGEVSQTHEPKKKGKNKDYLEAGISSSESNQLEADKSGQLLHLYYEPDFQAGDMFDLDKFDAWIKSNQDTTSTPSSFEAMNQEGYPKPYFSTPSSLEERNQEGNPESMFNIEETQPAFTHTQFQISHSNNIQPTLPVAHQEISGKSNGREDQAQFTMYDDLLSELINIDQLIEVISSQSTPSFQRSFKRKSHDLVEVPSLSRQQADQSHKRPFQGIRNREFSEDSNTHSNPNSGRNLSGKSSGDEQSNISQSSSTPLIKTEQQGGGDKFVHMKSISTSLSQIQDIKTPEN…	PGTG	PASA pass	Signal peptide without any transmembrane domain
HSGS210|asmbl_18788|m.31511	asmbl_18788	m.31511	454	68-1432(+)	complete	PGTG_15872T0	0.000255556	339	30.4348	231	CQM_09089T0	1.05e-06	339	44.6154	302		PGT21_A	1973			Yes	19		N	3	1	9.54	9.54	3e-05	ATGATTTTGAGTAGGGTGCTAGTTTTGTTGCATCTAAATTACTATCATACTTCAGCACATCCATTTTCAGATTTAAATTCTCTGCTGAAAAGATCAGAAATTGGTTTTATACATGAAGCTTATGTTAGAGAAGTTCAAGAAGACAAAAAAGCTGATTCTATTAGAGAATTTGGAAAAGTAAATTCCTTTGAAAAATATCAACAAGCAGAAGTAGTGCCATATAAGAATGAAGGACTGGATGAAAGTAAGGAATCAAATGAATTTGATATCTCAAGTGGGAAAATCATAACTCAAGACAATTGTAAAGTAATTAAAGATCAAAAGCTTCTAACAATTGAAAATTTGATTGTCAATTTTGCTCTCAATCAAGAAAAAGAGAAAAATCTGTTGAAGATTTTG…	MILSRVLVLLHLNYYHTSAHPFSDLNSLLKRSEIGFIHEAYVREVQEDKKADSIREFGKVNSFEKYQQAEVVPYKNEGLDESKESNEFDISSGKIITQDNCKVIKDQKLLTIENLIVNFALNQEKEKNLLKILKGHEKKPTKEISEPIKKKFLIAKWKAFLECLTKSQRKMFWESIEWHNNTSDIPLKQSMEENTYPGKFLYLIFNFDQQQNSIFEEIKSNANNWSSNRNTIKHSFNSLLDSLTDFDISEDYWSEFLQFVDFLGKKIDQEAYTSPNPEKSFIQELVKQSIDHNEADEKTWEDLLHSLLKREFENIQDVPFELYDKQIEAEELVEKPSSEKVTIDNEATRKKAIPEASEPMISSSVASKKINQKSDGIVPSFGEESSAFKDVTFYSQYDI…	CQM	PASA pass	Signal peptide without any transmembrane domain
HSGS210|asmbl_18806|m.31562	asmbl_18806	m.31562	130	224-616(+)	complete	PGTG_00762T0	2e-74	130	82.44	130	PGTG_00762T0	9e-74	130	82.44	130		PGT21_A	198			Yes	19		Y	1	1	162.575	162.575	1.22171e-08	ATGAAGTTTATTGTCCTGCCCTTGGCCATACTTACAATGATTTCCAATGTCTGGGGTCTTGCAGAAGAAGTCACCTATGGTTCAAAAAAGTACTATTCCTTCAATGGCGACTTGATTATCAAAAATCACCTGCCTTTGATTGCTGCCCCAAACCAACAGGTCAATGGGATCATCCGGAATGGTGATGTTTTCACATTGCCTTGCAAGAATAGCACCAACAAAATTTTGCGAATTTGGAATGGGATGGAAGGCCTTGTAACATTCCAACCAAATGAACAGAAAAGTATTTCTTGGAGAGCGTCAAACCCCTTGATGGTATTAGCTACAGATGATTCAGCACACCTTGACAAGCAAGTATACCTGCAAGTTCTTCATAGAAACATGCCACACTAA	MKFIVLPLAILTMISNVWGLAEEVTYGSKKYYSFNGDLIIKNHLPLIAAPNQQVNGIIRNGDVFTLPCKNSTNKILRIWNGMEGLVTFQPNEQKSISWRASNPLMVLATDDSAHLDKQVYLQVLHRNMPH	PGTG	PASA pass	Signal peptide without any transmembrane domain	PGTAUSPE_97	samelength_above87percentmatch	HSP_Group1
HSGS210|asmbl_18807|m.31564	asmbl_18807	m.31564	130	210-602(+)	complete	PGTG_00762T0	4e-94	130	100	130	PGTG_00762T0	2e-93	130	100	130		PGT21_A	198			Yes	19		Y	1	1	29.547	29.547	4.01227e-05	ATGAAGTTTATTGTCCTACCATTGGCCATACTTGCAATGATTTCAAATGTCTGGGGTCTTGCAGAAGAAGTCACCTATAATTCAAATAAGTACTATTCCTTCAATGGCAACTTGATTATTGAAAATTATCTCCCTTTAACTGTTGCCCCAAACCAACAGGCCAATGGGATCATCCAGAACGGTTATGTTTTCACATTGCATTGCAAGAATGACACCAACAACATTTTGCGAATTTGGAATGGGATGGAAGGCCTTGTCACATTCCAACCAAATGAACAGAAAAGCATTTCTTGGCATAGGGCAAACCCCTTGATGGTATTAGCTAGAGATGATTCAGCACACCTTGATGGGCAAGTATACCTTCAAGTTCTTCATAGCAAGAATCCACGCTAA	MKFIVLPLAILAMISNVWGLAEEVTYNSNKYYSFNGNLIIENYLPLTVAPNQQANGIIQNGYVFTLHCKNDTNNILRIWNGMEGLVTFQPNEQKSISWHRANPLMVLARDDSAHLDGQVYLQVLHSKNPR	PGTG	PASA pass	Signal peptide without any transmembrane domain	PGTAUSPE_141	samelength_above87percentmatch	HSP_Group1
HSGS210|asmbl_18844|m.31705	asmbl_18844	m.31705	108	91-417(+)	complete	PGTG_10411T0	6e-73	115	98.11	106	PGTG_10411T0	3e-72	115	98.11	106		PGT21_A	1986			Yes	20		Y	6	1.23846	2.59338	2.09404	0.356111	ATGCGACTTCACCACTTCCACCCGGTAACGATACTCGTGGTTTTCCATTCGATGTTCGCCGAATATTCGGCCAACTTGGATGCTACGATTGTGATTTATGCCAAGTGTCCGAATAAGAACAAGCCGATCGCGGCAGATCAGGTGGTCAAATGTACTTCCGGCCAGTTGACTTGCTCTGGTCAAGGAACTGGCAAACCAGGCGTGATCAAGTGCAGCGATAAGTCCGGAGTCCCGCAACTCCAAAGCAATCCAGCCTGCCCGCTCCAACGCCTCCCCGAGTGTGAAGTCGCAATGCAGAAGGGAGGACAATTGAGCAAGGTACTATGA	MRLHHFHPVTILVVFHSMFAEYSANLDATIVIYAKCPNKNKPIAADQVVKCTSGQLTCSGQGTGKPGVIKCSDKSGVPQLQSNPACPLQRLPECEVAMQKGGQLSKVL	PGTG	PASA pass	Signal peptide without any transmembrane domain
HSGS210|asmbl_18907|m.31858	asmbl_18907	m.31858	374	5939-7063(+)	complete	PGTG_10413T0	0	374	99.73	374	PGTG_10413T0	0	374	99.73	374		PGT21_A	1986			Yes	22		Y	4	282.621	24.2492	-11.6549	0.000646088	ATGCTGCTCACCTGGCTCCACTCGGGGCTCGTCCTCCTTGGCTTGCTCTGCCACTCCTCATGGCAGAGACCACCCCCTTACACCCCTTCGCCACAGTTCAAGCATCTCTTTAACATCACCCAACCTTCGTCCTATCTGCAATCCAAATCACCAAGCTATCAAATCAAATCCAGGTTTGACTTTCAATCAGTCAATCTAGCCTTGAACCAGGAATGGATCGAGCTCGATCTGTTCCATCACGGCCTGGCCCAGTTCTCGGCCAAGGAGTTCGAGGAAGCCGGCCTGAACGCCGAGGACCGATACTTGATCCAGTTCATGGCTGACCAGGAGGTCTCGCATGCGACGGTGCTGTCGAACATGCTCGGCCCTCGGGCTGCTAAACAGTGCCAGTACAGGTAC…	MLLTWLHSGLVLLGLLCHSSWQRPPPYTPSPQFKHLFNITQPSSYLQSKSPSYQIKSRFDFQSVNLALNQEWIELDLFHHGLAQFSAKEFEEAGLNAEDRYLIQFMADQEVSHATVLSNMLGPRAAKQCQYRYPFKTVKEFLDFCQKLTRWGESGVYGFLSFLENPNSAQILLQSIVTEARQQMIFRQFEGLFPMPVYHVPGIPQSWAWTLLHPYLVSCPRTNPYIEFDIFPRLEILNNPDPFQIDPRSPAITHNRSSLSLPGRQVRFKFDKPGKVVGPNGDYKTLTHSKSARPKFAAWTSHYNVTYSKLEQVDEDSATTVQPYGVLFPGQVDYPVINGTMFVLLTDTDLHVTPSNITALNQHIVAGPAMYQAD	PGTG	PASA pass	Signal peptide without any transmembrane domain
HSGS210|asmbl_18932|m.31977	asmbl_18932	m.31977	76	107-334(+)	3prime_partial	PGTG_10427T0	2e-49	458	100	76	PGTG_10427T0	1e-48	458	100	76		PGT21_A	1989			Yes	20		Y	2	1.20707	1.55694	1.28985	0.807215	ATGAAGAGACTTTCGAGGGCATTGATCGTTTTGCCGATTGTCGCTATTGGTTGCAATGCCCGGGTCGATCCCAACATATTTGACGGCCTGGAACCTCTGATCCCCGATTGGAAACTCTGGTATCGTGAAGACTGTTTGCCGGCTTATGATGCACATGCTGCTTCTTCTACTCAGCCCACAATTCTGCACTCATCCTCAGCAATTAATGAGCCGGCGGAAACCTCTCGG	MKRLSRALIVLPIVAIGCNARVDPNIFDGLEPLIPDWKLWYREDCLPAYDAHAASSTQPTILHSSSAINEPAETSR	PGTG	PASA pass	Signal peptide without any transmembrane domain
HSGS210|asmbl_19000|m.32221	asmbl_19000	m.32221	1056	66-3236(+)	complete	PGTG_11178T0	0	1056	98.68	1056	PGTG_11178T0	0	1056	98.68	1056	PF07738.8|Sad1_UNC	PGT21_A	1999			Yes	20		Y	7	10.2223	9.11503	-1.12148	0.766715	ATGAAAAACAACTTCCTACTACTACTACTACTACTACTACTCACTCAGCAAACCAACCAACAACAACAACAACAAAACAAACAACCCACACTCAACTCATTCAACCAACTACTCAACCAACAGTCAAAAACATGCCCAGCAACAACAAACACCATCACCACCACCACCACCACCACCACTGCCAATAACAACCAAAAACCAAAACTATTGTCATTCTCAGACTGGAAACAACAACAACATCATCAGCAGCAGCAGCCAGTCGACGAAAACAAAAACATCAGCCAACCAACACCATCCACCTGGTCCTCCACACTCTCACAATCACTCTCACAAACGAGCAAACGAGCAACCGACTACCTCAAAACAACAAACTCAGCCGACTCACTACTACCCATCTGC…	MKNNFLLLLLLLLLTQQTNQQQQQQNKQPTLNSFNQLLNQQSKTCPATTNTITTTTTTTTANNNQKPKLLSFSDWKQQQHHQQQQPVDENKNISQPTPSTWSSTLSQSLSQTSKRATDYLKTTNSADSLLPICQPEHTPLKTNLSEPHQDKQHSIKLNQQHPPILYQPDPNTGTGTPDDPLKILSTRTNYASFDCSASIHRSSKHTKSPSSILNEKKDKYLLTPCTNHKSKQHNNFVVFELCDEIEIDHVVLANFEFFSSMFKLIKMSVSNSGLEGVGRAEWVDVGFLKTHNTRGFQVFPIKHLKGFYRYVRLDFLTHYGSEYYCPLSLVRIYGLTQIDAYRRDEKLEQRNKVDESVIQAQEQDQEDSIREEEQQQQQLVPNSEELLPLPQQPELPIQT…	PGTG	PASA pass	Signal peptide without any transmembrane domain
HSGS210|asmbl_19014|m.32289	asmbl_19014	m.32289	325	30-1007(+)	complete	PGTG_00045T0	0	325	98.77	325	PGTG_00045T0	0	325	98.77	325		PGT21_A	2			Yes	22		Y	6	1.12189	12.354	11.0118	0.0170081	ATGAGTCCCCTCTTCCTCATTATTGTAGCATTTTGCGCCCAATGTCCTTTACAGTATTCGCTGTCATCGTCAGTAGATATCGGACGGGGTTGCCCTAGGCATCATTCTCCGGCCCAAGAGATCTCATACTCTACGATACGCAGTAGTACGCTGTCACAATCACAAAATACCAATAGTTTATTGCTTATAAGACGTTCCATAACTCGATCTCGCCTCGGGACGATTGAAGAAGGTGAAGAAGAAGGCGTCGACGAAAGACTCACGGGGGACGTCGAAAAGCGAACCGCCGTACCTGTGGAGAAGCCTATAGAATCTATAGATAGTTGCAAGGGAACTTGTTCGGTTGATTTAAAACAGCTTCCTGCTAGTAATACCGCTCCGGTGCACATTGGACCACCT…	MSPLFLIIVAFCAQCPLQYSLSSSVDIGRGCPRHHSPAQEISYSTIRSSTLSQSQNTNSLLLIRRSITRSRLGTIEEGEEEGVDERLTGDVEKRTAVPVEKPIESIDSCKGTCSVDLKQLPASNTAPVHIGPPEVEQRFEEQTSSHASEISDPPEAAREIRCKYPNLYRAWRESIPSEELNKAMNNFESMKKTGFFQIPLWIDEGLDVSRMLQIINFRINGIKLRHIDKPIDQVTLSEQSKIVKLFSGLETEGNFGKTLVRKKEYAQLLEYDKGIQDDFEKFTEISGKKFTQRVRIKAKSNFKSFSDDFGAALIIFERFRKMRNL	PGTG	PASA pass	Signal peptide without any transmembrane domain
HSGS210|asmbl_19024|m.32321	asmbl_19024	m.32321	112	157-492(+)	3prime_partial	no hit					no hit						PGT21_A	20			Yes	27	ExpAA=19.04|PredHel=1|Topology=i5-27o		3	1.90677	1473.86	772.963	9.59931e-12	ATGGAATGCCAATTCCATCACATCTTTGCATTCCTATTGACCATAACATTGATGGGTCAATGGATAGCACCAGTTTTGGGGTCAGAATTTGTGGCAAAGCCCAACCAAGTCAGTTGGCTGCATTTAGATCCAATGAAGCAAAATAACATAGACGACCCTGAATCCGTCTGTTGTTACAACTATGGTAACAGATGGATCCTTAAAAATCATGCACAACGCTCAATTAAACTCAGCATTGTGAAGGAAGGGAAGAATATTAAAACCTTTGAGCTTGCACCAGGAAAGGTGTTTGTTGAAACTGACATCCCTATGTTGGAAAACTTAACTTTAATCCGT	MECQFHHIFAFLLTITLMGQWIAPVLGSEFVAKPNQVSWLHLDPMKQNNIDDPESVCCYNYGNRWILKNHAQRSIKLSIVKEGKNIKTFELAPGKVFVETDIPMLENLTLIR	no hit	PASA pass	Signal peptide with single ovelapping TM	PGTAUSPE_18	almostsamesize_greatertha90match	HSP_Group1
HSGS210|asmbl_19025|m.32325	asmbl_19025	m.32325	116	4051-4401(+)	complete	no hit					no hit						PGT21_A	20			Yes	21			4	3.93933	505.186	128.242	0	ATGGAATGCCCGTTTCATCTTGTCTTCGCGTTCCTACTGGCCATCACTTTGATGTGTCGATCAACAACTCAAGTTATGAAATCGCACGTGGTGGCATATCCCGATCGAAACAATTCGCTGCGTTTGTATACAGATGATACCGAACCCCGAGATGCTATCTTTTGTTACATTCCTGAAGGTAGAACCCAATGGAGGGTTAGAAAAGACGGGGAAACACTGGTTCACCTCCGAGCCATGAGGGGATGTTCGGAAATAGACATCTTTCGCCTTGAACCAAATCACGAGCGTGATGCAAGAAACGTCCCTAGCACCGAAAATTTGAACTTGAAAATCATATCAACTTCCTCCTGA	MECPFHLVFAFLLAITLMCRSTTQVMKSHVVAYPDRNNSLRLYTDDTEPRDAIFCYIPEGRTQWRVRKDGETLVHLRAMRGCSEIDIFRLEPNHERDARNVPSTENLNLKIISTSS	no hit	PASA pass	Signal peptide without any transmembrane domain	PGTAUSPE_31	samelength_above87percentmatch	HSP_Group1
HSGS210|asmbl_19030|m.32364	asmbl_19030	m.32364	151	814-1269(+)	complete	PGTG_00184T0	4e-84	161	97.58	124	PGTG_00184T0	2e-83	161	97.58	124		PGT21_A	20			Yes	25		Y	0	3.03409	1	-3.03409	0.151139	ATGTCTCTGGCTGGCTTGTCGATTTTCTTCCTCATTTCACTCTATTATTCTTCCGTCCCCATCATCATCTCCGCCTCACCCCTCAACCGTCCCCATCCCCATCCCCAGCAGGCACTGGCAGGCTCGGCGCATCCTCACGAATACATCTTGAAGCCCAGCTTCGACATCCTCGCTGCCCCAACAACGCGGAGGTTCAATCTCACCGTAACTCAAACTACCGCCGCCTTGGATGGATTCCTCAGGCCCGTTCTTGCCATTAACGGCCAGATACCTGGCCCACTGATAGAGGCAAATGAAGGTGATCGATTGGAGATCACAGTTAAGAACCTGATGGACACTCCATTGACCATGCATTGGCATGGTCTCTATCAGAATGGAACCAAGTTGAGTCGCCATTTT…	MSLAGLSIFFLISLYYSSVPIIISASPLNRPHPHPQQALAGSAHPHEYILKPSFDILAAPTTRRFNLTVTQTTAALDGFLRPVLAINGQIPGPLIEANEGDRLEITVKNLMDTPLTMHWHGLYQNGTKLSRHFVFSVYLRERSRKERIDMF	PGTG	PASA pass	Signal peptide without any transmembrane domain
HSGS210|asmbl_19038|m.32391	asmbl_19038	m.32391	207	229-852(+)	complete	PGTG_11180T0	2e-145	207	99.04	207	PGTG_11180T0	1e-144	207	99.04	207		PGT21_A	2000			Yes	17		Y	3	157.849	486.743	3.0836	0.0347012	ATGAGATCCTTCATTGCCGTCGCCTACATCCTGGCTGCTTTCGCTGCCGCTACCCCGGTTGACCTGCAAGCCCGCCAGATCTCTTCCAGCAGCGTCCAAGCTGCTTCAGGCCACGACGCGACACACCAGAGCTCAACCAACAGCAGTCCATTCGGATTTTCCCACCAGGAGTCCGACAGCGAGCACTCCTTCAACCAATACAGCTCGGTGACCAACTCCATGGCACCCGTCTTCGGCACCATCGGTCAGATCCAGAACTTGATGTCCCAGGGCAGCTTCTCCGAGTCCTCTGCCATGAGCTACATGACCCGCCTCGTCCAGCAACTCCAGCCTGCCTTCGACGGCATCCGGGGATGCAACTGTCTCCAAGACCCCACCGTTGTGTCCTCCTACAACAGG…	MRSFIAVAYILAAFAAATPVDLQARQISSSSVQAASGHDATHQSSTNSSPFGFSHQESDSEHSFNQYSSVTNSMAPVFGTIGQIQNLMSQGSFSESSAMSYMTRLVQQLQPAFDGIRGCNCLQDPTVVSSYNRMFSQLYQIFQFCQSQYGQNFNQLVAPFGGLFNSFSQFQSESHQSQSFSQFSNSFNPLVSMLGSANPSFNTLGQF	PGTG	PASA pass	Signal peptide without any transmembrane domain			HSP_Group1
HSGS210|asmbl_19068|m.32427	asmbl_19068	m.32427	207	99-722(+)	complete	PGTG_11182T0	1.9e-86	191	98.16	160	PGTG_11180T0	3e-78	191	67.63	140		PGT21_A	2001			Yes	17		Y	4	98.24	5.2	-18.9	0	ATGAGATCCTTCGTCGTTGTTGCCTGCTTCTTGGCTGCTTTTGCTGCTGCCACCCCGGTCGACCTTCAACCCCGCCAGATCATGTCCTCCAACGTGGACTCTGCTTCAGGTCACGATGCGTCCTCCTCGAGCTCCACCAACATCAGCCCATTCGGATATTCCCACCAGGAGGCCAACAGCGAGCACTCCTACAGCCGATTCAGCTCTGTGACCAACTCCTTGACACCGGTCTTCGACATCATGGGCCAGATGCAGAACTTGATCTCTCAAGGCAGTTTCTCCCAGTCCTACGCCATGAGCTACATGAACCGACTTGTCGCGCAACTCCAGCCTGCCTTCAACGACTTGTCTGGATGTGGCTGCATGCAAGACCCCACTGTTATCTCCAGCTTCAACAGC…	MRSFVVVACFLAAFAAATPVDLQPRQIMSSNVDSASGHDASSSSSTNISPFGYSHQEANSEHSYSRFSSVTNSLTPVFDIMGQMQNLISQGSFSQSYAMSYMNRLVAQLQPAFNDLSGCGCMQDPTVISSFNSMFSQLYQLCQSFQSQYGQDFYQMISPIGNLYNGFYRFASESRQSQSFSQFSQSFGPLTNLLGGVNPSFRTLGQF	PGTG	PASA pass	Signal peptide without any transmembrane domain
HSGS210|asmbl_19070|m.32432	asmbl_19070	m.32432	81	165-410(+)	complete	PGTG_11183T0	1.7e-21	91	100	51	PGTG_11183T0	1.7e-21	136	100	51		PGT21_A	2001			Yes	27	ExpAA=19.83|PredHel=1|Topology=o4-23i	Y	7	1.48	5.99	4.04	0.12505	ATGACACTCATCACCTTGAGCATCAATGCTGCTTTGTTGGCTGCGATCTTACTGATCTTGTTCGGCTCCCCAAGCCAAGCGGCGCACGTTGAGCGAAGGCAAGATCAGTGCAATCCCGCCAACGACCATCTCACAATTCATGATTGTGCCGTTGCATTCTATAAGCTTAACTTTCAAGGCAAAAACAAAATCCTCAGAGGTTCAGGGGCCGTTAACCATGCGTTTCAAAGCTGCCGAGATCGTTGA	MTLITLSINAALLAAILLILFGSPSQAAHVERRQDQCNPANDHLTIHDCAVAFYKLNFQGKNKILRGSGAVNHAFQSCRDR	PGTG	PASA pass	Signal peptide with single ovelapping TM
HSGS210|asmbl_19119|m.32523	asmbl_19119	m.32523	77	4171-4404(-)	complete	PGTG_11199T0	1.2e-28	116	98.36	60	PGTG_11199T0	1.2e-28	116	98.36	60		PGT21_A	2002			Yes	24		Y	3	3.65	12.46	3.41	0.25961	ATGCAGAGCTTCAACTTATTCATCGTCTTCGCAGTGTTGTTGATCAACACTCAATTCTATGGTGCCAATGCTTTCGGGTGTCCCAACCCTGGTGCTCCTGCAAACAGGAAATTTGCTTATTGCACCAGAACAATCACTGCTGCTGAGCATAAGGCTGATCCAAGTCTGAAGGATTTCACTATGTATAGTAAGTTTTATGGAGTTTTTGTATCTGCAAAGTTATGCCATCATTGA	MQSFNLFIVFAVLLINTQFYGANAFGCPNPGAPANRKFAYCTRTITAAEHKADPSLKDFTMYSKFYGVFVSAKLCHH	PGTG	PASA pass	Signal peptide without any transmembrane domain
HSGS210|asmbl_19121|m.32537	asmbl_19121	m.32537	191	104-679(+)	complete	no hit					no hit						PGT21_A	2002			Yes	17			7	1	2.49866	2.49866	0.2739	ATGCTTGCCTGCTTGTCACTCCTTATACTTGTTGGGCATAGTCTTCAAGGTATACCCTCACATGGATACATCCAGATTCCTCAGACAGCACCAGATTTAGAGGCTGATGGTCAAGTCAACACCTTTCAGCACCAAATCAATTCAATTCATGAGGGCTTGCATAACAAACCACATTCCTCTCACAACAGACTTCATACAATTAGTGAAGAAGAAGATATTTATGGAGCCCTGAAATCTCCAAATTCCTCTCATGATGAAAGCATTCAAGAAAAGAAGTATTGCATTGGTTGCTTGTCCCTGATTCCCTGTGACAACCAATCTATGCCTGTGAATATCAGGCACTATCAAGGAGGAAGAGATAGACAGTTGAAACAGGATTATAGATGCCCAACATGTGGC…	MLACLSLLILVGHSLQGIPSHGYIQIPQTAPDLEADGQVNTFQHQINSIHEGLHNKPHSSHNRLHTISEEEDIYGALKSPNSSHDESIQEKKYCIGCLSLIPCDNQSMPVNIRHYQGGRDRQLKQDYRCPTCGMIVDPKKVLEIQEAEANSLDVLEVPQDMSRKEVIETVRNCSLGVLIGLALIISLLKFG	no hit	PASA pass	Signal peptide without any transmembrane domain
HSGS210|asmbl_19131|m.32577	asmbl_19131	m.32577	116	99-449(+)	complete	PGTG_11199T0	4e-82	116	98.29	116	PGTG_11199T0	2e-81	116	98.29	116		PGT21_A	2002			Yes	24		Y	6	7.58087	47.3326	6.24369	0.0319793	ATGCAGAGCTTCAACTTATTCATCGTCTTCGCAGTGTTGTTGATCAACACTCAATTCTATGGTGCCAATGCTTTCGGGTGTCCCAACCCTGGTGCTCCTGCAAACAGGAAATTTGCTTATTGCACCAGAACAATCACTGCTGCTGAGCATAAGGCTGATCCAAGTCTGAAGGATTTCACTATGTTTAAGGAATTTCTCAAACTGGGTGATGACTATACCTGCAGCAAAAAGGTGTTGAAGGGTAAACCTGCCGAGTTCAGCTATTGTTGTGATGTTGAAGGCCAAGTTGGACAAGTTTTGGGAAGTCCTGAAAGCATGTGGACCAACAAATGCAGCCAAGTGACAAAATGA	MQSFNLFIVFAVLLINTQFYGANAFGCPNPGAPANRKFAYCTRTITAAEHKADPSLKDFTMFKEFLKLGDDYTCSKKVLKGKPAEFSYCCDVEGQVGQVLGSPESMWTNKCSQVTK	PGTG	PASA pass	Signal peptide without any transmembrane domain			HSP_Group1
HSGS210|asmbl_19225|m.32801	asmbl_19225	m.32801	148	86-529(+)	3prime_partial	PGTG_11240T0	7e-109	156	98.65	148	PGTG_11240T0	3e-108	156	98.65	148		PGT21_A	2008			Yes	28	ExpAA=15.84|PredHel=1|Topology=i12-29o	Y	7	3.7149	1.70592	-2.17766	0.233477	ATGTTCTCCGCAAACTGGATCCAGAGATCTCATTACTTCCTCTACGCAGTCATTGCCATGACTCTCTTGCCTTCTGTTCAGCTGTTAGAATCACACCCACACTCCATTGTACGAAGATACAGAGGCAATGAACCTATCAAAACATGCTCTCTGCTTTTTACTTTAAATGGACCCGATGGTCATTCAAGATGCCACACAGCCGATAAATCTGTTTACAGCTGCGACTTCAGGGATTGCCCCCACTTCAACGTTCCGAATGGGTTTTCACTCCGTGAATGCCGGGCTATTCAAACACCCACTGCCAAGCCATTTGGAAAAGCGAAGGAAGTTCAGCCGTTTTTCTACAAGGACGAGGGCAGCTCCATAGAGGCCCGAGATGCATCTGACACATACTATAAA…	MFSANWIQRSHYFLYAVIAMTLLPSVQLLESHPHSIVRRYRGNEPIKTCSLLFTLNGPDGHSRCHTADKSVYSCDFRDCPHFNVPNGFSLRECRAIQTPTAKPFGKAKEVQPFFYKDEGSSIEARDASDTYYKCSSQANKYRRLSCNS	PGTG	PASA pass	Signal peptide with single ovelapping TM
HSGS210|asmbl_19226|m.32803	asmbl_19226	m.32803	178	2254-2790(-)	complete	PGTG_11239T0	7e-107	319	95.12	164	PGTG_11239T0	3e-106	319	95.12	164		PGT21_A	2008			Yes	23	ExpAA=17.59|PredHel=1|Topology=i5-27o	Y	3	1	1.04039	1.04039	0.978298	ATGAATTCCAAAGTCTCTTTCAGCGTTTTGGCTGTGGCCATTATCTGCTTACTGCCCATGACCTCAGGACACTCGACATATTCCATGGAACAGACCTCCTCCAGTTCATCGTCCAACTCCACAACGAGCCAAGGGACCATTACAGTTGGAAGCACCGAGCAACCTCGCTGGCGAGACCACGCCCCAGATGAGGGCTCCCAACCATCCAAGTCTTCCGACCAAGATGATGATGATGACTCGGAGTCGGCCCCAGAGTCCGAGAAACCAACCCGGACAACTCCGGGGAGCTATGGGCAAGAGCCAGAATACATGGGAGGCGCCCCTTACTCGAAAAACTCGACGTATATCTCAGACCCATCAGTTCCCTCTCCTGATACCCCCACCCCAACAGTAAATTGT…	MNSKVSFSVLAVAIICLLPMTSGHSTYSMEQTSSSSSSNSTTSQGTITVGSTEQPRWRDHAPDEGSQPSKSSDQDDDDDSESAPESEKPTRTTPGSYGQEPEYMGGAPYSKNSTYISDPSVPSPDTPTPTVNCPGPTDPATGEGYLDSDQNCAIGKFLQYQLLQRIKSRRILISILPL	PGTG	PASA pass	Signal peptide with single ovelapping TM
HSGS210|asmbl_19234|m.32864	asmbl_19234	m.32864	319	656-1615(+)	complete	PGTG_11239T0	0	319	100	319	PGTG_11239T0	0	319	100	319		PGT21_A	2008			Yes	23	ExpAA=17.40|PredHel=1|Topology=i5-27o	Y	19	1.22076	371.5	304.32	2.2015e-06	ATGAATTCCAAAGTCTCTTTCAGCGTTTTGGCTGTGGCCATTATCTGCTTACTGCCCATGACCTCAGGACACTCGACATATTCCATGGAACAGACCTCCTCCAGTTCATCGTCCAACTCCACAACGAGCCAAGGGACCATTACAGTTGGAAGCACCGAGCAACCTCGCTGGCGAGACCACGCCCCAGATGAGGGCTCCCAACCATCCAAGTCTTCCGACCAAGATGATGATGATGACTCGGAGTCGGCCCCAGAGTCCGAGAAACCAACCCGGACAACTCCGGGGAGCTATGGGCAAGAGCCAGAATACATGGGAGGCGCCCCTTACTCGAAAAACTCGACGTATATCTCAGACCCATCAGTTCCCTCTCCTGATACCCCCACCCCAACAGTAAATTGT…	MNSKVSFSVLAVAIICLLPMTSGHSTYSMEQTSSSSSSNSTTSQGTITVGSTEQPRWRDHAPDEGSQPSKSSDQDDDDDSESAPESEKPTRTTPGSYGQEPEYMGGAPYSKNSTYISDPSVPSPDTPTPTVNCPGPTDPATGEGYLDSDQNCAIACYNNLVLNQAGDACVCPPTFQFDPVEVKCICRSPFVLRGSKCVLLPSQVAGARHSNKKRSLNSQLPFGVEMLHGKYLRTEVDRLNCPSNEISCQMPSGGYECLDPDVTLDSCGGCLSAGTGVDCRNMTGAGDVGCSAGVCQAITCQKGYRLIDGKCIRNPRRRS	PGTG	PASA pass	Signal peptide with single ovelapping TM	PGTAUSPE_58	samelength_above87percentmatch	HSP_Group1
HSGS210|asmbl_19250|m.32942	asmbl_19250	m.32942	126	95-475(-)	complete	PGTG_00764T0	4e-67	102	81.1	127	PGTG_00764T0	2e-66	102	81.1	127		PGT21_A	201			Yes	25		Y	11	1.16499	169.48	145.478	0	ATGTGTGGATTTCGACTCAAGTTTGCTGCAGTAACCCTCATAGTTCTGGTCTGGGTTTGTGTCCAATGCAATGCTGGACTGAGATTGTCAGTTGACGGAGGGATCCAATGTGGAGTGTGTCAACTGGCAGCATATGCCCATGGAATGGAATTGCCAAGAGAACAAACCGAACTCAAGCCGACTCATCAAACCATGTTGAGAGCTTGTGGGGGCTTACGGGCTGAACCAAATGGCTGCCAAAAGCTATGTGAAGTAATGACATACCATTGTCAACGATGTCGGGTTACTGCATTGGTCACCATCCATACTTCCTGCACTCAACATCCTCCTCCTCCTCCATTCTATGATGATAAAGATAAGGCAGTAATAGTCGATCATTAA	MCGFRLKFAAVTLIVLVWVCVQCNAGLRLSVDGGIQCGVCQLAAYAHGMELPREQTELKPTHQTMLRACGGLRAEPNGCQKLCEVMTYHCQRCRVTALVTIHTSCTQHPPPPPFYDDKDKAVIVDH	PGTG	PASA pass	Signal peptide without any transmembrane domain			HSP_Group1
HSGS210|asmbl_19252|m.32945	asmbl_19252	m.32945	156	40-510(-)	complete	PGTG_20656T0	6.5e-91	156	100	156	PGTG_20656T0	6.5e-91	156	100	156		PGT21_A	201			Yes	29		Y	10	1	2.7	2.7	0.21936	ATGCACCCATTGCCGATTATCAGGTTTGCTAAGGTTTATGGCCTCCTAGCTCTTGTGATGATCTGGGATTGGAAGCAGTGCAGCTGTGCACTGAGCTCGTCGTCGTCGTCGTCGGCCACTCGACGTGGGATCCAATGTGGAGTCTGTGAGGTGGCAGCATTAGAGAGAGGGACACATCTTCCGGAAGGACAGACCGAGCTCAAGCCGACAGGTGAACTGGTGTGGAGAAGTTGTGGAGGCTTATACCCAGAGCCTGATGAGGAGGCTCCTTGCAGTAATAGTTGCCAAGTGGCCAAATACCGGTGTTCACGATGCCAAGTTCTGGCGTATACCCCGCTGGACTCTCGTTGCCCTGAACATGGTGTGCCTCCAATACGCTATGAGGATGAGAAGAAAATG…	MHPLPIIRFAKVYGLLALVMIWDWKQCSCALSSSSSSSATRRGIQCGVCEVAALERGTHLPEGQTELKPTGELVWRSCGGLYPEPDEEAPCSNSCQVAKYRCSRCQVLAYTPLDSRCPEHGVPPIRYEDEKKMSSRLLQPLLWNKLRARTTRGDQK	PGTG	PASA pass	Signal peptide without any transmembrane domain
HSGS210|asmbl_19271|m.33010	asmbl_19271	m.33010	339	270-1289(+)	complete	PGTG_00770T0	0	339	100	339	PGTG_00770T0	0	339	100	339		PGT21_A	201			Yes	28		Y	6	2.18826	1.8113	-1.20812	0.829507	ATGAAAACTTTCAACCACGGAGAAACCAAATCGACCTTCGCGTCTCTCGCGTCTCTATTAATCCTTATCCCCGCTGTTTGCTGCTCGGGTAAAACCTCAGCTCACAAACTCAGCAAGAAGCAATTGCCCGTTCACTCCGAAGACTGGATGATACTCCCCAGCCATGGCCTCATGCTCACTCACTACCAAACCGGCCCCAAACACGTCAACGGAGTCCCGGTCATCTCCCGAAGAGACGCCGACATCTCACTCTTCTCTTCAGCTTTGAGCGGCTTGACGAGTAGCCAGGATGATTTCCTCGATTGGGACGCCGAACTGGTAACGGACCTCAAGAATGCACCGTTGCAAGACGCGTCTTCCCGCGACGTGGTCACACGCAGCGGACTAGTCCATATAACC…	MKTFNHGETKSTFASLASLLILIPAVCCSGKTSAHKLSKKQLPVHSEDWMILPSHGLMLTHYQTGPKHVNGVPVISRRDADISLFSSALSGLTSSQDDFLDWDAELVTDLKNAPLQDASSRDVVTRSGLVHITRNSQGKDAVRIEASPLLAKPLTLSPYNPNRTIKRFTQIKRSSKKQNVKLPKYNPKALSKSKGLQTLLNPTHPQLDVAKGAIIQTKITWYTGHDLLNPYCAQKSGWTPTDSSLIIAVTQEWKQRPKCGDFFEITVVDKHAGQVGKSVIARVVDLCGGCAPERAHADLSKAAFTKLFTLDVGVVSGLAMRKVAPPKKWNVALYGPRVL	PGTG	PASA pass	Signal peptide without any transmembrane domain
HSGS210|asmbl_19273|m.33017	asmbl_19273	m.33017	465	457-1851(+)	3prime_partial	PGTG_00771T0	0	478	98.04	460	PGTG_00771T0	0	478	98.04	460	PF02837.13|Glyco_hydro_2_N	PGT21_A	201			Yes	22		Y	5	35.1564	1.23713	-28.4176	3.0727e-12	ATGGCGACTCTTTCAATTTTCTTATATGGCTTGACTATGCTCTCTTTTCTTGGCTCTGGTATTGCGACTGCAGTTTCGGACTGTCCGGCACCCAAGCCGTATCAGCTCAAAACTCCACCACTTACCACTGACTGGACGGCGAAGGTGGGTATATCGCCATGGCCCGAATACCCTCGCCCATTACTCAGAAGGGAGAATTGGATGAACCTTAACGGTCCATGGCAATTCAACCCGGCCAAGGACTCTCAAGAAATCCACAGTCCGCCGTTCGGGGGATGCGGGTTTGTCAGCGAAATCCTGGTGCCTTTCCCGATGGAAAGTGGGCTCAGTGGCATCATGAAAAATAGCATGTATAGCTGGTATCGTAAGACATTTGTTGTCCCTGAGGGCTGGTCGGGT…	MATLSIFLYGLTMLSFLGSGIATAVSDCPAPKPYQLKTPPLTTDWTAKVGISPWPEYPRPLLRRENWMNLNGPWQFNPAKDSQEIHSPPFGGCGFVSEILVPFPMESGLSGIMKNSMYSWYRKTFVVPEGWSGSNVLVNFGAVDYEATVFVNGKTAGFHRGGYFRFALDLTEALKEPGQENELLVFVYDPTNSNGTLIPTGKQVLDPSHYFYTPSSGIWQTVFLEPVPKEHILDIVTTAHADGSVKIKVSTSNSASNTPLKITLFNPTISSSDSPLYPCSLGPPLQQHQGTANTFVTFTVPYAQLWSPSNPYLYHFEVELGQDTVQSYLGFRTIEKRADDRGILRPFLNGQFVFQLGTLDQGFWPDVLYTAPTFEAMTYDLKVLKLLGFNMLRKHIKIE…	PGTG	PASA pass	Signal peptide without any transmembrane domain
HSGS210|asmbl_19276|m.33021	asmbl_19276	m.33021	619	356-2215(+)	complete	PGTG_10828T0	7e-16	279	27.91	301	CQM_04863T0	4e-34	545	25.61	535		PGT21_A	2013			Yes	25		Y	7	1	14.2456	14.2456	1.65785e-05	ATGCTAGTTGACCTGACTTCCCGCTACATGGCTTTGTGGATCTTGGTCCTGTATCACTCCATAGCTGTTCATGCATCAATGGAAAATGTGTTGATGACTTCCAGATGCACTGACAGTAGGCATGTTGGACCTGAAGCTAGAATAACTCCAACACTGAAGATCTCAAAGAGAAAAAGAAAAATTCTCCCTGAGATACCCAAATTAGAAAAAGGCCTCTCAGCTGATATCAATACAGCTCCGATACCCAAAATACACCAGAGGAAGAAACCCACTCTCCTGGAATACCTGGAAAATATACCCCAATTTGAAAGGGAAGATTTCACATTACCCTTGCACAAAACTGTCAAAAAGAATACAATGAAGAATGATTTTGTTTTGATAAGAAAAAAATTGGATAGT…	MLVDLTSRYMALWILVLYHSIAVHASMENVLMTSRCTDSRHVGPEARITPTLKISKRKRKILPEIPKLEKGLSADINTAPIPKIHQRKKPTLLEYLENIPQFEREDFTLPLHKTVKKNTMKNDFVLIRKKLDSIMDDLDADGTAKTNCENDVKLEKYVEELKSIHGFMLFQAQCEILRLKRQALCVKRFESACSSHENMHLEGVPEMPKGLPIFSVRYPKSSNEVDLNEDMMGILINKKFISMIRRLNVILHDLNLFHDKNTVFLSDGVDETATKMQNLVFQMVSSIYKQNLITKTQLRDFFEKHGTLELASINMITYFKIQQNQNTNFSSSRVILKNWNSSHFRTFLEVIEEKKRRYFSYLSLKAFFDYSGDLSVYDALGYSIDEFMNEKFFNTLENY…	CQM	PASA pass	Signal peptide without any transmembrane domain
HSGS210|asmbl_19285|m.33072	asmbl_19285	m.33072	574	419-2143(+)	complete	PGTG_10828T0	7e-10	279	27.95	254	PST130_16716	1e-23	626	31.23	269		PGT21_A	2013			Yes	25		Y	6	1	14.1125	14.1125	4.05667e-08	ATGAAGGTTTATTTGAGGTTTCAGCGAATAGCTCTCTTGGTCTTGAGCCTCTTGAGAGCACAGCAAGGCACGGCTGCACGCGTCCCCAGGGTTGAAATGATGGCCAAGGACATTATAACAGATCCTGCGATCACCACAAGGAGCGAAACATTGCTTCCAAGCGAGCTGGGTTCATTAATCACATTGTCAGAGAGCGATAGAGATTTGAGCAAAAAGATAGCTACTCTTCAGGTTCAAAAAAATCAGATGGAGAAGGATTTCACGGTTCTCAAGTTCAATTTACAGATGATAATCCATAAATCTGGTTTAGGTAATCTTGATCAATTTGATCAAGAAAGGAATGCTATATTGAAACAGCATGCAGAACAGTTGGCATCTGTTCAGAGATTCATAGCATTT…	MKVYLRFQRIALLVLSLLRAQQGTAARVPRVEMMAKDIITDPAITTRSETLLPSELGSLITLSESDRDLSKKIATLQVQKNQMEKDFTVLKFNLQMIIHKSGLGNLDQFDQERNAILKQHAEQLASVQRFIAFQTQAIIFELKSAMKKIRTDDIFEEYFVNDHQVLPTFLAKSRTETSGMVELNQHVMLMIDKVFLDDMIKNWNKILHKLNSLKNGSPYHERNGAVTELQSIVFQQIHYMYKYKFISEFHFRKFLKMENTIELAAKNLIETSKMKYRNCAHHSIFPSRKVIHRNMHYAHFRSFFKVLDDHDQRYFCFLAIKEFLEYHMVETQHFKESSWSDDLLQNKLFLLLEDWLEKTRKSLSKHKSGDEIQTRVEPLPQFYALKEVFNVENADTFEK…	PST130	PASA pass	Signal peptide without any transmembrane domain
HSGS210|asmbl_19413|m.33463	asmbl_19413	m.33463	202	21-629(+)	complete	PGTG_11320T0	9.8e-109	202	99.01	200	PGTG_11320T0	9.8e-109	202	99.01	200		PGT21_A	2016			Yes	17		Y	4	4.06	100.4	24.72	0.00181	ATGAGATCCTCCGTTTACGTCGCTTGCTTTTTGGCTGCTTGTGCCATGGCCACCCCTATTGAGCATGAACCCCGGATGATAGCGAATCAGGTATCGGGCCAGAACTCCCAATCCCAAAGCAACACCCAGGCTGGGCCCGGTGGAATTGCTCAGTCCCAATCGTCGAGCCGATCCTCATACTCTGAAACCAATGTTATGCAGACTTTCCAGCCCGTTATGAGCACTCTGAACACGCTCCAAGGCATGATGGGTAACGGCGGTTTGACCATGCCGATGGCCTCCCAATACATGGGCCAAATTGCGGGTCAACTCCAGTCTGCCTTATCGGCCGTTAACACGTGCAACTGTATCGGAGGGTCCAACGTTTCGAGCATGTTGACAAACATGTTCAGCCAGCTC…	MRSSVYVACFLAACAMATPIEHEPRMIANQVSGQNSQSQSNTQAGPGGIAQSQSSSRSSYSETNVMQTFQPVMSTLNTLQGMMGNGGLTMPMASQYMGQIAGQLQSALSAVNTCNCIGGSNVSSMLTNMFSQLYQVLTGMQSTFGANSMGSILSSFGQLAPTMSQFTQQSRSAQSFSSIAQSLNPMVSMLAQANPAFNNVLP	PGTG	PASA pass	Signal peptide without any transmembrane domain			HSP_Group1
HSGS210|asmbl_19427|m.33492	asmbl_19427	m.33492	99	115-414(+)	complete	PGTG_11322T0	1e-24	220	90.2	51	PGTG_11322T0	4e-24	220	90.2	51		PGT21_A	2017			Yes	28		N	0	1	1.90103	1.90103	0.496721	ATGAAGTTTCAAAAATTCATTTCTAGCATACTTCCAATATTTTCCTCAAGTTTGATAACTAACTTGCTTCCACAAGCAGCAGCTCTTGTTCCTGGATCAAAATCTATTGCCACTGAAGAAGTTTTTTCTGAAGCCAGAGATCTTCCGAGAGACAAACAATTGGTCGAACATTCGACCAGTCACGACCTGTCAGGTTCTCTCAAGAAGAATCTAGCAAGTGTGCAATTTGTCAAAAGAACCTGGGACGGGAGGGTGTCAAAGAATTACAGTGCGGTCACATCTTTCATCAGACTGGCTTAG	MKFQKFISSILPIFSSSLITNLLPQAAALVPGSKSIATEEVFSEARDLPRDKQLVEHSTSHDLSGSLKKNLASVQFVKRTWDGRVSKNYSAVTSFIRLA	PGTG	PASA pass	Signal peptide without any transmembrane domain
HSGS210|asmbl_19497|m.33756	asmbl_19497	m.33756	94	3245-3529(-)	complete	PGTG_11347T0	1e-50	239	98.82	85	PGTG_11347T0	7e-50	239	98.82	85		PGT21_A	2025			Yes	19	ExpAA=21.23|PredHel=1|Topology=o5-27i	Y	5	1.98647	1.4489	-1.37102	0.728541	ATGTCTCCATCTCAATCAATCATTGCTTTCCTTGTCTTGTCGGCCTGCGTTCTTGCGGTTCCGACTCCGCTTGCCATCCTCAAGACTAATGCGGTCGCTCAAGCTGGCGTAACCGCTGCAATCTGCGAGGCGCTCGATTGCGAAGCCCCCGGAGCTAAAGTCGTCCAGGACGCCTGTGTGGCTGCTGGCCTATCAGTTGGCACCAAAGCTTCTGCCGTCGCTGTTTCTCCTCAATCTCCGAGTCACATTGCAGCCGTAAGTGAATTTTTATCCGAACCCTGCTAG	MSPSQSIIAFLVLSACVLAVPTPLAILKTNAVAQAGVTAAICEALDCEAPGAKVVQDACVAAGLSVGTKASAVAVSPQSPSHIAAVSEFLSEPC	PGTG	PASA pass	Signal peptide with single ovelapping TM
HSGS210|asmbl_19498|m.33765	asmbl_19498	m.33765	145	341-778(+)	complete	PGTG_11348T0	4e-107	145	100	145	PGTG_11348T0	2e-106	145	100	145		PGT21_A	2025			Yes	24		Y	5	30.1363	56.3809	1.87087	0.00345491	ATGAACCCCTTCAATCCAAAAATCACTCTCCTTGTCATTACCACCCTCCTTCTCAGTTTGTGCACAAGTGCGAAGAAGCGCAAGTGTCGGGCTACGCTGAACTCAGACGCCTACGGTAACTCATGGGAAAAAGCCAATGTCAAATGGAAAAGCCCCAAGCACCAAAAGGAAGGCGTAGTCGAGGCCACGATTCATGGTCGGATGGACATCCCAACGAATGAGGGCTCAACCATCAAGTCTCATGTCTGTTACGCAACTTTGAAAGTCAACCTCACTGATTGCTCCATCGTCCTTGGGAAGAATGACACGGCCGATCAGGGATGGGATCCACACCATTCACCGATATACCGAAACCAGGACACATGGAATTGGAACGAGACTCTTACCTTTCGACCGGAT…	MNPFNPKITLLVITTLLLSLCTSAKKRKCRATLNSDAYGNSWEKANVKWKSPKHQKEGVVEATIHGRMDIPTNEGSTIKSHVCYATLKVNLTDCSIVLGKNDTADQGWDPHHSPIYRNQDTWNWNETLTFRPDCPENIHVEVFEP	PGTG	PASA pass	Signal peptide without any transmembrane domain	PGTAUSPE_122	samelength_above87percentmatch
HSGS210|asmbl_19502|m.33784	asmbl_19502	m.33784	239	933-1652(+)	complete	PGTG_11347T0	3e-170	239	99.58	239	PGTG_11347T0	1e-169	239	99.58	239		PGT21_A	2025			Yes	19	ExpAA=24.13|PredHel=1|Topology=i7-26o	Y	6	127.444	2.27538	-56.0102	2.62703e-79	ATGTCTCCATCTCAATCAATCATTGCTTTCCTTGTCTTGTCGGCCTGCGTTCTTGCGGTTCCGACTCCGCTTGCCATCCTCAAGACTAATGCGGTCGCTCAAGCTGGCGTAACCGCTGCAATCTGCGAGGCGCTCGATTGCGAAGCCCCCGGAGCTAAAGTCGTCCAGGACGCCTGTGTGGCTGCTGGCCTATCAGTTGGCACCAAAGCTTCTGCCGTCGCTGTTTCTCCTCAATCTCCGAGTCACATTGCAGCCTCCGCCTTCGCTGGTGTCATGAATGGTGGCAACTCGGTCGCAGCTTCGCTCTACCATGTAGTCTCTGGCGTTGATGGCGCGGCCACCTCGGTGTTCAACACCCTCTCTGCCGGACTGATAATCCCCGCCCTAACCGATGTTTCT…	MSPSQSIIAFLVLSACVLAVPTPLAILKTNAVAQAGVTAAICEALDCEAPGAKVVQDACVAAGLSVGTKASAVAVSPQSPSHIAASAFAGVMNGGNSVAASLYHVVSGVDGAATSVFNTLSAGLIIPALTDVSNKLNGVVATVGEVKHCTEVQLEAATYQGFVTLAMALQSVFWRISHLPTLYVRAESRASLHASLLQLRAALTIFVDHLFNFISADLDKINLRAALFLSLDGAIQACA	PGTG	PASA pass	Signal peptide with single ovelapping TM
HSGS210|asmbl_19520|m.33844	asmbl_19520	m.33844	132	100-498(+)	complete	PGTG_11355T0	3.8e-74	132	97.73	129	PGTG_11355T0	3.8e-74	132	97.73	129		PGT21_A	2026			Yes	18		Y	7	1.46	3.01	2.07	0.32136	ATGGAGCTCCTGATCAAATCTACTCTTGCCCTACTGTTGACCTCAGCTCTAGCAGGGCCTCTAGCTGTGCAGGGTGATGATCAAACAAATGCGTTTTACACATGCATAGCCCCCAACTTTCCCGAAGGTTATTGCGCTACCAAGCTGGAGCCGGATTCCCAGAAGAAAGTTTACTATGATGTCCGGCGGGCAAATAGAAACTTCGACAAGCCATTTCATTTTGACTGCCTCGGATCGAATAAAGAAAACAGATACTGTTGCAGGAGAGAGCTGAGAGAAATCAACGATCCACCACCCGGAAAGTTTATAGTCGCTCAAGACGAATTTGAACACGGGCGCCCATATGACAATGTGCCCCCAGATTATGTCAACTGTTACGCGGCACCGGCGGACTCATGA	MELLIKSTLALLLTSALAGPLAVQGDDQTNAFYTCIAPNFPEGYCATKLEPDSQKKVYYDVRRANRNFDKPFHFDCLGSNKENRYCCRRELREINDPPPGKFIVAQDEFEHGRPYDNVPPDYVNCYAAPADS	PGTG	PASA pass	Signal peptide without any transmembrane domain
HSGS210|asmbl_19609|m.34086	asmbl_19609	m.34086	162	174-662(+)	complete	PGTG_11393T0	7e-102	162	88.82	161	PGTG_11393T0	3e-101	162	88.82	161		PGT21_A	2038			Yes	22		N	12	841.138	75.4591	-11.1469	1.9686e-51	ATGAATTCTCCTCAATTCTTCGGAGTCCTTATGCTCAGCTTTGCACTCATTAGCACCAGCATCGCATCCGCGAAATTGGCTGTCGATTGTGCATGGGAAAAGGTCGGGGATCAAGTCGCAAGTGTTTGGGCCTGTACTCCTGATCACAAAACTTACACTGCCCTCCCAGAGTCGGAGCTAGACTGCAAGTCGGGTGAAACAATGACGTGTTGTGTCCCGAACAAAGAAATGAGCAATAAGAACTGCAAGGATCTCCCCTACATTCCCCCGGCCCCTAAGAATGCTCTCAGCTGTGTCAACAAGAAACTTATTAATGGTACCCCGGCTCCTAACATGAACTGCAAGGATAAAAATGGCCACTACAGCCTGAAACCTCAGACTGGCTGCAAAGCAGACGAG…	MNSPQFFGVLMLSFALISTSIASAKLAVDCAWEKVGDQVASVWACTPDHKTYTALPESELDCKSGETMTCCVPNKEMSNKNCKDLPYIPPAPKNALSCVNKKLINGTPAPNMNCKDKNGHYSLKPQTGCKADEKTTCCITLPNGQVPEPKDCFDVYPTNGAP	PGTG	PASA pass	Signal peptide without any transmembrane domain
HSGS210|asmbl_19664|m.34369	asmbl_19664	m.34369	576	189-1919(+)	complete	PGTG_11404T0	7e-74	120	100	111	CQM_16516T0	2e-144	578	43.39	590		PGT21_A	2038			Yes	21		Y	5	1.12733	55.5311	49.2588	0.00185217	ATGATGCTCCCTCAATCCCTGCTTGTTAGTCTGTGGCTCGTATCAGTTCCGTGTAGCGGAGCTGTCAATCGATTGGTTGAAGAGGAGCAAAGTGACCGCCCCCTCCGAGCACTCTCATTCCCTCGAATGACTAGGCCTCAGAAGAAAGTCTGGGAGCATTCTGAAAGACGTACATCTTCGTGCTCCAATTTAGAGATTGATGGTACTCCTATGGGTGAAAGAAGCTCGGAGGAAGTATCCGCGCTCGATCAATTGGCTAAAGATTTGCCCCCGGTGCTGGCTTTGTCTCCTTATGAGCGCGTAAGGATCATGAATAACTGGAGGATGAATCAAGAGCATGTTATCCCATTGTACAAAGATTCAAAAGACCTTTTGAATATTCACTCTGAGATCCAGGAT…	MMLPQSLLVSLWLVSVPCSGAVNRLVEEEQSDRPLRALSFPRMTRPQKKVWEHSERRTSSCSNLEIDGTPMGERSSEEVSALDQLAKDLPPVLALSPYERVRIMNNWRMNQEHVIPLYKDSKDLLNIHSEIQDQLEWMKETNQVQNKQEFSMVIDLVRKSQETISMFKQLKMFELGQVDLKIFNQGMMTFLFSENELYSQVVRHAKDGYLGLFGHISKRAWQNFAHMFLNEVKNIILDNSNQFKNLKLDSVQYDTVILWKYVFKIIDFLFNHGFLNQDVVREILQEDRMVEQIIFYASARFEDEIKEDVWFSFTSLTEHWYWPLLNDSFKVLGEKEKRAINLYFIFRKMKIVGEELFKDENNVNWNIFAESFSIQRYINKIKEHGEAERALSFSQIEQA…	CQM	PASA pass	Signal peptide without any transmembrane domain			HSP_Group1
HSGS210|asmbl_19667|m.34382	asmbl_19667	m.34382	349	258-1307(+)	complete	PGTG_11405T0	0	409	81.2	415	PGTG_11405T0	0	409	81.2	415		PGT21_A	2038			Yes	20		Y	3	1.54481	2.836	1.83582	0.418247	ATGATCCATTCCCGACTTTTCCTGGTAATCATTGGCGTTTGTCTCCTCTCCGTTCATTGTGGTGGAGGTATCAATCGGCCAATCGGATTGGAGAGAAGCCGAGAATCACTCGAAGTGTTTGAAGAAGACACAAGCTTGCATGGCCAGCTTGAAGCTCCAGCGTCGTTATCTCAAAAGTATCCACTCACTAACTCGGAGAACCTTTCAATCCCCACGTCCAGAAGTCAAAAAAATGATCCACCTTCGGGATCTAACTCCAAACCTCGACATCCTGTTGGCTCTGAGAGCTACATCACTCGCTCTAAAATCTCGACAGTCTTTCGGGAGTTGATCATGCTCCTGCCGCAAAAAATCACCTCCTCTCTATCAATCCAATTTGAGATACAGAAGAATTGGAAA…	MIHSRLFLVIIGVCLLSVHCGGGINRPIGLERSRESLEVFEEDTSLHGQLEAPASLSQKYPLTNSENLSIPTSRSQKNDPPSGSNSKPRHPVGSESYITRSKISTVFRELIMLLPQKITSSLSIQFEIQKNWKQNSDKVLSLYRESEALSGFHRDLNEQFENIRMVGSAKDVDSFSDTMKLIEHIQQNIKILKQIRLLELGRCEWEESYLSLISTLIPGIERSKDYSWGTYRLGVEKELQDIGNSILDRVKMRILLESDLEASIRTLDLPPIDEIRGKMYGFKAKGYGILRQGGSFTDGLDWLTWNQSFKAIDRNGKRIIQRLFLKKKIDLIKSTAHKPAPLKRPKTSH	PGTG	PASA pass	Signal peptide without any transmembrane domain
HSGS210|asmbl_19674|m.34412	asmbl_19674	m.34412	110	211-543(+)	complete	PGTG_11415T0	2e-73	161	97.2	107	PGTG_11415T0	1e-72	161	97.2	107		PGT21_A	2038			Yes	20		N	6	6.48458	1.79907	-3.60441	0.0136828	ATGAAATTTCTAGCCCCAGTGACTGCCTTGGTGGTTTTGATCTTCGGCCTTGTACACGGGCAGGACATCATTTTAGATAAATGGTGTGCGGACAATTATGGGAACGTGGGAAAACCATGGGCGATTTGCGGCCAGGCCAACTGGGAGGACAACAACCCAAGGACAGGCATATTAACTTGGAGCGTCCAGCCCCAATCCAACTGCAACCTCGCCGGGCCAATCCCGTTTTGCTGCCAACAATCGATACGCAAGCGAGTCGAAAATAATCCGGCCGACAAACCTCCTCAAGTGGATGGCGCAATTATGTTGGACGAGTGTCACAGATTAGCATAG	MKFLAPVTALVVLIFGLVHGQDIILDKWCADNYGNVGKPWAICGQANWEDNNPRTGILTWSVQPQSNCNLAGPIPFCCQQSIRKRVENNPADKPPQVDGAIMLDECHRLA	PGTG	PASA pass	Signal peptide without any transmembrane domain
HSGS210|asmbl_19701|m.34518	asmbl_19701	m.34518	95	58-345(+)	complete	PGTG_20658T0	2e-53	185	92.05	88	PGTG_20658T0	1e-52	185	92.05	88		PGT21_A	204			Yes	19		Y	4	1	3.23519	3.23519	0.165729	ATGCGGTTAATTTCCAGTGTGGTGGCAACAATGATCTTTCAAGTAATAGTTGAAACCTCAACTATCCATGCAGTCAATCAAATTACTTCTTTGGGTGAAAATGCCCTACTGAAGTCTAGTATTCAGCTCAAAAAGCGTATGGTGGGGGATCAGAGTTCCCCTGAGATATGTGCAATTTGCCAGGATGAATTGAGTGGAAATATAAAGAAATGGGATACCTGCAAGCATTTATATCATAAATATTGCATAGAGACATGGAACAGAATTATGGCCCAGGACCAGGTGTAG	MRLISSVVATMIFQVIVETSTIHAVNQITSLGENALLKSSIQLKKRMVGDQSSPEICAICQDELSGNIKKWDTCKHLYHKYCIETWNRIMAQDQV	PGTG	PASA pass	Signal peptide without any transmembrane domain
HSGS210|asmbl_19729|m.34611	asmbl_19729	m.34611	197	478-1071(+)	complete	PGTG_11447T0	5e-134	197	97.47	197	PGTG_11447T0	2e-133	197	97.47	197		PGT21_A	2041			Yes	23		Y	8	4.99217	3.20617	-1.55705	0.412484	ATGATTGTTGTTAATCCGCCCATGATCTGGATCGTCGTTTTGATGGGATGGCTCGATTTGGTGGCATCGTTGACCTGGAACGAGATCCCGAAGGTAGATTACACGGCCGACTTTAGTCCCCAAAAGTCTACCGAGGGGCGAGCGAAGACGGTGGACGGGTTTATGAAAGCACGAAGGCCGATGAGCCGGAAGGAGCAGCAGTCCGCAGAGGGAGGTCGAGCCGCGTGCCAGGTCTGTCTGGACGCGTACAAGCTCGCCGGGGATGGCCAGAAGAAGGCCGACCGGGTGGCGATCCTGCCGGCTTGCAAACACCATTTCCATAGCGCTTGCTTGAAAGAACGCTTCCTTCATCAACAGCAACTCCGCCGCACCTCCCGCCACAGACTCCCCGCTCTCAAA…	MIVVNPPMIWIVVLMGWLDLVASLTWNEIPKVDYTADFSPQKSTEGRAKTVDGFMKARRPMSRKEQQSAEGGRAACQVCLDAYKLAGDGQKKADRVAILPACKHHFHSACLKERFLHQQQLRRTSRHRLPALKFVVVNCPRCLHPYPLASSPSSWSACWTKFRKKCARFFRKLFRLNPYPKAYKPQKPRPLEIDKFL	PGTG	PASA pass	Signal peptide without any transmembrane domain
HSGS210|asmbl_19758|m.34811	asmbl_19758	m.34811	239	299-1018(+)	complete	PGTG_21790T0	4e-174	239	100	239	PGTG_21790T0	2e-173	239	100	239		PGT21_A	2042			Yes	23		Y	2	91.7864	10.9942	-8.34865	1.61117e-08	ATGTTTCTCAAAGCCGTGGCAGTGCTGATTCAGCTAGCTGTCTTGTTACCCCCATCTTTAATTTCTGGGAAGCCTGACTGCCCGCCCCGGAAGGTCCCAGATGCGTCTGCTCTCAAGGAGGCGATGAACGCATTCGTCATCGGTGGCGTTGTCCCGGACCTGTTGCCTCAATTCACCCCGCTGGCCATCATGAGATTAATCTATCAACCCAACCCGTTCGGTACCGTCTTCTTTCCCGGCCAACGCGTCCCACAATCCTTGACTCGCGAGCAACCCACAATCAGGATTCGGCTGCCTCCTTATGAGTCTTCCGCTTCTTCCGCCTTGTCTCCCGATTTTGATTACACGTTTATCATGATCGATCCGGATGTTCCCAGCAGAGTTAATTCTACTATGGGA…	MFLKAVAVLIQLAVLLPPSLISGKPDCPPRKVPDASALKEAMNAFVIGGVVPDLLPQFTPLAIMRLIYQPNPFGTVFFPGQRVPQSLTREQPTIRIRLPPYESSASSALSPDFDYTFIMIDPDVPSRVNSTMGPFRHMLSTEVKLVPNAPYFDLEFPDKLLSPYSPPTPPEASGFHRYTFLLYPGQPSPESIDDFEHKYPSRYHFNLRQFVAEAGLCDPIAGIFMFTENSKDEAKNLVH	PGTG	PASA pass	Signal peptide without any transmembrane domain
HSGS210|asmbl_19758|m.34812	asmbl_19758	m.34812	238	1434-2150(+)	complete	PGTG_21791T0	3e-172	238	99.58	238	PGTG_21791T0	1e-171	238	99.58	238		PGT21_A	2042			Yes	19		Y	2	1	18.7928	18.7928	4.78016e-05	ATGCAGTGGATCCATTCAATTACGCTCTGCAGCCTTCTTTTCCAATTCATTGCGGCTCAGTCGCCCGGCCCAGGGCCACCAGCCCAGCCAACCCAGACAGACCTCTCAGAGGTCAAGCAAGCTTTTATTCGGGAGGGAATTGTGCCGGATGTCCTGACGGATTTCGATCCGCAACTGATGATGACGGTCGTCTATCCGCCGGGGAGCACGCCGACGGACATAATCGTTCAACCGGGCCAAAGGATCCCTGAGAAGCTGGCGGGTCTCCCTCCAAGGGTGCTTCTGAGCGTGCCCCAGTCCGGCCACTTCATGAATCTCACTCATGCCACTCCGGACTCGGCATTTACGTTCTTCATCCTGGATCCTGATGCTCCTAGCAGGAGGACTCCAAGTGCGCGA…	MQWIHSITLCSLLFQFIAAQSPGPGPPAQPTQTDLSEVKQAFIREGIVPDVLTDFDPQLMMTVVYPPGSTPTDIIVQPGQRIPEKLAGLPPRVLLSVPQSGHFMNLTHATPDSAFTFFILDPDAPSRRTPSAREYLHMMATDVRLIPLGRETPWRYELDISGGRVAVPYMSPQPPPGTGPHRYVFLLCPGIIPSIAPLQGPNASRADFKAQKFIAQSAGLHPPIAGTFVQIQHTDNDP	PGTG	PASA pass	Signal peptide without any transmembrane domain
HSGS210|asmbl_19759|m.34815	asmbl_19759	m.34815	244	1434-2168(+)	complete	PGTG_21791T0	2e-157	238	99.1	221	PGTG_21791T0	7e-157	238	99.1	221		PGT21_A	2042			Yes	19		Y	2	1	11.2956	11.2956	2.28669e-06	ATGCAGTGGATCCATTCAATTACGCTCTGCAGCCTTCTTTTCCAATTCATTGCGGCTCAGTCGCCCGGCCCAGGGCCACCAGCCCAGCCAACCCAGACAGACCTCTCAGAGGTCAAGCAAGCTTTTATTCGGGAGGGAATTGTGCCGGATGTCCTGACGGATTTCGATCCGCAACTGATGATGACGGTCGTCTATCCGCCGGGGAGCACGCCGACGGACATAATCGTTCAACCGGGCCAAAGGATCCCTGAGAAGCTGGCGGGTCTCCCTCCAAGGGTGCTTCTGAGCGTGCCCCAGTCCGGCCACTTCATGAATCTCACTCATGCCACTCCGGACTCGGCATTTACGTTCTTCATCCTGGATCCTGATGCTCCTAGCAGGAGGACTCCAAGTGCGCGA…	MQWIHSITLCSLLFQFIAAQSPGPGPPAQPTQTDLSEVKQAFIREGIVPDVLTDFDPQLMMTVVYPPGSTPTDIIVQPGQRIPEKLAGLPPRVLLSVPQSGHFMNLTHATPDSAFTFFILDPDAPSRRTPSAREYLHMMATDVRLIPLGRETPWRYELDISGGRVAVPYMSPQPPPGTGPHRYVFLLCPGIIPSIAPLQGPNASRADFKAQKFIAQSAGLRKFLIHPAPSSSFTGFFLHLPQFS	PGTG	PASA pass	Signal peptide without any transmembrane domain
HSGS210|asmbl_19807|m.34937	asmbl_19807	m.34937	144	431-865(-)	complete	PGTG_11478T0	2e-103	144	98.62	144	PGTG_11478T0	1e-102	144	98.62	144		PGT21_A	2046			Yes	24		Y	7	1.32315	38.1029	28.7972	5.24185e-12	ATGAAACTCTCAATCATCGCATACACCGCCGTGCTGACTCTCGTCGTTTTGGCCGTCTCCGACGTCAGTGGACAAGTGACATGCGAGCTGTGCAAGGAATTAACTGCTGACCCACACATAAGCTACCGCCTTAAACCTCAAGCTGCCTGTGGGGAACCCCTTGATGGAGGCTTGACTTGTCAGATCCAACGCCCGAAGTTATACTATAAGTGTAAGCGATCCGAGTGTAGAGCGATCACCTCCATCAACGCCGTCCCAAATAAACGCGACTCCGCCGCAATCAGACGCTTGCCTGTCGAAAATCGACCTTGCTTCCATGAAAATAAGATGGTGTATAGGGACCCAAAAGTCAAAAGAAAACCTGTTGTGCAATCAACTCAGAACCCAGTTGTATTCCAT…	MKLSIIAYTAVLTLVVLAVSDVSGQVTCELCKELTADPHISYRLKPQAACGEPLDGGLTCQIQRPKLYYKCKRSECRAITSINAVPNKRDSAAIRRLPVENRPCFHENKMVYRDPKVKRKPVVQSTQNPVVFHDFLGLADNNPH	PGTG	PASA pass	Signal peptide without any transmembrane domain			HSP_Group1
HSGS210|asmbl_19840|m.35130	asmbl_19840	m.35130	552	350-2008(+)	complete	PGTG_11475T0	2e-67	125	98.11	106	PGTG_11475T0	1e-66	125	98.11	106		PGT21_A	2046			Yes	23		Y	5	1.36078	106.149	78.006	0	ATGGGAGTTGCTCTCAAGCTCCTCGTAGCTTTTCTGCTTGCTGCGTGCTGCCCACACGGAGTTCAAGGTGGATTTTTCCGACTTCGTTGGTCTGGCGTATCAGAAGAAATGAAGCAGCCGTTGATTGAACAAAAGAAAGAAGAAGCGAAGATCCCAGTCACTGAGATACTTCGAAGCCAAGACTGTTCCTTCACCTCCGAAGAAAAACAAAATGTCTTGCAGAAAGTAGCCCTAATGGCCCAGCTTGAGAATTCAGGTGTAAGAATGGAGTCAAATGCATGGGAGGCTGTAAGATTTGAGGCAAACAAGCAGAAATTGATGCAGGAAGATCAAAAAGCTCTCAGAGATGACCTGAAAATATTCTTAGAATCTTCACATCATTCCCGGTGGCTAGAGGGT…	MGVALKLLVAFLLAACCPHGVQGGFFRLRWSGVSEEMKQPLIEQKKEEAKIPVTEILRSQDCSFTSEEKQNVLQKVALMAQLENSGVRMESNAWEAVRFEANKQKLMQEDQKALRDDLKIFLESSHHSRWLEGRLKNSRDNHFFTIVVILHDLQSNIEEAELSDIKEGEIINRNSQTALQGEVFEAMKQKYKQKLESLLRLTVDMRPHMQIKTPDIKFLYLQRSIFKTMYYLYKYKITDTQDFGPLLENYDTIKDFARYIFYSYKFYQQGSSKIIYLSSKNVLELWHYFPFMDMLKGLGTEYMENFSAQYTKIVLWYYKNLSKYPKNHRIETKLKDFGIIPLSEKERLNFEIMDHIVPSTNYNLNLNGGALSELIDIFTNVHVFDKHGKYHTELAILFQ…	PGTG	PASA pass	Signal peptide without any transmembrane domain			HSP_Group1
HSGS210|asmbl_19856|m.35173	asmbl_19856	m.35173	364	524-1618(+)	complete	PGTG_11491T0	3e-143	209	96.14	207	PGTG_11491T0	1e-142	209	96.14	207		PGT21_A	2047			Yes	21	ExpAA=21.28|PredHel=1|Topology=i5-27o	N	9	2.68179	7.78771	2.90392	0.0172813	ATGTCGAAACTTCTTTTCTTGTCGAGTCTAGTTTTTTATGCTCTGATACCAATGGCGCTACTAATTCCATTTCATGGGCCAAGCCGTTATGGACAAGGTCGTCTTTCCTTATATCACGATCTTGATCCACAGGCCTTTCATAATGGCATACCGAACAACCCGAACAGAAATAGAATCAACAATTCTGCTCACTTAGGTACAAGGTTACTGGAACGAATACGTCGTCGATTTTCCAACTGTATTCCTGGTAGCCGACGAATTTCTGGAAGAGGCCAACAGCAACGTGCCCCATCAACACCGACACGGGTCGATAACTGGCTTGATAGATATAGCCGGAGACCAATTGTAGAAGCAAGAATTCATTATTTTCCACGCCTCCGTCTCTTCAAGGACACGGAT…	MSKLLFLSSLVFYALIPMALLIPFHGPSRYGQGRLSLYHDLDPQAFHNGIPNNPNRNRINNSAHLGTRLLERIRRRFSNCIPGSRRISGRGQQQRAPSTPTRVDNWLDRYSRRPIVEARIHYFPRLRLFKDTDRITNTMLLGYMPRHEYLSPPKERHTTPLSQISNALGAATVDQPGGSGIDTSQSRLEGIPAELRGTSNTLNLQAQQTNGCSPKDQDSLFRPKRHHIVPLNQVIKILGVSETNQQGVSSLGTVSNWSQGSLSGVGRISDSLNVNDKRIGDAGHDTDRILDILLGEPDDCTCMACLEEFQGPRQDANNQLIIDSFDQVLLIEGCGHYFHRQCLQKWILGNYKKTCPLCRKKFFQ	PGTG	PASA pass	Signal peptide with single ovelapping TM
HSGS210|asmbl_19858|m.35179	asmbl_19858	m.35179	98	32-325(+)	3prime_partial	no hit					no hit						PGT21_A	2047			Yes	19			4	1	3.35291	3.35291	0.104302	ATGAAGTTATTTTCCTTGAATCTATTTTTGAGCATGCTTATAGCCAAAGCATCATACATTCCATTGGTTGATCCAGAAAATCATCTAGAAACTGGTGGCCATTTATTGCAGGATACTCAATCCTATTCAGAATTGAAGCCATCACAATCACATATCACCATACCAACCAGACAAGAAGTGAGCAGTTGTGTCCCCTCCTCAAGTTTATGTGATCAAACTATGGCTATCAAAAATTCTCAGTGTGTTTCCCAAAGAGCCAACCAAAAACTAAATTCATGCTTTGCACCACCAAAA	MKLFSLNLFLSMLIAKASYIPLVDPENHLETGGHLLQDTQSYSELKPSQSHITIPTRQEVSSCVPSSSLCDQTMAIKNSQCVSQRANQKLNSCFAPPK	no hit	PASA pass	Signal peptide without any transmembrane domain
HSGS210|asmbl_19859|m.35181	asmbl_19859	m.35181	367	1961-3064(+)	complete	PGTG_11496T0	0	367	99.73	367	PGTG_11496T0	0	367	99.73	367		PGT21_A	2047			Yes	36	ExpAA=17.45|PredHel=1|Topology=i20-39o	Y	3	97.023	71.9237	-1.34897	0.0948915	ATGATGACAGCGATCCTCGACAGCCATCGACGGAAATCTGAGGGGCAACGATTGCGGCTATGCTTAGTACTCCTGGGCATCCTGATCATCAGTCCGGTCTCCAATCAAGCCTCGTCGGGCTCCTCATATGCGCTCTTCCATCGACTCGTACAATCCTCGATAGCTCATACTCCTTCTTCAACCACCGCCACTCTCGGAGGAGGAGAATGGCAACGTCGTGGACTGCTCGAAATCGTCCCCGACGACGGCTCCCTCGACCATTTCAAAATCGCTTCCTTCTCCAATCAGCTCGTCGACCCTCTCGTGCTTCCTAAGGAAACTCTCATCAGCTCCGGCAAGGGCTGGAGTTATCAGATCGCCTTAGCCCCCCTCCTCGCTTTCAATCTTCCCGGCCAAGAC…	MMTAILDSHRRKSEGQRLRLCLVLLGILIISPVSNQASSGSSYALFHRLVQSSIAHTPSSTTATLGGGEWQRRGLLEIVPDDGSLDHFKIASFSNQLVDPLVLPKETLISSGKGWSYQIALAPLLAFNLPGQDPSPDTGFALVSFPLCRFLQDPTSSSQSNGLSSPATRLEEQMTIWLRPRRPIGLANNHPNPSAAAAEEEEEEEEEEEESWRRSGERDLHLDLLGIQWTSSHELSPASSSPTCQDTHHARSSSSSESSINAESPTGSASLDPFLASLSHPQNQSSTLKISLRVPERLSEPIWNPHPTVQPAQLMADGSLKAPAPEKGWLAKYWMYILPVVVMLVVGGGPPPPEEEGGDSTNQRHRQ	PGTG	PASA pass	Signal peptide with single ovelapping TM
HSGS210|asmbl_1989|m.35290	asmbl_1989	m.35290	435	179-1486(+)	complete	PGTG_13509T0	2e-28	356	31.92	260	PST130_06949	4e-79	426	37.56	434		PGT21_B	10791			Yes	23		N	0	1.14082	4.9746	4.36055	0.0196161	ATGCCGCTTGCTCATTTCATATCTGTCTTCCTGTCGATTGGCCAACTCCTTATCCTTAACACTGTCGCCAGTTTGACAAAGCTTGCTGAGGAAAGTAATCTTGCAGCGAATGCCTATCTGCCAACTTCTGCCATGGAGGATGCCTCTAAGCTGACCACGGCCAGAGGGATGACGCCTGCACCCCAACGTGACCGCCTAGGAAACACGCCACCCTGGGAATTTCGCGCGGGGGAACTTATGAAAACAACTACTCTGACGGAACAGTCTCGCGATGCCGCCCTGGGAAGAGCTCCCAGCTATTGGCACCCATACGCCATCCCTTTAGAAAATAGATTTATCAAACAAGCTCAGAAAGCCCAAGAACAAAAAGCCAGTGCTCCCGGTCGGAATCGCGGTCAG…	MPLAHFISVFLSIGQLLILNTVASLTKLAEESNLAANAYLPTSAMEDASKLTTARGMTPAPQRDRLGNTPPWEFRAGELMKTTTLTEQSRDAALGRAPSYWHPYAIPLENRFIKQAQKAQEQKASAPGRNRGQKQSQRGQKSVFKWITNLFRKNRRGNLKDQTAPGAFGETAGSADKGTASPMVQLFNDLFQKDKKPEAHFKLAQEAVEYLLRTPGVRQEELSEWVPKLIQVGSENGHGHNLEFRSTLFYGLHTLVLKHYANDVLRSSILSQLNKALERIRTEFGPAIVSEWDKELYNPSSGLSKKIGNWKQLKDIITYEPSLKDLRIGLNNKNKASIIQNLDYIKTIFAISTMRNYSAETRVASIGVLSEIIKQENSEHIKGHAALELALSLKDPENT…	PST130	PASA pass	Signal peptide without any transmembrane domain
HSGS210|asmbl_19898|m.35301	asmbl_19898	m.35301	75	37-261(+)	3prime_partial	PGTG_11515T0	3e-11	144	42.47	73	PGTG_11515T0	2e-10	144	42.47	73		PGT21_A	2054			Yes	23		Y	3	1	3.27955	3.27955	0.144845	ATGATGCATTGGGGCAATTTGTTCAGAAGACTCTTACTGCTCTGTGGCATTTGTTTGACTTGTAGCGCTTTTGATGAACTTGATTTCAGTCAGGAATTCTTTTGGCATGAGCCTCTCAATTTGGACGATATTCTTCGGCCCGTCGAGCCTTCGGATCCTCATTCTGGCGTTGCCGAAGGGACGAGTACCCTTGCATCGACGAACTACCAAGAATCGCAAAACTCA	MMHWGNLFRRLLLLCGICLTCSAFDELDFSQEFFWHEPLNLDDILRPVEPSDPHSGVAEGTSTLASTNYQESQNS	PGTG	PASA pass	Signal peptide without any transmembrane domain
HSGS210|asmbl_19899|m.35302	asmbl_19899	m.35302	607	132-1955(+)	complete	PGTG_11515T0	5e-97	144	98.56	139	PGTG_11515T0	2e-96	144	98.56	139		PGT21_A	2054			Yes	18		Y	8	1.49594	6.07576	4.0615	0.0114747	ATGTTTTGGGCTGCTTGGGTAGCAGGTCTTTTATTCCTATCTGGAAACATCAGTATTAATTCCAATGCAATACAAGACTATGACTTCACTCGGGAGTTCGACTGGAATCAGCCTCCCCAGTTGGACGATATCCTCCGGCCTTTCGAGACTTCCCCCCGTTCTGATTCACACATTCCTGAAGTGACCACTACACTGGCATCCTCTAGCTATCATCAGACTTTCAAATCACCAACAAGAAGAAACGACCAGACATCATTTCTGAGATCCTGGGAAGATCGTAGTCAACACCATCTGTATACAAACGCTGAAGCTTCTGATGAATTTTGGCCTGACATGGGCAACCAAAACTTGATTGGTCCCCAAGAGTTTTTGTGGAATCATTGCGATGGCACTTCAGAA…	MFWAAWVAGLLFLSGNISINSNAIQDYDFTREFDWNQPPQLDDILRPFETSPRSDSHIPEVTTTLASSSYHQTFKSPTRRNDQTSFLRSWEDRSQHHLYTNAEASDEFWPDMGNQNLIGPQEFLWNHCDGTSEQHHQSVSNLAISPSSLYLAILGTHINSQSLPSKQAETFTERTTYSPVTMKWIKSCEKEAVMSPTLSTIDQLNDLQTDGQCHFSGCSDEPSLKHKMISETHLNDEPSNKVAKLIGKPIGLKNSLSKQPFLKYISQNYPSNQEPFQKQPLSEVKIPLQMQSIPLLDNRNEMMFHEFNPSYLDNIHANHIPTQSKLTSSIVQTPFKKLMFDVSVFSIENQPEADKSLIQKIISTIDDKGKPLVMYESQPDEAIAKFVSLRSAKEPRPRI…	PGTG	PASA pass	Signal peptide without any transmembrane domain
HSGS210|asmbl_19903|m.35310	asmbl_19903	m.35310	128	107-493(+)	complete	PGTG_17444T0	3e-15	137	32.33	133	PGTG_17444T0	1e-14	137	32.33	133		PGT21_A	2054			Yes	20	ExpAA=19.95|PredHel=1|Topology=i5-27o	Y	8	1	8.95251	8.95251	6.18864e-05	ATGAAGTTTGCCATCATCCTCTGTGGCGTATTGTTGGCTTTCATCCCGACTGGTCTCGCAGTTGTCGTTGACTGTGCAGTCTGCAAGCAACCAGGTGCTCAAGAGATCTTGCAAGTCGAGCCTGAAATGGGGAAGTGTGGCAAAATCTTGCCCAATAACCAAGTCTGCAATAAAGAACGCACCAAGATGTTCTTCAGATGTGTCATGCCTTCGTGCAAGGAGATAACTGTCAAAAACAAAATGTTCCTTGTTTGGAGTGCTGAAGACTGTGACCATGAAAATATTCAGCCATGGAAAAACTCAAATCCATCACCCTCAGGAGCATCCTCATCATCAGCAGGGCCATCCTCAGGTCAAACGGTTCAATATCATGAATTCTTCAAGTGA	MKFAIILCGVLLAFIPTGLAVVVDCAVCKQPGAQEILQVEPEMGKCGKILPNNQVCNKERTKMFFRCVMPSCKEITVKNKMFLVWSAEDCDHENIQPWKNSNPSPSGASSSSAGPSSGQTVQYHEFFK	PGTG	PASA pass	Signal peptide with single ovelapping TM
HSGS210|asmbl_19904|m.35313	asmbl_19904	m.35313	127	115-498(-)	complete	PGTG_17444T0	8e-17	137	37.93	116	PGTG_17444T0	4e-16	137	37.93	116		PGT21_A	2054			Yes	20	ExpAA=21.93|PredHel=1|Topology=o5-27i	Y	8	1.30301	6.39053	4.90443	0.00482231	ATGAAGTTTGCCATCATCCTCTGCGGCGTATTGTTGGCTTTCATCCCGACTGGTCTCGCAGTTGTCGTTAACTGTGCAGTCTGCAAGCAACCAGGTGCTCAAGAGATCTTGCAAGTAGATCCTGAGAGGGCGAAGTGTGGTGAAGTCTTGCCCAATAACCAGGTCTGCAATGAAGAACGAACCAAGATGTTCTTCCGATGTGTCATACCTTCGTGCAAGGAGATAACTGTCAAAAACAAAAATTTCTTTGTGTGGAATGCTGAAGGTTGTGACCATGAAAATATTCAGCCTTGGAAAAACTCAAATCCTTCATCCTCATCATTAGCAGGGCCATCCTCAGGTACCCTACCCCAAAGGGTGGAATATCATGAATTCTTCAGGTGA	MKFAIILCGVLLAFIPTGLAVVVNCAVCKQPGAQEILQVDPERAKCGEVLPNNQVCNEERTKMFFRCVIPSCKEITVKNKNFFVWNAEGCDHENIQPWKNSNPSSSSLAGPSSGTLPQRVEYHEFFR	PGTG	PASA pass	Signal peptide with single ovelapping TM
HSGS210|asmbl_19909|m.35317	asmbl_19909	m.35317	136	3-410(-)	3prime_partial	PGTG_17444T0	4.12711e-15	138	37.931	127	PGTG_17444T0	1.87e-14	154	37.931	127		PGT21_A	2054			Yes	24		Y	9	1	12.44	12.44	0.02252	ATGATTTGTACAATGAAACTTTCCATCACCATCTGCAGGGTGTTGATGGCTTTCATCCAACCTGGCATGGCTGGTAACACTTCTGTTTACTGTGCCATCTGCAAGGATGCAAATTCCTGGAAGTTATCACTGCCAGGATACCCAGAGAAAGCACCATGTAGTGAAATGATTGAAGATGGAATCCCATGTGGTAAAGAGCGTACCAAAAATTACTACAGATGTTCTAAACCTACTTGCAAGGAAATTACTGTCAAAAACAAGAAATTTCTGGATTTTAAAAAGCAGGAAGGTTGTACACATGAAAATAAGCTGCCTTTAAAAGATTCAAATGTAAGACCAATATCTGAAGCATCCACATCCTCAGGTGAAGGAAGACATGTGAGATCTGAAGTTATAAAT…	MICTMKLSITICRVLMAFIQPGMAGNTSVYCAICKDANSWKLSLPGYPEKAPCSEMIEDGIPCGKERTKNYYRCSKPTCKEITVKNKKFLDFKKQEGCTHENKLPLKDSNVRPISEASTSSGEGRHVRSEVINENV	PGTG	PASA pass	Signal peptide without any transmembrane domain
HSGS210|asmbl_1991|m.35319	asmbl_1991	m.35319	143	655-1086(+)	complete	no hit					PTTG_26875T0	4e-18	126	39.44	142		PGT21_B	10792			Yes	21		Y	6	3.74646	47.5101	12.6813	0.00115727	ATGGCATCGATCCGATTCGTCAGTTTTCTCCTGGCTCTGTCCTTAGCGTCGGGCGCCTGGGGCTTCAAATGTAATACCGCTGGAAAAACCAACGGGGTGTGTTTTCCTGCAAACACTGGGACTGGGACCAATCCTGGGACCAATCCTGGGACCAATCCGGGAGGTACTACAGGGGGTACTACTGGGTCAGCTACGCCTGCTCAACAGGGTAATAGAGGCAATTTGAGCTGTGCCAACAGGACCGACAAGCAATTTTGTTGCGCCCAGGCTGCGGCAGCGATCACTGGTGACCCTGCTCAGAATACTGGCTGTGCCCCAGCTGTCGCTGGAAAACGAAGGAAGGCCGGAAGCTTCCTTCAAAAAGGAGGCCAGGCTAAGGCTAAGGCTAAGGCGGCAAAA…	MASIRFVSFLLALSLASGAWGFKCNTAGKTNGVCFPANTGTGTNPGTNPGTNPGGTTGGTTGSATPAQQGNRGNLSCANRTDKQFCCAQAAAAITGDPAQNTGCAPAVAGKRRKAGSFLQKGGQAKAKAKAAKAQAAQAAQAP	PTTG	PASA pass	Signal peptide without any transmembrane domain			HSP_Group1
HSGS210|asmbl_19917|m.35330	asmbl_19917	m.35330	98	93-386(+)	3prime_partial	PGTG_17444T0	3e-09	137	35	100	PGTG_17444T0	2e-08	137	35	100		PGT21_A	2054			Yes	20		Y	9	1.33536	13.4967	10.1071	3.17439e-07	ATGAGAATTTCAGCCATCACCTTTGGAGTTTTCACAGCTCTCATACAACCTGGCCTTGCTACTGGAGATGTTGTTGACTGTGCACACTGTGGAGCCAAGGATGCTCGCAAAATTCCACCACCACAAGGATGCCCCCTGACCACAGGATGTGGCCAGCTGCTCAAAGGAGCGCAGCAATGTAATGTTGAATGTGTAAAGGCTTATTATGAATGTACTAGGATGATTTGCCTGGGGATCACTGTCAAAAACAATCAATTTGTCATTGAAAACTGCTCACATGAAAACATGCATAAA	MRISAITFGVFTALIQPGLATGDVVDCAHCGAKDARKIPPPQGCPLTTGCGQLLKGAQQCNVECVKAYYECTRMICLGITVKNNQFVIENCSHENMHK	PGTG	PASA pass	Signal peptide without any transmembrane domain
HSGS210|asmbl_19924|m.35352	asmbl_19924	m.35352	319	271-1230(+)	complete	PGTG_11513T0	0	319	99.06	319	PGTG_11513T0	0	319	99.06	319		PGT21_A	2054			Yes	19		Y	0	61.3765	1.07205	-57.2515	3.37778e-06	ATGCGTTTCGCTTTAGTTGCTGGAGCTTTGGTACTTGGTGCCACCGTTACTGAAGCGCGTTCAATCGCACCTAGTCCTTCGAAAAGAACCGCAGAGAAAATCGAGTTTTCCACCCCTTCTCGCAATTTGAAAAGAGCACGTCACGATGATGGTGATTGGAATCCGGCCACCGAGGCCGATGACGCGCCCTCCAACCAAGACAGCATGGACCCGTCAGCATACCAATCCAAAACCCCCAGCGGCGGAAAAAGTGCCAAGAAATCTCACAAAGCTTCCAAGGATCACAAATCGTCGAATTCGGATGGAGTCAATCGATCTGCCTTGCCCGACTCACTGGCGATGACCGCAGACCCAGTCGCTGATACTCTTAGCAAGAAATTGCCTCAAGACATCCAGTAT…	MRFALVAGALVLGATVTEARSIAPSPSKRTAEKIEFSTPSRNLKRARHDDGDWNPATEADDAPSNQDSMDPSAYQSKTPSGGKSAKKSHKASKDHKSSNSDGVNRSALPDSLAMTADPVADTLSKKLPQDIQYQIIPVASGNSSGKDSSASDERAYIIKPVSPTDTLAAAEPTEVKQTLDGVTPTPDLNAVVDHLKTKEESKPALALLRAIEKYRLAVSQEAPDDANGSQSRSATLKKPVNMANSVLHPVVKGQKLPSPLGDTLDSIPGDAAGLPTDPSPLPSFNPADSLDNTPLANVADSNVLNSAPSDSNSEAAWDQ	PGTG	PASA pass	Signal peptide without any transmembrane domain
HSGS210|asmbl_19925|m.35356	asmbl_19925	m.35356	73	196-414(+)	3prime_partial	PGTG_11516T0	6e-47	205	100	73	PGTG_11516T0	3e-46	205	100	73		PGT21_A	2054			Yes	21		Y	3	290.636	1.59931	-181.726	5.80196e-73	ATGAACTTGATCAAACTCACGACAGCTCTCATCATCAATACGGCTTGCGGTCTCGTGACATCTGAAGTCATCAATTTCTATACCAACGAGATCAGAAGTTTCGGTTGCGACCCATCGGAGGTTGCCCTTTGCATTGTGACCCGGTACACAAGGCCGAATGACCGAAACTCTCGTCCGGATTATTACCTTTTGGATACCGCTGTGAGGGTCAAACCGGGC	MNLIKLTTALIINTACGLVTSEVINFYTNEIRSFGCDPSEVALCIVTRYTRPNDRNSRPDYYLLDTAVRVKPG	PGTG	PASA pass	Signal peptide without any transmembrane domain
HSGS210|asmbl_19932|m.35376	asmbl_19932	m.35376	447	472-1815(+)	complete	PGTG_11531T0	0	447	99.33	447	PGTG_11531T0	0	447	99.33	447		PGT21_A	2054			Yes	18		Y	4	634.541	21.4684	-29.557	6.85808e-08	ATGTTAAAACTGGCTCTCGTTCAAGTGTCCATGCTGATCAGCAGTGCACTATCAGTTCCATCTTCATTCGAATATTCCGGCATTCAACCGCGTTCCGCAAACTCCGTTCTCTCTGAGAGGGCCGCCCCCAATCCACCCCAGGTGCACACAGGCACAGTATATTCTTTCGAAAAAACAGCAACATTGGTGTACGAAGTGCTGAACCGCGTTGCAAATCACAGTTGGGAGTGGGGCGCCCAAGCGGAAGTCATCTTCGAGAGAAATTACCCGGAGTACAGTGTTTACTCCAATACTCGCCAGCTGCCACTGTCTTCTCAAGATGGACCACTGAAACCTCCTTCAGGATTGATCAAATTTATCGAGCCTATCATTGCGAAACGTGTCCCTGGAACCAAACCT…	MLKLALVQVSMLISSALSVPSSFEYSGIQPRSANSVLSERAAPNPPQVHTGTVYSFEKTATLVYEVLNRVANHSWEWGAQAEVIFERNYPEYSVYSNTRQLPLSSQDGPLKPPSGLIKFIEPIIAKRVPGTKPIVDGDGASGDPASLGVAVLVSAATSNKERSEYFQKLADDQLDWLLNHVPINENGAISQRDKELQYWSDYVYMAPPFLAYYGAATCNATLLEIAYNQAKQYRTILQDGKIKVWEHIVSGSFEDRAFWSTGNGWAAAGMMRLYGSFMNLREPKLRELTSPWREDLANWVAEIVKGAYAYQYKDSYLLPNYLANTNASHNYAECSGTALIAAAAYRLASLRPSLAADLPLDAINAARVAIFTKYTNSKTGAVAPVVDPLNWNADKAFNG…	PGTG	PASA pass	Signal peptide without any transmembrane domain
HSGS210|asmbl_19943|m.35422	asmbl_19943	m.35422	618	2193-4049(-)	complete	PGTG_11515T0	1e-14	144	39.46	147	CQM_16196T0	3e-40	718	28.89	360		PGT21_A	2054			Yes	22		Y	9	1	43.6484	43.6484	0.00205605	ATGTCTTGGGGAGCTATGATAGCTGGTCTCTTAATCCTGTGTGAAATTTGTATAACATGTAGCGCTATAGATGACTACGCAGAATTTGTTCAGGAGTTCAATTGGCATGATCCACCCAAGTTGGATGACATTCTGAATCCCTTAGAGACTTCCCAAATCCAAGTTTCACATTCCATCCTTCCCGATTCAACCACTCCACTTGCATCGGCTAGCTACTCAGCACTGCACCACTCAAAAGCGAGCAACGATGCCACTTCAAATTTAAGCACCAATCATTTTAATCCAGATCACAGCTTTCGCGACAGCTTTGAACGATTCTACCATGGCAAGAGTATTGTGAACAACAATGTGACGCCAGACTCAGAGGCTAATTGGTGGAAAGATTTTGAGGGAACTTTT…	MSWGAMIAGLLILCEICITCSAIDDYAEFVQEFNWHDPPKLDDILNPLETSQIQVSHSILPDSTTPLASASYSALHHSKASNDATSNLSTNHFNPDHSFRDSFERFYHGKSIVNNNVTPDSEANWWKDFEGTFGEHHQNSLTFPSTSTLHQTIQENHTEPEYLPYIQPEEIIEPTDYNPTGPYEVTEMHKMESVMNPTLSMLYNLNYPQRKDDVPFYISSDEPFHEHEMISKNLLNNGLSTKFNNPMASNYQIGEHPSLQYNLIHNPLNQYQNQDLSNLERPPCRDFFPQDLHQSQDGIILNQINSYEANKISTTSCDHSLPGLVSKNSETPFKKLKFDAGVFQIESKSEQDKSIIETFISIIDEEEGNTLLIDERYPDKAYKTFLRPHSCKISQSRSK…	CQM	PASA pass	Signal peptide without any transmembrane domain			HSP_Group1
HSGS210|asmbl_19943|m.35423	asmbl_19943	m.35423	315	398-1345(+)	complete	PGTG_11511T0	0	315	100	315	PGTG_11511T0	0	315	100	315		PGT21_A	2054			Yes	19		Y	0	3.9565	8.44421	2.13426	0.0616919	ATGCGCTTTGCTTTAGTTGCTGGTGCTTTGGTCCTTGGTGCTACCGTTTCCGATGCACGTTCAGTCGCGCCCAGTCCATCGAAAGGAACCACAGAGACTATAGAATTTTCGACCCCTTCTCGTAATTTGAAAAGAGCACGTCAGGATGATGGTGATTGGAATCCTATATTCGAGTCAGACGATGCATCTGCCAACCAGGACAGCATTGACCCGTCCGCATACCAATCTCAACCCCCTAGCGGTGGAAAACCCACAAAGAAATCTCGCGCATCATGGACCTCAGACGGAGTCAACCGAACTACGTTGCCTGACTCGCTAGAGACGACCGGTGACCCCGCCTCTGATACTCTTAGCCAGGTACTGCCTCAACAGATTCAGAATCAAATAATTCCTGATTCC…	MRFALVAGALVLGATVSDARSVAPSPSKGTTETIEFSTPSRNLKRARQDDGDWNPIFESDDASANQDSIDPSAYQSQPPSGGKPTKKSRASWTSDGVNRTTLPDSLETTGDPASDTLSQVLPQQIQNQIIPDSSGNSSGPDSPASDDRANLIDPVSPTTTLAAVAPIEVTQTLDEDITAPDLTAVVNHLKTKEGSKPSIALLRAIEKYRQAVSQEAQVDVANDAQSRSVTLKKPVNTTNSFVSPAVKGQALSSSPLESPLDPIAADAAGLSTDPSSLPHLIPTGSLDNSTLVNATDPGVVGSAPPDSDLAEVWDE	PGTG	PASA pass	Signal peptide without any transmembrane domain
HSGS210|asmbl_19945|m.35435	asmbl_19945	m.35435	213	80-721(+)	complete	PGTG_11514T0	6.4e-123	213	100	213	PGTG_11514T0	6.4e-123	213	100	213	PF01105.19|EMP24_GP25L	PGT21_A	2054			Yes	37		Y	3	140.28	289.93	2.07	0.00455	ATGCATCTGCAAAATCAACAAAACCTGCGTTCATCATGGGCAAAACTAATCAAGAACTCACGGACAGCATTATTCCTCTGGTCTCTCCTACTATCGGCAAGCGTCCTCACTCACACGATCGATATCCCATCAGGACACGTAACCTGCTTTTTTGAAGACCTTCACGTTGACGACAAGATGACAATAACATTTCAAGTGGCCGGCGGAGGACATCTGGATATCGACTTTTGGCTTAATGATCCACAAGGCAACCATCTATGGAACGTAATCAAACGAGACACAGGAACATTCACTTTCACAGCGACCCAGGGTGGAAAGCACGAGTACTGTTTCAGCAATGCGATGAGTACAGTTTCAAGCAAGACGGTCAGCTTCAATGTCCATGGGGTTATGTATGTT…	MHLQNQQNLRSSWAKLIKNSRTALFLWSLLLSASVLTHTIDIPSGHVTCFFEDLHVDDKMTITFQVAGGGHLDIDFWLNDPQGNHLWNVIKRDTGTFTFTATQGGKHEYCFSNAMSTVSSKTVSFNVHGVMYVEDDAKMLPIELEIKHLASALEAVKEEQQYIVVREKLHRNTAESTNDRVKWWSLVQTAMVLGVTAWQVFYLKRFFEVKRAI	PGTG	PASA pass	Signal peptide without any transmembrane domain			HSP_Group1
HSGS210|asmbl_19979|m.35585	asmbl_19979	m.35585	114	667-1011(+)	complete	PGTG_00796T0	3e-78	114	100	114	PGTG_00796T0	1e-77	114	100	114		PGT21_A	206			Yes	19		Y	4	2737.29	5667.71	2.07055	0.116297	ATGCGTTTCACCGTTGCAATTGCCGCTGCTCTCGCCGCCCTCAGCTCTGTTTCCGCCCAGAACGGCATGCAATGCGGTGTCAACCATGCGCTCATCCCTCTCGACTTACTCCAGTCTAACTCTTGCAGCATGACCGGGATGGGCGGTGGTCCCAACTTCATGCAGTGTGGCGGCGACGCCGGCGATGGCTTCTTCGGTCTTGGCGCGATTGTCTCTCTTGACCTTCTCCAACAGAACAAGTGCTCCATGAGCGGGGAACCAGGCCCCTTCGACAGCTTCGCCGCCGGCGGAGGTCTCTTCCGCAAGGAGGCCAACAACCAAAAGAAGGATGACAAGAAGGCATGA	MRFTVAIAAALAALSSVSAQNGMQCGVNHALIPLDLLQSNSCSMTGMGGGPNFMQCGGDAGDGFFGLGAIVSLDLLQQNKCSMSGEPGPFDSFAAGGGLFRKEANNQKKDDKKA	PGTG	PASA pass	Signal peptide without any transmembrane domain	PGTAUSPE_85	samelength_above87percentmatch|others:PGTAUSPE_90|	HSP_Group2
HSGS210|asmbl_20000|m.35649	asmbl_20000	m.35649	133	381-782(+)	complete	PGTG_00762T0	3e-43	130	52.38	126	PGTG_00762T0	1e-42	130	52.38	126		PGT21_A	206			Yes	19		Y	1	1	97.807	97.807	0.000428629	ATGAAGTTTTTTTTCACATCCTTGGCCATCATCACATTGATTTCCAAAGTGTGGGGAATTGTAGAAGAAGTCAATTATGATCTCAAAAAGTACTACGTCTTCACTGGTGATTCACTTATGAACAATGATCTTCCTGGGCTATCTGTTGTCCCAAACCAACAGAATGAGCGAATGCTTCAAGCAAATGTTTATACAATGTATTGTAAGAATGGCACCAACAACATCTTGCAAATTTGGACTGACAAGGAAAAACTTGTCACATTCCAACCAAATGAAGAGAAAAGCATTTCCTGGCACAAGTCACACCCCTTGATGGTATTAACTCAAAATCATTCAGTACATCTTCAAGAGAGAATGTACATAGAAATCATTTATAGATACAGATTCAAGAAACCAACT…	MKFFFTSLAIITLISKVWGIVEEVNYDLKKYYVFTGDSLMNNDLPGLSVVPNQQNERMLQANVYTMYCKNGTNNILQIWTDKEKLVTFQPNEEKSISWHKSHPLMVLTQNHSVHLQERMYIEIIYRYRFKKPT	PGTG	PASA pass	Signal peptide without any transmembrane domain	PGTAUSPE_121	samelength_above87percentmatch	HSP_Group1
HSGS210|asmbl_20045|m.35795	asmbl_20045	m.35795	471	331-1746(+)	complete	PGTG_11773T0	0	471	99.36	471	PGTG_11773T0	0	471	99.36	471	PF01522.16|Polysacc_deac_1	PGT21_A	2077			Yes	36		Y	7	839.307	1.78076	-471.32	0.000290099	ATGGTTTCATCCGACTCCAAAGCTACCACCGTAGCTTTTAACCGCCGGATCACCTCGAAGTTGATCCTCGTCACTCTTTGCAGCTCCTTCGTCACTAGCACAGCGGCTCACGAATCTCATGAGTTTTGGGGTCGTCAAGCCCCTGCTGCACCAGTTTCATCTGCTGTAGCTGCTTTGCCTACAACAATGCCGGTGCCAACCCCCGTCACTTCTTCACCGGGAGATCTTCAAACGTTAAACTATCCTCCAATTATGAAATCCATGGCTCCTTCAACCATGACTGCCCTTCCGGCCACTTACACTGCGGGAACCGCCTCTCCTATTCGTGGCGCTCCTCCGCTACCTTCAACTAATTTGAACGTTGCGTTGTATCCAGCATTGGATCGTCTTCCTCCTCTA…	MVSSDSKATTVAFNRRITSKLILVTLCSSFVTSTAAHESHEFWGRQAPAAPVSSAVAALPTTMPVPTPVTSSPGDLQTLNYPPIMKSMAPSTMTALPATYTAGTASPIRGAPPLPSTNLNVALYPALDRLPPLDSPLVKEWMSKIDWSKAPTSNPTGLGGCMNATNADAVAKSGKDENCWWTCGGCTRPTDIVSCPDKATWGASFDDGPSPDTPTLLNYLDQQKLKTTFFVVGSRVLSRPAMLQYEYQSGHQISVHTWSHPYLTTLSNVEIVAELGWSKKVIKDVLGVTPNTMRPPYGDIDDRVRFIAMSMGLTPIIWTTAPSGQTFDTQDWKISTGIVTPAQVLKNFEFIIAGAPDLPQGFIVLAHDLYPQSVALAVEFVLPAAIAAGNLTIEPIITC…	PGTG	PASA pass	Signal peptide without any transmembrane domain
HSGS210|asmbl_20126|m.36079	asmbl_20126	m.36079	155	158-625(+)	complete	PGTG_11806T0	4e-110	155	100	155	PGTG_11806T0	2e-109	155	100	155		PGT21_A	2086			Yes	34		Y	6	1	4.35116	4.35116	0.0531545	ATGATTCAAATTGTATCAGGTGGCATGTTCTGTTCGAAGAATCTTTGGCTTCTTGCTGCTATCGTGTTGACGATATCACTGATTATGCAGTCAGCTCAGTGTGAAGAGGATCAGGCTAACGCACCAATAGCCGTCAAAGGTGAAGTCGGAGAAGCTACAACCCGGATCACAAATCATGCATCCCCCTCAGCAGCTGGCATCGTCCGCAGGTCACCCTTGCCGCGGAAGAAAAAGAAAACACAGGCGGCGGCGGCATCTCAATTGAAGACAGCCCAGAAGAATAAAGGACAAAAATTAGCAGTGGCTCAGACAAACAATGCTGGTACTGGTACCGGTGTGAATACTGGTGGTGGTGTTGGGAATTGTAAAGCTCCAAAGACTTTCTTCAATCCTAAAACA…	MIQIVSGGMFCSKNLWLLAAIVLTISLIMQSAQCEEDQANAPIAVKGEVGEATTRITNHASPSAAGIVRRSPLPRKKKKTQAAAASQLKTAQKNKGQKLAVAQTNNAGTGTGVNTGGGVGNCKAPKTFFNPKTKRCECPNGKKESRNQQGQIICK	PGTG	PASA pass	Signal peptide without any transmembrane domain	PGTAUSPE_237	samelength_above87percentmatch
HSGS210|asmbl_20149|m.36179	asmbl_20149	m.36179	584	57-1811(+)	complete	PGTG_11400T0	3.36507e-08	543	24.4541	253	PTTG_26503T0	4.68e-92	579	34.5763	558		PGT21_A	2087			Yes	19		Y	6	1	24.64	24.64	0	ATGCTTTCCAAATTTCTCGTTTTGGTATTTTGCTCTATCTGGGCTACCGTTCATGGGGCTCATCTACCACTTGAAACTGGAATGGAGAGTAGTACTAGTAGTGCCAGGAGCAGGGATATTGGAGTCAAATTTAGTGATCTGATCATTCAAGAGCATGAAAGATTGCCGGAAAATCATGCACAAGTGGGTTCGGGATCAGATCCTGATGGTGCATTTAAAGAAGCAGAAGGTGCAAATTCAAGTCCTATAACTCACCATCAACTTGCAAATTTGGGGTTTGACCAGTTGGTTCACCGTTTCCCCCTCTTAAAGGCTTTCACTCCTCAACAAACTGTTCAAATTAGGAAGACGTGGAAAGAAAACCATGAAAACTTGAGATCATTTTCTGAACAAATAAAT…	MLSKFLVLVFCSIWATVHGAHLPLETGMESSTSSARSRDIGVKFSDLIIQEHERLPENHAQVGSGSDPDGAFKEAEGANSSPITHHQLANLGFDQLVHRFPLLKAFTPQQTVQIRKTWKENHENLRSFSEQINRLQETFDYFQHVQPRDYNNANTKVKSFKEKIKVHRLNKNVLELARLKVLELGTFSEPHSSFKYINNPKPSKTKTNRKFSKLLKQLPPELFPSIRAQKFQNYVQSILNEIKEIICNHQPYHDPITGDLEEQSVAMFGYLFKTIELLFKNNFIFENDIKVLFQEDKVLKLCSIYFFHSSQEGISSEARECAPSFVTDQAFWKFIFTFFEVLDKQDKLRIEFELLVENLFLKANQLASFKEWNLFIKSFGTNKYLNHLKDVDKSDISKS…	PTTG	PASA pass	Signal peptide without any transmembrane domain			HSP_Group1
HSGS210|asmbl_20150|m.36188	asmbl_20150	m.36188	551	103-1758(+)	complete	PGTG_20914T0	2e-07	358	24.23	227	PTTG_26503T0	2e-84	579	35.11	507		PGT21_A	2087			Yes	19		Y	6	1	8.7368	8.7368	0.0109187	ATGCTTTCCAAATTTCTCGTTTTGGTATTTTGCTCTATCTGGGCTACCGTTCATGGGGCTCATCTACCACTTGAAACTGGAATGGAGAGTAGTACTAGTAGTGCCAGGAGCAGGGATATTGGAGTCAAATTTAGTGAAGATCTGATCATTCAAGAGCATGAAAGATTGCCGGAAAATCATGCACAATTGGTTCACCGTTTCCCCCTCTTAAAGGCTTTCACTCCTCAACAAACTGTTCAAATTAGGAAGACGTGGAAAGAAAACCATGAAAACTTGAGATCATTTTCTGAACAAATAAATAGGCTACAGGAAACTTTTGACTATTTTCAACATGTTCAACCACGTGACTACAATAATGCCAACACAAAAGTGAAGAGTTTCAAAGAGAAGATTAAAGTT…	MLSKFLVLVFCSIWATVHGAHLPLETGMESSTSSARSRDIGVKFSEDLIIQEHERLPENHAQLVHRFPLLKAFTPQQTVQIRKTWKENHENLRSFSEQINRLQETFDYFQHVQPRDYNNANTKVKSFKEKIKVHRLNKNVLELARLKVLELGTFSEPHSSFKYINNPKPSKTKTNRKFSKLLKQLPPELFPSIRAQKFQNYVQSILNEIKEIICNHQPYHDPITGDLEEQSVAMFGYLFKTIELLFKNNFIFENDIKVLFQEDKVLKLCSIYFFHSSQEGISSEARECAPSFVTDQAFWKFIFTFFEVLDKQDKLRIEFELLVENLFLKANQLASFKEWNLFIKSFGTNKYLNHLKDVDKSDISKSLVEEKEAISPTSAGKEDFAEDVENLVHLFLGIL…	PTTG	PASA pass	Signal peptide without any transmembrane domain
HSGS210|asmbl_2018|m.36295	asmbl_2018	m.36295	230	458-1150(+)	complete	PGTG_06679T0	2e-15	254	47.5	120	PTTG_04196T0	4e-17	385	48.67	150		PGT21_B	10813			Yes	23		N	4	2152.76	5.47959	-392.868	0	ATGCATCCATCAACCCTTTTTGTTGCTCTGACCATCGGCTTTTCCCAAGTCACCTTAGACGTTTTTGCATCCGATTACGACTCGATGGGGTCCAGCGACAACGCTACAACTGGGGTTCCGTCTCATCCTCCCATTGGTACGGTTATTCAAGGTGAAGGCGGTGGCCCGGCTCCCTGTGCAAACAGGTCTTCACCCGATGATGCCGCAGACGTTCCTCCAGCCGTTTCATCTGGTGGGAACATTGCTCCCGAAGATACCGACGCAGGTGAACCCTCCGGTGACAATAGCACTTCACCAGATGACGGTGCCGGCGGGCCCCCACCCGTTTCATCCGGTGATGCTTATGCTCAACAGCCTTCTCCAAACGGCACTGCTGTCAGTGCTACCAGCCATCCGGGC…	MHPSTLFVALTIGFSQVTLDVFASDYDSMGSSDNATTGVPSHPPIGTVIQGEGGGPAPCANRSSPDDAADVPPAVSSGGNIAPEDTDAGEPSGDNSTSPDDGAGGPPPVSSGDAYAQQPSPNGTAVSATSHPGPLVPGDMSSGQCMCPPPPTCGAGGETSPAPSENGTVSDPTSQMPPSGGATSPYPAPVDGGSGNDTAPSDDDSAAAFMTPEGKMVTGLFAAVLTFFAL	PTTG	PASA pass	Signal peptide without any transmembrane domain
HSGS210|asmbl_20230|m.36441	asmbl_20230	m.36441	68	409-615(-)	complete	no hit					no hit						PGT21_A	2093			Yes	19			4	2.59686	1.35093	-1.92228	0.409497	ATGAAGTACCTGTTGGCTCTAGCTTGTCTCTTGACTCTCATCCAGACTCTCCAGGCCGCGCCGGCACCAGACAATTCAATCTTCCATGTGGTCCCTCCTGAAATAAGCATACGACCCACGATCAATCCTCGTCCTCCTCCCGTCAATGCTCCCTATCCGCCATGTGACGGGTGCGAGATATTCTTGTTTCCATCGTGCGCCAATTGA	MKYLLALACLLTLIQTLQAAPAPDNSIFHVVPPEISIRPTINPRPPPVNAPYPPCDGCEIFLFPSCAN	no hit	PASA pass	Signal peptide without any transmembrane domain
HSGS210|asmbl_20271|m.36532	asmbl_20271	m.36532	837	128-2641(+)	complete	PGTG_11923T0	0	765	98.51	736	PGTG_11923T0	0	765	98.51	736		PGT21_A	2094			Yes	19		N	4	7.09339	3.92952	-1.80516	0.181126	ATGAAAAACTTACTCCGATGGGTTCTCATACTGTGGCCAGTCCGCATAGTGAGACTGGGAGTGCCGTCGAGTGAATCCGTAGAAGCAACACGAGCGGAGATTAACTTTTGGGCTGATCATGGGTTGAGTAATGAATCTATCGTATTCCGGGTTTCTGCTCCAGCAACTGACTCGTCGCAACAAGTCCATCAATGTAGATCAAGCGAAAGATCAAATTTGCCATCAACTGGCCTGACTTTGAGTCCTACCGGCTGGGAGCCTGCTTCGAAATTGAATCCGCGGCCCTTAGAACCAGAAATACAAGAAATAGATTTCCTTGGTTCTTGGGGTAAAAACAGCTTCGAACAAAGTGGCTCTAACCAGAGGCCTCTGTACTGGGACCATATTTCGGAAATCGAT…	MKNLLRWVLILWPVRIVRLGVPSSESVEATRAEINFWADHGLSNESIVFRVSAPATDSSQQVHQCRSSERSNLPSTGLTLSPTGWEPASKLNPRPLEPEIQEIDFLGSWGKNSFEQSGSNQRPLYWDHISEIDEDDDRHLYHREKRLKVQPAQDPRTLDLLQNFQLDRAPATIASSSSHHSPAVSRLEIPISHSSSDGARQSIERVEGNAPQIFHQANPIDSIEGLNKDTHAESSGRSQERQHEASNPDEASTFQVQENANLKKDFISLRDIHPITSTWIYSVKLGVTDSLYKEITDTNEKDISSFIKSLALKLNPSMNENQQAERLIEELTSPESSNNLKEFVHLLWCINSMFITSFKRENEHYISEQLSVQAWLLNLVEESGKRESVSMQAQDAEES…	PGTG	PASA pass	Signal peptide without any transmembrane domain
HSGS210|asmbl_20274|m.36552	asmbl_20274	m.36552	154	128-592(+)	complete	PGTG_11923T0	2e-36	765	95.31	64	PGTG_11923T0	7e-36	765	95.31	64		PGT21_A	2094			Yes	19		N	1	7.74687	1	-7.74687	0.000330981	ATGAAAAACTTACTCCGATGGGTTCTCATACTGTGGCCAGTCCGCATAGTGAGACTGGGAGTGCCGTCGAGTGAATCCGTAGAAGCAACACGAGCGGAGATTAACTTTTGGGCTGATCATGGATCAAGCGAAAGATCAAATTTGCCATCAACTGGCCTGACTTTGAGTCCTACCGGCTGGGAGCCTGCTTCGAAATTGAATCCGCGGCCCTTAGAACCAGAAATACAAGAAATAGATTTCCTTGGTTCTTGGGGTAAAAACAGCTTCGAACAAAGTGGCTCTAACCAGAGGCCTCTGTACTGGGACCATATTTCGGAAATCGATGAAGATGATGATCGTCATTTGTATCATCGAGAAAAACGTTTGAAAGTTCAACCAGCACAGGATCCACGAACTCTG…	MKNLLRWVLILWPVRIVRLGVPSSESVEATRAEINFWADHGSSERSNLPSTGLTLSPTGWEPASKLNPRPLEPEIQEIDFLGSWGKNSFEQSGSNQRPLYWDHISEIDEDDDRHLYHREKRLKVQPAQDPRTLDLLQNFQLAACRHTQIAPRRL	PGTG	PASA pass	Signal peptide without any transmembrane domain
HSGS210|asmbl_20275|m.36558	asmbl_20275	m.36558	179	128-667(+)	complete	PGTG_11923T0	2e-36	765	95.31	64	PGTG_11923T0	8e-36	765	95.31	64		PGT21_A	2094			Yes	19		N	2	1.11825	1	-1.11825	0.931825	ATGAAAAACTTACTCCGATGGGTTCTCATACTGTGGCCAGTCCGCATAGTGAGACTGGGAGTGCCGTCGAGTGAATCCGTAGAAGCAACACGAGCGGAGATTAACTTTTGGGCTGATCATGGGTTGAGTAATGAATCTATCGTATTCCGGGTTTCTGCTCCAGCAACTGACTCGTCGCAACAAGTCCATCAATGTAGATCAAGCGAAAGATCAAATTTGCCATCAACTGGCCTGACTTTGAGTCCTACCGGCTGGGAGCCTGCTTCGAAATTGAATCCGCGGCCCTTAGAACCAGAAATACAAGAAATAGATTTCCTTGGTTCTTGGGGTAAAAACAGCTTCGAACAAAGTGGCTCTAACCAGAGGCCTCTGTACTGGGACCATATTTCGGAAATCGAT…	MKNLLRWVLILWPVRIVRLGVPSSESVEATRAEINFWADHGLSNESIVFRVSAPATDSSQQVHQCRSSERSNLPSTGLTLSPTGWEPASKLNPRPLEPEIQEIDFLGSWGKNSFEQSGSNQRPLYWDHISEIDEDDDRHLYHREKRLKVQPAQDPRTLDLLQNFQLAACRHTQIAPRRL	PGTG	PASA pass	Signal peptide without any transmembrane domain
HSGS210|asmbl_20299|m.36647	asmbl_20299	m.36647	136	40-450(+)	complete	PGTG_11913T0	4.1e-48	876	100	95	PGTG_11913T0	4.1e-48	876	100	95		PGT21_A	2094			Yes	24		Y	3	3.72	1.4	-2.66	0.14457	ATGAGTAAGTCTTCTCTCCATCTGCTTAGATTTTGCCTGTCCTACTTCTGCGAGATTGTTGGTGTCCTGTCATCCTTTCACATCAGTAGATTCCAGGGCTTAACCGATCACACCCTCCTTAAAATATTGCCCATTGTTAGCATGAATTCCTCATCCCCAGAGCGCAAAGGGGTGGCATCGGACGAGGACGCGGAAACCCAACTTTGCCTTCAGTACGCAGGATTGCATTCAAATGAAAGGTATCCTGATGATCAGTCATTCTTGAGATTGCTCCAAGAATCTTCAGAGTTAAGGAATACCTCGATGAACTCACTGAAGCTTATAGCAGAGCAGAAGATCAGCCAACAGCTTTTCGTAACGAGATATGGCATGCATTTCTTCTCAGAAAACCTCGGGCCT…	MSKSSLHLLRFCLSYFCEIVGVLSSFHISRFQGLTDHTLLKILPIVSMNSSSPERKGVASDEDAETQLCLQYAGLHSNERYPDDQSFLRLLQESSELRNTSMNSLKLIAEQKISQQLFVTRYGMHFFSENLGPGRL	PGTG	PASA pass	Signal peptide without any transmembrane domain
HSGS210|asmbl_20300|m.36659	asmbl_20300	m.36659	876	97-2727(+)	complete	PGTG_11913T0	0	876	98.97	876	PGTG_11913T0	0	876	98.97	876		PGT21_A	2094			Yes	24		Y	15	42.809	13.1049	-3.26665	1.67551e-05	ATGAGTAAGTCTTCTCTCCATCTGCTTAGATTTTGCCTGTCCTACTTCTGCGAGATTGTTGGTGTCCTGTCATCCTTTCACATCAGTAGATTCCAGGGCTTAACCGATCACACCCTCCTTAAAATATTGCCCATTGTTAGCATGAATTCCTCATCCCCAGAGCGCAAAGGGGTGGCATCGGACGAGGACGCGGAAACCCAACTTTGCCTTCAGTACGCAGGATTGCATTCAAATGAAAGGTATCCTGATGATCAGTCATTCTTGAGATTGCTCCAAGAATCTTCAGCGAGCAGAGTTAAGGAATACCTCGATGAACTCACTGAAGCTTATAGCAGAGCAGAAGATCAGCCAACAGCTTTTCGTAACGAGATATGGCATGCATTTCTTCTCAGAAAACCT…	MSKSSLHLLRFCLSYFCEIVGVLSSFHISRFQGLTDHTLLKILPIVSMNSSSPERKGVASDEDAETQLCLQYAGLHSNERYPDDQSFLRLLQESSASRVKEYLDELTEAYSRAEDQPTAFRNEIWHAFLLRKPRAWSTMRSIYKLEEDVDLDKEFIELAFFHQYPRWSQQGNVSYREMLDALLEGSVAAGEELLAAIEPESKHTQILKAGYRHPYLRHETILKPILKRLSEATQKWTRGEYLAPYTTLLGPNLVGKTRLLQQLSKNICVIYICLCPHNSTGLPSRSPLADELVPAAKNFYELELVYTRFLAAVFHVVAEFFSKQPAQISEEKRLKKWFKFNSEYEDEFASRVRERMREVSNAKLDDHATLGTSLKKMHESACFIQNPHLKVLLAIDEAR…	PGTG	PASA pass	Signal peptide without any transmembrane domain
HSGS210|asmbl_20336|m.36838	asmbl_20336	m.36838	241	82-807(+)	complete	PGTG_11935T0	3e-49	84	95.12	82	PGTG_11935T0	1e-48	84	95.12	82		PGT21_A	2097			Yes	20		Y	1	1	20.268	20.268	1.96128e-06	ATGTTATTAACAAAGATTTTAGTTGCCTTTCAACTCTTGCATTACTGTAGTGTTTCTGCGCATCCACTTTCAATTTCCAGATATCTAGTCAAGCGAGCAGAAAATTTGGTCAATCCAGTGTCAGAGTTGGCCCTCCATGAAGGCCCAGTAAATGAAGGATTAAGAATAGAGAAGGGTCCAGCTTCTGAGGATTTAGAATTACTAGCTGATGATCAAAAGGCTGGCAAGAGAGCTGAGGAGTCAAGTGAAATTGAAGGGATTGAAAGTGGAGGCAAGAGAAAAATGGTGACAGAAGAAGATCTTGATAATGCCTGGAAAGATTATGAGAGTAAAATGACTGAAACACAATATGAAAGAACTGAAGCTAGAGATGAAAATGAAAGAATTGCACATTTGGAT…	MLLTKILVAFQLLHYCSVSAHPLSISRYLVKRAENLVNPVSELALHEGPVNEGLRIEKGPASEDLELLADDQKAGKRAEESSEIEGIESGGKRKMVTEEDLDNAWKDYESKMTETQYERTEARDENERIAHLDNQLKEYLPEWLAPIIKEHFSRYREILTRKYILPHSIDPVEENTIILLSHKDIATKIEHFKSENVDDIIYRAYDFMVWKMKLVAPNKNIYKNSSQNPRSKYVFLGSTWH	PGTG	PASA pass	Signal peptide without any transmembrane domain			HSP_Group1
HSGS210|asmbl_20356|m.36934	asmbl_20356	m.36934	259	130-909(+)	complete	PGTG_11937T0	2e-137	198	96.48	198	PGTG_11937T0	7e-137	198	96.48	198		PGT21_A	2098			Yes	20		N	0	1.16333	70.2615	60.3971	9.18764e-07	ATGTTATTAACTAAGATCTTGGTTGCTTTTCAGCTCCTACATTACTATAGTGTTTCAGCCTATCCACTTTCACTTTCAGCAAATCTGGTCAAGCGATCAGAACATTTCTTCAATCCAGTTTCAGATTTGGCATCGAATGGAAAAACAGTAGATGAAGGACTCAACATAGAGAAAGGTACAAAAGGACTTGTGAGAATGGACCATGAGAAAGCAGGAATGGAAGACTCTAATCATGGACTATCCAACTTGAAAGATGGCAGTTTTGAGATTCCTGAATGGTTTTCACACCAAATGAATGCACAATTTTCTGTTCAAAGAAAGGAACTAGAGAAGGGGAATTTTCCCACTGATTTTATCACCTCTGTTGAAAAGGATGTTCAAAAGATGATTAAAGATGAG…	MLLTKILVAFQLLHYYSVSAYPLSLSANLVKRSEHFFNPVSDLASNGKTVDEGLNIEKGTKGLVRMDHEKAGMEDSNHGLSNLKDGSFEIPEWFSHQMNAQFSVQRKELEKGNFPTDFITSVEKDVQKMIKDENIADQIIHMERGRQEEALKNFISHAFKTSVTEHRIPDIPGWFFPYVNKLFSNGRENLQKDGISNDIINSVEEYTLKLLRNEKFAEKAGQIKPEDFDEFINHSLKYFYKIAVENIILKPEKSFGKDS	PGTG	PASA pass	Signal peptide without any transmembrane domain	PGTAUSPE_182	samelength_above87percentmatch	HSP_Group1
HSGS210|asmbl_20361|m.36957	asmbl_20361	m.36957	369	94-1203(+)	complete	PGTG_11940T0	4e-86	154	94.12	136	PGTG_11940T0	2e-85	154	94.12	136		PGT21_A	2098			Yes	32		N	7	1	9.25546	9.25546	4.06283e-05	ATGTTTTCAGCTATGAAGATTCCTTTTATGAGTCTATTTTATAGTGTCCTGATTCCTATGACAGTACTCATTCCATTGAATGTACCAGTAAATTCTTCAGAAGGTAGCCATTATAGGACAATTAATCTTTATCAATTACGGGTGGATTACAATCATGCTAGGATCAACAATGATGCTTCAGTTGGACAAAACTTGGAACAAACACACCACCAAGTTCCTCGATATACTTTAATTAGTCAGCCCATCCCTGGACAAAGACAAGAACCAGATCACCCTTCACAAGTGACACAGATCTATGACATATTAAGTCAAATTATTGGGAGACCAATAATACTATTTGAACAAGAGGAAGGACTGCATCCTTTTCAAGAAACAGACCAAATTGAAAACACTATTCTA…	MFSAMKIPFMSLFYSVLIPMTVLIPLNVPVNSSEGSHYRTINLYQLRVDYNHARINNDASVGQNLEQTHHQVPRYTLISQPIPGQRQEPDHPSQVTQIYDILSQIIGRPIILFEQEEGLHPFQETDQIENTILLGYMPKHEYLSPSKEHDLNTLDVTTVDQSGVSVIGTSQIGVRASPGKLEADGCSHKYQEEQWQPKRHQIVPFHQVLSMLDSTESVQPIVRGEPTVLNKIKGFLAKAGKTSKMLKVKGKKIEGSGHKNHIMNSKNTKNNESSNSDPLFKISHVLLGSAEDNTCAACLEEFQGPQKDAKNMFSVFSFEKVLMIKGCEHYFHHHCLQKWILGGQKNSCPVCRQPVKDIPSDLGPSQTSI	PGTG	PASA pass	Signal peptide without any transmembrane domain
HSGS210|asmbl_20369|m.36968	asmbl_20369	m.36968	361	193-1278(+)	complete	PGTG_00187T0	6e-08	505	25.43	346	PGTG_00187T0	3e-07	505	25.43	346		PGT21_A	21			Yes	17		N	5	1	6.54582	6.54582	0.0137785	ATGCATCACAAGATCCTTGGTTGCTTATTCTTCTTCACAAGCTGCCAAGCCATGGACGACTTCAATTGTCATCCTTTCAAGCCATTTGGTGAAGGGACAACTAAAGCTGTAGGAGAAAGCCATGCAACAATGCGGAAGACCTCCCCTGATTTCCATTTGACTGGAGATCCAGATATTCTCAACAGATCAGATGTGAATCATCAGCTCACTTCTTCAGATTTTGATACATTTAGGAGCTCTGTATCACCAATTCAAATATCAAGAAAAAATTATCCAGTCACTTTTGTAGAAGGAAGGATACCAGATGATCCAGTCACAGGAATTCCAACAGAAATTACTGGAAATAATCCAAAATTAAGAAGGAAGTTGGGTCAGAGATTCAAACAGAAATCCTCTGAT…	MHHKILGCLFFFTSCQAMDDFNCHPFKPFGEGTTKAVGESHATMRKTSPDFHLTGDPDILNRSDVNHQLTSSDFDTFRSSVSPIQISRKNYPVTFVEGRIPDDPVTGIPTEITGNNPKLRRKLGQRFKQKSSDLIDKRNNPQSWRPPSSLDLKERAEVIKLMGVFMGQQMECDSWERVIRRKHSHLSTSSSSHASEATSDIIEVIQEDKSFPQVISTDTRLPRTPSKPLGNLIGPSHDSVGGETSHDNTIILAKKEVPKSDKFYKLNFDKEVFTSPQRVSDTLDNSNLDRILMMCEQLGNQELMMSEEQFIEYQSEFWGKNKAKKVADPTKTVFPTRNPRVTKMAKTYEAAFEILFKNRAI	PGTG	PASA pass	Signal peptide without any transmembrane domain
HSGS210|asmbl_20378|m.36989	asmbl_20378	m.36989	471	95-1510(+)	complete	PGTG_00200T0	0	471	99.15	471	PGTG_00200T0	0	471	99.15	471		PGT21_A	21			Yes	25		Y	1	3.10556	2.18897	-1.41873	0.621102	ATGAAGAGGGCCATCCTGTATGAGCGGCTGATGGTAGGCTTCCTACTGCTGATTACTGAAAGCACCACGACAGGCGATTTCACTCCCGAATCTCTCGCACGATGGCCAGATCAATCTGTCCGGGAAGGTCTATCGAGAGAAGCAATTGCGGAGTCCGATCCAGGACTCGAAGGAAGCCGCTCGCAACGAGATTTGTATTCTATGGTCCACCCGGCTCCTGTTCAGATGAAGGAAACCAGACCTCAGAAAAGAATCAAACTACTGGGGGTATTCATGGAGCCTAACGTCCCACCTCAACCTCAACCAAGAATGAAACTAATGGGATCTTTCATGGAGCCTCAAGCTCTACCTGAACAAGCAATGGAATCAATTGGGGCTTCCGTGGTTTCTAACGGCCCA…	MKRAILYERLMVGFLLLITESTTTGDFTPESLARWPDQSVREGLSREAIAESDPGLEGSRSQRDLYSMVHPAPVQMKETRPQKRIKLLGVFMEPNVPPQPQPRMKLMGSFMEPQALPEQAMESIGASVVSNGPLTPRNNHEVVKPSVQSNPTTSLEESTEIETALNRDSPPSPGSKTYNSKIVPPSEPSPIVVQDVSNSNDQPTREKELQGDFNPMELNFDYDLFEHSPSLSTSEGSKAKILQVFENLGIKKLKMKVEDFVENQHDFQEMDQEPLPSTYTATERKSALNLRRNDRLRIALDHFSRDPEIWYNHWAQQAGFDSSSCVRKIDSLPDNRVKEVARLYLFYVEMISTIVPSEKEGESVGSHLSKAVQLLEDVMNSDKTRKTRFQIHVEMRKQA…	PGTG	PASA pass	Signal peptide without any transmembrane domain
HSGS210|asmbl_2039|m.37008	asmbl_2039	m.37008	91	9-284(-)	complete	no hit					no hit						PGT21_A	1082			Yes	19			2	1.92403	1.45447	-1.32284	0.763517	ATGACCTGGAACGCTGCTGGTGGGGCGCTTGTGTTTGTGGATTGTTTGACGGAAGCGGTCTTATTAAAAACCTCCCAACTCGCAACAGATATTTATTTTTGCTCAAGCTCTGTTCGAGCAAGTCGATCCATGGATACGTACCCAGGCTCTCTCGATCTGGAAATTGAGATGTCCACCTTATCCCACAAAATGCCAGAAAATCCGAATGAGGAAATAATCCATGGACGGAAGTGGACCCGATTGAGTCAAAGAGTCCAAGACATAATGGCAATGTAA	MTWNAAGGALVFVDCLTEAVLLKTSQLATDIYFCSSSVRASRSMDTYPGSLDLEIEMSTLSHKMPENPNEEIIHGRKWTRLSQRVQDIMAM	no hit	PASA pass	Signal peptide without any transmembrane domain
HSGS210|asmbl_20398|m.37024	asmbl_20398	m.37024	124	117-491(+)	complete	PGTG_00229T0	2.2e-70	124	100	124	PGTG_00229T0	2.2e-70	124	100	124		PGT21_A	21			Yes	21		Y	8	1.32	3.03	2.3	0.26108	ATGCGTCTCACCGCCCCCATGATCTTGACGACGTTTGCAATCTTGTTGGAGGCAGTCTTATCGATGGATGGAGTTATCCCGACTGAAACAGCCTCGACGGCAGATGAGGACCTCATCTGGCGCGCCTTGGATGTACCCACTCCCCCCAACCCGGAAGAAGAGCCGTGGCACCGAGAGGACTGCAAGTCCCATCGAGTCAGGTGGAACGCGGCGCACCAGTTCTGCTATGGCTGCCAAACCTTAATTGCTGACCCTCAGAGCGGTTACCTAGCTTGTCACACTTGCCGCATGATAAAACCTGGATCGACGAGGCAGATCAACATCTGCACAAAAGCCAGTTGCCTGACTTCACCACTTCCAACTTCAAGCGCGTGA	MRLTAPMILTTFAILLEAVLSMDGVIPTETASTADEDLIWRALDVPTPPNPEEEPWHREDCKSHRVRWNAAHQFCYGCQTLIADPQSGYLACHTCRMIKPGSTRQINICTKASCLTSPLPTSSA	PGTG	PASA pass	Signal peptide without any transmembrane domain
[truncated: 1,474 more rows]
