# Supplementary material for: Comparative genomics of Australian isolates of the wheat stem rust pathogen Puccinia graminis f. sp. tritici reveals extensive polymorphism in candidate effector genes
Source: Front Plant Sci. 2015 Jan 8;5:759. doi: 10.3389/fpls.2014.00759 (PMC4288056; doi:10.3389/fpls.2014.00759)
Supplement: Supplementary file 1 [file Data_Sheet_1.ZIP › Table_S8A_and_B_30sept2014.xlsx]

## Sheet: Table_S8A
Table S8. Summary of sequence variation in Pgt isolate genomes
			21-0	34M1	34M2	194	326	126
Whole genome	consensus length		92001903	91666512	91176805	91929729	92153445	89073677
	All variants	number	1308756	1354272	1368287	1212740	395749	1197431
		number/kb	14.2253	14.77	15	13.19	4.29	13.44
	Heterozygous variants	number	1200003	1213564	1245618	1136200	371357	703221
		number/kb	13.0432	13.2389	13.6616	12.3594	4.02977	7.89482
	Homozygygous Variants	number	108753	140708	122669	76540	24392	494210
		number/kb	1.18207	1.535	1.3454	0.832592	0.264689	5.54833
	Indels	deletion	81624	89471	88559	72378	24033	62023
		insertion	85740	93053	91162	70918	22058	61398
		Replacement	13141	14764	14313	10443	2920	10316
	SNPs	SNV	1049716	1074600	1090319	987661	327069	990843
		MNV	78535	82384	83934	71340	19669	72851
intergenic sequence	All variants	number	811572	842130	854611	742229	224014	778229
		number/kb	13.3721	13.9527	14.2753	12.2441	3.68184	13.4728
	Heterozygous variants	number	722782	726704	754640	682489	209345	452703
		number/kb	11.9091	12.0403	12.6054	11.2586	3.44075	7.83723
	Homozygygous Variants	number	88790	115426	99971	59740	14665	325726
		number/kb	1.46298	1.91242	1.66991	0.985497	0.241096	5.63553
	Indels	deletion	56730	62312	61847	49644	15397	44656
		insertion	59655	64646	63434	48966	14168	44782
		Replacement	9009	10157	9893	7159	1843	7505
	SNPs	SNV	633349	649558	662589	589010	180640	629817
		MNV	52829	55457	56848	47450	11962	51669
Gene sequences (coding and introns)	all variants	number	497184	512142	513676	470511	171739	419002
		number/kb	15.8791	16.3569	16.4058	15.0272	5.48502	13.3821
	Heterozygous variants	number	477221	486860	490978	453711	162012	250518
		number/kb	15.2415	15.5494	15.6809	14.4907	5.17436	8.00107
	Homozygygous Variants	number	19963	25282	22698	16800	9727	168484
		number/kb	0.637581	0.807459	0.724931	0.53656	0.310662	5.38106
	Indels	deletion	24894	27159	26712	22734	8636	17367
		insertion	26085	28407	27728	21952	7890	16616
		Replacement	4132	4607	4420	3284	1077	2811
	SNPs	SNV	416367	425042	427730	398651	146429	361026
		MNV	25706	26927	27086	23890	7707	21182
Coding sequences	all variants	number	300741	309270	310413	285948	97482	256156
		number/kb	12.7866	13.1492	13.1978	12.1577	4.14464	10.891
	Heterozygous variants	number	288861	294212	296943	275659	91983	152107
		number/kb	12.2815	12.509	12.6251	11.7202	3.91084	6.46713
	Homozygygous Variants	number	11880	15058	13470	10289	5499	104049
		number/kb	0.505071	0.640108	0.572717	0.437468	0.233806	4.42395
	Indels	deletion	8001	8739	8535	7143	2413	5295
		insertion	8303	9105	8948	7068	2247	5142
		Replacement	1128	1278	1224	890	261	851
	SNPs	SNV	269891	276039	277560	258365	88925	233657
		MNV	13418	14109	14146	12482	3636	11211
Coding sequences, non-synonymous	all variants	number	153946	159212	159951	145668	48735	130072
		number/kb	6.55	6.77	6.8	6.19	2.07	5.53
	Heterozygous variants	number	146739	149971	151667	139510	45892	78677
		number/kb	6.2389	6.37632	6.44843	5.93155	1.95119	3.34511
	Homozygygous Variants	number	7207	9241	8284	6158	2843	51395
		number/kb	0.30642	0.3929	0.352211	0.26182	0.120876	2.18516
	Indels	deletion	8001	8738	8599	7201	2431	5327
		insertion	8303	9105	8948	7068	2247	5140
		Replacement	1126	1276	1229	890	261	850
	SNPs	SNV	123577	126493	127506	118452	40269	107937
		MNV	12939	13600	13669	12057	3527	10818
Note: per/kb calculations based on on estimated gene space (coding and introns) of 31.31 Mbp and coding space of 23.52 Mbp

## Sheet: Table_S8B
Table S8B. Summary of sequence variation in HSPs genes in Pgt isolates.
			21-0	34M1	34M2	194	326	126
Mapped (454 out of 520) HSPs, genic	All variants	number	11873	12134	12056	11221	3738	8834
		number/kb	21.1308	21.5954	21.4565	19.9705	6.65267	15.7222
	Heterozygous variants	number	11642	11845	11794	11037	3525	4808
		number/kb	20.7197	21.081	20.9902	19.643	6.27358	8.55699
	Homozygygous Variants	number	231	289	262	184	213	4026
		number/kb	0.41112	0.514345	0.466292	0.327472	0.379085	7.16523
	Indels	deletion	370	406	402	346	128	243
		insertion	495	529	520	425	154	305
		Replacement	87	91	91	74	21	63
	SNPs	SNV	10116	10281	10226	9643	3200	7726
		MNV	805	827	817	733	235	497
Mapped (454 out of 520) HSPs, coding	All variants	number	7093	7215	7172	6730	2082	5410
		number/kb	17.7201	18.0249	17.9175	16.8132	5.20136	13.5155
	Heterozygous variants	number	7003	7089	7058	6614	1949	2890
		number/kb	17.4953	17.7101	17.6327	16.5234	4.86909	7.21995
	Homozygygous Variants	number	90	126	114	116	133	2520
		number/kb	0.224843	0.31478	0.284801	0.289797	0.332267	6.29559
	Indels	deletion	81	87	91	75	27	55
		insertion	102	105	105	91	31	71
		Replacement	8	10	10	8	2	17
	SNPs	SNV	6491	6593	6549	6174	1913	4986
		MNV	411	420	417	382	109	281
Mapped (454 out of 520) HSPs, non-synonymous	All variants	number	3843	3912	3895	3639	1145	2912
		number/kb	9.60078	9.77316	9.73069	9.09114	2.8605	7.27491
	Heterozygous variants	number	3788	3823	3818	3562	1075	1611
		number/kb	9.46338	9.55081	9.53832	8.89877	2.68562	4.02468
	Homozygygous Variants	number	55	89	77	77	70	1301
		number/kb	0.137404	0.222344	0.192365	0.192365	0.174878	3.25022
	Indels	deletion	81	87	91	75	27	55
		insertion	102	105	105	91	31	71
		Replacement	8	10	10	8	2	17
	SNPs	SNV	3254	3303	3285	3096	978	2495
		MNV	398	407	404	369	107	274
Note: per/kb calculations based on calculate gene space (coding and introns) of 561.88 kb and coding space of 400.28 KB
