# Supplementary material for: Comparative genomics of Australian isolates of the wheat stem rust pathogen Puccinia graminis f. sp. tritici reveals extensive polymorphism in candidate effector genes
Source: Front Plant Sci. 2015 Jan 8;5:759. doi: 10.3389/fpls.2014.00759 (PMC4288056; doi:10.3389/fpls.2014.00759)
Supplement: Supplementary file 1 [file Data_Sheet_1.ZIP › Table_S1_30thSept2014.xlsx]

## Sheet: Table S1
Table S1. Building of a reference genome for Australian Pgt isolate 21-0 and a reference
pan-genome for Australian Pgt isolates.
PGTAus-pan	PGT21	Total reads (Illumina and 454, quality trimmed*)		158311124
		Total bases		10208554967
		Part A	reads mapped to p7a reference	120,036,590 (75.82%)
		p7a reference assembled	total mapped bases	7657956286
			Assembled contigs	4557
			Assembly length	79234037
			% coverage of reference	97.19
			Average times coverage	96.65
			bases identical to reference**	77,712,993 (98.1%)
			mismatched bases**	926,392 (1.2%)
			Reference gap bases**	2,662,647 (3.3%)
			Assembly gap bases**	564,488 (0.7%)
		Part B	Total unmapped reads	38,274,534 (24.18%)
		de novo assembled	total unmapped bases	2,550,598,681 (24.98%)
			de novo assembled reads	31,621,230 (82.61%)
			de novo assembled contigs	19662
			2nd round de novo assembled contigs	16960
			Assembly length	13301724
			average times coverage	160
		Total	Assembled contigs	21517
			Assembly length	92535761
		Part C	reads not mapped to PGT21	6,712,442
		(21-0)	de novo assembled contigs	439
			Assembly length	165049
		Part D	reads not mapped to PGT21	13,026853
		-126	de novo assembled contigs	2498
			Assembly length	1081255
		Part E	reads not mapped to PGT21	8,325,991
		-194	de novo assembled contigs	483
			Assembly length	187508
		Part F	reads not mapped to PGT21	731,057
		-326	de novo assembled contigs	53
			Assembly length	19089
		Part G	reads not mapped to PGT21	5,293,935
		(34M2)	de novo assembled contigs	1427
			Assembly length	558979
		Total	Assembled contigs	26417
			Assembly length	94547641
* Quality limit 0.01, ambiguity allowed 1 from each end; length 25-77 nt except with 34M2 where length 50-100.
**based on BLAT analysis against Pgt 7a contigs followed by singlehit filtering with pslReps.
