# Supplementary material for: Comparative genomics of Australian isolates of the wheat stem rust pathogen Puccinia graminis f. sp. tritici reveals extensive polymorphism in candidate effector genes
Source: Front Plant Sci. 2015 Jan 8;5:759. doi: 10.3389/fpls.2014.00759 (PMC4288056; doi:10.3389/fpls.2014.00759)
Supplement: Supplementary file 1 [file Data_Sheet_1.ZIP › Table_S2_30thSept2014.xlsx]

## Sheet: Sheet1
Supplementary Table 2. RNA reads used in transcriptome build and differential expression studies
		Haustoria			Germinated spores
		R1	R2	R3	R1	R2	R3
Quality trimmed reads (50-100 bp)	Paired Reads	39722106	34691730	37452638	42471660	45686106	43540014
	Single reads	619897	624676	606653	660330	705410	675809
	Total	40342003	35316406	38059291	43131990	46391516	44215823
Reads extracted from Large Gap Read mapping	Paired reads	40922648			102401988
	Single reads	6991628			16684450
	partially mapped	5723910			12881666
	Total	53638186			131968104
