# Supplementary material for: Comparative genomics of Australian isolates of the wheat stem rust pathogen Puccinia graminis f. sp. tritici reveals extensive polymorphism in candidate effector genes
Source: Front Plant Sci. 2015 Jan 8;5:759. doi: 10.3389/fpls.2014.00759 (PMC4288056; doi:10.3389/fpls.2014.00759)
Supplement: Supplementary file 1 [file Data_Sheet_1.ZIP › Table_S3_30Sept2014.xlsx]

## Sheet: Table_S3
	Table S3. Summary of PASA alignments of transcripts and extracted open reading frames to PGTAus-pan genome.
	Transcript set	Mapping status	Total	PGTAus-pan
				A	B	C	D	E	F	G
	p7a transcript set (15,979)	Aligns (>95% Identity, >75% length) exon/intron mapped	14539	14524	0	1	14	0	0	0
		Aligns (>95% Identity, >75% length) incomplete exon/intron map	304	304	0	0	0	0	0	0
		Poor alignment (<95% identity or <75% length)	1106	959	2	11	134	0	0	0
		Unmapped	36
	21-0 comprehensive transcript set (61451)	Aligns (>95% Identity, >75% length) exon/intron mapped	55386	47026	7793	76	91	86	13	301
		Aligns (>95% Identity, >75% length) incomplete exon/intron map	4397	4167	227	0	0	2	0	1
		Poor alignment (<95% identity or <75% length)	1569	1141	411	1	7	4	0	5
		Unmapped	99
	21-0 non-redundant open reading frames (22,391)	Aligns (>95% Identity, >75% length) exon/intron mapped	20839	18805	1983	6	6	6	2	27
		Aligns (>95% Identity, >75% length) incomplete exon/intron map	1178	1112	65	0	0	0	0	5
		Poor alignment (<95% identity or <75% length)	369	325	43	0	0	0	0	1
		Unmapped	5
	21-0 secreted proteins (1924)	Aligns (>95% Identity, >75% length) exon/intron mapped	1790	1696	94	0	0	0	0	0
		Aligns (>95% Identity, >75% length) incomplete exon/intron map	107	102	5	0	0	0	0	0
		Poor alignment (<95% identity or <75% length)	27	26	1	0	0	0	0	0
		Unmapped	0
	21-0 haustorial effector candidates (520)	Aligns (>95% Identity, >75% length) exon/intron mapped	469	440	29	0	0	0	0	0
		Aligns(>95% Identity, >75% length) incomplete exon/intron map	43	40	3	0	0	0	0	0
		Poor alignment (<95% identity or <75% length)	8	7	1	0	0	0	0	0
		Unmapped	0
