# Supplementary material for: Comparative genomics of Australian isolates of the wheat stem rust pathogen Puccinia graminis f. sp. tritici reveals extensive polymorphism in candidate effector genes
Source: Front Plant Sci. 2015 Jan 8;5:759. doi: 10.3389/fpls.2014.00759 (PMC4288056; doi:10.3389/fpls.2014.00759)
Supplement: Supplementary file 1 [file Data_Sheet_1.ZIP › Table_S4_30Sept2014.xlsx]

## Sheet: Table S4 Title
Table S4. Sequence features and expression analysis of predicted coding sequences from 21-0 haustorial and germinated spore transcripts

## Sheet: Table_S4_30Set2014_22391
db_Id	transcript ID	protein ID	aa length	coding sequence coordinates (strand)	ORF complete	BlastP results against Pgt p7a refence					BlastP results against Puccinia sp					PFAM hit (e-value <1e-20)	Genome location				Secretion analysis				number of Cysteine residues	Expression analysis				Nucelotide sequence	Amino acid sequence	Additional comments	PASA Status
						best hit ID	e-value	aa length	Percent identity	matching aa	best hit ID	e-value	aa length	percent Identity	matching aa		genome part	copy 1 (contig#)	copy 2	copy 3	Signal peptide	SP length	transmembrane domain	SP predicted for best hit		germinated spores (RPKM)	Haustoria (RPKM)	fold change (H/GS)	FDR_P-value
HSGS210|asmbl_1|m.4	asmbl_1	m.4	81	475-720(+)	complete	no hit					no hit						PGT21_A	1			Yes	33			5	2.13437	1	-2.13437	0.398215	ATGGCCAGGAGGATCGCCCCGCCGAATCCGCACACAAGCTCAACCACCCTCTTGGCAGTCCTCGGCCGCTTCTTCTTTATCATGACTCATGGAGAAGCTTGTTGTATTGGAGCGCTCTCTTTGAGGGATGACCAACTTTGTGGTGGCAGTCGAGTGGGGCCATCTAATATGGGTCCACCGGGACATCCGCAGTTCTGGTCCGTGGAAAGCTCCTGCGCCCTTTGTACACTTTCTTCTTCTATTTAA	MARRIAPPNPHTSSTTLLAVLGRFFFIMTHGEACCIGALSLRDDQLCGGSRVGPSNMGPPGHPQFWSVESSCALCTLSSSI	Signal peptide without any transmembrane domain	PASA pass
HSGS210|asmbl_1000|m.8	asmbl_1000	m.8	115	1-345(+)	internal	PGTG_05267T0	3e-27	200	47.96	98	PTTG_02329T0	3e-55	411	82.29	96		PGT21_B	10205						N	2	1.29606	5.27011	4.06626	0.161132	ACCGACACCAAGGACACCTCTTCCTTGACTCGCCTCCACGAGCTCGCTTTACGCAACGCCGCTATACATGGCTCCTCCAGCATGAACGTATACGAAACTAATGTCGGCCGAGTTTTCAAAGATTGGTCGTTCAGCAATTGCCCTCGTTACAATGGTTCTGTTGAGGTCGACGTCAAACGCTGGCTTGGCACTCTTTCCGCTGTTTTGGACTCTCGCCAGGCTCACCCTGATATTTGGCACCTGGTTGGGTTTCGCTTACTTGAACATAAAGCTTTTCTCGACTACGAGGACGCCATCAACTCCGGTAACCGACCAGGCAACTGGAAGGCTTTTTGTGATTGGCTT	TDTKDTSSLTRLHELALRNAAIHGSSSMNVYETNVGRVFKDWSFSNCPRYNGSVEVDVKRWLGTLSAVLDSRQAHPDIWHLVGFRLLEHKAFLDYEDAINSGNRPGNWKAFCDWL	5prime partial or internal	PASA pass
HSGS210|asmbl_10003|m.17	asmbl_10003	m.17	586	386-2146(+)	complete	PGTG_21315T0	0	419	100	399	PST79_1553_m.10060	0	593	86.97	591	PF00083.19|Sugar_tr; PF07690.11|MFS_1	PGT21_A	1347					ExpAA=232.00|PredHel=10|Topology=i83-100o133-155i164-186o219-241i254-273o355-377i390-409o419-441i453-475o518-540i	N	6	331.648	8.97922	-36.9351	1.11523e-12	ATGTCTTCCCCAGCTAATCAAAACGATGCACAGTCGACCCCGATGCCATTTGCACATTCTTCCTCCGCTGTCGAACCTGAACAGAACAATTTGAAAGAAAAAAGGCTGGATGCGCTCGAGGTGACCGAGAAGTCTAGTCCATCAAACTCCTTGCAACAAATCCTCCCTCCTCCAGAATGGAAATACGCCAAGTTTTTCCCCGGTGGATACTCGCCAACCCGTCAACTGCCCTTCAAGGGTCAGAATATGACCTGGGCTGTCAACATCGTAGCCGGAATTGCCATCATGTTCTACGGATTTGATCAGGGTGTTATGTCCGGTGTCAACAACACGATCAATTATCAAGAAAAGATGGGTATATTCAGCCAGCCTCAGACTGACGGCGATGCTGCCAAGATT…	MSSPANQNDAQSTPMPFAHSSSAVEPEQNNLKEKRLDALEVTEKSSPSNSLQQILPPPEWKYAKFFPGGYSPTRQLPFKGQNMTWAVNIVAGIAIMFYGFDQGVMSGVNNTINYQEKMGIFSQPQTDGDAAKIGGIVAVYYGGTFIGALIGGSLGDRIGRLKTIVFACFWAIIGAALQASAQNITWMCCARVITGIGTGQLNALVPVWTSELSHHSGRGAAMGFEFMLNIAGLATAYWIEFGLREANQSLRWRLPLALQVGFLVVLLILVPLFPESPRWLAKMGRDQDARQVLSVLRHKAGDSQEELTGRVELELQGILETVQEERKQEENGAITYWSMLFCDDPQHLRRRTWLIIWLQIMQELVGIGVVTVYAPTVFQQAGYSEYKADLLSGINDISY…		PASA pass
HSGS210|asmbl_10005|m.23	asmbl_10005	m.23	453	132-1493(+)	complete	PGTG_07009T0	0	453	99.34	453	PGTG_07009T0	0	453	99.34	453	PF00704.23|Glyco_hydro_18	PGT21_A	1347			Yes	19		Y	6	2740.04	4.81615	-568.927	0	ATGGTCTCACAACTCTTGATGTTATTCCTTACATGTCTTCCAGCTCTCGTAATGAGCCAGGGAACACCATACGATGACGCCCAGTCTGATTTTTGGTCACCCTCTGTTCCGGACCCTGATGACCCTACTGACCTCTCTACCACCGACACTTCGAGCCCAGAGGTGCATAGTGAAACCTCCGATTACAATGGCAACGCAATCCCAAAGAGAAAGCTTGCCGGGTATTACCCGGTTTACAATGCGGATGGGCAGCCCCTTTCTAAGCTCAGATATGATCTCTACGACGAAATCATATTTTTCGCGGCAACCACTACCGAGAATTTCACAATTGGCACCGATTCCTTGGCCCCAAATGAATGGGACACTTTAGCCTTTGATTTTGTCAAGAAGTGCAAAGAG…	MVSQLLMLFLTCLPALVMSQGTPYDDAQSDFWSPSVPDPDDPTDLSTTDTSSPEVHSETSDYNGNAIPKRKLAGYYPVYNADGQPLSKLRYDLYDEIIFFAATTTENFTIGTDSLAPNEWDTLAFDFVKKCKEHSVLPTYSLGGWGGSRFFSSLAATAENRTAFADSTIRFAKKYGFEGIDFDWEYASIQGIGCNVISNEDVQNQQLLYKEVKGKWPEGKLSSPQSIAGIRDADYQKLPASNVTMMVEALDELRIMAYDVHGSFTKTTGPNAPLRSQCADPDNQLSVEDAIEIYLEQGFKPEQLTLGIPAYAKSWTLTKPELTPRTVGNYKSWYYQNFTGIPAGGKYDDKPGTDICGQKTDYGGSWFTQELVESGFLSEDESSGGNGYTRYYDDCSGEP…	Signal peptide without any transmembrane domain	PASA pass
HSGS210|asmbl_10007|m.27	asmbl_10007	m.27	128	3-389(+)	5prime_partial	PGTG_07011T0	3e-90	227	100	129	PGTG_07011T0	1e-89	227	100	129	PF00072.19|Response_reg	PGT21_A	1347						N	4	3.1869	1	-3.1869	0.126506	AGGATGAAGATCTTATTGGTGGATGACAACCCGGTCAATGTCCAGCTGGGCGCACGGCTTCTCGCTCTGCTCGGATTCCAAGTCGACTCTGCCACCAATGGCTATGAGGCGGTCACCAAGGCCTGTTGCGGATCACCGTTCGATCTGATACTGATGGATTGCCAAATGCCGGGCTTGGATGGACTGTCAGCGACCCGAAAGATCCGCGAATACGAGTCACACCTGCCGAGTCCCGGGCGCAGCCGACCGGTGCCAATCATCGCCCTGACCACCAACGTGAGCGAGGCGAATAAGGCGGACTGCAGGCGGAGCGGGATGGACGGCTTCTTGCCCAAGCCCTTGCAGATCAATCTCTTGAAATCAACCCTCCAAGCTTTCCTCGCTTGA	RMKILLVDDNPVNVQLGARLLALLGFQVDSATNGYEAVTKACCGSPFDLILMDCQMPGLDGLSATRKIREYESHLPSPGRSRPVPIIALTTNVSEANKADCRRSGMDGFLPKPLQINLLKSTLQAFLA	5prime partial or internal	PASA pass
HSGS210|asmbl_10008|m.28	asmbl_10008	m.28	959	2546-5425(+)	complete	PGTG_07012T0	0	969	98.87	969	PGTG_07012T0	0	969	98.87	969	PF02518.21|HATPase_c; PF00072.19|Response_reg	PGT21_A	1347					ExpAA=128.69|PredHel=6|Topology=o10-32i45-67o191-210i222-244o259-281i301-323o	N	13	43.4798	3.23193	-13.4532	0.0152935	ATGTCTTCCTCGGTCGCCCCCCACTACCATTGGTATCTTTGGACTGCTCTTGCTTCCATTATTTACGGCTCGGTTTCAATTTGGGCTTTACACTTCTTGGCAATGCTCGCTCAGTCTGTTGAGCCCCCGGGTGCCATGCTTCTACACCCGACGTTAACAATTCTAAGCGCATCGGTTGCCACAATTTTCACCTTCATTGCATTGGCCACCACGGACCGCCCAGGATTGCTGTCTGGATACATGTCTGCCTTTCTCCGTCGTACTGGCCTTCGCTGGCCCAAGATGTTTACTACGTCACGAAGCTCGGGATCTGCTGCAAAACATAAATCCACAAAGCCAATCGGACTGGGTGTAAGTATCAACCACGATAGCGATCGTTCATCATCTGAAGAGCCCTTG…	MSSSVAPHYHWYLWTALASIIYGSVSIWALHFLAMLAQSVEPPGAMLLHPTLTILSASVATIFTFIALATTDRPGLLSGYMSAFLRRTGLRWPKMFTTSRSSGSAAKHKSTKPIGLGVSINHDSDRSSSEEPLLSLELGPLSPAQSNLSANHPHPYNSHGIPHTPSSPNSEQSSKKIGLLAAVWSGLRFPTLVRATVWATAIALMHYLGIKAIDIPNGRIILSPIHIAFSAALGLVGSTLGCIVMDLELDLSGQLFCATLLSLSVFAFHYSGIFGMQIISSSQALYEQRHRAGVQPMDIAIIISVLAVATCLVSIGLLVYTASLSRNRMSELVNTKRQLGQLSIENETVARLAELKQNFISVASHELRTPLFSVTGYAELLARTDLNKEQKWYLSNMQQ…		PASA pass
HSGS210|asmbl_10008|m.31	asmbl_10008	m.31	95	5577-5864(+)	complete	no hit					no hit						PGT21_A	1347							5	64.6966	12.3332	-5.24572	0.000225434	ATGATCTTTCTTGCAAAACGTGTATCCATCCTCGAAAAAATACTCCTGAAACCAAACAGGATTCTTCCTTCGTCCCAATCCTCTATCACCCGTCTCTTCCTCGTCGGCCTCGCTCCCGCTTTGACCGCCCACTCATGTCACCTCGCCCCCCGTTGCTTTTCAAACTCGTTGTTTGTTTATTTGTGTACCAGGGTTCATTCCCTCCTCGTCCCTCCCCCTCCTTCTTCCTTCTGCTGTATGTATTTTAATCAAACCAAACCAAACCAAGAAAACATAAAAATTGTTTGA	MIFLAKRVSILEKILLKPNRILPSSQSSITRLFLVGLAPALTAHSCHLAPRCFSNSLFVYLCTRVHSLLVPPPPSSFCCMYFNQTKPNQENIKIV		PASA pass
HSGS210|asmbl_10017|m.178	asmbl_10017	m.178	894	35-2719(+)	complete	PGTG_07010T0	0	894	99.44	889	PGTG_07010T0	0	894	99.44	889	PF04121.8|Nup84_Nup100	PGT21_A	1347						N	13	14.81	13.69	-1.08	0.87163	ATGTCTCTCATCCACCAAACTCAGCCGCTGAACTTTGCGTCAGAAGACCACCACGACGAATTCTCACTGTTTGCAGACGCGTTGAAAACCCTCAGGGTGGATGAAATCGACCCTCTTGACCCGGAACATGGACCTGCCGCCGTTTGGAAGAGAATCTGCGACTCAAAACTCGATAATCGTAACATTCATCTGTCGCCTGAGCAGAAAGAATCCTGGAACCTGGAACGAAATACTTGGCAACTCGTCCAAATGCTCTACACCGAAAGAACTGCTCCCCCTCAGTCCTCAAGCTCCAAGCTCACATCCAACCCCTACCTTCCACCTCTCAAGGTAGTCAATCTTCATCTGTCAAAGTCCAAGGACCTACTAGAACTATCCACATTCCGAGACTGGCTATAC…	MSLIHQTQPLNFASEDHHDEFSLFADALKTLRVDEIDPLDPEHGPAAVWKRICDSKLDNRNIHLSPEQKESWNLERNTWQLVQMLYTERTAPPQSSSSKLTSNPYLPPLKVVNLHLSKSKDLLELSTFRDWLYTCPSSTHPAEIRRGYWPYTKASLKHTLQKYPHSDSRRPSGKAPPFHAMDPDAPLRASRQQTNQRSQTLQSDDNLNFVSDPNAIQEKGELEQLDQEYDRAMVKTLYEYIRAGEMGLALDLCRQCDHPWRAASLAGGQLFQDPSLEEFEDESPLPQDEVLPDAESLDNPLNETRNLPPYKRSGCLNRKLWKSMCLHMSSNKSLPTYEQALYGALAGETSSVLPVCYTWEDHIWCHINAIFENQVDQILESNQLGYYWSHGALPPAENH…		PASA pass
HSGS210|asmbl_10019|m.184	asmbl_10019	m.184	175	305-832(-)	5prime_partial	PGTG_06997T0	1e-128	289	99.43	176	PGTG_06997T0	5e-128	289	99.43	176		PGT21_A	1347						Y	6	2.4526	1.15265	-2.12779	0.362106	TACATTGCTCCGGAGCAAGCGCTTTCTGAAGTTGAACACCTCCGATTGGTACAGGCTGGCCCGCCCACAGGCCCCCGTTCTTACAAGGAAACCGATAAGATCGAAAATACCAGGTTGCTGGGATATATGCTCAAGCCGTCTCCACCCATACGACAGGATACAGTCCCACTAGAACAAGCCCTTAAGACGCTACCTTTAAGTTCCAACGCAGCTCTTCAACGGAGTCACCGTATTGGACTTCGCACCTCTGGGAATGGGCCCCACGATTACCATGATGGCAGTTCTTCAACTTCCGATCAATCGCTTGACGAAATAACGGAGGTCCTTTTAGCCGATCCAGACCACCGGAAGTGTGTCGTTTGCCTAGAAAAATTCAAATCGCCTCAGAGAGATGGCAAA…	YIAPEQALSEVEHLRLVQAGPPTGPRSYKETDKIENTRLLGYMLKPSPPIRQDTVPLEQALKTLPLSSNAALQRSHRIGLRTSGNGPHDYHDGSSSTSDQSLDEITEVLLADPDHRKCVVCLEKFKSPQRDGKNRWSFDKVLMIDGCKHYFHRSCLQTWVLGRGHRDCPTCRHEV	5prime partial or internal	PASA pass
HSGS210|asmbl_10022|m.186	asmbl_10022	m.186	69	5-214(+)	complete	no hit					no hit						PGT21_A	1347							0	1	18.2634	18.2634	0.0262638	ATGTTTCTTGACTACTCTAGCCATTGGCTGACTTCTTATTTTAAACTTGACTCAAACTATGCACATAGTAAACTTGATCACAAATTTGCTGATAGAGAAATCATGACAGAAAAAAAAAGGCAAGAGAGAAAGAGAGGCAGAAAAGAGGTGGAAAAAGAATTCAAGAAACCCTCAGAAATAACTCAGCCAGCCAACAACAACTTAGGGTAG	MFLDYSSHWLTSYFKLDSNYAHSKLDHKFADREIMTEKKRQERKRGRKEVEKEFKKPSEITQPANNNLG		PASA pass
HSGS210|asmbl_10025|m.188	asmbl_10025	m.188	73	2-220(-)	3prime_partial	no hit					no hit						PGT21_A	1347							0	1	2.20024	2.20024	0.373332	ATGAAATTTGTAGATTCAAATGTTCACCTTGATACCTCCTCCATTCTACAGTTTCTGGATTCCAAATTTTTTGAAACATTAGAAATTTATCTAGAAAACAAGTCCACACCAGAAACACTTGAGCAAACCCAAAATAAAACTTTGTATTACCAGGAAATTGAGAAATTAATTCAAAACCTCATCCAAACATTTCAAGATCCAAATCAGTATTCAACTTTA	MKFVDSNVHLDTSSILQFLDSKFFETLEIYLENKSTPETLEQTQNKTLYYQEIEKLIQNLIQTFQDPNQYSTL		PASA pass
HSGS210|asmbl_10033|m.197	asmbl_10033	m.197	75	175-402(+)	complete	no hit					no hit						PGT21_A	1347							2	15.2244	2.63307	-5.782	0.010892	ATGTGGATTGGATACATATTCAATATGACGATGTTGGTCTATAAAGGACTGGATTTGAATTTGGAAGTGACATCATCCACTTATCGGCGAAGATTCAACGCAAAGATTCAACTTGATCGTGATCAAGCGATCTCAAAGGTGATTGGAAAATGTCGGTATATCGACACATCCATGTGTTTTGTAGCACGACTGAAGAAGACTGGTGAAGTGGGCGGACAACGCGAGTAG	MWIGYIFNMTMLVYKGLDLNLEVTSSTYRRRFNAKIQLDRDQAISKVIGKCRYIDTSMCFVARLKKTGEVGGQRE		PASA pass
HSGS210|asmbl_10033|m.198	asmbl_10033	m.198	60	870-1052(-)	complete	PGTG_07002T0	7e-32	226	91.53	59	PGTG_07002T0	3e-31	226	91.53	59		PGT21_A	1347						N	0	11.9753	1.115	-10.7401	0.0129432	ATGAATGATGCCATGGTGTTGGTCCAGGCCCAGTTTCTACATACAATGGGGCTTTCGAAGCTTCAAAAGGAAGAAAGTTATTGGGCTGAGCCGGTCGATCAACAAAGCCCAGCAGGGCCATCATGGAGCGGACTCATGAGATGGGCATCCCGCATCGAGGGTTTCGAGACCTCAGCTGCTTAG	MNDAMVLVQAQFLHTMGLSKLQKEESYWAEPVDQQSPAGPSWSGLMRWASRIEGFETSAA		PASA pass
HSGS210|asmbl_10034|m.199	asmbl_10034	m.199	170	2-511(-)	internal	PGTG_07003T0	3e-119	532	98.82	169	PGTG_07003T0	1e-118	532	98.82	169		PGT21_A	1347						N	5	1.27483	1.4949	1.17263	0.883196	CATCCTTCCAGCTGTAGACAGACGTGCTGCATTTCCCGCATGGGTTTACCGGAGAGCAAAAAACAACGGGGGATTCATGGGCACCGGACTGAAGATCTCGAAAATATCGGCACCGATATCGGATTCAGCGAGTTCGGGATTAATCAACGCCACAGGGAGGCAGGCAGTAATCGATCAACTGGAGCCTCCTATTTGCTTACCAGGTTGAAGGAGAGCATCAGCGGACGCTCCAAGCTGAGTAGTGTTAGGTCATCTGGGTGCCAATTCCAACCTGAATCGCCGTGTACGAAAGGGAAGGGGCCTGCAGAGTGGGAATCAGAAGATGAAATCGAGAGCAATCCAGGACCAGAAGACGCGAGCGAATTGAGATACCTTGTCCTTACGACCTTCAATACAAAC…	HPSSCRQTCCISRMGLPESKKQRGIHGHRTEDLENIGTDIGFSEFGINQRHREAGSNRSTGASYLLTRLKESISGRSKLSSVRSSGCQFQPESPCTKGKGPAEWESEDEIESNPGPEDASELRYLVLTTFNTNTPTKDIPRKRELSLAEIPLPEMPALAWDMTAAAPNEA	5prime partial or internal	PASA pass
HSGS210|asmbl_10037|m.206	asmbl_10037	m.206	149	3-452(+)	5prime_partial	PGTG_07005T0	9e-70	245	98.1	105	PGTG_07005T0	4e-69	245	98.1	105		PGT21_A	1347						N	4	9.77003	17.1392	1.75426	0.0486087	ATCGAGCCAACCAGTTACCACTGTCAGTCCACTTTACTTCAAGCCGTTTTCAGTATTGACAAGAGAAACTCAGGAAGAAGTAGAAGAAAAAAAGCCGGCCCGATTGAATCGTTTTCCCTTGCTCACTGTGCCAGTCATCGAGCCGCATCCTCAGGAGCCACGCCATTTGTGAAGTTACTTCTTGAAATGCCGAATGCAGACGAAGAGAAAGGGACGGAGCGACGCAAAGCGAAGATGAATGTCGTGGACAATGCTGGCCATACCCCACTCCACCTTGCGTTTGAATCGGGCCACGCTGAGACGGCGTGTGTGCTCATCGAAGCCGGCGCTAATCGGGAGAGATTGGACCCTGATGGCAAGCGACCCGATCAACTCGTCGAGGTCCTCGGCGACGTCGCT…	IEPTSYHCQSTLLQAVFSIDKRNSGRSRRKKAGPIESFSLAHCASHRAASSGATPFVKLLLEMPNADEEKGTERRKAKMNVVDNAGHTPLHLAFESGHAETACVLIEAGANRERLDPDGKRPDQLVEVLGDVASKRILQYVEARCGKLE	5prime partial or internal	PASA pass
HSGS210|asmbl_1005|m.224	asmbl_1005	m.224	142	1506-1931(+)	3prime_partial	no hit					no hit						PGT21_B	10209							3	1.40357	147.724	105.249	0	ATGGGCGTCCGCCGCGAGGCAACAATTATCCGAAGCACCACTTCCCGTAGGTCGGGTACTAGCACGCAAGCACTCTTAATCCAGCGATTCGAAGCCACACGAGGGACGGGACACGGCGCCGGTAGTCGGCCGCAGTACAACGGGGGATCTACCGGCAGACACGGGTCCAAAGCTACTCATGCGCTTAGTAGCCAACAAGCGGTCAAACCACCAAGCCTCCGCCCGTGCAGAGCACGGGAGGATCACTTGCACGAAGGCGTCCTGCAAGGCCAAATCACGCGTGTCACACCAGCAGCAATAAAGCTACGGATGCAACGATTTTCCAAAGGCAACTTTATCGGGACATCGGTGCAACGTTGTCGGACGGTCTTATCGTGCACGAAACGGGCTACTTTCCTG…	MGVRREATIIRSTTSRRSGTSTQALLIQRFEATRGTGHGAGSRPQYNGGSTGRHGSKATHALSSQQAVKPPSLRPCRAREDHLHEGVLQGQITRVTPAAIKLRMQRFSKGNFIGTSVQRCRTVLSCTKRATFLFPEPHSAVG		PASA pass
HSGS210|asmbl_10055|m.245	asmbl_10055	m.245	162	131-619(+)	complete	PGTG_07000T0	9e-78	202	98.26	115	PGTG_07000T0	4e-77	202	98.26	115		PGT21_A	1347			Yes	22		Y	3	24.519	10.1706	-2.41077	0.0167411	ATGACGAATCTCAGCACACTCAAGATATTCATCAGTCTGGTATTCTCACTAGCACTCAACCTAGCCATCCAACCCTCAGCAACATCGACCGTCCAAGGCCTGGGATGGAAGAAATCCAAGGATAACTTATTCCAATCCGACTCCCTCTCCGAGATCTCGAGGCATTTCATGAAGAACCTCAACTCAGATGACAGTCCTTCGACCCAGACAGTACTCACCTTCGACGATTGCGGTCAAGCCTCTGATGCCGTAACGATTGAGAGCTTCGAGGTAGACCCTAACCCTCCCGAACCAGGTCAAAAACTCACCATTCGTGCCTCCGGTACCGTCCACGAATTAATCAAGGTAAAAATCCAGATGACACAATCAACACTCTCAGGTTCAATCGACTCACTCTCT…	MTNLSTLKIFISLVFSLALNLAIQPSATSTVQGLGWKKSKDNLFQSDSLSEISRHFMKNLNSDDSPSTQTVLTFDDCGQASDAVTIESFEVDPNPPEPGQKLTIRASGTVHELIKVKIQMTQSTLSGSIDSLSPSFLIFSGRRLCRCRSQTWSVHQANPEAI	Signal peptide without any transmembrane domain	PASA pass
HSGS210|asmbl_10058|m.266	asmbl_10058	m.266	118	321-677(+)	complete	no hit					no hit						PGT21_A	1347							3	11.6134	1.13086	-10.2696	0.00799644	ATGAGATCCAGTCATCATCAAGTCAACCCCTCCGTCTTCCAGGCTCCAGCAGTCTGTCAGACCGGCCCTTTTTTTGTCTATTCTCTGTCTGTCTGTCTCTCTCTTTCTGCCTGTGTCCGTCTTTACATTTCTCCTCCTCCAGATACCCTTCTCGTGTCGCCAAGCAGTCAAACGCTGTATCCTTCGGACCGGACCCTCTCGACGCGTCCTGCCGTCGCCAACTCTCGAGTTCCGTGGAGAGAGAGGACCTTACAATCGAACTTGATCAATCGCCTTCACAAACTTTTTCTGGGCTCGGCCTGGCTGGCTCGCCTTCGATATTTAACGTTTCCTGGGATGTTCCGGAAGACCCGCTAG	MRSSHHQVNPSVFQAPAVCQTGPFFVYSLSVCLSLSACVRLYISPPPDTLLVSPSSQTLYPSDRTLSTRPAVANSRVPWRERTLQSNLINRLHKLFLGSAWLARLRYLTFPGMFRKTR		PASA pass
HSGS210|asmbl_10059|m.276	asmbl_10059	m.276	82	470-718(+)	complete	PGTG_07004T0	2e-50	82	98.8	82	PGTG_07004T0	8e-50	82	98.8	82		PGT21_A	1347			Yes	27		Y	2	479.141	661.932	1.3815	0.542303	ATGATGATGCCCTCTAACCCACGAATTTTGCTTGTCTTAGCTGCCTTCCTCATCGGCGCCATCCAACCCAGCAGCCAGGCTAGTGTATCAACGTCTTCATCAACAAGTTCCGCCAGCAACAGTGTCACTGTTAACGGGAAACCTGTTGTGGCAGATTGCGTGATGACTGTAAATGGTGTTACCGCACCGTGTGCCCATCCCGAATTGCTGGCCAACGTTCCCTCGACCATCGTCACCACCAGTCCTTGA	MMMPSNPRILLVLAAFLIGAIQPSSQASVSTSSSTSSASNSVTVNGKPVVADCVMTVNGVTAPCAHPELLANVPSTIVTTSP	Signal peptide without any transmembrane domain	PASA pass
HSGS210|asmbl_10062|m.292	asmbl_10062	m.292	119	752-1111(+)	complete	no hit					no hit						PGT21_A	1347							4	1.91884	1.23532	-1.55331	0.634128	ATGTTTTCTGTGGGGTTGAATCGGATATCTTGGAGCCACTCCGAACTCAAGATCGCAGTAACAGCGGTGTACAGAACGTCTCTTGATGTACTGACCTCCAATGCTTCTGTGAAGGCTTGCAATTCTGAAGTAGTCGATCTGGAAAGGTACCAATGGCCATACATTGTTAGAATCAAATTGGAAAAATGCGCCATGTATTTATTTGTTGAGGAGGACTTACCCATCCATCGGTCGTTGGCTCAAAATCTCATCAACTTGCACGTGCAACTCCAGACAATTGAAGAAGTCGCGATACTGAGTGAACTCGAGAATCGCATTATGTGTGTTTCCTGTGATATCTCCAGCCTCTGGCTCGGCTAG	MFSVGLNRISWSHSELKIAVTAVYRTSLDVLTSNASVKACNSEVVDLERYQWPYIVRIKLEKCAMYLFVEEDLPIHRSLAQNLINLHVQLQTIEEVAILSELENRIMCVSCDISSLWLG		PASA pass
HSGS210|asmbl_10066|m.298	asmbl_10066	m.298	139	2-418(+)	internal	PGTG_21600T0	3e-53	83	95.12	82	PTTG_07117T0	2e-73	429	81.4	129		PGT21_B	134728			Yes	24		N	4	26.1651	10.3888	-2.51859	3.21195e-05	AAGGAGATTGATCTGACATTGATGATGATGATGATCCAGTTGATCCCTCTATGTCCTATGTTGGTCATCGCACCCGACTCGAGACCGGCGTATTTCGTCGAGCTCTTCGCCCGAGCGGTGTGTCGATTTGCCGGTAGAATGCCTCTTGCTAATGCTAATAAGGGCAAGAATACACCAGATACTTGGTTTGAGAACCAATTCGCCTCGGATCCGCAGTGTTATGTCGGTAACTTGAGGATTGCGACCGGCTTGAATATCTTGAGCGCACTTGACTTTACAAACGCACACCTCGCCGAGCTTGTCGTGCCGTTCCAAATCATGCATGGGGGATGTGATCGAGTGACGAATCCGAATGGAAGTATCAGCCTCTTCGAACACGCTAGAGCCACCCGAAAATCC…	KEIDLTLMMMMIQLIPLCPMLVIAPDSRPAYFVELFARAVCRFAGRMPLANANKGKNTPDTWFENQFASDPQCYVGNLRIATGLNILSALDFTNAHLAELVVPFQIMHGGCDRVTNPNGSISLFEHARATRKSIKIYPF	Signal peptide without any transmembrane domain|5prime partial	PASA pass
HSGS210|asmbl_10075|m.307	asmbl_10075	m.307	939	58-2877(+)	complete	PGTG_07021T0	0	1079	45.34	1082	PGTG_07021T0	0	1079	45.34	708		PGT21_A	1348			Yes	27		N	13	1.33584	22.3695	16.7456	0.00100153	ATGCTCACTAGTTTATCATTTCTGCGCGTAGCATGTTGTCTCTTTCTTATATGTGTCTACGTGCCTCCGGGCGTCTCTGCAAGCATGTGGGACTCCACCGGTGCTGAAAAAATAGCGGAGGGTGCGCATATAGGACGCAAGCGGCCCGCTTCTTCTGTCGATGAATCATCATCATACCAAATGGCACGATTGGATCCCTCATCCCAGGCCCAACTGGCTGTTTCCAGTTTCAGAAGAAACGATGACATGGTGTTCAGGGATGGCTTTGGGACTCACCAGGAGCCGCTAGCCGGGCAACCTCCGGGCTCACAAAATTCCAACCTACACGGGTCTATGGAGAACAATTTGACAGGTCGCGCTGAGTCAATCGGCCTTGGAACTAGCAGTCACACAAAGCAC…	MLTSLSFLRVACCLFLICVYVPPGVSASMWDSTGAEKIAEGAHIGRKRPASSVDESSSYQMARLDPSSQAQLAVSSFRRNDDMVFRDGFGTHQEPLAGQPPGSQNSNLHGSMENNLTGRAESIGLGTSSHTKHSDRRIGCGSYLSNPQMDSHHTGFGGSRSSLVIPKDACFGNEVLGSESIPYAVHTRSCQDLCATSKYPNHVALGNFQFVERGTHIENKINDESQQKFDLNIPVSELQEYASDLSPGERCKNISPGSSPEERYKGKRINETKGIVQRPKERFLDNLQVMQKKKFQEDNSEMVKYLNSKKRRPKEMKINQAYKKGFHNSFEFKNHVNSLMGKNLISRNGRAINLERNSFENEESDTLMKSDYFHCKEKGNNFWAWISMIWEATPGKVIS…	Signal peptide without any transmembrane domain	PASA pass
HSGS210|asmbl_10076|m.313	asmbl_10076	m.313	1100	2-3304(+)	5prime_partial	PGTG_07021T0	0	1079	97.28	1101	PGTG_07021T0	0	1079	97.28	1101		PGT21_A	1348						N	5	2.14601	13.1104	6.10918	0.000165757	TTATCATTTCTGCGCGTGGCATGTAGTCTATTCCTATATTACGATTATCTGTCCCCGGCCGGAGTCTCTGCAGGCATGTGGGGCCCAGCGCGTGCAGAACACTCAGCGGAAGGAGCGACTGTGGGGCGCAAACGCCCCGCTTCTTCCGCCCTGGCGTCAGCACTCCCAAGCGCATCAATCGATCCGCCATCCCAGCGCCAGTTTCCTGTGTCCAGTTCCAGAAACATTGGGTTGAGTGACGCATGGACTGTACTAGAGTTGAAGGGCGATCTAACAACTGATGATCAATCTTTTTTTTTTCGCAGGTTGTCATCAGCGCCGCCAGCCGATGATGACCTTCCGAGCTCAAGGACGCCCACCTATTACGAGTTCATCAAGCCAAAGTCATCCGATCGGGCT…	LSFLRVACSLFLYYDYLSPAGVSAGMWGPARAEHSAEGATVGRKRPASSALASALPSASIDPPSQRQFPVSSSRNIGLSDAWTVLELKGDLTTDDQSFFFRRLSSAPPADDDLPSSRTPTYYEFIKPKSSDRATLIDLTISSDTEHSKGDAHEKMIFEDVDSRIGRSDRSIPQSDSHHAGFAATHSSSIPKKPRLGSSVPWAETIPYISHTSSSQDHHANLRSFDFGTSNRYHEMTGKRPVDDTINLHHELTGRYTDPRSNVEPALVPGDVNNVEFGGSGREGESRINNAMAGGLDLNMPVTEEQDSTLGPSSGEHARENGIQQNNKDEIASRDKSSIDTSGSNYQLDSHQGGLEITASLKNKGKRPEDVESIQEVHPAMAQNMMNANRPPTELRLEKI…	5prime partial or internal	PASA pass
HSGS210|asmbl_10076|m.317	asmbl_10076	m.317	80	3829-4071(+)	complete	no hit					no hit						PGT21_A	1348							1	2.83586	12.3847	4.36715	0.00010543	ATGAAGCCCATGCCCTCGACGACGACGACGAGTAATCCGTCCCATCATCTAGCAGCACGTCCTTCTCCCCACCACCCCCACCAGATGCGAAAAGCACGGCTACCACAGATGAGATCAGCTACGTATAACACTCGGGGGGGTTTGTTTCTTTTTTGTTCACTTACAAATAACCAAACAAGCTGGATTGAACACACATCTACTAACCAACACAACACAACAGCACCGAAACCAATACAAAACTGA	MKPMPSTTTTSNPSHHLAARPSPHHPHQMRKARLPQMRSATYNTRGGLFLFCSLTNNQTSWIEHTSTNQHNTTAPKPIQN		PASA pass
HSGS210|asmbl_10077|m.325	asmbl_10077	m.325	1290	2-3874(+)	5prime_partial	PGTG_21317T0	0	1439	99.92	1264	PGTG_21317T0	0	1439	99.92	1264		PGT21_A	1348						N	17	5.16728	5.65019	1.09346	0.869761	GTCGGCTACTACCAGTCGAACTGCTCCGATCTTTCCTTAAACTCACCCACCGCGGTCTACTCTAACGTCCATCCTAATCTAGTTGACTCACGACATCCCAGGCAGGCTCCCATCAGGACCTCATCCTGTAGCTCGAGTTGTTCCGGTAATCTTGGTTATTATCATAGTGGTTCCGAGTCTTATGATCCAGCTACATCGGGTACCGAGACCGATGGCCTCTCAGATCATTTCACCTGCGACGACGATTTATACCAATCCATAACAAGTCCGTCCTCCTCCGATCCCAATCGGAACACTCCCACCGTCTGTCAAAGGTCCCGTAAACAAGCACTCTATTCAAGACCTTCCTACGCCAGTCCATCTCCAGGATCATCCCTAACCGGTTCAATCAGCACCTCC…	VGYYQSNCSDLSLNSPTAVYSNVHPNLVDSRHPRQAPIRTSSCSSSCSGNLGYYHSGSESYDPATSGTETDGLSDHFTCDDDLYQSITSPSSSDPNRNTPTVCQRSRKQALYSRPSYASPSPGSSLTGSISTSTLNASECSLDTRIAGLSLINTSTSSNPQHPSGATEDEKSTGKNPSRRRFRRKRPSTLLLNKATGPSHPGADSPTLHRSPTTALSHKASSSLSGHPQECSQPGDLAFAADSDAEERRQSRSSVAHRQAPPVESRKRVDQPQSHTPPRIPLSGYRGLNTRSRSTINRPHTSTQVRNENKQCLSPPDTTSDDSSGKIFNPKRPLSFTALFSRGSTNSTSAPPVNPPMTAKTSNQSQQLSRSCFKHRYSTSIDSNTHRLGSSPNSHTSND…	5prime partial or internal	PASA pass
HSGS210|asmbl_10100|m.380	asmbl_10100	m.380	66	662-862(+)	complete	no hit					no hit						PGT21_A	1349							3	1	2.00162	2.00162	0.452443	ATGTTTTCAGGAATCCAAATTCCTCATTTTACCAATCTGATCAACATTGTTAGAATATCCACCCATTTCTTAAATTCCTTGCTTTCATCACCCTCAATTTGTTTCATCAAAAATTTGAAGTCTCTTAAGTCAGTGCTTTTTTGCATGGTCCAAAATGATTGTGGTGATCAAATTCAAAACACCACCTTTCAAGTCCAATGA	MFSGIQIPHFTNLINIVRISTHFLNSLLSSPSICFIKNLKSLKSVLFCMVQNDCGDQIQNTTFQVQ		PASA pass
HSGS210|asmbl_10101|m.381	asmbl_10101	m.381	79	1028-1264(+)	3prime_partial	no hit					no hit						PGT21_A	1349							4	1.42772	1.07605	-1.32681	0.795248	ATGGGCACAGTCTTGAGATGGATGATCTCCAAGCTTCCGAGACATCAGAACAGTCCATCCGCTTTTCCTCTTGATATCCATGGTCCATGGTTCCTTGCCCAGGCTCATCGTTATTGTCAGAGTTGTCAGAAGTTTGAATCTTCAGCAGCCGTCTCTGGACCGAACCTGACCGAACTCAATCAGAATACAGAAGAGCTGCTTGCTGCTCAGTCACAGTGTTGTGACGAAAGCCGCCGC	MGTVLRWMISKLPRHQNSPSAFPLDIHGPWFLAQAHRYCQSCQKFESSAAVSGPNLTELNQNTEELLAAQSQCCDESRR		PASA pass
HSGS210|asmbl_10101|m.384	asmbl_10101	m.384	63	128-319(+)	complete	no hit					no hit						PGT21_A	1349							0	3.27354	2.09002	-1.56628	0.513484	ATGGTACACAAAGCAGTCCCCAAAATCCAGCTGAAGCCATCTATCCATCATCAAGATTTGGCCACTAGCATGAGCGTGGAAAACACGCGCGGCGATTCAAGAATACAAGCACGTCGACGACTTGAGAAAAACATCAAATCATCAGACATTAACCTTCGACTATATTTCTCTGTCTCTCATAATGATGAATGA	MVHKAVPKIQLKPSIHHQDLATSMSVENTRGDSRIQARRRLEKNIKSSDINLRLYFSVSHNDE		PASA pass
HSGS210|asmbl_10115|m.406	asmbl_10115	m.406	62	72-257(+)	3prime_partial	PGTG_07032T0	6.8e-27	352	93.55	58	PGTG_07032T0	6.8e-27	352	93.55	58		PGT21_A	1349			Yes	21		Y	3	1	1.95	1.95	0.47502	ATGAAAATTCGTTGCGCATGGAGTCTTTGGATGCTAGCGTATCTGAATCCGACGGTTCTTGGTAGCATGATGCTTCCGGAAGGCGACCAAGAATTAAAAGAAGTACGGATGTGTTCAAGGCCTGGGCGTCCCTCCTTCACTGGCGGCGCGGAATCGACATCCATGTCGAGGCCATCATTCGCTTCT	MKIRCAWSLWMLAYLNPTVLGSMMLPEGDQELKEVRMCSRPGRPSFTGGAESTSMSRPSFAS	Signal peptide without any transmembrane domain	PASA pass
HSGS210|asmbl_10117|m.409	asmbl_10117	m.409	179	165-701(+)	3prime_partial	PGTG_21317T0	2.7e-100	1439	99.43	175	PGTG_21317T0	2.7e-100	1439	99.43	175		PGT21_A	1349						N	2	3.68	2.01	-1.83	0.34814	ATGCTCAACCTCACCAAGTTCGCCGAAGAGGATGAAGGGGAGGAAGAGTTGGAGATCAGGAAGAACCACAAACGATCTGAATGGGCAAAGGGCAAACTCACTAGAGCTCAACCCAGCGAGAATTGGGACGATGACTTCCTATTCGGATCTGCCTCAGCCGAATCACTCCCACTACCAACCACCAAGAACACCGATCTCCATAATAAGAAACCAGGCTCAGCTCAATCTACTAGCAACAACAACAACAACAACCACCCATCGAGATCATATCCGAGAACTACTACTAATACTAGACCCAGGAAGACTCATAACCCAGACCCAACACTCGTACTACAACCATCGCAGGACTCACTCACTCCACGAAAGACTCGTCCAAGACAATCAACTACAACAATCACT…	MLNLTKFAEEDEGEEELEIRKNHKRSEWAKGKLTRAQPSENWDDDFLFGSASAESLPLPTTKNTDLHNKKPGSAQSTSNNNNNNHPSRSYPRTTTNTRPRKTHNPDPTLVLQPSQDSLTPRKTRPRQSTTTITQSSTAPPPPAHLFNTSRSSPARCRPALSRPPASAPPSRGQSVDGTS		PASA pass
HSGS210|asmbl_10118|m.410	asmbl_10118	m.410	157	564-1037(+)	complete	PGTG_21318T0	8e-109	157	100	157	PGTG_21318T0	4e-108	157	100	157		PGT21_A	1349					ExpAA=88.40|PredHel=4|Topology=o10-32i51-73o83-102i122-144o	N	2	825.565	100.455	-8.21828	1.76949e-124	ATGACTTTTGCCAGGGCTGCACATGTCGCGGTCTTCTCCCTCATCATCATCGGCTGCATCGCTGAGATCGTCACCAGTGGGATCCTTGTCGGCAACTTCAACAACTTGAAAGATGCCGAACTTTTCACGTCGATAGTAACGAGGACGAAGTACCTCCTGTTCTGTGGACTATGGACTATCCTGTTCTCTACAATCTATGTGGTCGGATTGGCCACCGCACCGGGCCACCTACTCTTCAGCGTGGCCTCCCATTTGATCTGGCTCGGGGTGACCATCGTCCTGTTTGTCTCCGGATCAGCTGCGCTCCAAACCGAGATCAATGCACACATCTTCCCACACCAGCAACGACTCGAGATCCTTCAAGGTTTTGCGTGGGCGGATTCGATCTTGTTAGGTGTG…	MTFARAAHVAVFSLIIIGCIAEIVTSGILVGNFNNLKDAELFTSIVTRTKYLLFCGLWTILFSTIYVVGLATAPGHLLFSVASHLIWLGVTIVLFVSGSAALQTEINAHIFPHQQRLEILQGFAWADSILLGVAMLIVLVIGIGRRNGLSGNLLGEP		PASA pass
HSGS210|asmbl_10119|m.415	asmbl_10119	m.415	883	3-2654(+)	5prime_partial	PGTG_07031T0	0	438	97.97	395	PGTG_07031T0	0	438	97.97	395		PGT21_A	1349						N	4	1	4.55277	4.55277	0.0237955	CTTTTTTTGTTTGCCTATTTTTCTCCGGGGGCTCTTGGTAACATACCTCTTCCAGCTCGTGACAATGAATTAGAAGCCCAGGTGCACATAGGAGGCAAGCGCCCTTTTTCTTCTCTTAGGAAATCAACAGGTTACCAAAGGGGGCCTTTCCCTGGTCCGGAGCAAGATGGGTTTTCAGCCGCCAATACCCAATTTCACAGCACAGATGACATGGTATTGGACGAGTCCGGGAAGCCGGAGGGACCGTCATCCGCTGAAGCGAGACCACAAACGGTTAGCCCTCGTGTGTCCGCAAAAAGCCAGTTATCAGGTAAACTGCCCGTACCCGACTCAGTGGAGAGTGGCGACTTAGGTCACCGCAGTTTATTCAGCAATATAGGCAGACCAATTGACAGGGGA…	LFLFAYFSPGALGNIPLPARDNELEAQVHIGGKRPFSSLRKSTGYQRGPFPGPEQDGFSAANTQFHSTDDMVLDESGKPEGPSSAEARPQTVSPRVSAKSQLSGKLPVPDSVESGDLGHRSLFSNIGRPIDRGQLSLEVEPRGTVIGTSLHPSASKEMNWGQKLNKKIRSKRPLKEKQDKGSPAGKRPKRESAGMGLKKILAEIHSTKPNGEQYLHSESMNNGPIEDSRRRNKFTMVNQRKRTIGRKSDLPEECVLALGVPGAPEIAAAKVNQPAKGNFINGPTTGSRQKIQVKKPRHSDKIPSLFERFVEDRNGSIYIVHTNNDVVMMRKGAQDKFWATAAMLWEDVPGRVIDEAWESGKSFASAVEKAITSQSFPAYSEQHSYMFDGASTLVPLIRP…	5prime partial or internal	PASA pass
HSGS210|asmbl_10120|m.424	asmbl_10120	m.424	811	1-2436(+)	5prime_partial	PGTG_07032T0	3e-176	352	98.05	257	PGTG_07032T0	1e-175	352	98.05	257		PGT21_A	1349						Y	4	1.13011	23.146	20.4813	0.000141219	CCGCCAGCCGGCGAAGCTGGACCAACCGGACCTCATACCCACCACGGGTCGGACGAGCCAGCTGCAGGCGACAGCGCTTCTAGCACATCCAAAGATGCGGACAGCAGAATTGGCGGGCACGAACTGGGGCCTGCACTGGAATCCCGTTCTCCAGTACTTGACATATCTGGACATGCCTCGGCTTTGAAAGGACTCCGCTTAGACACAGCGTTGGACGGCGAGATGTCAAATAAGGCCCAGATGATCGAGCTTCCTAGTCCTCGTCCGCAAAACAAGAAGCTGGAATCCAAATTCAAAGAGAGTCAAAGCCAAGCCGGAAGTCGGGTGGTGGTCACTAAACAGACATCCATTTCTGATCTCAAGTCCGAACCATCTGGTGACCCCTCAGAAAAGGAGAAA…	PPAGEAGPTGPHTHHGSDEPAAGDSASSTSKDADSRIGGHELGPALESRSPVLDISGHASALKGLRLDTALDGEMSNKAQMIELPSPRPQNKKLESKFKESQSQAGSRVVVTKQTSISDLKSEPSGDPSEKEKDNRLSVKVAKRRKAILNKRKKGRHKRFVKMKNALDESAENVPVDFGEEVDSMKRLLGDENGQGLAHNLGRKSLEEGTASTTFNTISQVFTIGKGVQDRIWACASMLWEDVPGRVINEAVKNGKGFASAVEKAISSTDFLSYVQQSSHKPQRESVRVSLHCDLEEFSNALWAVNSQILELLGAENQPSLYLQEQYSIQEWVLHNLSIDQDKKVIECFDEGHHQAYVAPKQTNIRDSFFEYLLSDEKVIVYHVPSSTFEGSDLAVSER…	5prime partial or internal	PASA pass
HSGS210|asmbl_10121|m.427	asmbl_10121	m.427	962	38-2926(+)	complete	PGTG_07033T0	0	962	98.96	952	PGTG_07033T0	0	962	98.96	952	PF03914.12|CBF	PGT21_A	1349						N	5	19.57	25.05	1.28	0.42338	ATGGACTGGCAACTGATTCGAGCACAACCGATTTGGTACGATACTAGCTACCTCCCAGGAATACCAGTACCCAAGAAGAACCAGTCAACCCAAATCTCAGAGGAACACATCCAACTACTCAAGACCAGAGCAGACTGGATACTCAAGACCATCAGCGAACAGTTCTCGATCTCAATCCAACCATCAGCATCCAAATCCAAATCAAACCCAAACTTCAGCGGACTCTCTGAATCTGATAAAGCATTCATCCATCGCATCCTCACCTCGGGTACCTCAACCGATAAACTCTCAGCACTCACCCTACTCGTCTCATCCACCCCACTCCACTCTCGGAATCATCTGACCACCCTACTCAACCTATCCAAGAAGAAGAACCGAGAAGAGGCAACCAGGACACTC…	MDWQLIRAQPIWYDTSYLPGIPVPKKNQSTQISEEHIQLLKTRADWILKTISEQFSISIQPSASKSKSNPNFSGLSESDKAFIHRILTSGTSTDKLSALTLLVSSTPLHSRNHLTTLLNLSKKKNREEATRTLRSLVEWLRGAGNPELGGLPARKLKYFRDQPALPIIAQAYGLSKTRTQFKFDDQTRKEYDEWLAIWAFEDWLKNWYLDLLRVIEAFSHDPIVNTRSQCLSHLFYLLKDKPEQEQNLLTLLVNKLGDSSKMICSRSSHYLLQLLQVHPFIKPIVAREISALVLKPIIVHPSSKADQKNKAASDDPSLRHHDHARYYGTITLNQIPLNKGEHDVSNKLIHLYFELFNDILGKAKTEEEIKAPEDLDEKNEEDLEAEHVQEQETAQKQAK…		PASA pass
HSGS210|asmbl_10124|m.444	asmbl_10124	m.444	337	588-1601(+)	complete	PGTG_07040T0	0	337	99.7	337	PGTG_07040T0	0	337	99.7	337		PGT21_A	1349						N	8	2754.62	5.61911	-490.223	2.68931e-12	ATGGCCGCTTCTTTGAACAAGAGCACTCTCTCCATGTCATCGGCTGGTTCCGACGATCGATCTTCTGCCCCGGCCCCCATTCCTGCCAACATGCTCAGGAGGCACCCGGCATCCCTGATTCCTCGTCACATGCACGACCCGGTTCTCCTTGGATTGCTAAAGGCACCAGTGAATGATGATCTTATCGAATACGTCGCCGAGAGAACTTTGGCTGTAGTTGCAACCCCCAACGATCCTGTTCAATTGCCTACGCCCCCTAGTACTCCAGTCAAAGCCTCATTTCGCCTGCCTATATCTCGCACCTCCCGACAATCCCTCTCCCCCGATTCACTTGGAAAGAGCTCTCTTACCGTACCAGACGCTTCAAATGGCTCACAAGTCCCTTCCTTAACCACTTTC…	MAASLNKSTLSMSSAGSDDRSSAPAPIPANMLRRHPASLIPRHMHDPVLLGLLKAPVNDDLIEYVAERTLAVVATPNDPVQLPTPPSTPVKASFRLPISRTSRQSLSPDSLGKSSLTVPDASNGSQVPSLTTFIKLTASQSNAQAPTLLVTLVYLDRLRRRLKGAKAAKGMQCTYHRLFLACLIAAAKYCNDCCPRNIHWVKWSGLFTLSEVNLMEQELLMLLDYELRVEEDYLLAMCAPFLPTPSSQKPSLMDRQAPSLTSCTTTRTTSADSEEAPSTPLCSPIVIRLDTRHVASPDSDSPHNKKIRISEVASNSTSTVIKRAKSWYGNLRASTNF		PASA pass
HSGS210|asmbl_10125|m.455	asmbl_10125	m.455	60	1241-1423(-)	complete	no hit					PST79_12988_m.8663	2e-24	78	82.69	52		PGT21_A	1349						N	0	1.20979	1	-1.20979	0.874874	ATGACCTCCAAAACTACAACTGCGTCGGCCGCCCGCCCGTTTGAAATCAAGTACTTTGGTGATTCTTCTATGCTGAACAGTGCCACTCTACAAGCAAACATTATGAAAGTGAGTACACCTAGCGTGATCAGCAAGTATCTCCAACCAAGATTATCAACTTCGGAGTTGCACAACAAAGTTTGA	MTSKTTTASAARPFEIKYFGDSSMLNSATLQANIMKVSTPSVISKYLQPRLSTSELHNKV		PASA pass
HSGS210|asmbl_10126|m.457	asmbl_10126	m.457	108	3-329(+)	5prime_partial	PGTG_21321T0	2e-11	394	100	25	PGTG_21321T0	1e-10	394	100	25		PGT21_A	1349						N	3	3.95417	8.62771	2.18193	0.0522555	ACAGCTCGTCTGAGTGTATGCACCCACTGCCTTCTCCGCTCATACTCGTTTCCCTATAATCCACCCAATCACTACACCACCAACATCCTCAAGAATTACCACCAGCTTGCGACGAATGAGGAAAAGAAACAAACAGATCATAGAACAAAAGGCACGCTACCCAAAACACAACGGTCTGAACCCCGTCGCCGTCCAATCAAATACTGTCAAGTTCTCGAAATGGGTTCTGCGATGACTCCGCTCGATTTGACCCTAGAGAAGGTCGGGATGGGCCCATACCAATGGAAACTATTAAAAGGAAAACGTGACCTGCAAAGAATGATATGA	TARLSVCTHCLLRSYSFPYNPPNHYTTNILKNYHQLATNEEKKQTDHRTKGTLPKTQRSEPRRRPIKYCQVLEMGSAMTPLDLTLEKVGMGPYQWKLLKGKRDLQRMI	5prime partial or internal	PASA pass
HSGS210|asmbl_10127|m.462	asmbl_10127	m.462	324	617-1591(+)	complete	PGTG_07045T0	0	324	99.69	324	PGTG_07045T0	0	324	99.69	324	PF04193.9|PQ-loop	PGT21_A	1349					ExpAA=154.49|PredHel=8|Topology=i13-35o50-72i79-101o111-128i135-154o159-178i191-213o223-245i	N	5	31.043	33.294	1.07251	0.894922	ATGTCCTGGCTTCATCTCATCACTCATAACATCCCTTGGTTCATTCGCGCACCAGCAATCGCCCTACTAGGATCGGAATGCTACACAAATCTAATCTATAACGTCCAACTAGACGAGATCTACTGTCTGAAATATGGAATCTCTAAATTTCTCAGCTTGGCAATCGTCTTCGGAAGTGGGATAGTCAAAGTGCCTCAGATCATCAAAATCTTACAATCCAGATCGGCCCGTGGACTCAGTCTGGCTGGATTCCTCCTCGACTCTCTCGGCTTGGTTATCATCGTCTGTTATAACTATCGGCACGATTTTCCTTTCTCAACTTATGGCGAAAGTTTCCTGCTTCTGATTCAAAACACAATAATAGTAACATTGATCATCCTATCATCACGATATCCCAAG…	MSWLHLITHNIPWFIRAPAIALLGSECYTNLIYNVQLDEIYCLKYGISKFLSLAIVFGSGIVKVPQIIKILQSRSARGLSLAGFLLDSLGLVIIVCYNYRHDFPFSTYGESFLLLIQNTIIVTLIILSSRYPKAGLLSFLAISTPALLLGITLVPNSPVPASVLQGLLTLSIPLALSSKIPQIMINFQKKSTGQLSSFLIFSSFLGCLARLFTTLTETGDLTLLINFSCGSILNGILALQLISYWNESSNTTGPKLTHPAGSRNSSTRLSDSSENRSSDPMYELNELRRRSSSSRPSSPLSKSPSSSSPTINLNSPRQWTRKAD		PASA pass
HSGS210|asmbl_10129|m.473	asmbl_10129	m.473	118	617-973(+)	complete	PGTG_07045T0	2e-75	324	98.2	111	PGTG_07045T0	9e-75	324	98.2	111		PGT21_A	1349					ExpAA=57.08|PredHel=3|Topology=o13-35i40-62o77-99i	N	4	3.73441	1.54791	-2.41255	0.181999	ATGTCCTGGCTTCATCTCATCACTCATAACATCCCTTGGTTCATTCGCGCACCAGCAATCGCCCTACTAGGATCGGAATGCTACACAAATCTAATCTATAACGTCCAACTAGACGAGATCTACTGTCTGAAATATGGAATCTCTAAATTTCTCAGCTTGGCAATCGTCTTCGGAAGTGGGATAGTCAAAGTGCCTCAGATCATCAAAATCTTACAATCCAGATCGGCCCGTGGACTCAGTCTGGCTGGATTCCTCCTCGACTCTCTCGGCTTGGTTATCATCGTCTGTTATAACTATCGGCACGATTTTCCTTTCTCAACTTATGGTAGTACACAGGCGAAAGTTTCCTGCTTCTGA	MSWLHLITHNIPWFIRAPAIALLGSECYTNLIYNVQLDEIYCLKYGISKFLSLAIVFGSGIVKVPQIIKILQSRSARGLSLAGFLLDSLGLVIIVCYNYRHDFPFSTYGSTQAKVSCF		PASA pass
HSGS210|asmbl_10132|m.500	asmbl_10132	m.500	1035	3-3110(+)	5prime_partial	PGTG_07047T0	0	1079	97.64	1058	PGTG_07047T0	0	1079	97.64	1058		PGT21_A	1349						N	21	28.8602	34.4373	1.19324	0.593327	TTCGGGAATAGGTGTAACCGAGGACGTCCGTGCGAGCGATGCACCTCGCTTGGGATCACCGGAAATTGCGTTTACGAGACAGAGGATCCAAGTGTGATCAAAAAGATTGACCTCAAAGACCCCGCATGCGAGATTGCCCGTCTGCGGGATCGTATTGCTGAACTCGAAGGGGTCGTTCGGATCCTCAAGGGAAGGCCGCATCCCAAACAACAACGTCATCCGAATGGTTCGATCGGAGCTCAATCCAGTCTGACGAGCCCAACCCTAGGCCCATCAAGTCCAAACTTTGCTCGCTCACATTCTCAATCTCTTGGTGCCTGGAGCATGCAAGAGGATGGTAATCATCCAATTGGCTTAAACTATAACCATTCTCGCCCAACGAGAAGTTCGAGCTTCAAA…	FGNRCNRGRPCERCTSLGITGNCVYETEDPSVIKKIDLKDPACEIARLRDRIAELEGVVRILKGRPHPKQQRHPNGSIGAQSSLTSPTLGPSSPNFARSHSQSLGAWSMQEDGNHPIGLNYNHSRPTRSSSFKADLGSRVEDLRETQRLENTPYLRQSSCPPGMKCYGEDQNVIEDDEDGRKMFLGHVAGGSLLRKLQGLTSPELKPHTLDSDTSPPRNEMITAKVAYMGLFGGKIGKRWAFETPGSVTSSSDMRNVLLDALPSPACAQQLLEAFLQDVDCFYHAWHTPTIIDLYQGFFSSSRSEQERLPFSQLSVILSILTATSDLASHILDAPPMMVGEAKEDYQKRLKAWRFSFSNKLASCTVHSLKLASYLGHPSIECIQAQLLLVLYMVNNDRC…	5prime partial or internal	PASA pass
HSGS210|asmbl_10134|m.517	asmbl_10134	m.517	193	37-618(+)	complete	PGTG_07029T0	8.3e-87	316	99.36	156	PGTG_07029T0	8.3e-87	316	99.36	156		PGT21_A	1349					ExpAA=22.19|PredHel=1|Topology=i169-191o	N	1	12.6	1.83	-6.89	1e-05	ATGCAGCCCAGGCAGAGAACACTGACATCATCAGCATCCTCGATCATGCCCACCAAGATAAGGATAGCAATCTGCCAATTCGACTCCCATCAACCAAGCACAACAACAACAACAACAACAAATCAAACATCCGATAACCTCCAATTCGCCGAACATGAGATCAAGAACTTAAGCAAGGCTAAGGGATTCATCGCTCGGGCGGCTCAGAACACCGCCGATTTGATCATCTTCCCTGAGTATTTTATCACCGGTCTAATCGAGAACCATTTACATCTAGCCTCGAAAGAATCGAAATGGATCAAGGAGTTTCAGCGGCTAGCGATCGAGCATCAGATCGACATCATCCCAGGAACGATTGTCGAAGAAGAGGAAGAAGGAGCAGCCGAGAAGAAAGAGGGG…	MQPRQRTLTSSASSIMPTKIRIAICQFDSHQPSTTTTTTTNQTSDNLQFAEHEIKNLSKAKGFIARAAQNTADLIIFPEYFITGLIENHLHLASKESKWIKEFQRLAIEHQIDIIPGTIVEEEEEGAAEKKEGADPTKSPDDRRVNLFNSAYYIDKSGQILGKYRKKNLWWVILMISSTLAISFGTVSLMPRL		PASA pass
HSGS210|asmbl_10134|m.518	asmbl_10134	m.518	157	2793-3266(-)	complete	PGTG_07028T0	1.2e-77	425	98.65	146	PGTG_07028T0	1.2e-77	425	98.65	146		PGT21_A	1349						N	1	1.15	1.1	-1.04	0.97722	ATGGCAGTCTATCGTGCCTACTTAGATCTCATCGGCTTGGTTCATCGACCGGAGACACGGATCGACAAGATCGACGACTTCCTCATCGGCCGGACGAACGCGCTGCCCTCAGCGGCCTCTGGAGAGAACGACGAAGACCCAGAGGAAGAGGAGGAGGAGATCAAAGTCCTCGACCAGCTCATCAACCAGCTCATCAACTTCCCATCCAATGGCCATGGCGTACTCGAAGGATTGCTTCCCAACCGACCCTACAGCCTGCTCACCCTCTTCGCCCTCCTCGGTGATCGTCAGCTGATCTATATTCTCTGCTCACTCGGCGTCAGTGTCACCGACTTCAACTGGACTCGGTACTTCAGCGCGCTCTCTGAGGAAGTTAAGTTGATCCTCAGCTCGATCAGA…	MAVYRAYLDLIGLVHRPETRIDKIDDFLIGRTNALPSAASGENDEDPEEEEEEIKVLDQLINQLINFPSNGHGVLEGLLPNRPYSLLTLFALLGDRQLIYILCSLGVSVTDFNWTRYFSALSEEVKLILSSIRSMQRVRRPLRIRLSQSLSLILLTL		PASA pass
HSGS210|asmbl_10134|m.522	asmbl_10134	m.522	77	2210-2443(-)	complete	PGTG_07028T0	2e-37	425	94.12	68	PGTG_07028T0	7e-37	425	94.12	68		PGT21_A	1349						N	0	1.2903	1.3471	1.04402	0.972532	ATGCGAGTCACAACTACACCCTCCCCACCACCACCACCCTCCCCACCAATCCCTCTCTCCACTGCAACTCAGCTCCTTCCTCCTGAAACCCAAAACACTCCCTTCATCTCTGTTTTGGTCTCAAATTTACCCATCGGGGCTAGCCCACAAAGTATTTTATTTTTCTTCCAGCATGGTGCAGACATTTTCAAGGTATTGCATTCTTTATTGATTTATGAAACTTTTTTTTTTTGA	MRVTTTPSPPPPPSPPIPLSTATQLLPPETQNTPFISVLVSNLPIGASPQSILFFFQHGADIFKVLHSLLIYETFFF		PASA pass
HSGS210|asmbl_10137|m.535	asmbl_10137	m.535	87	866-1129(+)	complete	no hit					no hit						PGT21_A	1349							3					ATGCTCATTCGGGCTACGACTTCCCCTGGTCATTACGAAACATCTTGCCCTTCTGGTCTGGGGCCGATCATCACGACTACCATCACGAAAAGTTTGTCGGGTGTTATTCGACCAGCTTCAGGTGGATGGATCACCTCTTCGGAACCGACAAGGGTTACCACGAATATCGCAAGAAACAAAAACTTGCTAAGCTTAACAAAGAGAAAGCTCAATGATCAATCCTCTGGTCGCATCTGCCTCTCCTGCTCTTATAGTAGCCCTTGA	MLIRATTSPGHYETSCPSGLGPIITTTITKSLSGVIRPASGGWITSSEPTRVTTNIARNKNLLSLTKRKLNDQSSGRICLSCSYSSP		PASA pass
HSGS210|asmbl_10138|m.540	asmbl_10138	m.540	380	676-1818(+)	complete	PGTG_07026T0	0	532	93.04	345	CQM_06207T0	0	531	86.98	338	PF00324.16|AA_permease	PGT21_A	1349					ExpAA=141.91|PredHel=6|Topology=i40-62o96-118i137-159o260-282i310-332o336-358i	N	6	2.68423	148.728	55.4081	0	ATGGATCACGCTTTTTTTCGTCACTGCATGTGCCATCAACTTCTTTGGAGTCAAGTGTTACGGAGAGCCAGTCAAACACCCGTGTGCGCTTGTATGACACTCCTCATTAATGAGAAGTTCCTTTTGCTAGCCGCAGTGAAGGTCTTTGCTATTACCGCTCTGGTCGTTCTAGGCCTGGTGTTGAATTTGGGAGGGGGGCCGACACATGAGTTTATTGGATTAAAGTACTGGAAAGATCCGGGTCTTTTTCGACAACTGAACGATATCCCAGGGGCATCTGGCCGTTTTTTAGCCTTCTGGTCAGTCTTTATCCAGGCAGCCTACAGCTTTCTGGGCTCGGAAACGGTGGCGTTGGCGGCGGCAGAAACTGAGAACCCTAGGAAGACAGTCCCAAGAGCA…	MDHAFFRHCMCHQLLWSQVLRRASQTPVCACMTLLINEKFLLLAAVKVFAITALVVLGLVLNLGGGPTHEFIGLKYWKDPGLFRQLNDIPGASGRFLAFWSVFIQAAYSFLGSETVALAAAETENPRKTVPRAIKSVFYRLLLFYVASAFVIGLVVPFNDPQLLGGTGDASSSPFVIAINRSKIKILPDLINAVVLVSAYSATSSEVYCGSRVLHGLVIDRMAPQIFGKVNSSGNPINALIASALPGLLAFMNLSEKSGTVFLWLVNISAMGGIFTWWSVCLTYIRFHKGLKARGVDRDRLDYKAPFQPYLSYYGVVMLAAIILMSGFKVFLNGQWSWGSFIGAYITLPIFGLTYLFWKIYHKTKLVTIDQMDFSVPDEK		PASA pass
HSGS210|asmbl_10139|m.548	asmbl_10139	m.548	330	160-1152(+)	complete	PGTG_07030T0	6.7e-182	330	99.39	328	PTTG_02250T0	3.7e-176	330	96.08	321	PF10455.4|BAR_2	PGT21_A	1349						N	1	66.03	45.49	-1.45	0.00263	ATGTCTTGGAAGACCATCCAATCCACCTTGGGTAACCTCGGCCAAAACGTACAACAAGGAGTCGCCGGATTGAATATCACCCAACAAACCGGAAAACTCACCAAAAGCTTCGCCGAATTTAGCCAAACTGCGCGTGAACGTCTTGGTACTTTGGATCAAGATGATGTAACAGAGCTCCCAGAGGAATACAAAGACTTGGAACGCCGAGTAGATGCATTGCGCAATACCCATTCCTCACTGCTTCGGGTCGCGAAGGTCTACGAAAGCGAGCCCTATGATTATCCGACTCAAATCAATGAATCGTTAACCGAAACCGCCACCAATATTTCTCACACCCTCACTAGTTGGGCTGCTGCCGCGACCAAAGGTACTAACTTGCCGCCGATCGAAGTACCCGAC…	MSWKTIQSTLGNLGQNVQQGVAGLNITQQTGKLTKSFAEFSQTARERLGTLDQDDVTELPEEYKDLERRVDALRNTHSSLLRVAKVYESEPYDYPTQINESLTETATNISHTLTSWAAAATKGTNLPPIEVPDKAPTEHKTLSHALSRAATSGALELGSTGPSNAADSSNGSITSLMAKVLKSYAMVQARIGDERLAQDGAIQTGFLQPWQTSLNLGLQAAMKSRQNVRSARLALDAARLAQKNSPEGPKKEQARIEVDNAEEKLVAATEEAIELMKRVLDDPEPIRAIAQLIKAQQAYHLAASDALQGLIGEVEDAAVTAEAEFRKSRA		PASA pass
HSGS210|asmbl_10148|m.585	asmbl_10148	m.585	880	791-3433(+)	complete	PGTG_07038T0	0	860	99.88	858	PGTG_07038T0	0	860	99.88	858	PF09729.4|Gti1_Pac2	PGT21_A	1349						N	2	16.9659	59.7265	3.52039	6.37494e-11	ATGAATCCTAACCTTAACAATCCCTCGGGAATTCACCATCATCATCAACAAACTTCTCACTCGGTCTCTCAACTGCAACCCTCTATCCATCACCTCCACAGTCATACCCACCTTCCCCCCGCTCACACCCACCCATCTCAGGCACATCTTCCTCATCAGTCTCAACAGCATCACCATCCCTCAGACCCCACTCCAATCCGTGATCAGATCGACCGCCAACAGCAAAATCGATCCAACATCGAACAATACAAGAGTTCTGCCATTCCTGCCTATGAAGGCTACATCGGCAGTACCCATGATGCACTCATCATCTTTAGTGGCTGCTATCTGGGTGAATTCCCCATGGTCTCTCGTAGGCTACACGAACGTGAGCGACGCTCTATCCGCTCTGGCTCCGTC…	MNPNLNNPSGIHHHHQQTSHSVSQLQPSIHHLHSHTHLPPAHTHPSQAHLPHQSQQHHHPSDPTPIRDQIDRQQQNRSNIEQYKSSAIPAYEGYIGSTHDALIIFSGCYLGEFPMVSRRLHERERRSIRSGSVYVFDETKAGIKRWTDGRVWSPSRILNNFLVYREIDQKRPTATTNASGSGTNPPNSNAGAPSATSTNSNHKHGKDNGSQPKSGTSNQPASAGPASHNPTGPSQHSTSNSQYSCHHSTNPSGQSTSQAESRNSNELASLDVKPRNSKEENQEQTQATPGENQTHSAVTQRPMNRERERSLVGSLTSTYKFRPDGLVKKTISIAGMHMISYYKLDDVVSGRLRAPTSHASLLRMQIVGHLLNPGFFRAPPNWGISNGRFWIQEEGPEDS…		PASA pass
HSGS210|asmbl_1015|m.599	asmbl_1015	m.599	61	1-183(-)	3prime_partial	no hit					no hit						PGT21_B	10210							2	26.8526	2.0575	-13.0511	2.82889e-14	ATGATGATAGTGCACGAAGGGGATGAGATGAGTATGTCGAGGGAGGAAGACTTGGTGGTTGTGGAGGAAAACTCCGAAGGCTCTTGGTGGAGAACTCGTGCCCATTTTATACTAGCGAGGCGCAGCTGCCCGCACCTTTGTTTATTTCCAAGGGCTCAGCATCTCGGTTCTCCACCCGTCGAG	MMIVHEGDEMSMSREEDLVVVEENSEGSWWRTRAHFILARRSCPHLCLFPRAQHLGSPPVE		PASA pass
HSGS210|asmbl_10152|m.607	asmbl_10152	m.607	220	2-664(+)	5prime_partial	PGTG_07039T0	1e-129	528	81.08	222	PGTG_07039T0	6e-129	528	81.08	222		PGT21_A	1349					ExpAA=109.58|PredHel=5|Topology=o15-37i44-66o70-92i105-127o137-159i	N	3	23.8666	1.0528	-22.6697	2.30432e-06	TTTACACCTACCATTGTCAATTCGTTTGGCTATTCTCCATCAACCACTCAGCTGTTTTCAGTTCCACCCTTTGCTGTTGCTTTTGTTTTCGTACTGGGCCTATCATACTGGTCAGATCGGCGTCAAGCTCGGGGTCTGGCATGCGGAATCAGCTCAGTAATCGCAATCACCGGGTTTGCAGTCTTTTACGCTTCAGGCCACGATAAAGTGAGGTATGGTTCCCTTTTCTTATCGGTCCCTGGAGCATATGGCGCATCGCCAAGCCTCTCGGCCTGGACGGCAGACAACAGTGCGCCTCACATGCGGAAAGCAACCGCACTCGCCTTGGGGACCATGGTGGCCAACTCTGGTGGTCTATTTTGCGTTTGGATCTTCACATTGGGGCATAAGCCAAGATAC…	FTPTIVNSFGYSPSTTQLFSVPPFAVAFVFVLGLSYWSDRRQARGLACGISSVIAITGFAVFYASGHDKVRYGSLFLSVPGAYGASPSLSAWTADNSAPHMRKATALALGTMVANSGGLFCVWIFTLGHKPRYSLPTAINLFLAGLIIVCAILNTIWLAHAQKRKVAKRTKILEKFGLEASEKFDTGKAEQHNYPSNQDLASAQAWDHLGDQHPDFKYIY	5prime partial or internal	PASA pass
HSGS210|asmbl_10153|m.612	asmbl_10153	m.612	238	763-1479(+)	complete	PGTG_07046T0	2e-150	538	99.07	215	PGTG_07046T0	8e-150	538	99.07	215		PGT21_A	1349					ExpAA=96.89|PredHel=4|Topology=i21-43o49-71i84-106o116-138i	N	7	15.2598	1.02433	-14.8972	6.8494e-05	ATGAACTCAAGACCTTACATACTTATCGAGCTCCCGTCAAATTTACTGGTACGCAAGATCGGCGCTGGGAGATTAATCCCAATGATTGTCGCAACTTGGGGATTGGTAACTTGTTTACAAGGCTTGGTTACCAGTTATCGGGGACTTCTTGTAGCCAGGTTCTTCTTGGGGCTAGTTGAGGGCGGACTATATCCAGCTATTGTACTATATCTATCAACATTTTACACCAGGACCGAGTTACAATTTCGGATCGCCTTGTTCTGGGGTACAATTTGTATATCTGGGGCCGCGTCAGGGTTGCTGACATACGCGATCATCGAGCTGCACGGTCGTTGGGGACACCCAGGCTGGGCTTGGGTTTTTCTGAGTGACGGTTTTGTTACAGTGATTTGCGGTGTT…	MNSRPYILIELPSNLLVRKIGAGRLIPMIVATWGLVTCLQGLVTSYRGLLVARFFLGLVEGGLYPAIVLYLSTFYTRTELQFRIALFWGTICISGAASGLLTYAIIELHGRWGHPGWAWVFLSDGFVTVICGVIGFFILPSSIEKVKILTEAEKALLRSRLEAASSTGSNVFSSDISSQHYPNKSTMLQVWEACISPHVFFLNIAQFACAGNINSLAYFTPTSESILIVFFARCLQTC		PASA pass
HSGS210|asmbl_10153|m.619	asmbl_10153	m.619	70	324-536(+)	complete	PGTG_07046T0	9e-37	538	98.39	62	PGTG_07046T0	4e-36	538	98.39	62		PGT21_A	1349					ExpAA=20.35|PredHel=1|Topology=i39-61o	N	1	10.097	1	-10.097	0.000373476	ATGGAATTCCAGAGAGACACGAATCCGCAGACGGATACCGAAGCCTCACGCTACCTGAAGGAATACTATTGCCACACCCAACCTCAGGCCAGCACTCAGTCGCAAGAAAAGCGCGCCCTACTCAAATTAGATCTCTTATTGATCCCGATCTTAGGCCTGTTCTTCTTCTTGAGTTTTTTGGATCGCTCGAATCTTGGTGTGCCGATTTTGTGA	MEFQRDTNPQTDTEASRYLKEYYCHTQPQASTQSQEKRALLKLDLLLIPILGLFFFLSFLDRSNLGVPIL		PASA pass
HSGS210|asmbl_10154|m.620	asmbl_10154	m.620	90	1001-1273(-)	complete	PGTG_07029T0	5e-33	316	97.3	74	PGTG_07029T0	2e-32	316	97.3	74		PGT21_A	1349						N	1	1.79785	3.46226	1.92577	0.329387	ATGCATTTCTGTAATCATATAAACAGGTATTTTATCACCGGTCTAATCGAGAACCATTTACATCTAGCCTCGAAAGAATCGAAATGGATCAAGGAGTTTCAGCGGCTAGCGATCGAGCATCAGATCGACATCATCCCAGGAACGATTGTCGAAGAAGAGGAAGAAGGAGCAGCCGAGAAGAAAGAGGGGGCGGATCCTACGAAGAGCCCGGACGATCGGCGTGTAAACTTGTTCAACTCGTACGCGTATCCATCCCTGGACCCTTCCACCTAG	MHFCNHINRYFITGLIENHLHLASKESKWIKEFQRLAIEHQIDIIPGTIVEEEEEGAAEKKEGADPTKSPDDRRVNLFNSYAYPSLDPST		PASA pass
HSGS210|asmbl_10155|m.624	asmbl_10155	m.624	421	117-1382(+)	complete	PGTG_07028T0	7.2e-156	425	97.46	269	PGTG_07028T0	7.2e-156	425	97.46	269		PGT21_A	1349						N	3	37.06	26.36	-1.41	0.04706	ATGGCAGTCTATCGTGCCTACTTAGATCTCATCGGCTTGGTTCATCGACCGGAGACACGGATCGACAAGATCGACGACTTCCTCATCGGCCGGACGAACGCGCTGCCCTCAGCGGCCTCTGGAGAGAACGACGAAGACCCAGAGGAAGAGGAGGAGGAGATCAAAGTCCTCGACCAGCTCATCAACCAGCTCATCAACTTCCCATCCAATGGCCATGGCGTACTCGAAGGATTGCTTCCCAACCGACCCTACAGCCTGCTCACCCTCTTCGCCCTCCTCGGTGATCGTCAGCTGATCTATATTCTCTGCTCACTCGGCGTCAGTGTCACCGACTTCAACTGGACTCGGTACTTCAGCGCGCTCTCTGAGGAAGTTAAGTTGATCCTCAGCTCGATCAGA…	MAVYRAYLDLIGLVHRPETRIDKIDDFLIGRTNALPSAASGENDEDPEEEEEEIKVLDQLINQLINFPSNGHGVLEGLLPNRPYSLLTLFALLGDRQLIYILCSLGVSVTDFNWTRYFSALSEEVKLILSSIRSMQRVRRPLRIPRDIQQRIREAKERREGEERQNAQAAKRPRTDSLEADTSHQTRTRSGEWIRGYFVEDYEEKEEDQARPSPLPTPIQQTGTRLTENRRQDKRARLASLHVLPAMRVTTTPSPPPPPSPPIPLSTATQLLPPETQNTPFISVLVSNLPIGASPQSILFFFQHGADIFKAARTQNQRIDALGRNLHKFKPNTIQAYQQKPNGGKGGEGHRGYEVRGEDLKMVEEPTGRQAETRSVIVRFARPSGDNQQAPWEIFIQEF…		PASA pass
HSGS210|asmbl_10156|m.629	asmbl_10156	m.629	152	2024-2482(-)	complete	no hit					no hit						PGT21_A	1349					ExpAA=32.00|PredHel=1|Topology=o106-128i		2	20.3601	10.6663	-1.90881	0.0119674	ATGCAGACCTACCCAGGAACCTCTCATCTCCGATCACCATCCATCCAGTCCGACTTCAACTTTGACAACGGCTTCTCTCCAACTAGCTGCACTACCCACAGGCCGACAAACCAACTACAAGACCTCCTAGCACATCCACTCAACCCATCACCCAGTCCCGATCCACCCTCACGTTCTCAGTCACCCTCTCATCCGACCTCAGGGACGCTTACTGAGGCAAAAACGTGGCGTCCTACGTCCCTCGTGAATCATCAGACGAGGTCTTCTTACCTCCTCCTTTCAGCTTCCTCACTTGGCTTACCGGCAACATGTCCTGGCTTCATCTCATCACTCATAACATCCCTTGGTACGTTTTTGTTTTATTATATTTATATATTTCATTTAAATTCAATCCAGCAA…	MQTYPGTSHLRSPSIQSDFNFDNGFSPTSCTTHRPTNQLQDLLAHPLNPSPSPDPPSRSQSPSHPTSGTLTEAKTWRPTSLVNHQTRSSYLLLSASSLGLPATCPGFISSLITSLGTFLFYYIYIFHLNSIQQLILLFFSSTGSFAHQQSPY		PASA pass
HSGS210|asmbl_10156|m.630	asmbl_10156	m.630	145	1737-2174(-)	complete	PGTG_07045T0	4e-69	324	78.99	138	PGTG_07045T0	2e-68	324	78.99	138		PGT21_A	1349					ExpAA=66.33|PredHel=3|Topology=o15-37i67-89o104-126i	N	4	1.37589	1	-1.37589	0.774378	ATGTCCTGGCTTCATCTCATCACTCATAACATCCCTTGGTACGTTTTTGTTTTATTATATTTATATATTTCATTTAAATTCAATCCAGCAACTTATATTATTATTTTTTTCATCTACAGGTTCATTCGCGCACCAGCAATCGCCCTACTAGGATCGGAATGCTACACAAATCTAATCTATAACGTCCAACTAGACGAGATCTACTGTCTGAAATATGGAATCTCTAAATTTCTCAGCTTGGCAATCGTCTTCGGAAGTGGGATAGTCAAAGTGCCTCAGATCATCAAAATCTTACAATCCAGATCGGCCCGTGGACTCAGTCTGGCTGGATTCCTCCTCGACTCTCTCGGCTTGGTTATCATCGTCTGTTATAACTATCGGCACGATTTTCCTTTCTCA…	MSWLHLITHNIPWYVFVLLYLYISFKFNPATYIIIFFIYRFIRAPAIALLGSECYTNLIYNVQLDEIYCLKYGISKFLSLAIVFGSGIVKVPQIIKILQSRSARGLSLAGFLLDSLGLVIIVCYNYRHDFPFSTYGSTQVKVSCF		PASA pass
HSGS210|asmbl_10160|m.634	asmbl_10160	m.634	107	1-321(-)	internal	no hit					PTTG_09617T0	1e-13	510	60.2	98		PGT21_B	134956						N	0	6.27346	2.42003	-2.59231	0.124052	CTACAGACCAAGAGCAGCAGCACTGCCAGCAGAGAGACCAAGAGCCTCATCGACTCACTCGGAGGAGGACTACAGACAAACACCCCTCGATCAGCAAGAAGAGCAGCCAGAAAACTAATAGACTCTCAATCCACCACCAAGAGACCAGTCCTAACTCACAAACGATCCGACTCCAGTCTCAGCGATCTCAGCGATCCTCACAACGACCAACAACAACAGCAACAACAAAACCAACACTCCTCCTCAAGCTCAAGCTCACAGATCTTTCACTCTCAAACCTCTCCCCTTCCATCCCCATCAACCCCACAAGAAAACATCCAA	LQTKSSSTASRETKSLIDSLGGGLQTNTPRSARRAARKLIDSQSTTKRPVLTHKRSDSSLSDLSDPHNDQQQQQQQNQHSSSSSSSQIFHSQTSPLPSPSTPQENIQ	5prime partial or internal	PASA pass
HSGS210|asmbl_10164|m.637	asmbl_10164	m.637	85	188-445(-)	complete	no hit					no hit						PGT21_B	134983							3	1.52733	1	-1.52733	0.685871	ATGTGTAGGTTCTTGCTGAGTGGGGTGGTGGTGTCTCTTCCTCCAAAAGGACGCCTGAACTTTAATCAAGCCCAGGACAATCCACTTGCTTACCTAAGCCACTCTAAACTACTCTGCAAACTCACCCTCTTTTTAATCTTGGGTTATCTCAGTAGATTAACCATCAAGATATCCAAGGAAAGTACGTACTTTGTCCTAGACAACTCATGTTTGGATTATCATTCAATCCAGAGAAAAGACTACAAAACCTCATCATGA	MCRFLLSGVVVSLPPKGRLNFNQAQDNPLAYLSHSKLLCKLTLFLILGYLSRLTIKISKESTYFVLDNSCLDYHSIQRKDYKTSS		PASA pass
HSGS210|asmbl_10170|m.652	asmbl_10170	m.652	167	2716-3219(-)	complete	PGTG_20748T0	2e-96	382	94.16	154	PGTG_20748T0	9e-96	382	94.16	154		PGT21_A	135						N	2	1.58529	1.24422	-1.27412	0.815175	ATGATGGCAGTCCCGAGAAGAATCGAGCGATCGACTCGACTGGGGACGCTGAGTCTGTCTGCTGCAAGCCCGGAGCAGCGGGTGGAGCATCTTCGAGCCGAGCTGGACCGGATGGACGCTCGGGTGAACGAGTTGACGTCCAGCATCCAGACCATCCTGACCAAGGAGATCCCCGCCAACCTCCACGAATCCGTCCAACTCATCCAACAAGACGTCAATGCCACCGTCCACACCAGTCTCCTCCATGCCCACCACAAGCTCGCCCAGCACATCCGCGACCTCATCCTCCGCTTCGAACCCCGCATCGCCGCCCTCGAACGCTGTGCCGCTCGGATCGATCACTCCCTCCCCGACCATCTGATCCTCTTTCCAACCCCTCCTACCGCCGCTCATTCTTCT…	MMAVPRRIERSTRLGTLSLSAASPEQRVEHLRAELDRMDARVNELTSSIQTILTKEIPANLHESVQLIQQDVNATVHTSLLHAHHKLAQHIRDLILRFEPRIAALERCAARIDHSLPDHLILFPTPPTAAHSSPPSNPARLLHRRSSVLSPNHKLVSENESETCNQQ		PASA pass
HSGS210|asmbl_10171|m.655	asmbl_10171	m.655	433	182-1483(+)	complete	PGTG_20748T0	5e-154	382	97.49	239	PGTG_20748T0	2e-153	382	97.49	239		PGT21_A	135						N	8	17.7774	14.521	-1.22426	0.456673	ATGAACGCAGAAGCAGAACATCGGTTGCCATCGGATCTCTTCGGAAGCACATTCTGCTCGACCGTCCAATCGGCCATCGAACGTTTGCTCGTCGAAGGTACCCGGCATGGCGTGGACCTCAAGGCGTCGGACAAGCTGCTCGCCCGGAACACGGAACTGCTCAGCCAAGATCCTAGTAACTCGACCTTGCAGGCCGAACAGCTCCGCCGAAGGACCGCACGCGACGAATCGGTCAAGTTGATCGAAGAACTCGCCCTCGGGATCGCCCAAGACTTGCGGCAAAAATTCGTCCAATTCTCAGTTAATAGTTACAGTCATCATCCTCATCATCATCAACACGAAGATCCATCGTCTCTGGGACAACCTGAGCGGCTCGGGAATCCTCAAGTCGGGAACTCC…	MNAEAEHRLPSDLFGSTFCSTVQSAIERLLVEGTRHGVDLKASDKLLARNTELLSQDPSNSTLQAEQLRRRTARDESVKLIEELALGIAQDLRQKFVQFSVNSYSHHPHHHQHEDPSSLGQPERLGNPQVGNSIHQQQPPAESVKDSIVVLANDIKVLHKRIGKHSHEIERIDCEHQVAIDVLQRQIGLQKEAIQEIRKSIPGPSDRPTSPRPTSNDGSPEKNRAIDSTGDAESVCCKPGAAGGASSSRAGPDGRSGERVDVQHPDHPDQGDPRQPPRIRPTHPTRRQCHRPHQSPPCPPQARPAHPRPHPPLRTPHRRPRTLCRSDRSLPPRPSDPLSNPSYRRSFFSSLESRQTPPSSLFRTLPQSQTRLRKRIRNLQSTVMLFFLCNLPPPPPKKK…		PASA pass
HSGS210|asmbl_10171|m.659	asmbl_10171	m.659	163	2204-2695(-)	complete	PGTG_20747T0	6e-76	559	75.95	158	PGTG_20747T0	3e-75	559	75.95	158		PGT21_A	135					ExpAA=22.94|PredHel=1|Topology=i86-108o	N	0	8.64525	9.54445	1.10401	0.839557	ATGATGATTTCTAAACAGCCTGAACGAATCCGAGGGGAGACATACTCGATCACCTCGGACGTCTGGTCGCTCGGCCTGACCTTACTGGAACTAGCCATGAACCGATTCCCGTTGGTGAACATCAACGAGGACGGGGTGGCGGTCCCGTTGCAGCCGTTCGAGCTCCTCCAGACCGTCGTCACGTTCGAGATGCCTTCGATGAACGAAGAGGAAGGCATCGTCTGGACTAAAAGCTTGCAACATTTCATCAAGACTTGGTCCGTTTTTTTTTTCCTTCACCCCCCCCCTTTTTTTTTCGCCAGCGCGGATGGTCTCATACTGATTGGGTCTTTCTTCGTCTTCCGATTCCATCGTCTCTTCTCTAGTCTTGATAAAAATCCAAACCAGAGACCAGGACCT…	MMISKQPERIRGETYSITSDVWSLGLTLLELAMNRFPLVNINEDGVAVPLQPFELLQTVVTFEMPSMNEEEGIVWTKSLQHFIKTWSVFFFLHPPPFFFASADGLILIGSFFVFRFHRLFSSLDKNPNQRPGPKALLEQHPWIAKSRSWTPDVKTWLIKVWDW		PASA pass
HSGS210|asmbl_10171|m.660	asmbl_10171	m.660	108	2720-3046(-)	5prime_partial	PGTG_20747T0	4e-64	559	99.01	101	PGTG_20747T0	2e-63	559	99.01	101	PF00069.20|Pkinase	PGT21_A	135						N	2	9.93834	10.1838	1.0247	0.970619	CAGAACAACACGCAAATAGCGATCTTAATGGAATACTGTGAGGGGGGATCCTTAGAAGCGATCTACAAGCGAATCAAGCAACGCAAGGGCCGGATCGGGGAGAAGATCCTGGGCAAGGTGGCCGAGTCGGTGCTTGGCGGGCTGAGCTATCTGCACACCCGACGGATCATCCATCGGGACATCAAGCCCTCCAACATCTTGGTCTCCAAGGAGGGCTTGATCAAGATCTGCGATCTGGGTGTCTCCGGGGAACTGATCGGCTCGATGGCGGGCACCTTTATGGGTACCTCTGCATACATGGCTGTCCGTCCTTCTTCTCTTTCTTAA	QNNTQIAILMEYCEGGSLEAIYKRIKQRKGRIGEKILGKVAESVLGGLSYLHTRRIIHRDIKPSNILVSKEGLIKICDLGVSGELIGSMAGTFMGTSAYMAVRPSSLS	5prime partial or internal	PASA pass
HSGS210|asmbl_10172|m.667	asmbl_10172	m.667	127	1886-2266(+)	3prime_partial	no hit					no hit						PGT21_A	135							2	5.36621	6.79893	1.26699	0.609337	ATGTACACCAATCATCAATCAATTACAGCAAGAGGTAGTGTTTGTTTTTCTCTACAATTTCTCTATTTTTCTTCTGTTCACCTGATTAAACAACAATCAATTGAGGTATTCAAGACAAACAAGAATGGAAGAGTGGATGAGAAAGGAGTGAAATATTCCAATGGAATATCACCAAGGATGAGAACAAAAAAACCAGATCAATTCAGTTTGCATTCTGAAACGAGATGGAAGAAAAGAGAAACAGCTTACATGTCATATTCCTCGGCCATGATCATAGCCACTAAGCTAGTCCACCCCGTGAAAGGTTTAGATCGTTTTCCTTCACCATTGATGGGATCGTATTGTTCCCAGGTAAAACCAGTCCGTTTCCATTCCTTTGAA	MYTNHQSITARGSVCFSLQFLYFSSVHLIKQQSIEVFKTNKNGRVDEKGVKYSNGISPRMRTKKPDQFSLHSETRWKKRETAYMSYSSAMIIATKLVHPVKGLDRFPSPLMGSYCSQVKPVRFHSFE		PASA pass
HSGS210|asmbl_10174|m.671	asmbl_10174	m.671	66	2-199(-)	3prime_partial	no hit					no hit						PGT21_A	1350							1	1.36418	1.41688	1.03863	0.975521	ATGCGAAGCATCTCCCATTCCCAATGGGAGGCTTATGAGTTATTGTGGCTTTCCTCCTTGGGAGCTTCCAAAAATGTGTGGCTTTTGGACACAAATTTCAAATCAAGTAACATTATGAGATGCACACTCATCATGAGACGACGAGGTGAAGGGCAGTTTGTAGCTGAGCATCTCATGTTCAATGTAGTATCACTTTCT	MRSISHSQWEAYELLWLSSLGASKNVWLLDTNFKSSNIMRCTLIMRRRGEGQFVAEHLMFNVVSLS		PASA pass
HSGS210|asmbl_10175|m.672	asmbl_10175	m.672	135	9-413(+)	3prime_partial	PGTG_10152T0	0.202616	511	36.9565	81	PST130_03031	0.0025	151	78.57	22		PGT21_B	135025						N	1	1	2.84	2.84	0.18822	ATGACAGCTGGTACCGAAGAACTGAAGGTTGAAGCCAGTGGCGAAGTCGAACTAAAAGGTGTGACCATTGAAAAATTCACACTTCGAAACGCGCTGTACATACCCGCTCTCAGGAACAATCTGATTGCAGCAGGCGCGCTGAAGCAAAAAGGTGCAATTGAGGTGATTGACCCCAGCGATCCCAAGAAATTCATAGTCGCTTTTGATGACAAGACCTTTCTTCGTGGACAATATGTCAACAACCAAATGGTAGTCCAAATAGAACCGATCAGCAACATCCCAATCTCAACTCACCCCAAAGATTACACTGACCTAAACGCTTCCAATACAGATCACAATTGGCTAGTTCATATCAACCCATCTTACCTCAGAAAAACAATTGGATGTGATAAGACGGAT…	MTAGTEELKVEASGEVELKGVTIEKFTLRNALYIPALRNNLIAAGALKQKGAIEVIDPSDPKKFIVAFDDKTFLRGQYVNNQMVVQIEPISNIPISTHPKDYTDLNASNTDHNWLVHINPSYLRKTIGCDKTDDI		PASA pass
HSGS210|asmbl_7530|m.138581	asmbl_7530	m.138581	116	2203-2553(+)	complete	PGTG_21287T0	2e-76	116	100	116	PST79_93_m.35597	1e-75	116	100	116	PF00119.15|ATP-synt_A	PGT21_A	1264					ExpAA=75.76|PredHel=3|Topology=o15-37i44-66o71-93i	N	2	13.1974	46.3126	3.50924	2.9915e-07	ATGGATAGGCATAGGCTTCATTTTATGAGTTATTTTGTACCAGCAGGGACACCTCTCATGCTAGTTCCAGTACTAGTGCTAATTGAACTAATTTCATATATAGCTCGAGCGGTATCCCTAGGTGTCCGTCTATTTGCAAATCTAGTTTCAGGTCACTGTCTAATACTAATTCTAGGAGGTTTCCTTTATTCGGGACTAACTTCTGGAGCTGTAATATTTATAGCAACACTTGTCCCGATAACCCTATTCCTGCTGATTGTAGGGCTAGAGATAGCCGTATCATTTATCCAAGCCTACGTATTTACAATTCTAGTATGTATTTATATTAAGGACTCAATTGATCTTCACTAA	MDRHRLHFMSYFVPAGTPLMLVPVLVLIELISYIARAVSLGVRLFANLVSGHCLILILGGFLYSGLTSGAVIFIATLVPITLFLLIVGLEIAVSFIQAYVFTILVCIYIKDSIDLH		PASA pass
HSGS210|asmbl_10182|m.678	asmbl_10182	m.678	148	1-444(+)	internal	PGTG_05045T0	7e-12	563	32.2	118	PST130_05588	3e-14	576	33.33	123		PGT21_B	135091						Y	2	1	2.99556	2.99556	0.158006	ATCTCTGACAAGGATTCAATTTTTATTGATCAGATTTTGAATAGAATTGGACCCCTTCCTGGAGCATGTCTCACTATTTTCCAAGAGGATTCAAATTCCCTGGGAAAAGACTTCAAATTGTACATAAAAAATGGCCCAAGAAATGCATTGGACACAGCTGAAAACCAAAGTCATTTTTGCTGGAAAATTGATGCAAGAAGGTTTTTGAGAATGAAAATGGACATCTTCTATGGGAATTTAGAAAGTTGGTATAACTATTGGTTGAAGAAGACCCAAATTGATTTCAAATCCCATCTTGCCAAGTACAATTCTCAAGAAGAATATTCTCCAATAGCTGTTTTCCCACTGTTTATATTCTATGTTGATATGATTAATGCAATAATACCAAGGCCCCAGAGT…	ISDKDSIFIDQILNRIGPLPGACLTIFQEDSNSLGKDFKLYIKNGPRNALDTAENQSHFCWKIDARRFLRMKMDIFYGNLESWYNYWLKKTQIDFKSHLAKYNSQEEYSPIAVFPLFIFYVDMINAIIPRPQSEKLPRSFSELDEASQ	5prime partial or internal	PASA pass
HSGS210|asmbl_10195|m.693	asmbl_10195	m.693	104	1387-1701(-)	complete	no hit					no hit						PGT21_A	1352							4	1	2.34421	2.34421	0.322169	ATGATCCATAAAACCGCAACTACTGGCCGCTGGCTTGATGTGGCTGAGCCGGATAATTGTTGGTTAGGACTCTCGGATGATAGTCGGATCTTCAAGTGTGTGAGCAGTAGAGTATTCAGCGAGCGGCTGATACCTTTGATAGCTGAAGAAAATCTGAGCCAGACGGTATGTACCCCGCACTCCTTAGTCTCCTCTCAAAACCCTGTATGTATGTACTCTCACATTTTCTCCATCATCCCATCCCCTATCTATTTGGTTCTGCAAAAGAAGGAGAAGACAATCACAGCCCAACAACAGCGCCCAAAACGTGTTTAA	MIHKTATTGRWLDVAEPDNCWLGLSDDSRIFKCVSSRVFSERLIPLIAEENLSQTVCTPHSLVSSQNPVCMYSHIFSIIPSPIYLVLQKKEKTITAQQQRPKRV		PASA pass
HSGS210|asmbl_10200|m.723	asmbl_10200	m.723	123	606-977(+)	complete	PGTG_07056T0	1e-73	161	88.71	124	PGTG_07056T0	6e-73	161	88.71	124		PGT21_A	1352						N	2	6.40953	5.02176	-1.27635	0.609482	ATGCTAGGTTGGTGCCCATGGTTGTTGATTGGATTTAAGAACTTCACACCTACTAGCGATTTGATCCCTTCACACTCTGAGCACCCCGCCATTCAAACCGCGCACATTGAGGAGTTCAAGAGTCTGCCTAGATCATTCGGATCTCTTGGCAGTGATCCTCCCCAGTCCAAGTCCCAGTCAGATCTGCCCGTCCTATCCAAAGGTGCCACCGACGAACAACGAACAACCTCGTATCGTGTCTTCCCGTGGTCCGTCAATGACCCAACCCTCGGCAAGCGTGAGATTGTTGAAGGTCCCTCCGACCTGATTGCCTCGCCACTTGGCTGGCATATGTACCATCCCACCCACTCACCGTGCAAGCGCACACCCTGA	MLGWCPWLLIGFKNFTPTSDLIPSHSEHPAIQTAHIEEFKSLPRSFGSLGSDPPQSKSQSDLPVLSKGATDEQRTTSYRVFPWSVNDPTLGKREIVEGPSDLIASPLGWHMYHPTHSPCKRTP		PASA pass
HSGS210|asmbl_10200|m.725	asmbl_10200	m.725	64	1022-1216(+)	complete	no hit					no hit						PGT21_A	1352							1	3.97828	9.64364	2.42407	0.028661	ATGGGGTTCGAGCGACAGATAGCCAAGACTATAATGGCTGGAGCTGATGGAAAATCTCATACAGCTGACGGCCGCAATAGACGCGTTGGAATGGTGCCGAGCCTTGGCGTGATGGCGATCTTGAGGCCGGGCTCGTTATCCTGCGACTCTTCTCTGCTCACACGCGTTTGGATGGCCATCAAACAATCACCATAG	MGFERQIAKTIMAGADGKSHTADGRNRRVGMVPSLGVMAILRPGSLSCDSSLLTRVWMAIKQSP		PASA pass
HSGS210|asmbl_10202|m.730	asmbl_10202	m.730	127	1-384(+)	5prime_partial	PGTG_07057T0	2e-79	529	99.22	128	PGTG_07057T0	1e-78	529	99.22	128		PGT21_A	1352						N	1	1.47471	1.49088	1.01097	0.995791	GCAAACTCAACCATCAAGATCTCAAAACAAAAACGTTGTCGCGAGCCAACTTTGACCGGTGCCGACTCTCGCCCTCCTCAACTTTCAGTGCGTAACGTTTCTCCACCGAGAGCGCTGGCCCCGAAGAGTCGAAAATTACCGCCCATTCCATCAACCCATGTAGCTGCAAGTTCCAGCCGACATCAGTCTCGCGGAACCCATAAAAGTAGATCATCGACCACGGCTTCTTCCTCAAGACAGAAAAGAATTAAAGAAAGGAGCCTGTCAGGATCCAAAAAAGTGAAGATTGACTCAGCCAAACCTGCCAGTGAAGTCTATCCTGGTGGCTTCGTTGGTCGTTCACCCACTAAAAAACTACGCCGAAAGGCATCACCGGAATACTAA	ANSTIKISKQKRCREPTLTGADSRPPQLSVRNVSPPRALAPKSRKLPPIPSTHVAASSSRHQSRGTHKSRSSTTASSSRQKRIKERSLSGSKKVKIDSAKPASEVYPGGFVGRSPTKKLRRKASPEY	5prime partial or internal	PASA pass
HSGS210|asmbl_1021|m.745	asmbl_1021	m.745	93	2-280(+)	internal	PGTG_17387T0	3e-30	608	78.08	73	PGTG_17387T0	1e-29	608	78.08	73		PGT21_B	102152						N	0	11.0727	2.04366	-5.41805	7.58681e-05	GCACCACCACCACCACAAGACAAAATGAGCAGCCAGAAACAGCATCAACAGGAGTCTGATCATCATCATCAAGAAGCACACATCTCAGAAACCGACCTGGATATCCTCAGAAAGCTCTCGATCTCAAATGGCGGGTTCTCTCAACCGGGTCTATTACTTGATCGACTCCACGAACTGACTATGAACGAGAAGACTCAGACGGACCTCCTAAGATCTCCCTCTACACAGTTGCTTCGAATACTCCATCCTGACACATCTCATCGCAAATTGATTTGGTCT	APPPPQDKMSSQKQHQQESDHHHQEAHISETDLDILRKLSISNGGFSQPGLLLDRLHELTMNEKTQTDLLRSPSTQLLRILHPDTSHRKLIWS	5prime partial or internal	PASA pass
HSGS210|asmbl_10212|m.756	asmbl_10212	m.756	457	63-1436(+)	complete	PGTG_21322T0	0	457	99.56	457	PGTG_21322T0	0	457	99.56	457		PGT21_A	1352					ExpAA=44.72|PredHel=2|Topology=o61-83i103-125o	N	6	45.8662	87.8957	1.91635	2.80962e-09	ATGGGCACTCCCAACAAACCAAGCAACCAATCCATCTCTTCCTCTGCCTCCTCCTCTTCCCCCTCTCATCCATTCCCTCGTTCTTCTTCTTCTTCCTCCTCCTCTTCCTCCTCTTCTCCTCAACTGGACAACCCAACCAACAGCCTATCATCCTCCTCCTCCTCCTCCTCCTCCTCCTCGTTCCTCCACACCTCCTCCTTCATCTTCTTCGTCCTCCTCAGTCTCGCCATCGCCTGTCTCTGCGTGTATGATATCATCAGACAGACTACCTCTGGCCTCAGATCTTCTACCATCCAACTCACCTCCATCGCACTCGGCTCCTGTCTCTTGGTCCTCGTCGTCTCCTTCTTCACATCCATCTCTCGATACCTCACCGTCAAACACACACTCACTCTCATC…	MGTPNKPSNQSISSSASSSSPSHPFPRSSSSSSSSSSSSPQLDNPTNSLSSSSSSSSSSSFLHTSSFIFFVLLSLAIACLCVYDIIRQTTSGLRSSTIQLTSIALGSCLLVLVVSFFTSISRYLTVKHTLTLIPKPYIPISQVDLPNPIFQTINQEYGRIAIITYLASTPDNPHQPPPQERVGLAGWGKPGTIHHGKRFADQILKDFKTLEHALDGLLPIQPIPSIPTRQSSTIDGPLTRYLHILNPSSPTQPTPILLTPAQKHILNRYALLIQKSLAPSSIVTESDYQVACKCLVILVDQIQLSRSPDWPNPDGYGPKGHPLYQGIRFKDAIIETAIKLEQSLAQKLLAQSVKPSKTASLTPPSTMQTSRPGSGMRTTTITGTMNGKEAIENLVKKLF…		PASA pass
HSGS210|asmbl_10213|m.763	asmbl_10213	m.763	398	66-1262(+)	complete	PGTG_21323T0	8.4e-229	398	98.99	394	PGTG_21323T0	8.4e-229	398	98.99	394	PF03029.12|ATP_bind_1	PGT21_A	1352						N	4	68.11	50.38	-1.35	0.01365	ATGGCATCACCAACCCAGACGGCCACGAATCAATCGAAGGGAAAGATGAAATCAGAGCAAGAGGGAGCCGCCAACGACAAGAACCAACCCCCACCGGTGTGCATTATCTGTATCGGGATGGCTGGGAGTGGGAAGACGACGTTCGTACAAAGGTTGAATTCGTACCTTCACTCGATCAAAAAACCTCCATATATCTTGAACCTCGATCCAGCCGTGAGTAGCTTGCCATTCCAGCCGAATATCGATATCCGGGATACGGTGAATTATAAACAGGTCATGAAACAGTACAACCTTGGTCCGAACGGTGGGATCTTGACTTCGTTGAATCTGTTTACGACCAAGTTTGATCAAGTCTTGAGTTATGTCGAAAAGCGATCATCATCGACCGATTTTGTTCTG…	MASPTQTATNQSKGKMKSEQEGAANDKNQPPPVCIICIGMAGSGKTTFVQRLNSYLHSIKKPPYILNLDPAVSSLPFQPNIDIRDTVNYKQVMKQYNLGPNGGILTSLNLFTTKFDQVLSYVEKRSSSTDFVLIDTPGQIEIFTWSASGAIITDAIASSLPTVVAYIIDTPRTTAPATFMSNMLYACSILYKTRLPFLLVFNKTDVQAHDFALEWMEDFESFQQALVAQNQSNESEGGSGYMSSLMNSMSLVLDEFYKNLRAVGCSAMTGFGMKEFFEAVDEARQEYENDYRPELVRRQEERERLKEEKKNESLEKLVKDLKLSSDSSAMAASKSKKNTEAKDPTELRADELSEWEEADGRTLDKQDVSEAAMPEPTKRLNSMGLESDGGGGQWPAPR		PASA pass
HSGS210|asmbl_10214|m.766	asmbl_10214	m.766	293	141-1022(+)	complete	PGTG_07060T0	0	293	100	293	PGTG_07060T0	0	293	100	293	PF00227.21|Proteasome	PGT21_A	1352						N	6	623.417	349.079	-1.78589	0.00964826	ATGACCGTAGTGGATATCGAGCCAAACTCGAATGGCTTTGACTTCTCAAATCATTTGAGGAATTCTCATCTTACCTCCGCCTCTGGCCCGTCCAAGCTCTCGCTTCCCAAGGCCACCAGCACCGGAACGACGATCGTAGGCTTGGTTTGGGAGGGTGGGATTTGTCTTGGTGCTGATACGAGAGCCACTGAAGGTCCTATCGTCGCCGACAAGAATTGTGAAAAGATCCATTTCATTTCCGACAACATCAGATGTTGTGGTGCTGGTACTGCAGCAGACACCGAATTCGTCACAGCAATGATCTCCAGCAACATTCAGTTGCATGCGCTCTCAACCGGGCGCCAACCTAGAGTCGTAACGGCAATGACAATGCTCAAGCAGCATCTCTACAAATATCAA…	MTVVDIEPNSNGFDFSNHLRNSHLTSASGPSKLSLPKATSTGTTIVGLVWEGGICLGADTRATEGPIVADKNCEKIHFISDNIRCCGAGTAADTEFVTAMISSNIQLHALSTGRQPRVVTAMTMLKQHLYKYQGHVGAALVIGGVDPTGPHLFTVAPHGSTDKLPYVTMGSGSLAAMAVFETKWKPKMARQEAIDLVVQAIYAGIFNDLGSGSNCDVCVIEASGTEMLRNYAMPNERVAKELNYTMRRGTTAWIKQDIKKLIVSESVTRIGGGVVEGGPGTGAGAAEGMELDK		PASA pass
HSGS210|asmbl_10215|m.770	asmbl_10215	m.770	599	126-1925(+)	complete	PGTG_07061T0	0	599	99	593	PGTG_07061T0	0	599	99	593		PGT21_A	1352					ExpAA=21.06|PredHel=1|Topology=o572-594i	N	6	40.7	63.48	1.56	0.28617	ATGAGCAGGACTCATGCCCAACTCACCTGGATTGATAACCGACCTTATCTTCAAGACACCGGTTCCACTCATGGCACTTGGTACCAGCCAAACCGCGTCTTCGTTGCTGACCCAAAAGGACGCAAGATTCGCCATGTGTCTCATGCGGCATGGGAAAAGATCCCAAAATCACTTCCCTTACAGGAAGGTATGAACATCCGATTCGGTAGGGCGATCACCAATCCTTCAAACGGTACTCGTCACACTCCATTGGAAGTCAAGGTTCGATTCCACAGACCAGTCCAGCCTTTCAAATCCGGTACCTACGGCTTGAAGGACTCGCACCTCAACTCATCGGATGACAGCAGTGACGAGGATCGATCGATCAAGACTCGGGATGATACCGTCGACTGCGCTGGT…	MSRTHAQLTWIDNRPYLQDTGSTHGTWYQPNRVFVADPKGRKIRHVSHAAWEKIPKSLPLQEGMNIRFGRAITNPSNGTRHTPLEVKVRFHRPVQPFKSGTYGLKDSHLNSSDDSSDEDRSIKTRDDTVDCAGLSAISKDRPPEGLSDQRHSSAQSDSKSELTDVGRNINPPDSTVTVGHVARFFAPQEGRKVPEAVDQSLFSNSPSNSTRSSDENPSPMFDTSISPTRPNVNSTGPGPKQSDTCLQQLSSVASHPAKTKESGFFLDVESIDEEKGQRSSKVEEGNRDVDLQSTYGAKEVHSDLEQDHGHVGQEHSSAEEGHSNAEEEHSEVEEEDSGIANDSKDPEGEAASQLNAQQKRQVEPKGPHTHNQNEAVQTDAHEDSEASVESIQVSGNEDS…		PASA pass
HSGS210|asmbl_10216|m.778	asmbl_10216	m.778	74	2-226(+)	5prime_partial	PGTG_00542T0	2e-44	202	97.18	71	PGTG_00542T0	8e-44	202	97.18	71		PGT21_A	1352						N	1	78.3842	164.698	2.10116	1.33797e-11	CATCCCGACTGCCGTCAACCCCGTCCAAGCTTGACGACCGACTCCTCCACCGTTTTTTTGGGAGGCATTGAATCTACTGGTAGCCTCGCCGAAACCTTGCCCAGACAGGCCTACCTTGTATCTTTGTTTCAAGATACCAACTTGGCCGCAATTCACGCCAAGCGTGTGACGATCCAGCCCAAGGATATCCAACTTGCTCGTCGCCTCCAAGGTGAACGATCATAA	HPDCRQPRPSLTTDSSTVFLGGIESTGSLAETLPRQAYLVSLFQDTNLAAIHAKRVTIQPKDIQLARRLQGERS	5prime partial or internal	PASA pass
HSGS210|asmbl_10222|m.787	asmbl_10222	m.787	78	2-235(-)	internal	PGTG_07057T0	1e-41	529	97.4	77	PGTG_07057T0	4e-41	529	97.4	77		PGT21_A	1352						N	0	1.29048	1.47784	1.14519	0.90134	TTCGCAGTGGCTCCGATTGCCGAACCTATTCCAGAGCCAGCAACTGTTAACCCTCCGGTCGCCCCGATGAGCAGCCCTGCTAGCTTGACCGTCAGCTCCTTCAAATCTGCTGCCACTGCAACCTCTCTTTCATCCATCCCAACCCCATCAGGTACTTCCATCAGGCCAATGCAAGTCGGCAAACCGTCAAACCAACATAGCTCGACTGTTGCAATAATGGTCAGCTTGACGATT	FAVAPIAEPIPEPATVNPPVAPMSSPASLTVSSFKSAATATSLSSIPTPSGTSIRPMQVGKPSNQHSSTVAIMVSLTI	5prime partial or internal	PASA pass
HSGS210|asmbl_10223|m.788	asmbl_10223	m.788	105	1-315(+)	internal	PGTG_07057T0	1e-71	529	100	105	PGTG_07057T0	6e-71	529	100	105		PGT21_A	1352						N	0	1.51415	1.08696	-1.39301	0.754407	GTAGTGGCTGTCTTTGGGATAGTCTTTCTCTCTGGATACCTGACCAGCAAAAGTTTCAGAACATGGAAGGAGAAACGTTGGTCACGTTACCCAGAAAACCAATGGAAGGTATCACAAGGAAGACCGATTCCATCGATCGCTGAAGGATCTCAGAGGGAATCGACCGCCGGCTTGATAGCTGATGGGAAGCCCGAGATGCTCGAACGCGGCAATCAAAGAAAGAGTCGGATACAAAGTTTCTTTCACTTCGGCAGAGGCGGCTCCTTTGCGGGTCCAGTCGAGCAGATGGATGAGGAACGAGGCTGGTTATGGGGG	VVAVFGIVFLSGYLTSKSFRTWKEKRWSRYPENQWKVSQGRPIPSIAEGSQRESTAGLIADGKPEMLERGNQRKSRIQSFFHFGRGGSFAGPVEQMDEERGWLWG	5prime partial or internal	PASA pass
HSGS210|asmbl_10226|m.790	asmbl_10226	m.790	99	116-415(-)	complete	no hit					no hit						PGT21_A	1352							2	1	1.62159	1.62159	0.634977	ATGAGGAAACCTGCTCCCAACATGATTCCTCTGGAGCTCCAAGATAAAACACCAGAAAATTACCCACATGTGGGAAATGATCAAGTCCCTCAAATCCAATCACATTCCACAGAAATCCATTGTTGCTTTCCTTATGATCAACACCAAGATGAAATGTTCTGGTTAATTGCTGGTTTGACTTCATTCAATTCATGGTTGGTCATCACTGGCAATAGGTGGTTTTTGGTGTTGGGAATCAATCAGTCTTGGGACTCAGATACTTTGAGACTAGCAAGCATGTTCCCATATGAAAAAGACTAA	MRKPAPNMIPLELQDKTPENYPHVGNDQVPQIQSHSTEIHCCFPYDQHQDEMFWLIAGLTSFNSWLVITGNRWFLVLGINQSWDSDTLRLASMFPYEKD		PASA pass
HSGS210|asmbl_1023|m.794	asmbl_1023	m.794	60	263-442(+)	3prime_partial	no hit					no hit						PGT21_B	10217							0	1	1.81655	1.81655	0.536296	ATGAGCCACTCATCAACCATCATCAACAAAATTGGTATTAATAACACTCTGAAACTTAAACAAACTTCATCAACAACAACAACAAAAAACAAAAAAAACAAGAGAACAAGAGAACAAGAGGGAAAGCAAAAAAAAAAACATGGAACACAAATGAAAAGCCGTTTTTTGGGGGAGAATCAC	MSHSSTIINKIGINNTLKLKQTSSTTTTKNKKNKRTREQEGKQKKKHGTQMKSRFLGENH		PASA pass
HSGS210|asmbl_10230|m.795	asmbl_10230	m.795	75	1-225(+)	internal	PGTG_09451T0	1e-33	497	70.27	74	PGTG_09451T0	6e-33	497	70.27	74		PGT21_B	135295						N	1	1	1.70591	1.70591	0.591603	GCTGCTGATGCACATACGGCTCCGGAAGCCGCTGCCTTGATGGGCCCCGAGTTGGTCGTTCCGAACCAGCCAAACGCCGCCGGCAGAGCCATGACGATGGAAGAATTCCTTGATCACTGCAACTTTCAACCCTCCAATATGGTCCCCAGAGGCCTCATTCAGCTGAACCATATAGCGCACTGGACCTCGTTCCTAACTCTGACCCACCGAGACCTTGTCCTCTTG	AADAHTAPEAAALMGPELVVPNQPNAAGRAMTMEEFLDHCNFQPSNMVPRGLIQLNHIAHWTSFLTLTHRDLVLL	5prime partial or internal	PASA pass
HSGS210|asmbl_10239|m.804	asmbl_10239	m.804	60	2-184(+)	5prime_partial	PGTG_07066T0	5e-35	491	100	61	CQM_06184T0	2e-34	493	100	61		PGT21_A	1353						N	0	1	1.40842	1.40842	0.756036	CTTAGTAAACGGGAAATGGAAGAGCTCGCGGAGAAGTTGAAAATACCCACGAGTCAATTGCGGACATGGTTTGGGAATAGGAGATCGAAGCTCAAAGCTGCTGCCAGGCAGAAGGCAAAGATGGAGGCGGGAATGGGGCACTTGACTGACGCCGAGCTGAGAAGTCTCAACAAAAGGAGCTAA	LSKREMEELAEKLKIPTSQLRTWFGNRRSKLKAAARQKAKMEAGMGHLTDAELRSLNKRS	5prime partial or internal	PASA pass
HSGS210|asmbl_1024|m.805	asmbl_1024	m.805	437	3-1313(-)	3prime_partial	PGTG_09553T0	0.029	511	85.71	18	CQM_08970T0	9.2e-48	311	69.29	97		PGT21_B	10218						N	7	1.35	4.97	3.68	0.13691	ATGCCAGTCCAACGATCCCCTACCAGCATCACCACCAGATCTGCAGCTCAGCGACAACGATCCAACAGTGGTCATGACGGAACCCCCTCCTCCGACGAGGGAGCAGATGCTACGATGCTCCCAACTCCAGCACCTGACCACCACAATCCTAACCCAACGACGGTACACTTCACCGATCAACGTCGAGGTCAAGCGGCTTTGATCAGGGATGCTGTGGCTCGTTTTGGCGCAAACGACATCTTGGCACCTGATGGATCAAATTTACGTGTTTGGCTCAGAGAACTCCGCGAAATTGCCTTCAGTTTCTTGGACAACTCCGAATTCTACGACCACGACAACTCTCATGACCAGCTGGAACGAGTTGCTAGAAGCATTCTACTCGGATCAGTTGACAGATCA…	MPVQRSPTSITTRSAAQRQRSNSGHDGTPSSDEGADATMLPTPAPDHHNPNPTTVHFTDQRRGQAALIRDAVARFGANDILAPDGSNLRVWLRELREIAFSFLDNSEFYDHDNSHDQLERVARSILLGSVDRSIRFELYDFPTSFAMINQLRLRFRTISRSAQLNRWSNLHRITCNTDSNISEISLTLRNAYADFIDSGINLTRDNVLGLLLQSSIPHGTDLRNEFDHRVDGVLSLNRDRPLSFDKLIEILSVCQTRVIARAEERQLPNLPSVYSANLNGPAREASVESHPGNVYALAGRPMMNRAPRTRTCFRCGSTSHQIAQCTVPEQNMQPKNPARPSVPQNQSNQFQAHYPIITPPIGYPTGPYHRPMQPPQQQLRPADSYRPEYANKPGVKPSA…		PASA pass
HSGS210|asmbl_10240|m.808	asmbl_10240	m.808	273	279-1100(+)	complete	PGTG_07070T0	0	273	100	273	PGTG_07070T0	0	273	100	273		PGT21_A	1353			Yes	20		Y	0	2622.05	3.46437	-756.862	1.1312e-23	ATGCGTGTATCCTATTCCTTGGTTTCTACCGTCATTTTACTTGCGGGCCAATCTCAGTCTGCCCCGATCCTCGGCCTGGATGGCGGGCTGCTGAGCACCAACCTCCAGCCCCTCAGCGGCCTGACACACACCATCAAGGGTGTTCCTGTCGCGGGTCAATTGACCAACGGTCTACTCGGAGAATTCAAGGATGGCGCCAGCGCTGGATTGCTCACGACTGACGGTCCAGACGGAGGTTCCAAACTTGCTGAGGTGCTCGAAGTCTCAAAACCTGACAGTTTGGTCGAAGGCTCCAAATCTGGCGACTTATTAACCCTCTCTGGATACAACGGTAGAGATTCCCTCCTTGAGACGCATGGCTTGTTTGGAAAATCGCCACTCAAGAAGCGCTTTAGCTTA…	MRVSYSLVSTVILLAGQSQSAPILGLDGGLLSTNLQPLSGLTHTIKGVPVAGQLTNGLLGEFKDGASAGLLTTDGPDGGSKLAEVLEVSKPDSLVEGSKSGDLLTLSGYNGRDSLLETHGLFGKSPLKKRFSLPLIGEVGVFDGFTTKAKSMASDLGSKLSGILRRRSTLPSLPSPTSALGNMPFVGYIPGMPSLPAMSTLPFVRSIPGLGLVPGLGSTTAASGLGATANNIASAHRTATEAALDGPMNSINSAFLGTWGGFSKAPTAVDSFF	Signal peptide without any transmembrane domain	PASA pass
HSGS210|asmbl_10241|m.812	asmbl_10241	m.812	283	305-1156(+)	complete	PGTG_07071T0	0	283	99.3	283	PGTG_07071T0	0	283	99.3	283		PGT21_A	1353			Yes	20		Y	1	2734.17	5.17502	-528.341	1.42728e-54	ATGCGTGTATCCTGCTCCTTGGTTTCTACCGTCATCTTACTTGCGGGCCAATCTCAGTCTGCCCCGATCCTTGGCCTAGATGGCGGGCTTTTGAGCACCAACCTCCAGCTCCTCGGCGGCCTGACACACACCATTGAGGGGGTTCCGGTCGCGGGTCAACTGACCAACGGTTTACTCGGAGTATCCAACGATGGCACTAGCGCTGGACTGCTCACGACTGACGGTCCAGACGGAGGTTCCAAACTTGCTGAGGTGCTCGAAGCCTCAAAACCTGACAGTTTGGTCGAAGGCTCTAAATCTGGCGAATCATCAACCATTCCTGGAAAGGATGGCAGCGACTCACTGCTTGACACACATGGCTTGTCGGGAGAATCGTCACTCAACAAGCGCTTTAGCCTA…	MRVSCSLVSTVILLAGQSQSAPILGLDGGLLSTNLQLLGGLTHTIEGVPVAGQLTNGLLGVSNDGTSAGLLTTDGPDGGSKLAEVLEASKPDSLVEGSKSGESSTIPGKDGSDSLLDTHGLSGESSLNKRFSLPLIGEVGVFDGFTTKAKFMASDLGSKLNGILRRRTAQSSSPSAISALRNMPFIGYMPGAPNLPAISTLPFVRSAPGLALIPGLGTTSAASGIGSAVDSIASAHRNATEAVLDGPMNGINTSINSAFIGIMSGVGNAPTSVDSFLEKDTHT	Signal peptide without any transmembrane domain	PASA pass
HSGS210|asmbl_10243|m.821	asmbl_10243	m.821	107	119-442(+)	complete	PGTG_21712T0	1.7e-23	83	72.73	57	PGTG_21172T0	8.5e-21	83	63.41	52		PGT21_A	1353						N	1	5.79	17.52	3.03	0.00012	ATGCCAGGCTGTTGGAATCCAAACCTAGCAGATAGAGACCGAACCCCAAAAAGGGCTAGAACCCAACAGACAGAGCACGCAGCTGTGATTGATCATAATCCATTCGCCAACGCGAAAGAACCTGAAGATCCCACCTGGCAAAACAGGAGCTTGATCGATCGGCTTTCATCCCCCATCGCTCCAATACTGTCCAACAAGAATTTACCAAGCGAACCTACCGACAAAACAACAATCACCGAATACTCTAACAACCAGAGCATTAAACAATACCTCGTAACAAACGAAGAAGCTCACAATACCGTTCAACAACGAGCTCTAGGCTAA	MPGCWNPNLADRDRTPKRARTQQTEHAAVIDHNPFANAKEPEDPTWQNRSLIDRLSSPIAPILSNKNLPSEPTDKTTITEYSNNQSIKQYLVTNEEAHNTVQQRALG		PASA pass
HSGS210|asmbl_10244|m.823	asmbl_10244	m.823	281	336-1181(+)	complete	PGTG_07072T0	0	281	100	281	PGTG_07072T0	0	281	100	281		PGT21_A	1353			Yes	20		Y	1	1810.64	3.83631	-471.974	1.45323e-124	ATGCATGTATCCTGTTCCGTGATTTCTGCCGCCATTTTACTTGCGGGCCAATCTCAGTCTGCCCCGATCCTCGGCCTGGATGACGGTCTTTTGAGCACCAATCTCCAGCTCCTCGGCGGCCTGACACACACCATTGAGGGGGTTCCTGTCGCGGGTCAATTGACCAACGGTCTACTCGGAGTATCCAACGATGGCACTAGCGCTGGACTGCTCACCACGCACGGTCCAGATGGAGGTTCCAAGCTTGCTGAGGTGCTTGAAGCCTCAAAACCTGACAGCTTGGTCGAAGGCTCCAAATCTGGCGGACTATTAACCGTTTCTGGAAAGGATGGCAGCGACTCACTGCTTGACACACATGGCTTGTTCGGAAAATCAACACTCAGGAAGCGCTTTAGCCTA…	MHVSCSVISAAILLAGQSQSAPILGLDDGLLSTNLQLLGGLTHTIEGVPVAGQLTNGLLGVSNDGTSAGLLTTHGPDGGSKLAEVLEASKPDSLVEGSKSGGLLTVSGKDGSDSLLDTHGLFGKSTLRKRFSLPLIGEVAVFDGFTTKAKSMASDLGSKLSGILRKRSTQPLPSPTSLLSNLPVVGYIPGMPALPAISSLPVVRNIPGLALIPGLGTTSAASGIGAAVNSIASVHRSATEAALDAPMNTINTGINSAFLGAVGAVSGAPAAVDSLLNKPKA	Signal peptide without any transmembrane domain	PASA pass
HSGS210|asmbl_10246|m.827	asmbl_10246	m.827	931	49-2844(+)	complete	PGTG_07073T0	0	931	99.57	927	PGTG_07073T0	0	931	99.57	927	PF02128.10|Peptidase_M36	PGT21_A	1353			Yes	22		Y	7	64.37	140.74	2.19	0.07927	ATGCTCGCCACCAACAGCATCCTAGTCCTGCTTGCATTGCTCGCATCATCCCCACCCATACTGACGCAGTCTCAGGACTCCTTGCCACCCAGCTCACCTCGCAAATCGATCAACTATGGACCTGAGCTGTCGACTCACTCCATCAAAACCTCCGTTTACTCCAACCACAACAACGATCCCAACAGCGAACACTCTCAAGCTAGCTTGATTCGTTTCAATACTGCCTCTGCTAGCTCCTTCTCGCCCATCAAACACACCTACCACCACGCTCATCCATCCTCACTCAAACAACTCGGAGTCAAGATCGCCACCGAGTTTCTCCACCATCTCCACCCTTCAACCAGTCTCGACTTCCAACTCACCTCTGCCCATATCTCCAAACACACCAACGTGCTACAT…	MLATNSILVLLALLASSPPILTQSQDSLPPSSPRKSINYGPELSTHSIKTSVYSNHNNDPNSEHSQASLIRFNTASASSFSPIKHTYHHAHPSSLKQLGVKIATEFLHHLHPSTSLDFQLTSAHISKHTNVLHVYFVQTIPLGDLDHHLKVHNAVANLNVDLDPRSPKFGHILSHSDSFHPILDHPSPTHAINFLNTFGNQDDSRCTQLKNQFDRVLRSLSSSHQLLNQQVMGLFSTQSSQDSTGDEKKLLTDFSEEELRLIAECEVSNGVKEPIRSEIVDPRVALVSFLTLAADPETENHLRSRSLEDLIESIDIIKKTPSSSFLATSDSGEGPSRDPPTFELFNVPGALGPDSLDGVSSTKATSAELAWLSVDEQSDHSQSGKRELKMVWRFEYRSN…	Signal peptide without any transmembrane domain	PASA pass
HSGS210|asmbl_10246|m.834	asmbl_10246	m.834	80	3267-3509(+)	complete	no hit					no hit						PGT21_A	1353							4	5.09015	1	-5.09015	0.0118604	ATGCCAAAAGAGTTGGCTTTGCAGGCTACCTCGCGTCCTGAGAACCTGGGCTGTTGTGTGAAATCAGGAGACTTGAACAAGCTCAAGTCTAACGACCTGAAGATTGCAAGGAGCCAATCATTTCTTGCCTCCTGCTCAACAGCGATACATGCTGCTGTGCTACCGGGTGCGGAGAGATTTGGTTGTGAACAAGCCAAATGGCAAGGACACCATCTCGGGTCTCAAAGCCAGCTCCTTCGTTAA	MPKELALQATSRPENLGCCVKSGDLNKLKSNDLKIARSQSFLASCSTAIHAAVLPGAERFGCEQAKWQGHHLGSQSQLLR		PASA pass
HSGS210|asmbl_10247|m.838	asmbl_10247	m.838	737	260-2473(+)	complete	PGTG_07068T0	0	737	99.46	737	PGTG_07068T0	0	737	99.46	737	PF04825.8|Rad21_Rec8_N	PGT21_A	1353						N	4	45.7519	25.71	-1.77954	0.000180381	ATGTTTTTTTCTTCCGAGATGCTCTCCAAGCGAGGGCCACTGGCTAAGGTTTGGCTGGCTGCCCATGTAGAACGCAAAGTCTCAAAAGCACAAACCCTTCAAACCTCCATCCCAAGCACTGTCACCGTCATCCTCGAGCCTGCTTCTACGATGGTCTCTGCTCCTCCCTTGGCCCTTCGTCTCTCTGGCCAACTGTTACTCGGAATAGCCCGAATCTACAGCAAGCAAGCCAAATATCTTCTTGAGGACTGTAGCGAAGCTTCGGATAAGATCCGCTCCGCCTTTCGTTCAGAAACCATTCAGTCCATGATCGATGAACCGGCTGGGGAAGACCATCTCATCTTACCAGCTCAACCTAATGTCACCGGGCGTGATGCGATCAATCTCAGAAGTGCTGCC…	MFFSSEMLSKRGPLAKVWLAAHVERKVSKAQTLQTSIPSTVTVILEPASTMVSAPPLALRLSGQLLLGIARIYSKQAKYLLEDCSEASDKIRSAFRSETIQSMIDEPAGEDHLILPAQPNVTGRDAINLRSAANRDLFDFELEFGEGFGYGFGDGWEDVNQANGTNDIVPIVSTSRSRIDGNLADITLTEHQSFMLGGDQSEERLDDLRSDDMNLMADADPLDLGLVSATEGLDSEARAHRRNRQTRNGSTIEEEGQLADETMEMEVGRDAPGTADRRSARDSLLPEQLGDLSVDKSYDVPSGMGDTSFDLGGPAPDFEPTGLDVEPGVDLNQDTGIQDITMADGQQDLGAGDGQMTPRATTPVPNPMLDQLDVTPRTSHHLAPHLTSPAVGAEGDDQQ…		PASA pass
HSGS210|asmbl_10247|m.839	asmbl_10247	m.839	175	3416-3943(-)	complete	PGTG_07067T0	7e-83	462	99.2	125	PGTG_07067T0	3e-82	462	99.2	125	PF03223.10|V-ATPase_C	PGT21_A	1353						N	3	1.129	1.63816	1.45098	0.711629	ATGATGAAAGTGAAATCGAGAAAAGTCGCACTCAACAAAAAGAATATGAACAACACGAGAAAGAACTCTGGGTACGCTATTCATTCCTATGACCCTTTTGATTTTCCTGATGTTTCTAATGCTAATGTACTCTCTTTGTGTGTGTGCTACGGTCTGCAGTCGGAGCTACTACGACTATCTCGAATCAATTTTTCCGAGACTTTTCAAGTGATCGTCCATCTAAAAGTGATTCAAACTTATATCGAGTCCCTCCTAAGATATGGATTACCGGCACATTACTGTACTATCGTCATCAAGCCTGAACCGAAGAACCTCAAGAAAATCCTTCACCAACTGAGCTCCTTTTATAATTCACTTGAATCTAATACGAATGGCTCGACAAAAAATCAGAAGACCAAG…	MMKVKSRKVALNKKNMNNTRKNSGYAIHSYDPFDFPDVSNANVLSLCVCYGLQSELLRLSRINFSETFQVIVHLKVIQTYIESLLRYGLPAHYCTIVIKPEPKNLKKILHQLSSFYNSLESNTNGSTKNQKTKLDKHVNDQDELVGGEYASVLEKEVFDFVLFEIFDPKRNSKDH		PASA pass
HSGS210|asmbl_10247|m.841	asmbl_10247	m.841	94	3852-4136(-)	complete	PGTG_07067T0	8e-55	462	98.84	86	PGTG_07067T0	4e-54	462	98.84	86	PF03223.10|V-ATPase_C	PGT21_A	1353						N	1	2.23949	1.66938	-1.34151	0.730289	ATGTTCAGTAACCACGTGAAAGAATGGAACAATTCGTATGAAAGGCTAACACCACTAGTCGTACCAAGATCTTCGACGAAGATCGCACAGGATGAAGATTATACACTTTTCAATGTGACGGTATTCAAGAAGATCAAGGAAGAATATTCACAAAAATGTCGCGAGAAGAAATTCATCGTCCGAGATTTTGTGTATGATGAAAGTGAAATCGAGAAAAGTCGCACTCAACAAAAAGAATATGAACAACACGAGAAAGAACTCTGGGTACGCTATTCATTCCTATGA	MFSNHVKEWNNSYERLTPLVVPRSSTKIAQDEDYTLFNVTVFKKIKEEYSQKCREKKFIVRDFVYDESEIEKSRTQQKEYEQHEKELWVRYSFL		PASA pass
HSGS210|asmbl_10247|m.849	asmbl_10247	m.849	59	2-178(-)	3prime_partial	no hit					no hit						PGT21_A	1353							0					ATGATGTCTGAGTTTGTATCTGATGGTTGGTTGGTCGTGGGTATTGGCGTTGGTGTTGAGCTGCCAACTGATGGTCAACAGCCAACCAGTCGACTCCGAACACAGTCACCTGGAGGCTCGAGCGCGGCGCACGACACAAAGAGACGCGCCAAACTTGCAGACAAACGCGCGCTCGCA	MMSEFVSDGWLVVGIGVGVELPTDGQQPTSRLRTQSPGGSSAAHDTKRRAKLADKRALA		PASA pass
HSGS210|asmbl_10248|m.850	asmbl_10248	m.850	220	183-845(+)	complete	PGTG_07065T0	8e-164	220	100	220	PGTG_07065T0	4e-163	220	100	220	PF01105.19|EMP24_GP25L	PGT21_A	1353			Yes	29	ExpAA=25.50|PredHel=1|Topology=i185-207o	Y	3	181.67	123.192	-1.47469	0.0987864	ATGGCGCGCACACACTCCATCTCGACTTACGTCTCATGCGTCTTGCTGGTCCTTATTTCGTCTCTCGGTCGGCCCGCAGTTGAGGCCTCAGCACTTACCACGACCGTTGCTCCGGGAGAGAAACTTTGCTTCTATGCCTGGGTCGACAAGCCGAAGGAGAAGGTTGGGTTCTACTTTGCAGTGCAATCGGGTGGGTCGTTTGATATCGATTGGAGCGTAACAGATCCTAGTGATAAAATCGTGATCGAGGGAGAGAAGGAACGACAGGGCGACTTTGTATTCACTGCGCATGAGGTCGGAGAACACTCATTCTGTCTGAATAATGACATGTCATCCTTCAGCGAAAAGGTCGTCGACTTTGATATCATGATCGAAAGTGAACCCAGATCAAGTCCTCCG…	MARTHSISTYVSCVLLVLISSLGRPAVEASALTTTVAPGEKLCFYAWVDKPKEKVGFYFAVQSGGSFDIDWSVTDPSDKIVIEGEKERQGDFVFTAHEVGEHSFCLNNDMSSFSEKVVDFDIMIESEPRSSPPLKQTSLLEQASSLEESIYKLSGSLSNIQRTQKYFRTRENRNSATVKDTQNRIFYFNIGISLLLIGISFTQVWIVRKFFNSPGKYVRV	Signal Peptide with one or more nonoverlapping TM	PASA pass
HSGS210|asmbl_10250|m.861	asmbl_10250	m.861	460	2-1384(+)	5prime_partial	PGTG_07067T0	0	462	99.35	461	PGTG_07067T0	0	462	99.35	461	PF03223.10|V-ATPase_C	PGT21_A	1353						N	4	107.168	34.5183	-3.10467	4.786e-23	GTGACATTCCCAGTCGTCATCCACTGCTGTCTCCCAACCAAAGGCCTCCTTCAACCACCCACCATCTTCCTCACGAAGCTCTTGACCGCGAAAATCAAGCTACTCATGCCTAACCCGGACTCGTTTTGGATGGTGTCCTTCAGGCCAGACTCTGAAGAAACAGTATCAGAACTATCAGAAAAGCTAACTGGTATCACGACCATCAACGACTCAATCTCAGCTCCTTTCGCACATCTCGTCCTTCCGGAGTTCAAAGTCCCTCCGCTATCCACTCTGATCAATTTGTCCGAAAATCTATCCAAAACTGAGTCCTTAACCAACCAAACCCTCCAAAAAATCGTCGAAACTCTCAAACTGCTCGCGAATTCGAAGCCAGCAGCTTTTGCACGTAAGAAAACC…	VTFPVVIHCCLPTKGLLQPPTIFLTKLLTAKIKLLMPNPDSFWMVSFRPDSEETVSELSEKLTGITTINDSISAPFAHLVLPEFKVPPLSTLINLSENLSKTESLTNQTLQKIVETLKLLANSKPAAFARKKTNNSNSGGQAGEDDNLIMEDGRSYETYLFKNWEWNRGKYNRVENRTLEDLVEVLVKEVNLIDNSHKLKLASYNQAKAQASASLRKRTGNLSVKSLADVVTKENFVSTDSEFLETLLVAVPNNHVKEWNNSYERLTPLVVPRSSTKIAQDEDYTLFNVTVFKKIKEEYSQKCREKKFIVRDFVYDESEIEKSRTQQKEYEQHEKELWSELLRLSRINFSETFQVIVHLKVIQTYIESLLRYGLPAHYCTIVIKPEPKNLKKILHQLSS…	5prime partial or internal	PASA pass
HSGS210|asmbl_10250|m.863	asmbl_10250	m.863	331	3542-4537(-)	complete	PGTG_07068T0	0	737	100	302	PGTG_07068T0	0	737	100	302		PGT21_A	1353						N	2	1.2996	1	-1.2996	0.820453	ATGGTCTCTGCTCCTCCCTTGGCCCTTCGTCTCTCTGGCCAACTGTTACTCGGAATAGCCCGAATCTACAGCAAGCAAGCCAAATATCTTCTTGAGGACTGTAGCGAAGCTTCGGATAAGATCCGCTCCGCCTTTCGTTCAGAAACCATTCAGTCCATGATCGATGAACCGGCTGGGGAAGACCATCTCATCTTACCAGCTCAACCTAATGTCACCGGGCGTGATGCGATCAATCTCAGAAGTGCTGCCAACCGAGACTTGTTTGATTTTGAGCTCGAGTTTGGTGAAGGTTTCGGCTATGGCTTTGGAGACGGCTGGGAGGACGTCAATCAAGCGAATGGGACTAATGATATCGTTCCAATCGTCAGCACGAGTAGGTCGAGAATTGACGGTAATCTT…	MVSAPPLALRLSGQLLLGIARIYSKQAKYLLEDCSEASDKIRSAFRSETIQSMIDEPAGEDHLILPAQPNVTGRDAINLRSAANRDLFDFELEFGEGFGYGFGDGWEDVNQANGTNDIVPIVSTSRSRIDGNLADITLTEHQSFMLGGDQSEERLDDLRSDDMNLMADADPLDLGLVSATEGLDSEARAHRRNRQTRNGSTIEEEGQLADETMEMEVGRDAPGTADRRSARDSLLPEQLGDLSVDKSYDVPSGMGDTSFDLGGPAPDFEPTGLDVEPGVDLNQDTGIQDITMADGQQDLGAGGETCFIIYSASISSNSGESIDLTFPFILT		PASA pass
HSGS210|asmbl_10258|m.879	asmbl_10258	m.879	324	725-1699(+)	complete	PGTG_07078T0	0	324	99.08	324	PGTG_07078T0	0	324	99.08	324		PGT21_A	1354						N	0	34.2389	95.4316	2.78723	0	ATGCTCTCCTCAATCTCATCCTTCCGTCTGCTTCGGCTATCCTCAGCAACACTACCTCGGAGGAACTACTACTCAGTCCTAGCCCCATCCGAGCCCAGCCAACCCTCATCATCTGATCCCTCGCAAACTGAGACCGATCGTCAACAATCGAATTCGATCGAAGATTATGTCACCCAACTGGCTGGATCGAGCTCCTCAATCAGTTCACCCGTCCGCCCGCCTCAATCTACTAGCCAGGCTAAAGAACTCATCCATATCCCAGCAAATCCTGGCTGGGCTATGAGAGCCCATCCAGAGCTCTACGATCCACCAGTACTCAAACCAACCCATCGGATCCATGTTGCAACGCTGGTGATCGAAGCCTATAATCCAGAAAAGGAACAACTACCCCTCGTTGCC…	MLSSISSFRLLRLSSATLPRRNYYSVLAPSEPSQPSSSDPSQTETDRQQSNSIEDYVTQLAGSSSSISSPVRPPQSTSQAKELIHIPANPGWAMRAHPELYDPPVLKPTHRIHVATLVIEAYNPEKEQLPLVAGFALQAAYHLGIPVTRPAAMPIKTELHTVLRSGFVHKKSQENFWRLTHRRVIKAYDANEEVINRWINYLRTDAVRGTNVALKAQRFLYRPIGWGKDVDELARRELELEQLEKPKSTNGRKKSARARANISSSSTQAELTQAEAVKALAERLIKEELIPKAEAHEAMLASTGTKDGKKMAELQIKDSDNNNK		PASA pass
HSGS210|asmbl_10258|m.880	asmbl_10258	m.880	98	307-603(-)	complete	no hit					no hit						PGT21_A	1354							3	1.55906	1.15077	-1.3548	0.770362	ATGGATATTCCAAGTCACAATTTAACTTTTGATGAAGCGAAACCAGAAAAACAACAACAACCAGGATGGCATCGAAAAGCTTACATTCAAAACTCAGATCGCTGCTACCCAGGAGATGCCCTCACATCAGGACTGCTACGACGGCGGCGGCCACCAGGGGTACTACTCAAGCCAACTCACACTACCCACCCAGCTCAACCCAAATCAAACGACCATCAACATCATCCTATGTCCCATCCACTCGATCAAAAATGTCATTCACTCGACCAACACCATCTCAAATTGATCCTGTGCTAA	MDIPSHNLTFDEAKPEKQQQPGWHRKAYIQNSDRCYPGDALTSGLLRRRRPPGVLLKPTHTTHPAQPKSNDHQHHPMSHPLDQKCHSLDQHHLKLILC		PASA pass
HSGS210|asmbl_10259|m.886	asmbl_10259	m.886	252	159-917(+)	complete	PGTG_07079T0	0	252	100	252	PGTG_07079T0	0	252	100	252	PF01195.14|Pept_tRNA_hydro	PGT21_A	1354						N	1	28.8773	17.6106	-1.63976	0.0521214	ATGTCGCGTTTGAACGCGTTGGTCGTCGGCCTGGGCAACTACACCCATCCACTCACCCGTCATTCAATTTCCCAACTCACGCTTGAAAATATCCACAACCTTTTGAATCACCACCATCGGTATAACGTGAACTCCGTGGCATCAGCCTTTCCGTCCTCACCGAGTTCCCATGAAGAAGCACTATCTCGGCTACAATCAGTCCAGTCGGGCTCCGATCTATCTAATCACTTGAAACTCTCCAAGCCAAATTCAGCTTGGATAGCCAAACACGATTTCCAATCATTCAATGGGACAAGCCCTATCAACCTAACCCTGCACCTTCTCAAACCTCGAGCCGCAATGAACATCTCCGGTCCGATCGTCCAGTCTTATCACTCTCAGCTTTCCAAGTCTGGCCAT…	MSRLNALVVGLGNYTHPLTRHSISQLTLENIHNLLNHHHRYNVNSVASAFPSSPSSHEEALSRLQSVQSGSDLSNHLKLSKPNSAWIAKHDFQSFNGTSPINLTLHLLKPRAAMNISGPIVQSYHSQLSKSGHPTKLIIIHDELDLKPLVVRLKRPPQSSKHKGHNGLRSVFASLRAYSPQNLYTIGIGVGRDVSNPSKDPGDVGRWVLSPLTRPEIEACSWDVEDSPSSNPQHRGSVVLEAWKQILEIIRN		PASA pass
HSGS210|asmbl_10260|m.895	asmbl_10260	m.895	303	2-913(+)	complete	PGTG_07083T0	0	519	99.34	303	PGTG_07083T0	0	519	99.34	303		PGT21_A	1354						N	8	2.9135	1.25834	-2.31536	0.267818	ATGCTCAACCTACTCACACCTGAACTCGTCAGGGATCTCCCGCAATACTTGGTCAACTGTCAAACCCACGAGGGAGGTATGGGAGCAACTTCGATTTTGAATCCCCAAGAACAAATACAGTCGGGACTTTCCGGTAATCACACCGGTTCACCTATTGGAGAAGCACATGGAGGTTACACTTCTTGTGCTTTGGCCTCGTACTTCTTTCTTCAAGGATACCCTGGGCTTCCTAATACACGTAAATTTGATTTTGAAGCCTGCTTACGCTGGGTCACCCAATCCCAAGCCTTGCCAATAGAAGGGGGCGGCTTCCGAGGTAGAACCAACAAGCTGGTCGATGGCTGTTACATTTGGTGGTGCGGTGGACTTCTCCCTCTCCTCGAAGCAATGCTCATGTCA…	MLNLLTPELVRDLPQYLVNCQTHEGGMGATSILNPQEQIQSGLSGNHTGSPIGEAHGGYTSCALASYFFLQGYPGLPNTRKFDFEACLRWVTQSQALPIEGGGFRGRTNKLVDGCYIWWCGGLLPLLEAMLMSDHSGEKEFPDLCDRQALQEYILLASQEQPTAESKGGLKDKPGMDPDMYHTHYILSGLSVGQHKPSYSNKKIQNLTENFRLPDFSKCTLGNDESQTEALERMKGVYSRILGWEFDPKSKLVVGPPENEVGKVNPVLNVKHSAVEQIMNYFYHQNCPISNPSMVPTKRKSAN		PASA pass
HSGS210|asmbl_10262|m.898	asmbl_10262	m.898	437	84-1397(+)	complete	PGTG_07085T0	1e-254	437	99.31	434	PGTG_07085T0	1e-254	437	99.31	434	PF01238.16|PMI_typeI	PGT21_A	1354						N	5	36.77	108.96	2.96	0	ATGTCAAGCCCATCCCCAATAGTCGAGCTCATCCCTCAGGTCCAATCTTACGATTGGGGCAAACTGGGGAAAGATGGTAGCAAGGTGGCCGAGTACTCCAAGCACCTACCAAACTTCCATTACGACCCAGACAAACCGTATGCCGAACTTTGGATGGGAACACATTCCTCCCTACCCTCCAAATTGATCGATGGCAAATTGCTCTCTGATCATCTTGCCAGTGACCCGGCCCAATTGCTCGGCAAACAAATCTCGAACCAATACGGAAGCCATCTACCCTTCCTCTTCAAGGTCCTAGCGATCGGCAAGGCCCTATCCATCCAGGCGCATCCCGATCGTCAATTGGCTATCAAGCTGCACAAGGAACGTCCCGATGTCTATAAGGATGACAATCACAAA…	MSSPSPIVELIPQVQSYDWGKLGKDGSKVAEYSKHLPNFHYDPDKPYAELWMGTHSSLPSKLIDGKLLSDHLASDPAQLLGKQISNQYGSHLPFLFKVLAIGKALSIQAHPDRQLAIKLHKERPDVYKDDNHKPEMAIAITPFSGFCGFRPLNQISQYLEKVPEFATVIGQETSSRFLKAIPSDASMPSIISSTSTDQTDVKNYQAVLKELFGKLMNASSELVTEQVRKLIKRIEAEGGRDKPFGTDEELLLRLNDQFPDDVGIFCTFVLNVVRLEPGQAAFLQADEPHAYLTGDIVECMASSDNVVRAGLTPKLRDVPTLTEMLTYSYGPSASQLMKPNLFKSCKHSTLYDPPIEEFSVLLTKLSPGEQDQHPPINGPSILIVTQGSGTIAIEGQEIS…		PASA pass
HSGS210|asmbl_10263|m.903	asmbl_10263	m.903	339	136-1155(+)	complete	PGTG_07087T0	0	339	99.71	339	PGTG_07087T0	0	339	99.71	339	PF13414.1|TPR_11; PF00515.23|TPR_1	PGT21_A	1354						N	2	203.429	238.064	1.17026	0.254613	ATGTCAGCACTCGAACCCAAACAGAAGCTCGTCTATGCCATCCTGGAATTTTTAAACGATTCCATCAAGGATGGCACCGTTCGCAGCGATGATCAAGAGTCCATGGAGGTTGCAATGCAATGCATCTCTGAATCTTTTTCTGTCGAATGGTCTTCCGATTCCCCTAATAGCGCCCTGTCGGTCAAACCTAGTAGTTTGTTGAGCATCTTTGAGGTGTTCCTCAAAACTCAAAAAAAAGTGGCAAGCACCTCGGCCGAATCTACATCTCAGCCTACTCAAAGCACCTCCCAAACCAATAAATCTCAAGAGGCTGAGTCACTCAAGGCAGCGGGTAACCAGTTGGTCTCGCAGCGTGACTTCTCGGCTGCGATCGCGAAATACACCGAGGCTATTCAACTC…	MSALEPKQKLVYAILEFLNDSIKDGTVRSDDQESMEVAMQCISESFSVEWSSDSPNSALSVKPSSLLSIFEVFLKTQKKVASTSAESTSQPTQSTSQTNKSQEAESLKAAGNQLVSQRDFSAAIAKYTEAIQLDPTNPVYYSNRAAAQSQLGAHDEAIEDALKALEVDPTFAKAYSRLGHGYFSSCQYEKAVEAYEKGLELEPDNTTIRNSLATAKSKAKSSSSLNTTSNPPGSSNSSRGAMPGMGGPGGMPDLASLMNNPMMAQMAQSLMANGGMERMMQNPMVQQMMNSLGGAGGGGMPDISQLMNDPAARELASSLMGGLGGGAPGTGPNNDNAKP		PASA pass
HSGS210|asmbl_10264|m.905	asmbl_10264	m.905	513	198-1736(+)	3prime_partial	PGTG_07088T0	0	446	98.87	441	PGTG_07088T0	0	446	98.87	441		PGT21_A	1354						N	7	5.50116	6.979	1.26864	0.601956	ATGAAGATTCGAGTCGGGCCATTGAGTTCTTTATCGCCTTTCTGGCTGGTCTCAAATCTGATCACTAGAACAAGTTGCTCCGCGCCAGAGCAGCTGATCATATCGTCCCCGGACACGTCAAGTCCAGTGGATAATTCAAACCTGATCTTTGCGTCCTTCGCCGGACTACTCCAGCAATGGCCGAACACGTTTGCCTACAGCGGCCATTCAATCATCCCCGGCCTGATCCCGCGCTCGACTTTACTATACCACAGCAGGCACGATCCAAGCGGGCCGCCAACGGAGGGGCTCGAATGGCTGGCCTTTGATCCTGAGATGAGCTATTCGATTGGCAGCCACAGGCCTGGTCAATTGGACCTCTACACATTTGTCGCCGACCGCGCCCTCCGGGTGATATAC…	MKIRVGPLSSLSPFWLVSNLITRTSCSAPEQLIISSPDTSSPVDNSNLIFASFAGLLQQWPNTFAYSGHSIIPGLIPRSTLLYHSRHDPSGPPTEGLEWLAFDPEMSYSIGSHRPGQLDLYTFVADRALRVIYLDGQSASLGTPGFMDAQYALINASVPKDFPDKGRYLEAEYARATELCKIGDKYGFEGVVRMNTGFELIWCDFKKGIHLLDMVNATDPYSAKISPFKIISQVNSNSDLPDKRPVPQSPFYSRASWSFSSSGARHFFPPGEVRVILDPAGFISFYDGLESLEFKRQADGTSSGPRSRHRLYGISSEDAKTVRRRLVEVLERKNFEDWRMDPGQSDWRSLVLIIVERFSPPIRELRYLLNRADLSATKKAIEVRGLAYDIIMPSLDFSE…		PASA pass
HSGS210|asmbl_10265|m.910	asmbl_10265	m.910	78	58-294(-)	complete	no hit					no hit						PGT21_A	1354							1	2.89817	1.80757	-1.60335	0.520986	ATGATCAGCTGCTCTGGCGCGGAGCAACTTGTTCTAGTGATCAGATTTGAGACCAGCCAGAAAGGCGATAAAGAACTCAATGGCCCGACTCGAATCTTCATCGTTGTTGTTAAGCAGATGTTGGGTGTGAAATCTTCAAAAATTCGAAAAGAACAACATATCAGCCAATGGACGCCAAGGGGGAAGGAAATGCCTCGACGTACCGAAATGGGTGATGTGTTTTTATATGAAAGTTAG	MISCSGAEQLVLVIRFETSQKGDKELNGPTRIFIVVVKQMLGVKSSKIRKEQHISQWTPRGKEMPRRTEMGDVFLYES		PASA pass
HSGS210|asmbl_1027|m.922	asmbl_1027	m.922	573	281-2002(+)	complete	PGTG_06041T0	0	573	100	573	PGTG_06041T0	0	573	100	573	PF00069.20|Pkinase; PF07714.12|Pkinase_Tyr	PGT21_A	1022						N	6	2.20702	4.84895	2.19706	0.159813	ATGAGCTCTGGTTGGAAGTTAGGCAAAAAATTCAAGGAAGCGACGAACTCACTGAAGCAGGCCCCCACGCCAACACCTGAGGTCGTGACTGCTGTCCCAGGCGGCCAATCTTCCAATGAAGCTGTCTCTGTGCCATCCAAACTTTCAGTGACATCCAAACCAAGTGAGGCCAGAACCGGAGCTGGCGGTACCCTCTCAATTACTATCATCGAGGCCGAGGGCTTGTCGGTTCCATCCGGCATCAATATCCCAGATATCGTCCAAAGGGCCGTAGTCGAGAATCCTAAGGTTGGCAGCTTGACAGTCGGAAGTCTGGCCGAAAGTCTACCCACCAACGGCGATAAAAAAGTAAACAAGGAGGGGATTCCAAGGAAATACAATTGGTGGCTTCCTTATCTC…	MSSGWKLGKKFKEATNSLKQAPTPTPEVVTAVPGGQSSNEAVSVPSKLSVTSKPSEARTGAGGTLSITIIEAEGLSVPSGINIPDIVQRAVVENPKVGSLTVGSLAESLPTNGDKKVNKEGIPRKYNWWLPYLVLEFDKNEVLVEALGGTIDCPVWIYQADFDVSRTSEITLSTYLRTSPHGSQKTDMGDDIFLGGLNFQPSFDTQSVIDAWYDTNTSNGTGRFHLQVAFKPSKNTQLTIESFELLQVIGKGSFGKVMQVRKKDTGRIYAMKTIRKAHIVSRSEVTHTLAERTVLGQVNNPFIVPLKFSFQNSEKLYLVLSCINGGELFHHLQKEGRFSEERSRLYAAELLCALEHLHAYDVIYRDLKPENILLDYTGHIALCDFGLCKLNMGESEKTN…		PASA pass
HSGS210|asmbl_10270|m.926	asmbl_10270	m.926	539	123-1742(+)	complete	PGTG_07080T0	0	539	100	539	PGTG_07080T0	0	539	100	539		PGT21_A	1354						N	8	24.207	43.6795	1.80441	0.107582	ATGGGAGTCCCAAACTCAAGAGCCTCCCTACTCAGTCTAGTCTCACTCAAACGACAGCCCAACCAGAAATCGATTCGAACGATCAAGTTCAAGTTACTCAGACCAGCCTCAACCACTACTAACAGCCCATCAACACCAACAACAACCAGTTCAACTAACTCACAATTACATCATCATCACCACCACCACCATAATACGAAGAAGATCCCCATCAGCCATCGATCACTAACCAGTCTACCACCTAATCACCATCAACTCTCCTTCTTCGACCCATCAGCCAGCCTCAACTCATCCGAATGTACTCCAGCTCATCAGATCTTTCAACCTATCGATCCATCTGTCTGTCAACCTTCATCAGCATCCTGTTCTACCTCCCCCCAATCTCGTTCCCCCTCAACC…	MGVPNSRASLLSLVSLKRQPNQKSIRTIKFKLLRPASTTTNSPSTPTTTSSTNSQLHHHHHHHHNTKKIPISHRSLTSLPPNHHQLSFFDPSASLNSSECTPAHQIFQPIDPSVCQPSSASCSTSPQSRSPSTTSNQSGTRSTHSNSSGQTSSTLLNHSSEPDPTHDYHQLSSRSTTSHLSPHSQFSPLNLYGHSHPTQTNQQLEPSKSSLLQKKNVFVFRNGASGIPKNRFHGGAGGGGANNNNNSSSSSRSSPKDINANIEAEKQLNPMSSVQVGEDSYFLRSDSLGVADGVGGWSGKPGANPGLFSSKLMHHCSTEVSRYEDIDDVRFLSYNAIDPVDILQHAFERSIHESKLEGLLGSTTALIAILRDDELRIANLGDCCCSVIRGNDFIFRSEE…		PASA pass
HSGS210|asmbl_10270|m.927	asmbl_10270	m.927	94	2273-2557(-)	complete	no hit					no hit						PGT21_A	1354							2	10.0809	117.257	11.6316	0	ATGTTTGGAAAAAGGAAACAGCAAAAAGCCCATTTAAGCTCTTCTCTCTCTTATTGCTTATCTGAGATAGTTGTTGAGCCAATTAAGATGGGGAGACTGCCAGGATTTTTTTTTTTCACTTGGCACACACAACACATCTGCTCAACCAAAAATCTAAATCAAAAAGGGATGGTTTTTCATTTTGAGACCTCAACAACAACAAAAGAAAAGCACAACCCATCAACCTTAACACCTCAAAGACAAAAAAAGGAAAAGGCTACAGAAAAGAACACTGAAGAATTCTAG	MFGKRKQQKAHLSSSLSYCLSEIVVEPIKMGRLPGFFFFTWHTQHICSTKNLNQKGMVFHFETSTTTKEKHNPSTLTPQRQKKEKATEKNTEEF		PASA pass
HSGS210|asmbl_10274|m.942	asmbl_10274	m.942	330	6-998(+)	complete	PGTG_07084T0	1.4e-186	330	99.7	329	PGTG_07084T0	1.4e-186	330	99.7	329	PF08538.5|DUF1749	PGT21_A	1354						N	6	91.57	115.34	1.26	0.01211	ATGTCCTCATCCAAGCTCGATCTTCTCGAGCAGCAGGCCATCAACCCTGCCAATTATGGACTCATCCATCTCTATGATCCAGATAACAGATTGACTGCATTCGAGTCGGGCGACTTGGAAGCTCGTTCCACTGTCATCTTCATCGGCGGTCTTGGTGATGGTCTATGTGCTGTTCCATACATCGACTTACTCGCTCCAGCACTCGAAGAAGTCAATTTCTCCCTCATCCAGGTCTTACTCTCGTCTTCCTACGCTGGATTCGGATTTGGTAGCATCGAGAAAGATGCTCAAGAGATACAAAAATTACTCAACTATCTCAGAACTATCGGCAAATCTCAATTCGTATTGCTTGGACATTCAACTGGTTGTCAGGATATCATCAAGCTTTTCAACGCCCAA…	MSSSKLDLLEQQAINPANYGLIHLYDPDNRLTAFESGDLEARSTVIFIGGLGDGLCAVPYIDLLAPALEEVNFSLIQVLLSSSYAGFGFGSIEKDAQEIQKLLNYLRTIGKSQFVLLGHSTGCQDIIKLFNAQNGSANSNSLDGILAIILQAPVSDREYILDTLGEETYQRSLQEAQKLVDAGQVNAAIPCEFSDMFSGGRCAISASRWLSLARSLQDYPTGEDFFSSDLPLELLATHLAPVAQNGVAAMVLISGRDETMPGTVDKERLLQRLVDALTSSSNPDHEHLKPIAESWSAILSGAGHQAEEVKQDICTRIVDFIGGALACLEL		PASA pass
HSGS210|asmbl_10275|m.944	asmbl_10275	m.944	275	159-986(+)	complete	PGTG_07084T0	2e-149	330	99.52	207	PGTG_07084T0	9e-149	330	99.52	207	PF08538.5|DUF1749	PGT21_A	1354						N	5	7.01703	15.717	2.23983	0.260373	ATGGTCTATGTGCTGTTCCATACATCGACTTACTCGCTCCAGCACTCGAAGAAGTCAATTTCTCCCTCATCCAGGTCTTACTCTCGTCTTCCTACGCTGGATTCGGATTTGGTAGCATCGAGAAAGATGCTCAAGAGATACAAAAATTACTCAACTATCTCAGAACTATCGGCAAATCTCAATTCGTATTGCTTGGACATTCAACTGGATATCATCAAGCTTTTCAACGCCCAAAATGGCTCAGCCAACTCTAACTCGTTGGACGGAATCCTGGCCATCATCCTCCAAGCCCCCGTCAGCGATCGTGAATACATATTAGACACTTTGGGAGAGGAAACATACCAGAGATCCTTACAAGAAGCTCAGAAGCTTGTCGACGCCGGCCAAGTCAACGCAGCG…	MVYVLFHTSTYSLQHSKKSISPSSRSYSRLPTLDSDLVASRKMLKRYKNYSTISELSANLNSYCLDIQLDIIKLFNAQNGSANSNSLDGILAIILQAPVSDREYILDTLGEETYQRSLQEAQKLVDAGQVNAAIPCEFSDMFSGGRCAISASRWLSLARSLQDYPTGEDFFSSDLPLELLATHLAPVAQNGVAAMVLISGRDETMPGTVDKERLLQRLVDALTSSSNPDHEHLKPIAESWSAILSGAGHQAEEVKQDICTRIVDFIGGALACLEL		PASA pass
HSGS210|asmbl_10275|m.945	asmbl_10275	m.945	136	2-412(+)	complete	PGTG_07084T0	4e-82	330	100	122	PGTG_07084T0	2e-81	330	100	122	PF08538.5|DUF1749	PGT21_A	1354						N	1	2.86022	1.32335	-2.16134	0.309899	ATGTCCTCATCCAAGCTCGATCTTCTCGAGCAGCAGGCCATCAACCCTGCCAATTATGGACTCATCCATCTCTATGATCCAGATAACAGATTGACTGCATTCGAGTCGGGCGACTTGGAAGCTCGTTCCACTGTCATCTTCATCGGCGGTCTTGGTGATGGTCTATGTGCTGTTCCATACATCGACTTACTCGCTCCAGCACTCGAAGAAGTCAATTTCTCCCTCATCCAGGTCTTACTCTCGTCTTCCTACGCTGGATTCGGATTTGGTAGCATCGAGAAAGATGCTCAAGAGATACAAAAATTACTCAACTATCTCAGAACTATCGGCAAATCTCAATTCGTATTGCTTGGACATTCAACTGGATATCATCAAGCTTTTCAACGCCCAAAATGGCTC…	MSSSKLDLLEQQAINPANYGLIHLYDPDNRLTAFESGDLEARSTVIFIGGLGDGLCAVPYIDLLAPALEEVNFSLIQVLLSSSYAGFGFGSIEKDAQEIQKLLNYLRTIGKSQFVLLGHSTGYHQAFQRPKWLSQL		PASA pass
HSGS210|asmbl_10276|m.946	asmbl_10276	m.946	848	1-2547(+)	5prime_partial	PGTG_07089T0	0	1149	97.88	849	PGTG_07089T0	0	1149	97.88	849		PGT21_A	1354						N	11	3.61906	25.9072	7.15854	0.00448689	ACCCGTGATCACAACAACGAGGTTTACAGCGGGGGGCTCCTATCGGACGTGACCTACAGACTCTTTGAGACCGGCTATCTACTATCCACATCGATGTTCTGCGAAGAGACCGCCCGTTGGATACCAGTTCAGCTCTCCTGGATCCGAGGGCTTAGCGCGGAATACTACCAGGCCCATTTTGCTACACTCTTTGAGCAGTTTGATCGGCCCTCTTTCACAACAGCAGATCGCGAGACCCTCGTTCGACAGGTTGTAGATTTCTCACTGGCTCAGAGGGAGGGGTTCATTGCGGCTTACATGAAAGTGTTTGGAGTCACCGATCGACAACAAGCCCTTTCAAAGTTGAAGGGCTGCCATGAGCATTTTCGTGCGCAGGTCACCCGTGTGAAACGCAATCGG…	TRDHNNEVYSGGLLSDVTYRLFETGYLLSTSMFCEETARWIPVQLSWIRGLSAEYYQAHFATLFEQFDRPSFTTADRETLVRQVVDFSLAQREGFIAAYMKVFGVTDRQQALSKLKGCHEHFRAQVTRVKRNRAVVPPEQEAQFQKLCLDLLQLPEPGKHTHEQKIDELRRLFPKTKRWLDWWTMVDVEAMLFPSKRAMITNSENSTDNLPDTTNAQESMHRLYYMISDGKKCLMIGMAELFAFVKALEDDWHAVMRGVSIEYGSKNKTQHDLAISIGWQKPPKRNPANRKKADQNDGRAPDTTATLLPKNVGGRPRNSPNLNKDPFSTYISYSASQDSAKKNRCWMAAALESLYALFNPLWLRGTNGLKADIFTTLIKHFNSQTSWELTQSGHIRTFL…	5prime partial or internal	PASA pass
HSGS210|asmbl_10277|m.950	asmbl_10277	m.950	117	3-353(+)	internal	PGTG_21708T0	3e-80	443	99.15	117	PGTG_21708T0	1e-79	443	99.15	117		PGT21_A	1354						N	0	2.09342	2.00568	-1.04375	0.965934	CGGATCGATGAAAACACCATAACAAAATGGGCGATTCTCCGACACCATGGCACCCACAACCACCCATGGCCAGCTCCAAAGAAGCCGGACCCACTGGCCAAGCTCAAGCTCAAGAAGGAGATTATGAAAAACCCAACTGCTGGGGCTTTCAAGCTCAAGTTAGGCAAGCCAACAGCCCCTTTGAACCCATTTGAGAGTGTGACCCAGATCCACGAGGCCTTTGTGAACATGGATCGGTTGCGCTACCATCGTCGACTTGTCCTCACCGAACTCGGAGTCAACCCAGAGAAGGGAGGAGCTGGATTAGGAGATAAGTTCTTACATGATATGTTTCAATGGAACCACATGGGG	RIDENTITKWAILRHHGTHNHPWPAPKKPDPLAKLKLKKEIMKNPTAGAFKLKLGKPTAPLNPFESVTQIHEAFVNMDRLRYHRRLVLTELGVNPEKGGAGLGDKFLHDMFQWNHMG	5prime partial or internal	PASA pass
HSGS210|asmbl_10278|m.952	asmbl_10278	m.952	1043	63-3194(+)	complete	PGTG_07086T0	0	1043	99.14	1043	PGTG_07086T0	0	1043	99.14	1043	PF00176.18|SNF2_N	PGT21_A	1354						N	23	18.7231	12.8302	-1.4593	0.328258	ATGAGCTCAAAGCGGGCGTTCGAAGACTTGAGTGAGGAGAGCAGTGGCGAGCGCGTCGATGATGAGTCTGCCAATGGCCCGGTTGCCAAGCGTTTGAGGAGCCGTAATAGACCCGTGGAGACTCACAAGCCCAAGTCGACTGCTCGCCCCAAGCCGAAAAAGCCGAAAAAGCCTCCTCTCAATTCCGAATCGCAGGCCAAACAAGACGCGTTTCAATCGCTATACCAAACCTCTATCGATTCTTTTCGAGCGCGTCAACGACGTTATCTCATTACCCATCGCGACCTGTTCATATCACTCTTACCGCCAGACAGGCACAGGCACTTCGAAAAGCACATCCAAGACCGAGCTCCTTACGATGATATCCCAACCGATCCAAAGTCTACTCCTAATCAGGTC…	MSSKRAFEDLSEESSGERVDDESANGPVAKRLRSRNRPVETHKPKSTARPKPKKPKKPPLNSESQAKQDAFQSLYQTSIDSFRARQRRYLITHRDLFISLLPPDRHRHFEKHIQDRAPYDDIPTDPKSTPNQVSPWKRVPQPKSIKGELKSYQITGLSFLVYLHSNGMNGILGDEMGLGKTLQTLALLVHLKEGTTLGGSQLPHLIICPLSVLSSWGNEIKRWTNLSFINFHGTHARRKSIMTSLIGLGVKAPGKGSPDLVVASYESYQAEESWFKHRAWGYVILDEGHRIKNHETLMSQSLQTIRSTHRLILTGTPVQNNLIELWCLFHWLLPEVFPEHTRERFKRAFDLTAGTYDSEMLKSSHQLLKLLMLRRTKDSVQGELSVPPREEIDLFIPMS…		PASA pass
HSGS210|asmbl_10278|m.953	asmbl_10278	m.953	278	4283-5119(-)	complete	PGTG_07085T0	5e-170	437	90.64	267	PGTG_07085T0	2e-169	437	90.64	267	PF01238.16|PMI_typeI	PGT21_A	1354						N	3	1.50593	1.92689	1.27953	0.790281	ATGGGAACACATTCCTCCCTACCCTCCAAATTGATCGATGGCAAATTGCTCTCTGATCATCTTGCCAGTGACCCGGCCCAATTGCTCGGCAAACAAATCTCGAACCAATACGGAAGCCATCTACCCTTCCTCTTCAAGGTCCTAGCGATCGGCAAGGCCCTATCCATCCAGGCGCATCCCGATCGTCAATTGGCTATCAAGCTGCACAAGGAACGTCCCGATGTCTATAAGGATGACAATCACAAAGTATGGTACCCCTCCTTGGATCCTATTCTACTCATCCTCTACCAAGCTGACCATGATCTTTCAACCTGTCAGCCCGAAATGGCCATCGCAATCACCCCGTTTTCTGGCTTTTGTGGCTTCAGGCCCCTCAACCAAATATCTCAATACCTCGAG…	MGTHSSLPSKLIDGKLLSDHLASDPAQLLGKQISNQYGSHLPFLFKVLAIGKALSIQAHPDRQLAIKLHKERPDVYKDDNHKVWYPSLDPILLILYQADHDLSTCQPEMAIAITPFSGFCGFRPLNQISQYLEKVPEFATVIGQETSSRFLKAIPSDASMPSIISSTSTDQTDVKNYQAVLKELFGKLMNASSELVTEQVRKLIKRIEAEGGRDKPFGTDEELLLRLNDQFPDDVGIFCTFVLNVVRLEPGQAAFLQADEPHAYLTGGWLDKFFPSPY		PASA pass
HSGS210|asmbl_1028|m.960	asmbl_1028	m.960	281	707-1552(+)	complete	PGTG_06041T0	0	573	96.24	266	PGTG_06041T0	0	573	96.24	266	PF00069.20|Pkinase	PGT21_A	1022						N	5	1.98193	5.75671	2.90459	0.127728	ATGAAAGAAACTGCCCATCAAATCGGATCCAAACTGATGAAATCTCGCTCTTTTGATCATGTTGCTTCACGATCAATCAACACAAGTTGCATTAATGGTGGGGAATTGTTCCACCATTTACAGAAGGAAGGAAGGTTTAGTGAAGAAAGGTCAAGACTGTATGCAGCCGAGTTGCTCTGTGCACTTGAACACCTCCACGCCTACGATGTGATTTATCGTGACCTGAAACCGGAGAACATTTTGCTAGACTATACTGGCCACATCGCGCTCTGTGACTTTGGATTATGCAAGTTGAACATGGGCGAATCCGAAAAAACTAACACATTTTGTGGAACTCCCGAATATTTGTCCCCTGAGCTTCTTCTTGGACAGGGTTATTCAAAAAGCGTTGATTGGTGG…	MKETAHQIGSKLMKSRSFDHVASRSINTSCINGGELFHHLQKEGRFSEERSRLYAAELLCALEHLHAYDVIYRDLKPENILLDYTGHIALCDFGLCKLNMGESEKTNTFCGTPEYLSPELLLGQGYSKSVDWWTLGVLIYEMLSGLPPYYDENVNEMYRKILYNPLLFGPEIKPQARSLLTGLLSRNPKRRLGSNGAEEIKHHPFFSQIDWKRLMMKQYTPPFKPSVASAIDTSNFDSEFTSEAPMDSVVEDSHLSETVQQQFIGFTYNPTGNYMGGESVR		PASA pass
HSGS210|asmbl_1028|m.961	asmbl_1028	m.961	235	3-710(+)	5prime_partial	PGTG_06041T0	4e-148	573	99.03	206	PGTG_06041T0	2e-147	573	99.03	206		PGT21_A	1022						N	1	1.61945	1.50026	-1.07945	0.943865	AACAAGGAGGGGATTCCAAGGAAATACAATTGGTGGCTTCCTTATCTCGTGTTGGAGTTTGATAAGAATGAGGTTTTAGTCGAAGCTTTGGGCGGCACCATTGATTGTCCAGTCTGGATCTACCAGGCCGACTTCGACGTGTCTCGTACCTCTGAGATCACTCTTTCAACCTATCTGCGAACTAGCCCTCATGGAAGTCAAAAGACTGATATGGGTGATGATATCTTCTTAGGAGGGTTGAACTTCCAACCCTCATTCGATACCCAATCAGTCATCGATGCTTGGTATGACACCAATACAAGCAACGGGACCGGTCGTTTCCATCTTCAAGTGGCCTTCAAACCCTCGAAGAATACCCAACTGACTATCGAGTCATTTGAGCTCTTGCAAGTGATCGGT…	NKEGIPRKYNWWLPYLVLEFDKNEVLVEALGGTIDCPVWIYQADFDVSRTSEITLSTYLRTSPHGSQKTDMGDDIFLGGLNFQPSFDTQSVIDAWYDTNTSNGTGRFHLQVAFKPSKNTQLTIESFELLQVIGKGSFGKVMQVRKKDTGRIYAMKTIRKAHIVSRSEVTHTLAERTVLGQVNNPFIVPLKFSFQNSEKLYLVLSSVPRSISPKFFSLKLLSIKANGSRSRVTTHG	5prime partial or internal	PASA pass
HSGS210|asmbl_10281|m.966	asmbl_10281	m.966	65	512-709(-)	complete	no hit					no hit						PGT21_A	1354							0	1	1.44392	1.44392	0.734416	ATGAAATGGATGATTTTGGGAATGGGTCAATCTACAATCGATCACCTTGTGGTTGAACCCAACCCTGCTCGCTGGGGAGGAGTACTCCCCAGTCATTACTTTAACATGCCTGCTCACCAAGGAGAGGGTCTGCCGGGTGAATGGGTACACCTTGTACCCGCTCGCCAAGGAGGAATCTTCCTTGGCGAGCATGTATAG	MKWMILGMGQSTIDHLVVEPNPARWGGVLPSHYFNMPAHQGEGLPGEWVHLVPARQGGIFLGEHV		PASA pass
HSGS210|asmbl_10286|m.974	asmbl_10286	m.974	114	138-479(+)	3prime_partial	PGTG_21708T0	9e-79	443	97.37	114	PGTG_21708T0	4e-78	443	97.37	114		PGT21_A	1354						N	4	2.08628	3.59124	1.72136	0.443241	ATGTCAGACAGCACCAGCTTTCACGAGGAGTTATCCCAGCAGTCGAATTCCCCTGAAGACCCTGCCTTGGAGCCACCAATCAATGGCAAGAAGATTTTCTTTGCCCCATCTGGAAATGAAAAAACCTTCATTGATCATGACTGCAAGCTTGACGATGATGGATATCCGCTGTATCCCAATCGCAAGACAATCTTTGTCAAAACCCCCGATATGATTGTCCACAATTGGGGATTTGTTGGATTCCCCAAGACATCAAATGTGGAATGGCGAGCGGATCGAACCTGGAAAATGATCCGAATGTTTTGCCTTGGCGCTTTCATCTGTAACCAGCCCGGATGCCAG	MSDSTSFHEELSQQSNSPEDPALEPPINGKKIFFAPSGNEKTFIDHDCKLDDDGYPLYPNRKTIFVKTPDMIVHNWGFVGFPKTSNVEWRADRTWKMIRMFCLGAFICNQPGCQ		PASA pass
HSGS210|asmbl_103|m.989	asmbl_103	m.989	134	3-404(+)	internal	no hit					PST79_6960_m.29195	9e-16	55	77.5	40		PGT21_B	100004						N	6	2.2969	1	-2.2969	0.338	CGAGGTCATCAAGTTGAAAGCTCTACATGTACCGCGACTCAACGGCACGTTGATAAGTCTCTGTCGTCTCCTCGAGCATCATTGCAAGCTGCGCGATTCCGAATCAAACGGTCTAGTCGTAATCCGCAACGGTCAAACCATCTTCACTGCGTCGATTGTGAACACCACCCTACGAGTTCGAATCAAGTTGGCAAACTCAGCCGATCTGGACACTGCGGTTCCGAGGCGTTGAGCAAAATGTATGGCATACCAGCGCAGAAGATCACATGTGATGACTGCATGATGTCAAAGTCACATAGGTTGCCTTATACATCTTCGCTTCCTCAAGCTACTCGCCCGCTTCAGTACGTCTATATGGACCTGAGTGGAAGAATCAACCCCCCATCGTTTGGAAAATCT…	RGHQVESSTCTATQRHVDKSLSSPRASLQAARFRIKRSSRNPQRSNHLHCVDCEHHPTSSNQVGKLSRSGHCGSEALSKMYGIPAQKITCDDCMMSKSHRLPYTSSLPQATRPLQYVYMDLSGRINPPSFGKSE	5prime partial or internal	PASA pass
HSGS210|asmbl_103|m.990	asmbl_103	m.990	77	1-234(+)	5prime_partial	no hit					PST79_6960_m.29191	6e-26	128	64.71	68		PGT21_B	100004						N	2	1.35476	1	-1.35476	0.786659	AACGAGGTCATCAAGTTGAAAGCTCTACATGTACCGCGACTCAACGGCACGTTGATAAGTCTCTGTCGTCTCCTCGAGCATCATTGCAAGCTGCGCGATTCCGAATCAAACGGTCTAGTCGTAATCCGCAACGGTCAAACCATCTTCACTGCGTCGATTGTGAACACCACCCTACGAGTTCGAATCAAGTTGGCAAACTCAGCCGATCTGGACACTGCGGTTCCGAGGCGTTGA	NEVIKLKALHVPRLNGTLISLCRLLEHHCKLRDSESNGLVVIRNGQTIFTASIVNTTLRVRIKLANSADLDTAVPRR	5prime partial or internal	PASA pass
HSGS210|asmbl_10300|m.994	asmbl_10300	m.994	74	1-222(+)	internal	PGTG_09398T0	1e-42	130	90.14	71	PGTG_09398T0	5e-42	130	90.14	71		PGT21_A	1357						N	2	1.70223	1.32406	-1.28561	0.8004	AAACAGAGAATGAACTCCCACTCTAAAGTTACCGACCAAACACCCATTTTCATCGACTCTAGCCCGGCGATTTCTCCATTGGCTGAGGAGATGGAAATATCAATGCTATTGACGCCTCCAGGTTACAGTATCTACGATGGCGATTGCTTTACCCAGCCTGAATTCGACGCCCTCTTCGCTTTTGTTATGAATCAAATCACGATTTACTGTCGTGACAACTAT	KQRMNSHSKVTDQTPIFIDSSPAISPLAEEMEISMLLTPPGYSIYDGDCFTQPEFDALFAFVMNQITIYCRDNY	5prime partial or internal	PASA pass
HSGS210|asmbl_10301|m.995	asmbl_10301	m.995	127	3-383(-)	internal	no hit					CQM_07342T1	2e-10	591	31.71	123		PGT21_B	135722						Y	1	1	6.8059	6.8059	0.00120644	GAAAGCATGGAATGGGTTGGATTCCTGTTTCTTGGTTATCAGGCCATGATCATTGCCAGTGCAAATGAGGAGCTCTGTGGATATCTTTGGGATTCGGCCTTGTCCCAGTCCTCAGCATCAGATTTCAACCAGCATATCAACAACTTGCAAAAACCTGCTAGCAATCTCAACCCCGGGTTTTATGACCTGTTAACTTCGTCGCAATTGAACAGTCATGAGAGACATCCAGAAGCCAGTGGCATCCCCGAAAGTCGCTTAGCCGACTTTCCAGAATCCGCTAGAAGACCTCCAATCTCGCATAACGTAAATTCTTACACGGCTTCTCCACTCGCTTATTGGGAACCACAGCCTACCAGCTTCAATTTCTTCCAAAAAAGGATT	ESMEWVGFLFLGYQAMIIASANEELCGYLWDSALSQSSASDFNQHINNLQKPASNLNPGFYDLLTSSQLNSHERHPEASGIPESRLADFPESARRPPISHNVNSYTASPLAYWEPQPTSFNFFQKRI	5prime partial or internal	PASA pass
HSGS210|asmbl_10302|m.996	asmbl_10302	m.996	104	17-331(+)	complete	no hit					no hit						PGT21_B	135727					ExpAA=18.33|PredHel=1|Topology=o30-47i		0	2.91291	1.3904	-2.09502	0.322889	ATGCCGAGGAAGCTGGATTTGAGCGAAGAGCCGGCCGGGGACGAGCGGTTATTCGATAATAATTACCATCTCAAGCCAACAACAACCTCTTCCTCGTTCCGGTCGATCATCTTGTTCTTCTTGTTCTTTCCTGTTGCGATTACAACACGTCCTTCATTCCGTCCTCGTCGTCTTCCCAGTCGACCCGCTTATTCTTTTCGGCCATTTCGGGGGTTGAGGAATTCACAGCGTGCACTAGATCTGCGCTTCAAAATCGAAGCCTGGCAAGTGGCACGGACTCAGTCTCCACATAACATTATAATCAACCGTACATAA	MPRKLDLSEEPAGDERLFDNNYHLKPTTTSSSFRSIILFFLFFPVAITTRPSFRPRRLPSRPAYSFRPFRGLRNSQRALDLRFKIEAWQVARTQSPHNIIINRT		PASA pass
HSGS210|asmbl_10304|m.1000	asmbl_10304	m.1000	93	2-283(+)	5prime_partial	PGTG_18945T0	2e-24	182	67.42	89	PGTG_18945T0	8e-24	182	67.42	89		PGT21_B	135772						N	0	1	2.17668	2.17668	0.382078	CGCAACGAGTTCTACCAAAACACTGCCCAGGTCCTTCGATTATACGAGTCTGTAACTGCAAGAGAAATTTTTCAACGCCAGCGGCCCGATAATATGTTAGACATAGATCGATACATTGCAACGATTCAGAAGGAGATCGATCGTGACCGCCATTACAAAAAACTTCAATCTGAGCTCCTCCGCATGCGCCTCAGAAGACACCGAATTGAATACATGATCCACAGAATGGAAGCCTCCTTACTCAACCCAGCTAATCGTTATCCCCCGATTCCAAAGCCTTAG	RNEFYQNTAQVLRLYESVTAREIFQRQRPDNMLDIDRYIATIQKEIDRDRHYKKLQSELLRMRLRRHRIEYMIHRMEASLLNPANRYPPIPKP	5prime partial or internal	PASA pass
HSGS210|asmbl_10305|m.1001	asmbl_10305	m.1001	133	3-401(-)	internal	PGTG_16287T0	4e-44	679	73.47	98	PGTG_16287T0	2e-43	679	73.47	98		PGT21_B	135781						N	3	2.40454	1.8198	-1.32132	0.733826	GGCATTCCCGGCGCTAACCTTCCTATTGCGTGTTCTTACATGTTAGCGCAGACAACTGACTCGGGCTCAAACAACAACACGATGGCCAGCAGCATGTACAAACTCATCAATGATAACAAACAGGAAACCGATTCGACAGCTTGGGATCCAACAACAATGCACGTCCGGTGCTTTTGTCACAAGCTTGCGTTAATCGTGAATGCTGGACTCGCCGCACTTTCTCTGAAGACTCTCCCTCCTGACAAAACTAAGCAATCGGTCTTAGGTTTTTTCCCTGTGCTTGGGAAGTTGACCAAAGAACCGGAACCGGAGGAGGCTGATCAACAGGCGGAGATCGAAATAATTGGAACTGAGAAGACTTCTGAATCCCACCAACCCGAAGCTTACGAAGGGGATGCA	GIPGANLPIACSYMLAQTTDSGSNNNTMASSMYKLINDNKQETDSTAWDPTTMHVRCFCHKLALIVNAGLAALSLKTLPPDKTKQSVLGFFPVLGKLTKEPEPEEADQQAEIEIIGTEKTSESHQPEAYEGDA	5prime partial or internal	PASA pass
HSGS210|asmbl_10307|m.1002	asmbl_10307	m.1002	76	3-230(-)	internal	PGTG_17628T0	3e-19	264	75.47	53	PGTG_17628T0	1e-18	264	75.47	53		PGT21_A	1358						N	1	1	8.31917	8.31917	0.00215297	CTTCCCCTCAGCTCATTGCTAATGAACAACCACTGGAAACTCTGGAACCCAGCATTCCAAGTTGAAGAGACCCCAGTTAATCCTATTCCTGAATTGCAAAACTCCCTGACAATCTTATTTCTAGAAATTCATTCTATTCCCCATTCACAATTGAATTCCATGGAGACCCATGTTGCAGAACCTTGCTTCAAAGAGGCCAAAGATGAATTTTTCTACCAGCAACCAGCT	LPLSSLLMNNHWKLWNPAFQVEETPVNPIPELQNSLTILFLEIHSIPHSQLNSMETHVAEPCFKEAKDEFFYQQPA	5prime partial or internal	PASA pass
HSGS210|asmbl_10318|m.1010	asmbl_10318	m.1010	1331	193-4188(+)	complete	PGTG_01630T0	0	623	100	612	PGTG_01630T0	0	623	100	612		PGT21_A	136						N	12	1.34901	37.1216	27.5176	0.0146057	ATGCTGGGATTCTGTGCAATATTGCACCATAAAAACCTCGCACCAAAGGGTCTAACTGCCGATGCACCCTCATTGTATCAGAAAACAGTTCTCACCTCGCTATTCAACAGATCTACTTGTTTTTATTCGATTTGTCAAGCTCGAAGAGCCATGACGGGCTTGAAGCGAGGTAGCTTACAAGTTATTTACGTTGTTTTCTTGCTGGGCAATGTGCAGTGGAGCCGCCTTGGCGTAGTTTCAGTTGAGCCCAGCGAAATCACCGACCTCAGGTCTACCCAGCATGAAGTTCCATCGCTAGTTCATCGTTTTGATGCCCAGGACCACCCTACTGATGTGTGTCCAGAAGGCAGAACCAAACTCCAAGGAGACTTTCAGCCAGATAGAATCCCGTCTTGGCAT…	MLGFCAILHHKNLAPKGLTADAPSLYQKTVLTSLFNRSTCFYSICQARRAMTGLKRGSLQVIYVVFLLGNVQWSRLGVVSVEPSEITDLRSTQHEVPSLVHRFDAQDHPTDVCPEGRTKLQGDFQPDRIPSWHCHKALESLPESHEQKKHSRSSNAYALNHAEHDAEIRNVSGNPQVAEANKETANPVGFDRPFDPNSGVVLANEQCFGVASSGPEAVGVPNTEPISSSINTNQNTKNWNYKKTRHLPQSRGEAPGLVAKSGQNTHSAYHPIYNKPQAPNTGIHLPSSGYQAANDPQGYPTTYYPTSYQHLVSDQSSWKYQLHCVEFWEPQVTYHLQRGLAYIPVHVFKDSAVPSAIPAVHNRLNAHAPLSHPTNHAYIGESTGNTIPGSGQIGGKLSI…		PASA pass
HSGS210|asmbl_1032|m.1025	asmbl_1032	m.1025	296	87-977(+)	complete	PGTG_06042T0	0	296	100	296	PGTG_06042T0	0	296	100	296		PGT21_A	1022						N	1	80.6489	45.8384	-1.75942	5.62583e-07	ATGTCCGCCTTGCCTATCGCCAGCAATCTACCGCAGAATGAATCTCAACCTCAAGCAACAAGTTCGATCTCGCTATCCGAGGTTGATCTCGAAGAACTGAGCAAATTACCCATCGATTCCCTGGACACGATTCGCTCAAAATTGGTTCAATTGATTGACGCCATTACGGGCTTTAGATCCCAACTAGAAACATCGCCCCTTGCACCCAATTCGTTATCCTACCCTACTCTGATCTCGAAGTTTCTCATTTTACTAAATCATACCGAAGCCTTATCACAAGCCTTGAATACCCCAGTCCCCTCTCAACCGGTCGATCGGTTCGAACTTCCCTCTGTCAGAGCAGACCGCGAAGAGCGTGAAAAATGGGAACATGGGCCCGCAAAGCAGAGCGTCCTGGGC…	MSALPIASNLPQNESQPQATSSISLSEVDLEELSKLPIDSLDTIRSKLVQLIDAITGFRSQLETSPLAPNSLSYPTLISKFLILLNHTEALSQALNTPVPSQPVDRFELPSVRADREEREKWEHGPAKQSVLGNLAAVPRGLEGLEDGKDWIVGVLTRTKLAPEIEKDEQDLLSSLPPPPTTDPIPTVGSLLEHVKGLTKAHEKHIANCRTALHKARYGRAADPMDLDTSSDNGNADEGDAKYEWKMRVEVDDQLKGANPAVPLQISPSQNPVLRNLLGFMRDGRKPTYPSAQASQ		PASA pass
HSGS210|asmbl_10320|m.1030	asmbl_10320	m.1030	1390	95-4267(+)	complete	PGTG_01631T0	0	807	97.7	783	PGTG_01631T0	0	807	97.7	783		PGT21_A	136			Yes	24		Y	8	1.53862	18.917	12.2948	2.81984e-10	ATGATCACCGGTTTCCCACGGGCACTTTGCAACGTTCTCTTGCTGGCCAGTCAGCTTCCAACCAGCTTGATTCGGCTTGAGGTGGTTGCGCCACTTCCACCAAGTGACATCGAACGCACATTGTCAGGCGGGTTAAGCACAGCACCAAGCTTAGATTCCACCCACGTTGATGTTCCAAAGACTGTTCACGAGGTCGTCAATCACGAGCAAAAACTCAAGAGGGAAAGTCGCGAAGAGTTGCAGCCTGCTGATGGCCTGGCTATGGATTACGGAAAGCTCGTAAAAGAGCCCCACCACATGAAAGATAACTTTTCTCGTTCATCGAGCGCGCATTCTTCAAAGCTCACAGAAGGTCAACCCGAGAGTGACGTGAGGAGAGCCATCGGTATGCTGAAGTCA…	MITGFPRALCNVLLLASQLPTSLIRLEVVAPLPPSDIERTLSGGLSTAPSLDSTHVDVPKTVHEVVNHEQKLKRESREELQPADGLAMDYGKLVKEPHHMKDNFSRSSSAHSSKLTEGQPESDVRRAIGMLKSAETNEEEAAPMSITSVVPDSNSEEGSPSIKQSANPVALNPKSDMCSDPGPLCGKNGMQNTENGEVQHGKQPQYHPVSNGFMEIENVGPRSPILGHPLPSSHDQLITDSQQYPHVDRNLQHYPSSYQPLVPNQSSVPLQLHYIDYLVPIIAYQVQRRIGYLPMAQNANPSGIPSIHDEAYAQSQTQASHSAYPSHFGQRSVDNLSGSSQDSTRTYGSGRFRGTKPPTRLIPPRLRRLNKDVGQQSTAPYQWVAKNQAGSATSNNFNM…	Signal peptide without any transmembrane domain	PASA pass
HSGS210|asmbl_10321|m.1039	asmbl_10321	m.1039	102	281-589(+)	complete	PGTG_08402T0	2e-12	607	85.71	49	PGTG_08402T0	1e-11	607	85.71	49		PGT21_A	136						N	0	1	1.79577	1.79577	0.546598	ATGCAAAGATCTATGAGACCCTGGCCAAGGTCAAATTCCCTTCCAAAAGAACCACAATCACTGATCTTTGGAAACGCTCAAAACATCTTGTTGATTATCTTCAGAAATTTCAGATTGAATCGTCTGATCATGAGAAACGTAACAAACTCATTGCCAAAAGTCAATCCTCAGCAATCATCCCTCTTAAATTCTCACTCTCACTTGTCTTTCAATTCTTCTCAATCTGTTGTTAGCTCTAAGACCCTGGAAATCATCAATGATCTTTCTAAACAGTTATATCATTGGCAAGAGAAATCCAAGAAAAATTAG	MQRSMRPWPRSNSLPKEPQSLIFGNAQNILLIIFRNFRLNRLIMRNVTNSLPKVNPQQSSLLNSHSHLSFNSSQSVVSSKTLEIINDLSKQLYHWQEKSKKN		PASA pass
HSGS210|asmbl_1033|m.1051	asmbl_1033	m.1051	73	71-292(+)	complete	PGTG_06042T0	5e-29	296	100	56	PGTG_06042T0	2e-28	296	100	56		PGT21_A	1022						N	2	6.73144	1.40475	-4.79192	0.00404462	ATGTCCGCCTTGCCTATCGCCAGCAATCTACCGCAGAATGAATCTCAACCTCAAGCAACAAGTTCGATCTCGCTATCCGAGGTTGATCTCGAAGAACTGAGCAAATTACCCATCGATTCCCTGGACACGATTCGCTCAAAATTGGTTCAATTGATTGACGCCATTACGGTCTGTCCATCTTCTTGTGGTCAACATGAAGAGCAGTGGCCTGATCGAATATGA	MSALPIASNLPQNESQPQATSSISLSEVDLEELSKLPIDSLDTIRSKLVQLIDAITVCPSSCGQHEEQWPDRI		PASA pass
HSGS210|asmbl_10339|m.1065	asmbl_10339	m.1065	596	1699-3489(+)	complete	PGTG_07736T0	0	596	99.83	596	PGTG_07736T0	0	596	99.83	596		PGT21_A	1365						N	8	39.9303	68.6219	1.71854	0.0709531	ATGGTCACTTATCACGGGATCAGTCACAGTCACAACACCGCTCAAGATCTAAATCAGTCACCCAACCTCAACCATCCCATGCAGCATCCCAATTCTTTGCACACCAACCTCAACCAGACCCATACCACCCATCCAAGCTCGACAAGCTCGACAAACCACAACCACCACCACCACCACCGCAAGTCTAGTAATGACAACGATGAAGAAGCAATAGCACGCAAGAAGAAGAATGCCGATGCTCAGGCTGCGTTTCGTCAGCGGAGGCAGACCTACATCAAGAGCTTGGAGGATACGGTGTCAGAGCTCAAGGGTGCGGTAACTGAGATGGAGCACATTGTTAAGACGACCAGTCAAGAGCTCAAGAATCAAAAGCAACACCTCGAACATCTTCAGTCCAAG…	MVTYHGISHSHNTAQDLNQSPNLNHPMQHPNSLHTNLNQTHTTHPSSTSSTNHNHHHHHRKSSNDNDEEAIARKKKNADAQAAFRQRRQTYIKSLEDTVSELKGAVTEMEHIVKTTSQELKNQKQHLEHLQSKLSAYETGELKPGAFENNQHCKCCKFAPPEFNPALPTPTNGTHQVRSISTPTTSTMAINSNADCPTPSGPSIVTPTVTGHDNLTRDWPSRQGVPPMFPPDSSSRSTHHNSTQNSPHDVPHPTTSLDYPRNILHHQHHSNSSIHHSSYPRPGCDLALFTPFGAAESPPMANFYSSTEAHHGSSSQQHHPLGTAYSPLGHPQSFDAHHSGTLSSPRMWSHNSQTNPSTYTGTDPNPAANLNGSPKPGLYPIDGSLAEVDSSGFRLHRGM…		PASA pass
HSGS210|asmbl_1034|m.1069	asmbl_1034	m.1069	502	53-1561(+)	complete	PGTG_06043T0	1.2e-289	502	99.8	501	PGTG_06043T0	1.2e-289	502	99.8	501	PF00270.24|DEAD	PGT21_A	1022						N	7	14.63	25.23	1.72	0.07047	ATGGACATCCTCAACAGCTCAGCATCCAATGGTCTCAAGACCAATCTATCCAAACCTGCGAGCTTTGCTTCTCTCGGAGTCCAACCGGATCTTGTAGCAGCGCTAACCGCGATGTCAATCACCTCCCCGAGCGAGATTCAACAGAAGGCGATTCCCGATATCCTTGCCGGTCGTGACTGTATCGGCTCCTCTCAAACTGGTTCAGGAAAAACAGTGGCCTTTGCAATTCCGATCCTACAAGCCCTCGCCAAAGATCCAATCAGCTGCTTCTGTCTGATCCTCACCCCCACTAGAGAACTCGCTTTTCAAATTGGTTCCCAACTCAAGGTACTTGGATCACTAGCAGTCCCTGGATTCACCTACTCAGTCATCGTCGGTGGGATGGATATGATGTCTCAA…	MDILNSSASNGLKTNLSKPASFASLGVQPDLVAALTAMSITSPSEIQQKAIPDILAGRDCIGSSQTGSGKTVAFAIPILQALAKDPISCFCLILTPTRELAFQIGSQLKVLGSLAVPGFTYSVIVGGMDMMSQALDLNKRPHIIIATPGRLVDHLKSAEGELGRWNLRRCKFLVLDEADRMLTPTFAESLSYLINEQLPPPTDRQTLLFTATITEPVLALSEKTPPAGKQKPVVHLCGPSRINLPATLKQFYSFIPSQVKDVYLYYLLLNVCDLTGLPPPPKQPKATKSKRVKYSNKTKRLINEDDEPDPVSNLPQTIIFVSKPRVAEQLHLLLESSHLPYPIKSRSLHSNLSQMQRLDAIREFEERQVPVLISTDLGSRGLDLKQVKLVINWNLPLDP…		PASA pass
HSGS210|asmbl_10340|m.1072	asmbl_10340	m.1072	144	2297-2731(+)	complete	PGTG_07736T0	3e-70	596	100	109	PGTG_07736T0	1e-69	596	100	109		PGT21_A	1365						N	1	1.2529	1	-1.2529	0.848665	ATGGTCACTTATCACGGGATCAGTCACAGTCACAACACCGCTCAAGATCTAAATCAGTCACCCAACCTCAACCATCCCATGCAGCATCCCAATTCTTTGCACACCAACCTCAACCAGACCCATACCACCCATCCAAGCTCGACAAGCTCGACAAACCACAACCACCACCACCACCACCGCAAGTCTAGTAATGACAACGATGAAGAAGCAATAGCACGCAAGAAGAAGAATGCCGATGCTCAGGCTGCGTTTCGTCAGCGGAGGCAGACCTACATCAAGAGCTTGGAGGATACGGTGTCAGAGCTCAAGGGTGCGGTAACTGAGATGGTGAGTGGTCTTACTCAACGTGAAAGATTCGGTATATCTACGTACAAGTTGCTGACCACCATCCTGAATCTG…	MVTYHGISHSHNTAQDLNQSPNLNHPMQHPNSLHTNLNQTHTTHPSSTSSTNHNHHHHHRKSSNDNDEEAIARKKKNADAQAAFRQRRQTYIKSLEDTVSELKGAVTEMVSGLTQRERFGISTYKLLTTILNLMVNRISPGAHC		PASA pass
HSGS210|asmbl_10340|m.1076	asmbl_10340	m.1076	67	569-772(-)	complete	PGTG_07737T0	9e-24	119	97.73	44	PGTG_07737T0	4e-23	119	97.73	44		PGT21_A	1365						N	1	12.9083	1.25521	-10.2837	5.56689e-07	ATGATTCATACCAGGGACGATCTCGCAGAGGCCGGTTTGATCAAAGCAGGAAAGACGGCTGTCGTGGTCGATTCGGGTCGAGCAGGGAAGCTCTGGCTGCGATGGGCGAACCTTGCACTTTCAAGATGTGTGTTGAGTCTGACTTCTGGGCATGCAAACTCAACCCGGTGGGCTATTCTCTGGACGTCTACTATTGCCAAGTGA	MIHTRDDLAEAGLIKAGKTAVVVDSGRAGKLWLRWANLALSRCVLSLTSGHANSTRWAILWTSTIAK		PASA pass
HSGS210|asmbl_1035|m.1089	asmbl_1035	m.1089	94	47-331(+)	complete	PGTG_06043T0	3.8e-23	502	100	57	PGTG_06043T0	3.8e-23	502	100	57		PGT21_A	1022						N	0	2.39	1.25	-1.92	0.43334	ATGGACATCCTCAACAGCTCAGCATCCAATGGTCTCAAGACCAATCTATCCAAACCTGCGAGCTTTGCTTCTCTCGGAGTCCAACCGGATCTTGTAGCAGCGCTAACCGCGATGTCAATCACCTCCCCGAGCGAGATTCAACAGAAGGCGATTCCCGATATCCTTGCCGGAAAACAGGTCGTGACTGTATCGGCTCCTCTCAAACTGGTTCAGGAAAAACAGTGGCCTTTGCAATTCCGATCCTACAAGCCCTCGCCAAAGATCCAATCAGCTGCTTCTGTCTGA	MDILNSSASNGLKTNLSKPASFASLGVQPDLVAALTAMSITSPSEIQQKAIPDILAGKQVVTVSAPLKLVQEKQWPLQFRSYKPSPKIQSAASV		PASA pass
HSGS210|asmbl_1036|m.1100	asmbl_1036	m.1100	290	81-953(+)	complete	PGTG_06044T0	4.2e-156	1080	98.91	272	PGTG_06044T0	4.2e-156	1080	98.91	272		PGT21_A	1022						N	1	4.38	2.57	-1.7	0.38941	ATGGAGGAAGAACGAGAATCTGGAGAAGTAGAAAACATGGATCGACCCCAGGAGGCAGTGGTCGACCTAGAAAACTCTCGGCCCGATCAAGCGCTCGATCAACTGCCGTCTGTCTCCGCACTAATCGAGGAAACAGGACAGGAAGAAGCCATCGCAATCCCACAGGAAACAAAGCAAATTCCGCCTGGTAACCACCGACAGCCTTCCTCGGATAATGTGTCGGTTCGATCTAGTGGATCATCGATTCCAGAAGATCAAGATGAAGAAGATGACCAAGAGGAAGAAGAAGAGGAAGAGGAAGAGGAAGAGGAAGAGGAAGAGCCCTTGTTCAAGTATCAGCGTCTTGAGGGTCACATCGACAAACTGTTCCAAAATGACAACGCTTCAGCATTAACCACT…	MEEERESGEVENMDRPQEAVVDLENSRPDQALDQLPSVSALIEETGQEEAIAIPQETKQIPPGNHRQPSSDNVSVRSSGSSIPEDQDEEDDQEEEEEEEEEEEEEEEPLFKYQRLEGHIDKLFQNDNASALTTSEKHIGLGTHNGVVYILNHRIELIKRFRPHSATIYDIKIEVSEQFVATASMDGKISIVQLSGGNDVFILDLKRPMMAVAMEPLYHKHPNKRQFISGGLAGNLTLHEKGWLGNKETVLHSNEGSIWSAEWKNNLVVWANDTEICFVLFLIWNLQSHWA		PASA pass
HSGS210|asmbl_10365|m.1114	asmbl_10365	m.1114	86	1-261(+)	5prime_partial	PGTG_10760T0	2e-15	794	73.33	45	PTTG_12203T0	1e-15	696	75.56	45		PGT21_A	1366						N	0	1.68903	1.35049	-1.25068	0.823887	TCGCAACGACAGCAAGCACCCGATATCATCTTGACCAACCACCACACTCCTCCCCGCCCACCTCTTCCTCAATCAAACACAACGACCAAGTCTATCATCCGTCAAAGTTCGACTGCTTCATTAGCTTTAGAGACCCTGACACTCCATAACTCTCTCGCTATCAGAGTCCGGAGTCAGGTTGATCATCAGTTATGGCAGCAGGACCAGTTGCTCAATCGGATCAGGTGGTGGGTCTGGGATGTTTTTGTTCGTGCTCTCTGA	SQRQQAPDIILTNHHTPPRPPLPQSNTTTKSIIRQSSTASLALETLTLHNSLAIRVRSQVDHQLWQQDQLLNRIRWWVWDVFVRAL	5prime partial or internal	PASA pass
HSGS210|asmbl_10369|m.1120	asmbl_10369	m.1120	98	26-322(+)	complete	PGTG_08080T0	4.89578	978	55	20	CQM_10594T0	3.8e-23	109	60.98	50		PGT21_A	1366						N	1	1	7.81	7.81	0.0003	ATGAAGTACAACAGGATGATTGAAAAGGAAGATAACGGTCTGAAATTGGAAGATAAAAAATTCGAGCATAGTAAAGAAATGGAAGGTAAACGATGGGATCACTCGATGAAGTTGGACGATAAAAAGTTGGAGATGGAGAAGGAGGAGAAGGCAAAAGATCGAGATTTTGAGTTGCAAAAACTGGATCGCCAATCAAATGCCGAGGCTCAAGCGAAGAAGATGGAGGTGTTGGTGAAGTGTTTGGACTCTGGGAAATCGATGGAAGACATAGAGAGGATTGCAAAACTTTTCAACTAG	MKYNRMIEKEDNGLKLEDKKFEHSKEMEGKRWDHSMKLDDKKLEMEKEEKAKDRDFELQKLDRQSNAEAQAKKMEVLVKCLDSGKSMEDIERIAKLFN		PASA pass
HSGS210|asmbl_1037|m.1122	asmbl_1037	m.1122	371	2200-3315(+)	complete	PGTG_06044T0	0	1080	100	331	PGTG_06044T0	0	1080	100	331		PGT21_A	1022					ExpAA=21.18|PredHel=1|Topology=i25-47o	N	9	5.40703	5.09673	-1.06088	0.951936	ATGAAAGGTCAGGTGACGAGGCAAAGGGACTTTCAAAATCTCCAGCAACGCAAGATGAGCAAAGTCCACGCGAGTACGGCGCAGCTATCAATTTACTCGTTCAGCACACTTATTCCATTCCTAGTGATAGCACAGCTGGCCGATCATCGCAGATATCAGTTCATGTACCTGGATGCGCTGTTTGAGGTCGATCCATCTCTTGGGACGGATTATGGAGATTTACATGTGGATCTATTTGCAGAATTCGATCGGCAACGATTGATGAAATTCTTGAGAGCGAGTACATTCTATGACCTCGAAAAAGCGTACCAAATCTGTCAAGATTTGAATTTCGTGCCTGAAATGGTTTATCTTTTGGGAAGGATGGGAAATAACAAAAAGGCCCTGTTTTTGATCATT…	MKGQVTRQRDFQNLQQRKMSKVHASTAQLSIYSFSTLIPFLVIAQLADHRRYQFMYLDALFEVDPSLGTDYGDLHVDLFAEFDRQRLMKFLRASTFYDLEKAYQICQDLNFVPEMVYLLGRMGNNKKALFLIIDRIGDVHRAIEFAKEQNDDDLWEDLLRYSETRPAFIRGLLDNVGSEIDPIRLIRRIQNGLEIPDLKASIIKILQDFHLQISLIEGCRSIMVSDCRDLSKVYYASQTLGALGDPSLRCQKCNRLLTEPSKPVAATDDGTELVADNSIAMMGSALSIMFLCRHSFHSLCVFDSNTVLAALAEQQLDRSRSALGDAIVDRAGERYNAINLKFAQTLILRSGDGSCPICTSGSKKSFLSHPN		PASA pass
HSGS210|asmbl_10373|m.1135	asmbl_10373	m.1135	453	207-1568(+)	complete	PGTG_07754T0	0	392	98.19	387	PGTG_07754T0	0	392	98.19	387		PGT21_A	1366						N	5	5.67966	59.4352	10.4646	1.74116e-10	ATGCCAGCACCGAGCGATGGAGTGTACCAACTGAGTGTCCAGGATGATACGACTGATCGCAAGTTAACGCTGGACTTGACCAGGACGGGGTTGACGATGCACAAGCTAACGATCGGATCTGGTCGATTTCCTACCCGGGATGTGCTCTGTGGACCTGAATCAAGTTCAAGCTTCAAAATCGAAGGAAGAAAGTTTATGAATCAAGTCGTCGGAAGATTTACCAATCGCTTGCCAGCCGGTAAGAGTTATATAATCGATTCCTCTAGGGAGGAGGGGGGGAAGAGGATAGCAATAGACTTAGACGAGAATGAACCTTTTCAAGATGGACGAGGGAACTGTTTGCATTCTGGACAAAATGGCTATGACTTGAGGGAGTTTGAGCCAGTTGGGGCCGATTCA…	MPAPSDGVYQLSVQDDTTDRKLTLDLTRTGLTMHKLTIGSGRFPTRDVLCGPESSSSFKIEGRKFMNQVVGRFTNRLPAGKSYIIDSSREEGGKRIAIDLDENEPFQDGRGNCLHSGQNGYDLREFEPVGADSKIVQEFRSTNTEPANSESVSPPSLSSSSAHFHLHSPSGDQGFPEAIDILATVTLELFPVPKDTDLTIPSETGPKSRIGRASFSLRAKLSDPEEVARRDSGTPINLTWHTGYILNDFRGEPSDSNGIQQHKLWINSDHHLAVHQSQLPTGEIQPNKALGIDFSTPEVIRPIGEIMPPSGFDQCFIFKNTTGDTVNNTKDPKAILRSPKDDLILVFYSNQTAVQCYSANYFDGIGSRKELHRRTPGEHEAGGYKKQEAIYLEFQEPSS…		PASA pass
HSGS210|asmbl_10375|m.1141	asmbl_10375	m.1141	1413	3-4244(+)	5prime_partial	PGTG_07757T1	0	1394	97.62	1387	PGTG_07757T1	0	1394	97.62	1387		PGT21_A	1366						N	0	4.91821	1.55004	-3.17296	0.0717611	AATAATGCAGTGCCAGCACCAAACAGAGGACCCGGATCGAATACAGTCCCGAATTCACAAAATGGCAGCGGAGTCCCGATCGGAGGTATTCAACCTGGCGGACCAGCCCCTGTCGGAAGTCTTGGACTTGGCCCAATAGGGAATGGAGACGGCCCTCAAAGTGCAATTCCTGGAGTTTCGATTGGTGCCGGAGCCCCAATCGGACAAGTTCCGGGGATCAATTCCAATGGTTTAACCGGCTCTGTTTCAGGTGTTGGAAATGGGCTAACCGGCGCCCAGGGATTGCCAGGAAATGTCCAAGGTAGCCTTGGTGGTATCGGGGACCAGCTACCTGGTATAAATTTGAACGGGGCCCAAGGTCCTACTTCTGGGATCAGCGGTCAAGTCAAAAACCCAATA…	NNAVPAPNRGPGSNTVPNSQNGSGVPIGGIQPGGPAPVGSLGLGPIGNGDGPQSAIPGVSIGAGAPIGQVPGINSNGLTGSVSGVGNGLTGAQGLPGNVQGSLGGIGDQLPGINLNGAQGPTSGISGQVKNPIGTSPGSGFPSGGQAPGSSANSPQGANSGLTGGVPGLQGPLPKGAFVPGQGPSSNLNSPKIPTPGAAGTPPGPLGNFPGVGSVLSAQTSDGTLNGALGTVPGTTGGITADKGPLANIPSVGGPGAGVNLNGIQGSVLGMTNGRPGAQGTLGNIPGLGAQGGNDIPNIPQAPNSGLSGSITGSQGVGNLGPLLGGQGPSTNPGGSPNGPRGSTSGPSSGPQGPLGNLPAVGSVLGGQGLSGTVNGPLGTVSGIAPGIGLGPGSNDGSR…	5prime partial or internal	PASA pass
HSGS210|asmbl_10376|m.1147	asmbl_10376	m.1147	95	2-286(+)	internal	PGTG_07758T0	5e-30	550	98.82	85	PGTG_07758T0	2e-29	550	98.82	85		PGT21_A	1366						Y	0	1.89824	1.09783	-1.72909	0.559277	CCTGGCGCACCTCTTGGCAGTCCTGTTGTGAACAGTCCTGGTGGTACCAAGGGCACCAGCCTCGGTGGTGTTCTGGGAACCACTCCTGGAGGATCCCTGGGTGTTCCAGGCTCCTCTCCCGGCGGCGCGAAAGTCACAATCCCCGGCGGCGTTTCGGGAACCACTACCGGCACAATGACTCCAGGTACTACTATCAGCGCCCCGGGTGTCGGCGGTAATCCCAGTGCCGCCGGCGCACCAGGAAACCTTCCGGTGGGATTAAACGGTGGTGGCCTTGGAAACAAC	PGAPLGSPVVNSPGGTKGTSLGGVLGTTPGGSLGVPGSSPGGAKVTIPGGVSGTTTGTMTPGTTISAPGVGGNPSAAGAPGNLPVGLNGGGLGNN	5prime partial or internal	PASA pass
HSGS210|asmbl_10377|m.1152	asmbl_10377	m.1152	103	641-952(-)	complete	no hit					no hit						PGT21_A	1366							1	18.2436	11.6614	-1.56444	0.130343	ATGTTTAAAGAGTTCAGGAACCCACCAAGAGCGATGGATGCAAACAAGAGGAAAACTGAATTGCCATTGAAAAATTTTTGGTGTAAGACCGAAAGGGCAAATAAACTAGAAGCTGTGATTGGCCCGACTGCTCTCACAAAGCTAGCGCAAGATTGGGCCAATCCATTGATTGTTGCTAAGACGACCCTCGACGGCGCTACTGCACTCACCAGGAGCATGTTGCAAGAGAATACCATGTTTGCTGTGGTTTTTAAAATCATGATGATCCAAATTCCAATCCAAACCCCCGTGAAATCAGATACCCCCTCTTGA	MFKEFRNPPRAMDANKRKTELPLKNFWCKTERANKLEAVIGPTALTKLAQDWANPLIVAKTTLDGATALTRSMLQENTMFAVVFKIMMIQIPIQTPVKSDTPS		PASA pass
HSGS210|asmbl_10378|m.1154	asmbl_10378	m.1154	148	338-784(+)	complete	PGTG_21389T0	8e-92	487	91.89	148	PGTG_21389T0	3e-91	487	91.89	148		PGT21_A	1366					ExpAA=77.99|PredHel=3|Topology=i25-47o62-84i96-118o	N	4	2.71923	1.01175	-2.68764	0.220134	ATGTCCACCATGCCAAACTCAGACTCAGACCACCCACAACCACCAGCAAGGACGAATCGACGAAACCTTCAACTATTCATCCTCTGCCTCATCAGACTATGCGAGCCCATCTCATTCACAGTCATCTTCCCCATGGTCGCATTCATGGTGGCCGAATTTAATCCGACTCTGTCAGAGAAAGAGGTCGGCTTTTACTGTGGCGCCATCGAATCGATCTTCTCCTTGGCCCAATTCTCAACAATAATCTTATGGGGAAAACTGAGCGACCGTATCGGCCGGAAACCCGTCCTCCTAATTGGCCTCCTAGGCGTCTCGATCTCCACCCTCGCATTCGGTTTCAGCTCCAGCTTCTGGACTATGATTGCTGCTCGTTCTATCGGAGGAATCCTGAATGGAAAC…	MSTMPNSDSDHPQPPARTNRRNLQLFILCLIRLCEPISFTVIFPMVAFMVAEFNPTLSEKEVGFYCGAIESIFSLAQFSTIILWGKLSDRIGRKPVLLIGLLGVSISTLAFGFSSSFWTMIAARSIGGILNGNAAFVALLSSPTKSCD		PASA pass
HSGS210|asmbl_10379|m.1159	asmbl_10379	m.1159	325	187-1164(+)	complete	PGTG_07770T0	0	497	100	295	PGTG_07770T0	0	497	100	295	PF07690.11|MFS_1	PGT21_A	1366					ExpAA=132.61|PredHel=5|Topology=i35-57o72-94i106-128o164-186i207-229o	N	5	2.5016	1.25046	-2.00055	0.393809	ATGGCTTTGGATGGGGAACTCGCACCAACATCTTGGATGTCTACCATGGCAAACTCAGACTACCGACAACCACCAGCAAGGACACATCGACGAAAGCTGCAACTCTTCATCCTCTGCCTCATCAGACTATGCGATCCCATCTCATCCACAGTCATCTACCCCATGGTTGCATTCATGGTGGCCGAATTCAACCCGACCCTATCGGAGAAAGAGGTTGGCTTTTACTGTGGCGCCATCGAGTCGGTTTTCGCCTTGGGCCAATTTTCAACCATCATCTTTTGGGGAAAGCTGAGTGACCGTATCGGTCGGAAACCCGTTCTGATCATCGGCCTCGTAGGCGTGCCGATATCCACCCTCGCATTGGGATTCAGCTCCAGCTTCTGGGCTATGATGTTTGCC…	MALDGELAPTSWMSTMANSDYRQPPARTHRRKLQLFILCLIRLCDPISSTVIYPMVAFMVAEFNPTLSEKEVGFYCGAIESVFALGQFSTIIFWGKLSDRIGRKPVLIIGLVGVPISTLALGFSSSFWAMMFASSVGGTLNGNAAVIKSMVAEISTTDNQAMAFSLLPTSFAIGAAIGPLLGGYLSRPAERFPNSWFGSSPFWQNHPWLLPCAVAATVPLIGVVMATLWLTETLIRKTPTCREREPLLRSETAIDVQGPLVSPVHTPHSPSKILDLLKDRNLLVILMSYSLLSFQVTHQSSSIFFPKALKLTQLTRFFSPNLWTP		PASA pass
HSGS210|asmbl_10379|m.1160	asmbl_10379	m.1160	179	1178-1717(-)	complete	no hit					no hit						PGT21_A	1366							2	1.43503	1.19947	-1.19638	0.87088	ATGTGCAAAGAGTTAAGGAACCCACCCAGAGCAATGGACGCAAAGAAGAGGAAAACCGAATTACCATCCACAAGTTTCTGGTGTTTGACCGAAATGGAAAACAGACTAGAAGCTGTGATGGGTCCAACTGCTCTCATAAAACTAGCACAAGACTGGGCCAATCCATTGGTGGTTGCTAATACAACCCTCGACGGCGCAGCTGCACTCACCAGAAGCATGTTGCAGGAGAATACCATGTTTCCTGTGGTTTTCAAAATCATGATTATCCAAATTCCAATCCACACCCCAGCAAAATTTGCTTTCTCATCTCGACCATTGTTGGCTTCAATTCGAGCTATCAAGTGGACGACGGGGAGCAAGAGAAAGATGAGGGGATATGCCAACATGCATATCTTGTAC…	MCKELRNPPRAMDAKKRKTELPSTSFWCLTEMENRLEAVMGPTALIKLAQDWANPLVVANTTLDGAAALTRSMLQENTMFPVVFKIMIIQIPIHTPAKFAFSSRPLLASIRAIKWTTGSKRKMRGYANMHILYNLAVPHRLWKKGNNAGWTKIVINPQTDKASPISELENPIPPDLTGV		PASA pass
HSGS210|asmbl_1038|m.1169	asmbl_1038	m.1169	1080	56-3298(+)	complete	PGTG_06044T0	0	1080	99.81	1078	PGTG_06044T0	0	1080	99.81	1078		PGT21_A	1022						N	15	12.33	8.54	-1.44	0.25475	ATGGAGGAAGAACGAGAATCTGGAGAAGTAGAAAACATGGATCGACCCCAGGAGGCAGTGGTCGACCTAGAAAACTCTCGGCCCGATCAAGCGCTCGATCAACTGCCGTCTGTCTCCGCACTAATCGAGGAAACAGGACAGGAAGAAGCCATCGCAATCCCACAGGAAACAAAGCAAATTCCGCCTGGTAACCACCGACAGCCTTCCTCGGATAATGTGTCGGTTCGATCTAGTGGATCATCGATTCCAGAAGATCAAGATGAAGAAGATGACCAAGAGGAAGAAGAAGAGGAAGAGGAAGAGGAAGAGGAAGAGGAAGAGCCCTTGTTCAAGTATCAGCGTCTTGAGGGTCACATCGACAAACTGTTCCAAAATGACAACGCTTCAGCATTAACCACT…	MEEERESGEVENMDRPQEAVVDLENSRPDQALDQLPSVSALIEETGQEEAIAIPQETKQIPPGNHRQPSSDNVSVRSSGSSIPEDQDEEDDQEEEEEEEEEEEEEEEPLFKYQRLEGHIDKLFQNDNASALTTSEKHIGLGTHNGVVYILNHRIELIKRFRPHSATIYDIKIEVSEQFVATASMDGKISIVQLSGGNDVFILDLKRPMMAVAMEPLYHKHPNKRQFISGGLAGNLTLHEKGWLGNKETVLHSNEGSIWSAEWKNNLVVWANDTGIRIIDINTHQKVAYIPRGADEPRADLYRCHFSWSTPEKLLVGWADTIRVVSIKENSAPTSIHRGLIPTSSTSSPNLPVKVEMVFQVDCIISGICAWEAGGSPDIAILAHTSEPEDSDVDVTGNER…		PASA pass
HSGS210|asmbl_10380|m.1180	asmbl_10380	m.1180	497	187-1680(+)	complete	PGTG_07770T0	0	497	99.8	497	PGTG_07770T0	0	497	99.8	497	PF07690.11|MFS_1	PGT21_A	1366					ExpAA=242.50|PredHel=11|Topology=i35-57o72-94i106-123o128-150i163-185o208-230i286-308o323-345i358-380o390-412i468-487o	N	11	4.51933	1.73006	-2.61224	0.108491	ATGGCTTTGGATGGGGAACTCGCACCAACATCTTGGATGTCTACCATGGCAAACTCAGACTACCGACAACCACCAGCAAGGACACATCGACGAAAGCTGCAACTCTTCATCCTCTGCCTCATCAGACTATGCGATCCCATCTCATCCACAGTCATCTACCCCATGGTTGCATTCATGGTGGCCGAATTCAACCCGACCCTATCGGAGAAAGAGGTTGGCTTTTACTGTGGCGCCATCGAGTCGGTTTTCGCCTTGGGCCAATTTTCAACCATCATCTTTTGGGGAAAGCTGAGTGACCGTATCGGTCGGAAACCCGTTCTGATCATCGGCCTCGTAGGCGTGCCGATATCCACCCTCGCATTGGGATTCAGCTCCAGCTTCTGGGCTATGATGTTTGCC…	MALDGELAPTSWMSTMANSDYRQPPARTHRRKLQLFILCLIRLCDPISSTVIYPMVAFMVAEFNPTLSEKEVGFYCGAIESVFALGQFSTIIFWGKLSDRIGRKPVLIIGLVGVPISTLALGFSSSFWAMMFASSVGGTLNGNAAVIKSMVAEISTTDNQAMAFSLLPTSFAIGAAIGPLLGGYLSRPAERFPNSWFGSSPFWQNHPWLLPCAVAATVPLIGVVMATLWLTETLIRKTPTCREREPLLRSETAIDVQGPLVSPVHTPHSPSKILDLLKDRNLLVILMSYSLLSFQSKSLDALIILFAYTPVKSGGIGFSSSDIGLALSVCGLMTIFVQPALFPFFQRRCGTARLYKICMLAYPLIFLLLPVVHLIARIEANNGRDEKANFAGVWIGIWI…		PASA pass
HSGS210|asmbl_10381|m.1190	asmbl_10381	m.1190	131	1400-1795(-)	complete	no hit					no hit						PGT21_A	1366							2	1.60041	1.01885	-1.57081	0.659087	ATGTGCAAAGAGTTAAGGAACCCACCCAGAGCAATGGACGCAAAGAAGAGGAAAACCGAATTACCATCCACAAGTTTCTGGTGTTTGACCGAAATGGAAAACAGACTAGAAGCTGTGATGGGTCCAACTGCTCTCATAAAACTAGCACAAGACTGGGCCAATCCATTGGTGGTTGCTAATACAACCCTCGACGGCGCAGCTGCACTCACCAGAAGCATGTTGCAGGAGAATACCATGTTTCCTGTGGTTTTCAAAATCATGATTATCCAAATTCCAATCCACACCCCAGCAAAATTTGCTTTCTCATCTCGACCATTGTTGGCTTCAATTCGAGCTATCAAGTGGACGACGGGGAGCAAGAGAACTAAATATGAAGTGGTCCATCTGTCTAGTTAG	MCKELRNPPRAMDAKKRKTELPSTSFWCLTEMENRLEAVMGPTALIKLAQDWANPLVVANTTLDGAAALTRSMLQENTMFPVVFKIMIIQIPIHTPAKFAFSSRPLLASIRAIKWTTGSKRTKYEVVHLSS		PASA pass
HSGS210|asmbl_10384|m.1223	asmbl_10384	m.1223	183	328-879(-)	complete	PGTG_21386T0	5e-92	715	83.15	184	PGTG_21386T0	2e-91	715	83.15	184		PGT21_A	1366						N	2	1.3041	5.6528	4.33464	0.0123696	ATGACCAGACGATTCTACCCTCACGTTCACAATGTTGATGGATTCTTTGTGGCCAAGCTCAAAGTTAATCCCAAAGCCAAGACAGGTTTGTTTACCCGACATGATTCCTGTCTTTCAAGCTCAATTTACTCTGAGAAGGCTAACTTTTGTATTCTAAACATTGATTTCAAAGCACCAATCCAGGAAGAAGAAGAGGATGATGTTGAGGAGACTCTATCTCAAGACGATATTCCCGATAAGAAGCAGAAAGCTTCGAAAGCCAAAGATGAACCGGTCGCATTTGATGATTCCGAAGATGCTGAAATCATCGCCTCGGCCAAAATCTCTCAACTCAAGGCCAAGGGGATTCATGTTACTCGCCCGAACCCCGAGAAGAAACAATCTAAAAAGCATGAAGAT…	MTRRFYPHVHNVDGFFVAKLKVNPKAKTGLFTRHDSCLSSSIYSEKANFCILNIDFKAPIQEEEEDDVEETLSQDDIPDKKQKASKAKDEPVAFDDSEDAEIIASAKISQLKAKGIHVTRPNPEKKQSKKHEDDQPDATEKKQAAKQQSDEPTLTEKVNSKKHQRDEQDGKEKKKKKTKVKAS		PASA pass
HSGS210|asmbl_10384|m.1224	asmbl_10384	m.1224	179	1756-2295(-)	complete	PGTG_21386T0	9e-103	715	98.7	154	PGTG_21386T0	4e-102	715	98.7	154		PGT21_A	1366						N	1	1	1.99681	1.99681	0.454219	ATGGATTCAGCGGATGACCAAAATGATTTTCAAAGCGCCAGTGGAAGCAGTCACAGTCACGCCGAATCGATCGAAGAGCTCAATGAATCCGAAGCTGGCGATGGTATCGAGGGATCAGCCATTCCAGATGATGAGGACGACGAGGAAGATAATGATGATGAAGCTTCTGAGGGATCCGATATGGTTGGTGAAGGCTCAAATGATGAAGAAGATGAGGACGAGAATGCTCTTGATGCGGACATCATGAACCACAATAAGGGTGTCCCTGATCTCCGGAAACTTTACTCCCGGATACAAGAAAGCGTTCGAGTTCTCGGAAATTGGAGCGTGCTTGGGAAGAAGGCAAAGGGGAAAAGTCGAGCAGATGTTACAGAGCAAACCTTGAACGATGTTTGTGAA…	MDSADDQNDFQSASGSSHSHAESIEELNESEAGDGIEGSAIPDDEDDEEDNDDEASEGSDMVGEGSNDEEDEDENALDADIMNHNKGVPDLRKLYSRIQESVRVLGNWSVLGKKAKGKSRADVTEQTLNDVCEYFGYNAFLSDLLWQLFDPEEVSKLVLESNSAYQSTDSRHRSGIGIF		PASA pass
HSGS210|asmbl_10384|m.1227	asmbl_10384	m.1227	109	1165-1494(-)	complete	PGTG_21386T0	3e-62	715	100	96	PGTG_21386T0	2e-61	715	100	96	PF01189.12|Nol1_Nop2_Fmu	PGT21_A	1366						N	4	1	1.19783	1.19783	0.8821	ATGCTTCAGGCGGCCTCATCTTTCTTACCGGTTATTGCACTTGATCCTCAACCCGGCGAGAAATGTTTGGATATGAGTGCTGCTCCAGGAGGAAAGACGACGTTCATGTCGGCCATGATGAAGAACACGGGGAAGCTGTTTGCCAACGACAGTTCCAAAGCTCGTTGTAAGAGTCTGATGGCTAACGTCTCGAGAATGGGTTGTCACAATGTGATCATCAGTAACCATGATGCCCGAGACTTTCCGAAAGTAATGGGCGGCTTCAACCGAGTGCTTTTGGATGCCCCTTTCTGTAAAGATGGGTACGGGGAGACACTTTATTCAGTCTAA	MLQAASSFLPVIALDPQPGEKCLDMSAAPGGKTTFMSAMMKNTGKLFANDSSKARCKSLMANVSRMGCHNVIISNHDARDFPKVMGGFNRVLLDAPFCKDGYGETLYSV		PASA pass
HSGS210|asmbl_10387|m.1242	asmbl_10387	m.1242	207	473-1096(-)	complete	PGTG_07761T0	7e-138	830	87.76	237	PGTG_07761T0	3e-137	830	87.76	237		PGT21_A	1366					ExpAA=22.60|PredHel=1|Topology=o82-104i	N	1	1.69049	3.73257	2.20797	0.224757	ATGTTATCAGACACACCAGACGAAGAATTCAATATGTTCACAGACGATCTCATGGACGTTCTAGTTGATCAGCCAAGCAAATTCTCCGTCGAATACATCAAACAGCAAATCTTCACAATCCCATACTCGAAGTTCTTCAACGCCGATCCAGCTGCTTACCTCGACCCATCCAAACAAGATCGATCGTCGCCAAGCAGACCAGAAGTCTCAGGATCATCGACGTTCTCGAACTTCCAAATGAAAGGATTCATCATCTTAAGCTTCGTCGTAGTCATGAGTTTCTTGATCCTGATTAAACTGTATATCGGGATCCGGATCCGATTGTATGCGATCAAGCGGGTCCAGACTATGAATAGAAGACTGGCAGAAGACCAGGTCAATGGGCGCGACCGGCTGCCT…	MLSDTPDEEFNMFTDDLMDVLVDQPSKFSVEYIKQQIFTIPYSKFFNADPAAYLDPSKQDRSSPSRPEVSGSSTFSNFQMKGFIILSFVVVMSFLILIKLYIGIRIRLYAIKRVQTMNRRLAEDQVNGRDRLPIGLSPTEIMKEENDRKLIEKVEFDVPLRRISSLLAPSCSHPPPNSLDQPSSQHKKKPLSMDELSRFDMVRSRIW		PASA pass
HSGS210|asmbl_10387|m.1244	asmbl_10387	m.1244	138	1196-1612(-)	complete	PGTG_07761T0	9e-71	830	100	111	PGTG_07761T0	4e-70	830	100	111	PF05346.6|DUF747	PGT21_A	1366						N	3	1.39004	11.1175	7.99794	1.0653e-05	ATGTTAGCCATCATTGCTATTCGAAACTTGATCGAAATGTCCGGTTCATCTACTTCATCTTCCCATGCTCACAGCTACACATATCACTATCTGCCAAGTTCCCTAAACCTTTCACCAACGTTGTCGCTCATAGAAAAAATATTCACGCCTGTGATCGTAGTCATGTTGAGCGAGGTATTGGTTGATTGGCTCAAGCATGCTTTCATTACCAAGTTTAATCACATCCGCCCAAGTGTATATGGGAGGTACATCGACATACTTTGTAAGGACCTTGTTGGCGATCACAAGATCGTCAGAGTAGAGGACAGCATGAGGGATGATGAAGACATAAAAGTTTGCAGCTTTTCTTTTTTTTCTTTTTGTTTTAAAAGACGGTTTTTGTTGATGATGATTTTATTT…	MLAIIAIRNLIEMSGSSTSSSHAHSYTYHYLPSSLNLSPTLSLIEKIFTPVIVVMLSEVLVDWLKHAFITKFNHIRPSVYGRYIDILCKDLVGDHKIVRVEDSMRDDEDIKVCSFSFFSFCFKRRFLLMMILFFMGTE		PASA pass
HSGS210|asmbl_10388|m.1248	asmbl_10388	m.1248	1279	1-3840(+)	5prime_partial	PGTG_07740T0	0	1481	99.45	1271	PGTG_07740T0	0	1481	99.45	1271	PF00176.18|SNF2_N	PGT21_A	1366						N	28	12.3682	7.23814	-1.70876	0.0940028	CAACAACAACCAATCAAACTCTCATCCAGCAACTCGTCTCAACCCTCACCCAATCTCAACAATCATTGTCCAATCTGTATCGGCCTACTCAGCTCACTCGTCCTGATCCTACACCGTCTAAAAGACTTCCAAGTCAATCAATGTTGCCCAGATGGAAGGGCTCGTCCTCAAACTATCCCAGTCTGCATCTCTCGTCATCAGCCTAACGGTAACAACGAGGTCCTCAGAGTCTTGGCTCCGACTGGTGAACAATTTGGAGTAGTCGAACAAAAGATTGGAAATGTGATTGGGCCACTCTTAGGACCTATCAATTCATTCAGCGGCGGTAGTGCCGTCGGTGGCTGGACGCCCAACGGAATCATTCAACCTCAACCTTCCTCCTCTCCCAAAATCAACTCA…	QQQPIKLSSSNSSQPSPNLNNHCPICIGLLSSLVLILHRLKDFQVNQCCPDGRARPQTIPVCISRHQPNGNNEVLRVLAPTGEQFGVVEQKIGNVIGPLLGPINSFSGGSAVGGWTPNGIIQPQPSSSPKINSETSNTPETDDPEITETNGLGGPKVTQSMPTTTTSSDGRQLFIECCVIRRGEQNPMMLPLQLLLFCLPESISSVAAYLSRSGVSLEHPVSYHSEMHLGCLYDNPHSSQPREALDSIRQRLLGPNLPYSTTPISRNNFQVCDTQQQVATIFKSLASGVDLDETEPGHMIITSLYPHQKQALSFMLDRETLKVVPPDLKSARNPTERKALEKEDEENLVSLWKKTRDTYGRHVGWMNVVTGIQQIGKETPPQCRGAILADDMGLGKTIS…	5prime partial or internal	PASA pass
HSGS210|asmbl_10389|m.1257	asmbl_10389	m.1257	234	30-734(+)	complete	PGTG_07740T0	2.5e-109	1481	97.47	193	PGTG_07740T0	2.5e-109	1481	97.47	193		PGT21_A	1366						N	0	4.08	1.88	-2.17	0.2105	ATGTCGACGAGCACCAAAACAACCCAAGAAGACCAAGACCGACCAAACAAACGACCAAAACTAACACCATCACCACCCTCATCATCACTCTCACCACTCTCATCACCAACAGCAGAACAACAACAACAACAACAACAAAAACAACAACAACAACAACAAAAACAAAAACAAAAACAACAACCAGAGCAACAACCTTCTAGTACTGCTCACTCATCCCGATCAACCAGTCCAACTACAACCAACACTCTCAAACCTAATCACCAGCCGATCCCATCCTCATCAACCTCAACACTCCCACCCCTACCACCCCTGCTCCATCAAAAAGTCAGATTCGGTACCAAGCAACAGGCACTCGCACTCAGTCAGGCCATCCTCAGGCGTCAAGCCGAACAGAAGGAA…	MSTSTKTTQEDQDRPNKRPKLTPSPPSSSLSPLSSPTAEQQQQQQQKQQQQQQKQKQKQQPEQQPSSTAHSSRSTSPTTTNTLKPNHQPIPSSSTSTLPPLPPLLHQKVRFGTKQQALALSQAILRRQAEQKEQQQPNRSQSITKTPYAHLNIPSTSTNSAPVINLNQTMNPNPTPAAANRSHHPWSHRSSPTTNSTNNNNNNQSNSHPATRLNPHPISTIIVQSVSAYSAHSS		PASA pass
HSGS210|asmbl_1039|m.1265	asmbl_1039	m.1265	182	197-745(+)	complete	PGTG_06052T0	4e-133	182	98.91	182	PGTG_06052T0	2e-132	182	98.91	182		PGT21_A	1022			Yes	18		Y	3	18.637	2.63626	-7.0695	2.91245e-08	ATGTTGTTCAAGTACCTCTTAGCCCCCGTTGCGCTTGCTGCTTCCGTGGTCTGTTACCCTCCCGGATATGGCGGTCAATCCCCAAGTGTTAGACCCGACTACAACGGTCTCGACTTCAGCAGCTGCACTGACAAGATCAGACAAGTCAGAGAGCCTCTTGCCTCCTCTTGCCAGAGGCAATCCGTCCAGGATGCCACCTCCAAGTTGGACGGCCTCTACGAGCCTATCCACGCTTTGTCTAACAGAGTTCACGTCTCCGTCAGAAGTGACACCAAAATTGCGTACAAATATACCAGATCGCTTGCCTCCCTCTTCAGCAACTTTCAAGGTATCGTCGACACCATTGGTCGATACCCCCGAGTTTTCTCTCGCTCCCAAGAGACCATCTTCGAGTTCAAC…	MLFKYLLAPVALAASVVCYPPGYGGQSPSVRPDYNGLDFSSCTDKIRQVREPLASSCQRQSVQDATSKLDGLYEPIHALSNRVHVSVRSDTKIAYKYTRSLASLFSNFQGIVDTIGRYPRVFSRSQETIFEFNSQFESILTDFSSAGVNIHEVFSQSTAVRFESWQQVGFTFPEKFGFYGDK	Signal peptide without any transmembrane domain	PASA pass
HSGS210|asmbl_10390|m.1267	asmbl_10390	m.1267	396	490-1680(+)	complete	PGTG_07741T0	0	396	98.99	396	PGTG_07741T0	0	396	98.99	396		PGT21_A	1366			Yes	31	ExpAA=28.88|PredHel=1|Topology=o244-261i	Y	2	159.644	81.5583	-1.95742	0.2931	ATGCCAGCCTTCCTCCATCACAAACCACCAGTGATCAGCCGACTGGCCTGCTCATTCCTACTCCTATCAATCATCCTATCTGCTGTCACCCCACTCGACCCATACCCCAGCACCGATTCTCTAACCCGGCTCCTCAGGCGCCAGTTACCAAATCAAACCGGAAGCACTCCCTTTCCAGCTGGACTCCTCGACCCAACCGGCAACAATCGCAGCTTGGATCCCACCAAGACCAGCCCAAGCACCCCTACCTCCCCATCACCCGCCGACCCAGCTGCACCACCTTCCTCACCATCACCCGCCCCTTCCCCTCAGCCCAATCCACCCAAGGATCCAACAAGCTCCAACAACAACCAACCCAAGGATCCTTCTCTCAGCGATCCTCTCCTACCCGGCCTACTC…	MPAFLHHKPPVISRLACSFLLLSIILSAVTPLDPYPSTDSLTRLLRRQLPNQTGSTPFPAGLLDPTGNNRSLDPTKTSPSTPTSPSPADPAAPPSSPSPAPSPQPNPPKDPTSSNNNQPKDPSLSDPLLPGLLGSPPLSPASPAASSTPSPPPNNSTRPLTPSSPAPNQPTSNSTSPLSPAPAASAAPAPTNKGQSPTSSDPAAAAAASPSSSAQPDPNRTPKTPPHKSDDSSSGFGSTTIKLMAIIAGCVAGLFLLWTIIRKWKFRPSKRFAKKLDEYDEDVFAPRPPSFGEKRANDYQAYSIPTAPNPGPVLNSHYPSYLPERSGTPHSAMSPQKAPYGNDLHGSQPYQAHRISHASITQPPAMFEPNPYRLSLGLGNITHAYPPSDQHKPTVM	Signal Peptide with one or more nonoverlapping TM	PASA pass
HSGS210|asmbl_10390|m.1268	asmbl_10390	m.1268	99	2-301(+)	complete	no hit					no hit						PGT21_A	1366			Yes	20	ExpAA=37.99|PredHel=2|Topology=i7-24o55-77i		1	9.89694	2.09183	-4.73123	0.0711391	ATGTGGGATAGCTGTCAGGTTGTATTCGCAGCCGTTCTGAGTTTGCTTGTCGTTCTCGGTCGACAGTTGTCTTCACAATCTCATGCTTCCCTGGCCACCAGCAGCATCCATCGCTCATCGCTTGGACCCTTCGTCATCCATCCCCCCATGAGTCCATCAAGAGTGACCATCATCCGATTCTTTACACTTGGTCTTCTTTTTCCTTTTCTTTTTTTTTCTTTTTCTTTTTCTCCTTCCCGCTCATACAGTTTAGTCACCCTCGAGCCCGCTACTGCTCCCTTCACCCCTCAAAACTTGTAG	MWDSCQVVFAAVLSLLVVLGRQLSSQSHASLATSSIHRSSLGPFVIHPPMSPSRVTIIRFFTLGLLFPFLFFSFSFSPSRSYSLVTLEPATAPFTPQNL	Signal Peptide with one or more nonoverlapping TM	PASA pass
HSGS210|asmbl_10391|m.1270	asmbl_10391	m.1270	433	368-1669(+)	complete	PGTG_07743T0	0	433	99.77	433	PGTG_07743T0	0	433	99.77	433		PGT21_A	1366			Yes	18		Y	5	1.34039	57.0614	42.5708	0.000321543	ATGATCACTTATATACTGCTTCTCACATCTATCCTCCTGGCACCGGGTCAAGTGGCCAATTGGTCCATTCCAGGTGCCCCTCAACATAAACCTTTACATGCGAAGAGACACAGTTCGTCCATGTACAACTGGGAACAATCGTGGAATTCTCAAACCAACAATCAAATAACAACCATTACTACTTCAACTTCTGGAACTATTCCACCCAACAGTGGTCTTCACCAAGGGGCTGCGAGTACATGGAGTTATCAGTATTGCTACTCGAGTAGCTCTGATGATAACCAAGATAACTCAGCTGCCTCTTTCGGGGATTCATCTTCGACATTTCCTGCAAGCCAGTCGGGGGCAGGATCTGACTCAGGTTTCAGTGATGAATTCGCCTCAGTCCCCGGAAGCTCC…	MITYILLLTSILLAPGQVANWSIPGAPQHKPLHAKRHSSSMYNWEQSWNSQTNNQITTITTSTSGTIPPNSGLHQGAASTWSYQYCYSSSSDDNQDNSAASFGDSSSTFPASQSGAGSDSGFSDEFASVPGSSNTTPVVNSPPKPVRQEQTYSPPKPSVEVPSIPKDLSPTPQPKYANVTKSPGLPRSSALSAGDTSRYSSTKSDSPSLLSTPNPESTDNKEDKKESSRLPALSDSDTGGTKKLTPSPSGSHQDWLDSHNNYRSQYGVKSLTWSEDLVEAARSEVEKCVWKHTKHNQYGENIAAGQNSPSEVVVAWVEGPNERDIFSPDSATPTHFTQVVWKETEQIGCAVKSCETIEGSNLPQAPVKLWACEYHPKGNVGGQYAKNVLAAAGGKPLAA…	Signal peptide without any transmembrane domain	PASA pass
HSGS210|asmbl_10393|m.1290	asmbl_10393	m.1290	715	204-2351(+)	complete	PGTG_21386T0	0	715	99.3	715	PGTG_21386T0	0	715	99.3	715	PF01189.12|Nol1_Nop2_Fmu	PGT21_A	1366						N	6	15.8441	39.2369	2.47643	0.0642709	ATGGGTGGATTCGGCTTCAAGTCACGTCACAAGCAATCAGCTCCCGAGCCACTCAGAGTCAAGGGACAATCTAAGGACCCAAAGAAAATCGATGCCGAAGTTGCAGCTGATGAACCTAGCAGCCTGCCCAAGAAGTCTCGATCCAAGGTCCCTCGGAGTGGCGGAAAATCAGTTGCCAGCAAAATCAAACAGAGAACCCTCCGTCAGCAGGAAGAAGCCAAACAGAAGGACCTCCCGAAACCGAAGCATTCAAAGAAAGGCACCAGCGAGCAATCGGATTCTGATTCCGATGATGGCAGTGACAAGGATGAGGATGACGAAAATGGAAACGAAGATGAAGAACATGTAGATGAAGGGTTAGAAGAAGCAAGAAAAGCATTTTTTTCAACAAAAGATTTA…	MGGFGFKSRHKQSAPEPLRVKGQSKDPKKIDAEVAADEPSSLPKKSRSKVPRSGGKSVASKIKQRTLRQQEEAKQKDLPKPKHSKKGTSEQSDSDSDDGSDKDEDDENGNEDEEHVDEGLEEARKAFFSTKDLVEPHNDMDSADDQNDFQSASGSSHSHAESIEELNESEAGDGIEGSAIPDDEDDEEDNDDEASEGSDMVGEGSNDEEDEDENALDADIMNHNKGVPDLRKLYSRIQESVRVLGNWSVLGKKAKGKSRADVTEQTLNDVCEYFGYNAFLSDLLWQLFDPEEALAFFEANETARPVTIRTNTLRTNRRDLAQSLINRGVNLEPIGKWSKVGLQVFESSVPIGATPEYLAGHYMLQAASSFLPVIALDPQPGEKCLDMSAAPGGKTTFMS…		PASA pass
HSGS210|asmbl_10395|m.1315	asmbl_10395	m.1315	525	466-2043(+)	complete	PGTG_21387T0	0	525	99.24	525	PGTG_21387T0	0	525	99.24	525		PGT21_A	1366						N	8	3.52182	43.3566	12.3109	3.09545e-10	ATGCCTCTCTGTCCCAGCTGTCAAAAGGTTAAGCTGATCAGATGCAAGATCCTCAGAACGGAGGACCCAGATTATGGGAGGGAATATGTGGCTTGCTCTGCCTGCTCGTCGAGGTGGTTCCTCGATGACCCCAATAGGCCACCAGGACTCGTTAGTGATAAACCGAAGCAATCGATATGGAAGAAACTCGGGACATGGGGTGCTCCACATAATGTGCCTGACTCCTCTGGGGTCCTTCGTGCGGCTACCTACGTCTTGCCTCCCGTTCATGAGTATCCTTCGCTCCTCGTGCCGGTTTCCAATTCCAATCGTCGATCTCTTCTGATCCCACCTGCCGCTCCCGATCCCTCGCCCGTCTCACCGGCCGCTGGTCCCTCTGAACTCGACCTGCCGCCACCG…	MPLCPSCQKVKLIRCKILRTEDPDYGREYVACSACSSRWFLDDPNRPPGLVSDKPKQSIWKKLGTWGAPHNVPDSSGVLRAATYVLPPVHEYPSLLVPVSNSNRRSLLIPPAAPDPSPVSPAAGPSELDLPPPPPPREPELDPLPPADTVDIPERTFDDPAEAADQTELPVEDAPQSQEGDEPQQAEEPTPAPEEPLEQLSPAATATEEPKPISAPGTPHQTEEQKTSPASNLNSEEQARFEMLYRIASSPGPHSQISDHHLEEDLKLPSRPQSTRGSEHQPSLPPITPSEPISPEEQQLRETLLRVVSTPCPPPPKVYTTLLSPNVNREEATCSYSPQDEREVAAYIQHSATRLDQAIQNSPFTPKETPRSQRTERWIESPRFSEPKSPASKHSAVRS…		PASA pass
HSGS210|asmbl_10395|m.1322	asmbl_10395	m.1322	70	2617-2826(+)	3prime_partial	no hit					no hit						PGT21_A	1366							1	1	2.80955	2.80955	0.195116	ATGATGGTCAAGCAATACATGTATGCGCACCAATTATCAGAATACATACATTTCGGAATCCAATCTTTGAGAAAGGGCTGGTTTCGAGCAAAAAAGAAAATCAGTGAGGAGTGTGCACGGACTGAAATATTCACAAAGCTCTTCTCGTTTTTAAGTTTGATGATGAGTTTGCCCGGTCAACGAGGCGATCGCGAGGGTTACAACCTCGCC	MMVKQYMYAHQLSEYIHFGIQSLRKGWFRAKKKISEECARTEIFTKLFSFLSLMMSLPGQRGDREGYNLA		PASA pass
HSGS210|asmbl_10396|m.1326	asmbl_10396	m.1326	537	3-1616(+)	5prime_partial	PGTG_07753T0	0	530	92.57	538	PTTG_07532T0	0	557	93.49	538	PF02492.14|cobW	PGT21_A	1366						N	5	1.64657	13.2721	8.06046	4.61439e-06	AAACCCCTTCGTGAAGGAAAGCTTCCAGTGACCTTGCTCAGTGGGTTTTTAGGCTCTGGAAAGACCACGTTATTAGAGCACATTCTCACCTCTAACCATGGGCTTGGAAGAATCGCCACGATAATAAATGATATTGGAAGCGTTAATATCGATGCTGCTCTTCTTCGAGAACATAAAGTTAGTAACCTAGAAGAAAGGGTTGTGGAGATGCAAAACGGATGCATCTGCTGTACTCTTAGAGGAGATTTGTTGGAAGAAGTGGCTGCACTCTCGGAAGATAAAAGCATTCATTGGCTGGTGATAGAGTCAACAGGAATCTCTGAGCCGATGCAAGTAGCCGAGACCTTCTCGCCTGAATTCTCTGAAATGATGCTCATGGCGGCTGATGACTTGAAACAA…	KPLREGKLPVTLLSGFLGSGKTTLLEHILTSNHGLGRIATIINDIGSVNIDAALLREHKVSNLEERVVEMQNGCICCTLRGDLLEEVAALSEDKSIHWLVIESTGISEPMQVAETFSPEFSEMMLMAADDLKQEMEKDEASAKQNAKVQAILAKGGLPEVAFLDAAVTVVDAVNVFNDFETADFLVDRNDAKNVPEEDDRNISDLLVDQLEFAQVVILNKIDLVTNDELNKTKALIQQLNPTAKLLTSNYSRINLREILDTKMFDYTKAALSMGWLRSLNEVVKPETEEYGVGTFVYRARRPFSPKRLWKTIRNVFVVIQEEFIDDGDDEAGKAAQDEESASNDSEGSVQGDTAMDEDDDDKDGDGEEKQPQLNPKKRLESKKASKTFAPLLRSKGFFW…	5prime partial or internal	PASA pass
HSGS210|asmbl_10399|m.1348	asmbl_10399	m.1348	287	30-893(+)	complete	PGTG_07755T0	4.7e-172	287	99.3	285	PGTG_07755T0	4.7e-172	287	99.3	285		PGT21_A	1366						N	10	15.61	3.76	-4.16	2e-05	ATGCACTCGACCTTCGAAGCCATCTGCAATCGAAACACTCAAACGAATATCCACGAGGATGCACAGGAAGGTGGTGATAACCAGGACCAATGTGCAATTTGCTTGGATCTAATCATCAATCAGGCGGTCATCGTTCCTTGTCAACATTCGGAATACTGCTTCCGATGTATGCGGATATGGACGACCACTTCAAATCGCTGTCCGATCTGTGTCCAACCAATCGACCATCTGGTCCACCGGATCGACCCCCGCACCAAAGACTTCCAAATATTCCATCCTCTCCCCATCATGCCCAACCTGAACAATGGTGATGATAACAATCGTCAGAGTCAGGCGGCCTCTCCCACTCTTCCTGCTGCTCAGCACCCTCCAAATTCAGAATCAGGACCATCATCAAGT…	MHSTFEAICNRNTQTNIHEDAQEGGDNQDQCAICLDLIINQAVIVPCQHSEYCFRCMRIWTTTSNRCPICVQPIDHLVHRIDPRTKDFQIFHPLPIMPNLNNGDDNNRQSQAASPTLPAAQHPPNSESGPSSSQSDHFIGLDRRQLIYRHSLYVKHIPSNRYTQFYPVSSKHFLKDRSKNPSEPTRRDCPSAKLIARTIRFLQRELRAIQPEVLAHPIEHSIRVIIIILHRADSNSSEAVHLFSQLIRDPQLAQHFSHELTCFLRSPYDDLLQWDQVLQYPTAPNVY		PASA pass
HSGS210|asmbl_1040|m.1355	asmbl_1040	m.1355	246	649-1389(-)	complete	PGTG_06050T0	7e-172	466	87.68	276	PGTG_06050T0	3e-171	466	87.68	276		PGT21_A	1022						N	6	1.82532	2.09746	1.14909	0.878371	ATGAACAAAATAAAAAGATGGGGGATCTTACAGCCCGCCTGTCTAAGATTTAACGTCATATACCACCAAGTTGTAGCTCATTGTCAGCTAACCCTGCCCAGCCCGAGTCCGGAACATTGCCGACGACTAGCACACGAATGTTTTAGCGAACAAACCGTCACGCGGACTCAACGACACCGACAATTCCAGTATGAAACCGTGTGGGAGATAGTCAAAGATACACCCCGATTTCGAATGCCTACTCAACCCAGGCCTGGTCCTATAGTTTGCTCTGGTTCAACTCATCCTGTCGCTGCTACGTTTTCGAACCCATCTGGACTTAGCCTGATTCATGTAAACGGAAAAAGTCAACTCAGACAAGAACCGGACATTTCAGCTGTCAGACAACAATATGATGAA…	MNKIKRWGILQPACLRFNVIYHQVVAHCQLTLPSPSPEHCRRLAHECFSEQTVTRTQRHRQFQYETVWEIVKDTPRFRMPTQPRPGPIVCSGSTHPVAATFSNPSGLSLIHVNGKSQLRQEPDISAVRQQYDESDPELEASSSSFALDDRRNERNGFQPSTSALHDRLALERERFMADKEERSRESIRKDKELDLRIKASDRDDLMLDLKIIQTNVDDCPDETSKRALDLMKAAVLKKYNNDPSVT		PASA pass
HSGS210|asmbl_10406|m.1393	asmbl_10406	m.1393	417	254-1507(+)	complete	PGTG_07760T0	0	417	98.8	417	PGTG_07760T0	0	417	98.8	417		PGT21_A	1366						N	3	112.919	94.1334	-1.19957	0.586967	ATGAGCTCGACCGAACACCAGACCATCGTGGTCATCGGACTGTCTGGAGCAGGACTGAAAACTATCAACTTGTTACTCGATCGACTCTACCATCACTCTGGACAATCCAAGACAACCAACCAAAGCATACGACTGATTGCAATCGAGAAGGCCAACTATGCCTACTGGCCCCCTGGATCATTAAGAGCGTCGGTTGTCGATGGCTTCGAAGATAAGATTGTCAGAAGCTTCGACTACATCATCCCCCAGAAAATCAAAGACAAGCACCCCGAGCTTGTCAAGGTCTTCACCGGAACAGAGGTCGTAGACTTGAATCTGAAGGACCGATTCATTGTTCTCGATAAGTCTTTGGACGGCGTACAAGTCGAGGCTGGCAATAAATTGGCCTTCGACTATCTA…	MSSTEHQTIVVIGLSGAGLKTINLLLDRLYHHSGQSKTTNQSIRLIAIEKANYAYWPPGSLRASVVDGFEDKIVRSFDYIIPQKIKDKHPELVKVFTGTEVVDLNLKDRFIVLDKSLDGVQVEAGNKLAFDYLVIASGSSYAFPCRPPPEAERPEELKAQLRSLQEQVRESQSILVVGAGAVGIELAGEVSSQHKDKSITLVCSTPSLLPDMNPKLGSSLKQQLDQRKVKVIYGSKANLAEHGISKTGKLEKLTKIALIPSDDGKSAKDAIEADFVFLAIGNKPNTKFVPAEYLEPKSHLIKVNEHLQVVGEDSKPIEGVYGVGDAINFHESKLYAALDGQAATVSKNLWIDIFDAKADKVAHKPLKDTIAIPLGPCGGASEVFGFTFGLGPWATSLAK…		PASA pass
HSGS210|asmbl_10407|m.1397	asmbl_10407	m.1397	830	103-2595(+)	complete	PGTG_07761T0	0	830	99.88	829	PGTG_07761T0	0	830	99.88	829	PF05346.6|DUF747	PGT21_A	1366					ExpAA=105.66|PredHel=4|Topology=i222-244o295-312i374-396o676-698i	N	11	15.44	22.88	1.48	0.3495	ATGAATAGCGATCCAACACAATCAGAATCAGGAACAAACATTTCAAACACGGATGAGACCGGACGAGAAGGGCTATATCATCATCACACACAACAAGAAGGGACGACGGAGGAGGAGGACCAAGCAGAACCAATTGATACCGATGATGATGATGACGAGGAGGAGGAAGCTGAATCACTAGTACTCATCCAATCACCAAAACAGGAGATCGATCACCAAGAAGAAGAAGCAGACGACGACGACGAACAGTCAACTTGCGACTCAAAAACACATTCCTCTCCAACACATCGCAACCATATCAAACAAGAACACCACTCCGGACAATCAACACCAGATTACCATCATCATCAAAGGAATATCACCTCACCCGAATCGGAAGTGCTAGAAGATAGTCTGATC…	MNSDPTQSESGTNISNTDETGREGLYHHHTQQEGTTEEEDQAEPIDTDDDDDEEEEAESLVLIQSPKQEIDHQEEEADDDDEQSTCDSKTHSSPTHRNHIKQEHHSGQSTPDYHHHQRNITSPESEVLEDSLIYETQHQVDSPNQSPSPNHQDRSNQDSLNRNQSTQASINPSFSLWEHLKYEISSNQDDLSPLQDSPSASLRSERISNFLNVPIAIEKTIVFGFWICLDSFLSVLTILPIKFLYSLTKFCQSLAYKTAHSTRIIKNKFLGRGSNDERSKHPHRKRLSVPCKVDLLQGLLIILVCVFLHHVTDASRMYHSVRGQETIKLYVIFNVLEIADRLCCSFGQDILDSLFSPSTLGRRLDGSQPHMKPIFLFILAFIFTVAHTLVLFYQLVSLN…		PASA pass
HSGS210|asmbl_1041|m.1415	asmbl_1041	m.1415	198	1-597(+)	5prime_partial	PGTG_06868T0	2e-86	470	72.73	176	PGTG_06868T0	1e-85	470	72.73	176		PGT21_A	1022						N	3	1.16423	5.39876	4.63718	0.0291984	GGGCCACAAATGCCATCCGTGATGCAGGTGTCAGCAAATGATGAAGGTTTTGATTTCGATGCTTTCTTAGCAGAAATCCCTGAAGATGACTGGTCAGAAGCTCTTGAATTTTACGCGGTGACAGCTAGACGCTGTTGGCAGTGCAAGGCGCCGGACCACTATCTCAAAGACTGCCCTCAACGATCAGGAGGGACTCAATCGAACGGCGGTTTTCGAGGATCTAGCGGAAATCAAAGCCACGGTAACTCGCAACGACAGATGGCAACTTTTGTCGGCTCGCTGTACACCCAGCCTGGCGGAAATCAAGGTCCCGGTCGTTCTCCGTCGGCCCCCCCATCTCAGTTCCAGACGCAAGCCAAACGGATGGCTGATTTCTACCGACCACGGTATCAGCAATCA…	GPQMPSVMQVSANDEGFDFDAFLAEIPEDDWSEALEFYAVTARRCWQCKAPDHYLKDCPQRSGGTQSNGGFRGSSGNQSHGNSQRQMATFVGSLYTQPGGNQGPGRSPSAPPSQFQTQAKRMADFYRPRYQQSQNRQQSAPPQHQQSQKGGASAQVMEIGEVPDDLDDLDFRAMTLGEDILPPPTNPILPESGTLNSK	5prime partial or internal	PASA pass
HSGS210|asmbl_10411|m.1418	asmbl_10411	m.1418	285	189-1046(+)	complete	PGTG_07765T0	1.1e-48	251	100	97	PGTG_07765T0	1.1e-48	251	100	97		PGT21_A	1366						N	3	1	7.49	7.49	0.00047	ATGAGTTTGAATGGTTCAAGAACACAGCACAGAAGTGGATGGCAAATGGCATCTTGGTTGCATCTCAACCTTCAACTTGAATTATTCAAAGGATCACAAAAGTTCAAAGAAATTGAAGATAAATTCCTCCTACTGACATCACCAATGGTTACAAAAACACTTGATGCATACCCTTCTTTTTTAAATGCAGAATCATTAATTGATGAACTGTGCACCTACACTCTCAATTATATTGAAGAAAACAAATCATTCCAAAACAAAGATAATGTGAAAATTTACTTGAAGATATTACACAATATGCTACAGCATTTGGTAAAATATCACACTCCTTACATTCCTAAGAAAGGGAATTCAATTCTTCAGTTTTTACCTCATCATCCACACATTATGGTTCTTGAT…	MSLNGSRTQHRSGWQMASWLHLNLQLELFKGSQKFKEIEDKFLLLTSPMVTKTLDAYPSFLNAESLIDELCTYTLNYIEENKSFQNKDNVKIYLKILHNMLQHLVKYHTPYIPKKGNSILQFLPHHPHIMVLDAVIKQYSDVLKSLYFKYGETLQIQAVQARERDMKIEAKNSIRLTDSQQTVSGQSYFTQIQGDKKFYSVTESQAINKVTKNLIDYWKHKVKSINAHAFQSKILGNLITCLNSEISNYLGKLEKTLNNNDLDEIQKIGTLKSNLKEYLGLEIET		PASA pass
HSGS210|asmbl_10412|m.1419	asmbl_10412	m.1419	400	308-1510(+)	complete	PGTG_07771T0	0	400	99.75	400	PGTG_07771T0	0	400	99.75	400	PF10282.4|Lactonase	PGT21_A	1366			Yes	22		Y	6	1.41786	6.88018	4.8525	0.00833412	ATGAATAATCTAATCCTCCTGTGCAGCTTGGTCTGCCTTGCCGGGTTGTCTCAAATATGTTCTGCACAAGCCACAACTAAGGCTGCCTCGGCTACTAGTACTACTTTAAAAATCTTCGTTGGCGGTGATCAAGGCCAAGGAATTTCAGTATTCACATTTGATACTGTCAAGGGTACGTTGACACCTCAGGCTCAAGGGAAGTCTGATGCGCTCGGTCCCAGCCCCATATGGTTCGAATTTGACAAGGCTAAAAAGCTCATGATCAGTACTTCGGCTGAAAAATTCGATGGCAAAGAGAAGACGGGGGGTGTCTTCTCAGCCGCCGTAGCGGCTGATGGGACTTTGAAGAAAATCTCATCCACCGAAACAGATGAAGCACCTGTCTCACTTGAAATAAGT…	MNNLILLCSLVCLAGLSQICSAQATTKAASATSTTLKIFVGGDQGQGISVFTFDTVKGTLTPQAQGKSDALGPSPIWFEFDKAKKLMISTSAEKFDGKEKTGGVFSAAVAADGTLKKISSTETDEAPVSLEISPDEKLVMVASFNGGSVTTYDLNAGKLSAKPTKTFKFQIKKPGPVAERQTQAAAHQVKLDPAGKLLLVPDLGMDKVHMFSLVSDGKTTSLAPQRDIPIDAGCGPRHLVFDPKKIDRPTFYLLCELSSQLLMIEITDSTKGKIIEKHSVLPPNAKNTFNAAEIIISPDGKFLYTTNRQKDKAGKEEDNIFSIFARDLDSGKLTPKGTSPTGGKGPRHCALSPDANASFMVVANQDSNQISVHKRDPQTGALTFVKSADTKSPAIAVFQA	Signal peptide without any transmembrane domain	PASA pass
HSGS210|asmbl_10413|m.1424	asmbl_10413	m.1424	78	2-235(+)	internal	no hit					PST130_04662	1e-17	495	57.69	78		PGT21_A	1366						N	0	1	3.89939	3.89939	0.0626682	TTGAACGCTGGTTTGACACCCGAAGAGCTTGCTTTGGACGATCATACCGATGAGGACTCCTCTGACACCCCGGCTCCAAGTCCAAAAAAAGGAAAGCGCCGAGCCTCAAACTCCAAGAATATCAATCCCAAAAGCCATGGTCGCCCCTCTGCTGTTCCCAACTCTTTTTTGGCCTACGAAGAATATGCGATGAAAAGAGATGCTGGAAAATCTGAGGTCGCTCGGGAGAATCTT	LNAGLTPEELALDDHTDEDSSDTPAPSPKKGKRRASNSKNINPKSHGRPSAVPNSFLAYEEYAMKRDAGKSEVARENL	5prime partial or internal	PASA pass
HSGS210|asmbl_1042|m.1426	asmbl_1042	m.1426	1421	390-4655(+)	complete	PGTG_06040T0	0	1421	99.86	1421	PGTG_06040T0	0	1421	99.86	1421	PF00773.14|RNB	PGT21_A	1022						N	14	123.089	41.9646	-2.93317	2.68964e-07	ATGGCCGACAACTCAGACCAGTACTCAAGCACCGCCTCCAATGGCAATGGCAATCGAACCGGCCGCAAGACTAACTCCCGCCCTCACAGCCGCAACGAGACCCAACGTGACAGCTCGACCGGCAACAGAAAAGGACCCTCTGCCGCCGGCGATCGCGACTCACCTCCAGGCCCAAACAACCAGCGTCGCAGCAGCGTCCAACGCATTGGCAATTCTGGCGGCGGCCGTAAGGCCAACGAGCCTCCTCCCCCGCAAGCTCGCCGGGCTTCGGATACTGGCCCATCATTAGGCAGCGACAACAGTCTCAGCGGTAGTATGCATGCCCCCAAAGGGCGCGCGCAATCGGGCGGCCAGAGAAAACCTAGTATCGATAAGAACGGCGGTGGCAAGAGCACGCTC…	MADNSDQYSSTASNGNGNRTGRKTNSRPHSRNETQRDSSTGNRKGPSAAGDRDSPPGPNNQRRSSVQRIGNSGGGRKANEPPPPQARRASDTGPSLGSDNSLSGSMHAPKGRAQSGGQRKPSIDKNGGGKSTLNPNAGGFQPGALSAIMDVDAEVLVTPTPGQTQFNHEALQRPSASFPGGFIGELPDNAGAFGRLPGLNNARGFAFPGGNTLSNNQLAQQIMQQQQQMQFLNNNFSGPGTLGGLNDLQATVQQQAMQVVQMQAALQAAQAQGPHASAPRFSNVDVMSPLSESLQIQQQLEMLRHQQEALMNRFGDLQTGPTPDRSHPIHRRGQSAQVGSGQGNGGNAFGAMGRFGLDGASSFGQGLAGNDSLANSMANGGSANPKGHGRRHSVQVSSN…		PASA pass
HSGS210|asmbl_10424|m.1448	asmbl_10424	m.1448	174	364-888(-)	5prime_partial	PGTG_07781T0	2e-124	194	98.29	175	PGTG_07781T0	1e-123	194	98.29	175		PGT21_A	1367						N	2	1	8.80218	8.80218	0.0944481	AAGAAACAAGCAAGAAGCCCGAGCAGCGATGTGCCGCAATCACTACCTACATCTGAACCGGCTGGAACAGCTGACGAGGGATCGGTTTCAACAACAACCCCAGCAGATTCCCAGTCGACCGACCGTCCAATGGGCAAGAAGAAGGCAAAAGCCATCCACCGATCGAGAGTAGGCGGATCCGAAGACTGGAAAGACAATGTCGCCATGGCTCAGAAAGAAATAGCGGCTCAAGCAAAAAGACAGAACGATATTGCGGAGACCAAGGCCCAATCAATGAAATCAATTGTCCAAACTGCTGAGATGAATGCCGTGAACGCGCTCATGACAAAGGACTTGTCTGCTTGTAATCCCGTCGCCCGAAGATACTTTGAATTAAAACAACAATCTATTCTTGAGGCC…	KKQARSPSSDVPQSLPTSEPAGTADEGSVSTTTPADSQSTDRPMGKKKAKAIHRSRVGGSEDWKDNVAMAQKEIAAQAKRQNDIAETKAQSMKSIVQTAEMNAVNALMTKDLSACNPVARRYFELKQQSILEALEAESNWLLNTTCYLPSSSTPSESISLIIISIYNDSLLVYF	5prime partial or internal	PASA pass
HSGS210|asmbl_10428|m.1453	asmbl_10428	m.1453	76	1-228(-)	internal	PGTG_07784T0	5e-32	128	91.07	56	PGTG_07784T0	2e-31	128	91.07	56		PGT21_A	1367						N	6	3.69513	6.3109	1.7079	0.498924	CGACCCTGTTTCGGATTCTTTACCTCTACTCGATCGCTTGGAACCCATTCATGTCGAAAGTGTATGGTTAGTGGTTCAATTCCGATGTCCTCTCCTTCTCGTTCACGCCAGAAGGCTGATAAACTGACGGCTCATATCTCCTATGAAAACATGCTCTCCTTCTCCATCTGTACACACTCTGTTTTCTTCGGACCAATTTGTAAAGCTTGTACCTGGTGGAAACGGGCC	RPCFGFFTSTRSLGTHSCRKCMVSGSIPMSSPSRSRQKADKLTAHISYENMLSFSICTHSVFFGPICKACTWWKRA	5prime partial or internal	PASA pass
HSGS210|asmbl_10441|m.1467	asmbl_10441	m.1467	72	274-492(-)	5prime_partial	PGTG_20687T0	2e-40	277	88.89	72	PGTG_20687T0	7e-40	277	88.89	72		PGT21_A	1367						N	2	1	3.83528	3.83528	0.235515	GATTCAAACCAATCACTCGGCAATAATTCCAATCAGCCAAGAGGGAATGATGAAGAACCCAAAGAAACCAAAAAACGTTCCAAATCTAGTCACTACCAGGAGCAAGAGGATGTTGAACTGTGCAAGGCCTGGATTTCTATAACTGAAGACTCACGAATTGGTAGTGATCAAAGTGCGGCAACGTTTTGGGGTCGAATCCACAAGATCTACTGCAAATAA	DSNQSLGNNSNQPRGNDEEPKETKKRSKSSHYQEQEDVELCKAWISITEDSRIGSDQSAATFWGRIHKIYCK	5prime partial or internal	PASA pass
HSGS210|asmbl_10442|m.1469	asmbl_10442	m.1469	60	11-193(+)	complete	no hit					no hit						PGT21_A	1367							1	2.9136	1.18514	-2.45845	0.239286	ATGCCTTGGCCCGCCGGATTTGGACTTCATCAAATTTGTCACTCACAGTCGGTTTATAGGAGCTTTCAGAATGCCCTGCATGTCATCGACTTGCTCGTGGCTGCAAGAACAATCAGAACCATCGTCTCGGCCCCATCCAGCTCCGGATTGCAAGCAGTTTATCAAGAGCCATCTCTAAGATAA	MPWPAGFGLHQICHSQSVYRSFQNALHVIDLLVAARTIRTIVSAPSSSGLQAVYQEPSLR		PASA pass
HSGS210|asmbl_10446|m.1474	asmbl_10446	m.1474	172	1-519(+)	5prime_partial	no hit					CQM_10599T0	5e-61	331	72.39	134		PGT21_A	1367						N	5	4.73323	2.77472	-1.70584	0.342372	TTACACCTACTCATATCCCCTCCAAGCCAACCATCAAGAGTCAACATCATCGGATCCAATCAGATGCACTCGAATATTTTTCCCAAGTCGCGTAGCTTCAGGTGTTTGCTGCAAGTTGGGTGTCGTCGTGAATTTACTCAAGGAAGCCTAATCCCTTCCATCAATTCGACGCTCCATCGATTGCCATGCTCTCTTCACTTCAGGCGTTTACTCAGTGTTTGTCGTCAAGAACTTAAAACGAGCAGCTCACGATTCATCACTACACGCAGCTTGATATCACCCTTATCAGATACCGCTTTCAAGAGGCTTTTTAGCGAGCCCGCCCTTCTGAAAGCCTTTCTTAATAGTATTTTCGACAAGGAAGGATTCACCATCAATGAAATCAAACAAACAGCAAAA…	LHLLISPPSQPSRVNIIGSNQMHSNIFPKSRSFRCLLQVGCRREFTQGSLIPSINSTLHRLPCSLHFRRLLSVCRQELKTSSSRFITTRSLISPLSDTAFKRLFSEPALLKAFLNSIFDKEGFTINEIKQTAKLVCSPPASQEPVSVATQEVHSLSATVARFNNIPPQIPSR	5prime partial or internal	PASA pass
HSGS210|asmbl_10449|m.1481	asmbl_10449	m.1481	123	2-373(+)	5prime_partial	no hit					PST130_04508	1e-32	152	75.34	73		PGT21_A	1367						N	1	1.87923	1.65312	-1.13678	0.894775	TCAACAGTAAAGAAAGAGAAACTAACTATGGTTGTTGTGTATGTCCCCCAAACAAAATTAGACGCTCCATCGATTGCCATGCTCTCTTCACTTCAGGTCTCACGATTCATCACTACACGCAGCTTGATATCACCCTTATCAGATACCGCTTTCAAGAGGCTTTTTAGCGAGCCCGCCCTTCTGAAAGCCTTTCTTAATAGTATTTTCGACAAGGAAGGATTCACCATCAATGAAATCAAACAAACAGCAAAACTTGTGTGTTCCCCTCCAGCGAGTCAAGAGCCTGTATCAGTAGCCACGCAAGAAGTACATAGCCTCTCAGCAACAGTCGCGCGGTTCAACAATATTCCCCCTCAAATACCTTCCCGTTGA	STVKKEKLTMVVVYVPQTKLDAPSIAMLSSLQVSRFITTRSLISPLSDTAFKRLFSEPALLKAFLNSIFDKEGFTINEIKQTAKLVCSPPASQEPVSVATQEVHSLSATVARFNNIPPQIPSR	5prime partial or internal	PASA pass
HSGS210|asmbl_10453|m.1494	asmbl_10453	m.1494	1050	615-3767(+)	complete	PGTG_07786T0	0	854	99.18	854	PGTG_07786T0	0	854	99.18	854		PGT21_A	1367						N	5	4.77582	19.4575	4.07417	0.000144123	ATGATCCCTTCAGACAGCCTGTCCCATCCGGCTCGGGGCTATTCGTATGAGCACTGTTCCACCGACGATGACCCGTTCACCTCGATCCCCTCTACTCCGGCTTCCTACCATCCTCAACCTCCACCACTTTCTTCCGACATCGATCCCCATTCAACCCCGCAAGCTCATCAAGCTGGAAAGATTTACGAACCCAGCATCAACTCTGTCGGCCCTGCGCCTTCTCCCCATCTACCTGGTTGGTATCCCTCCACGCCTCAGCCGGGATCATCTGCCCATGTCAAACTAGCTCAGCGCTCCAATCGCTCCTCCATCATGACATGCAGTTTGGACGATGGTTTCCAGACCGCCAGCCAAACTCCAGTTTCAGCTGCCCCTCGTCGTAGCCGTGTTACTCTATCC…	MIPSDSLSHPARGYSYEHCSTDDDPFTSIPSTPASYHPQPPPLSSDIDPHSTPQAHQAGKIYEPSINSVGPAPSPHLPGWYPSTPQPGSSAHVKLAQRSNRSSIMTCSLDDGFQTASQTPVSAAPRRSRVTLSTGSSTSSSSEELTGPSIDIHNLNQHLLILSPSAPRSASSSQRTSRTSHSFAYSTSNQISQAEDMSSPNPSHSVNAAAFQGDLGQSDQVIEASASQAHPENKRLSSSDGSANSSPASHDAFSYRTIGPAIVLRTYQAQDSSVGSISTAGTTPEQSPKEFDKLVLPPFFFCSDSLYPEASLVDPSAMDATDGNPTMPLLDIDQRLPESHTEQPYASGADSTLLDTHDIVESYTSVAINSPTEPIDEGDPNSGNAADSHGSPLLQSATG…		PASA pass
HSGS210|asmbl_10455|m.1512	asmbl_10455	m.1512	140	593-1015(+)	complete	no hit					PTTG_04147T0	9e-24	1052	62.93	116		PGT21_A	1367						N	3	1.59644	2.49556	1.5632	0.576515	ATGATCCCTTCAGACAGCCTGTCCCATCCGGCTCGGGGCTATTCGTATGAGCACTGTTCCACCGACGATGACCCGTTCACCTCGATCCCCTCTACTCCGGCTTCCTACCATCCTCAACCTCCACCACTTTCTTCCGACATCGATCCCCATTCAACCCCGCAAGCTCATCAAGCTGGAAAGATTTACGAACCCAGCATCAACTCTGTCGGCCCTGCGCCTTCTCCCCATCTACCTGGTTGGTATCCCTCCACGCCTCAGCCGGGATCATCTGCCCATGTCAAACTAGCTCAGCGCTCCAATCGCTCCTCCATCATGACATGCAGTTTGGACGATGGTCAGTCTTCTATTTCCTTATATATACATATATATATCTATATGCCCCATCCAAGTAAATATGTA…	MIPSDSLSHPARGYSYEHCSTDDDPFTSIPSTPASYHPQPPPLSSDIDPHSTPQAHQAGKIYEPSINSVGPAPSPHLPGWYPSTPQPGSSAHVKLAQRSNRSSIMTCSLDDGQSSISLYIHIYIYMPHPSKYVQSCLSRL		PASA pass
HSGS210|asmbl_10456|m.1521	asmbl_10456	m.1521	243	3-734(+)	5prime_partial	PGTG_15621T0	3e-169	1028	100	234	PGTG_15621T0	1e-168	1028	100	234		PGT21_A	1367						N	6	1	1	-1	1	TATCCTCGTAGCTTTGTCAAGCCATCAAAAATCACTAATGTTGCTGATACACTCACAGCCACAGATGCTTCAGCAGTTGGTATCGATCCTCCATGTGCCGACGTCCACAAGGCTGCAAATGATGCTCGGGGGGAAACAACTTGGGAGAAGTGTGATGACAACGGACTGTTCGCAAGTGCTTGTCGCCATGACATTCCTCTGATGTTTGCCAACATCTACAAGACTGGAGAAAAATTATACTACCCTATAGCGCTTGTAAGGAATCTATTGGCTGACTTCCCTCAACACAAGGTAGGAATACTTTATGACATTGGCTGTCACCTTGAAAGACATGTGAGACGTCGAGGACTTTTAAGCGACCGGCTGCCTGACTTGATTTTTGGCACATCTGTCTTCCAT…	YPRSFVKPSKITNVADTLTATDASAVGIDPPCADVHKAANDARGETTWEKCDDNGLFASACRHDIPLMFANIYKTGEKLYYPIALVRNLLADFPQHKVGILYDIGCHLERHVRRRGLLSDRLPDLIFGTSVFHAYVHEWSCQVKYNPRLNPWWGLSDGECLERLWAFLSPLISTLRVSTRLHRLTSIQHRADYYTKELNEKAAYWLLQKLEHANEVISSSRQELAELYQRPNNYWIKLQQSFP	5prime partial or internal	PASA pass
HSGS210|asmbl_10458|m.1532	asmbl_10458	m.1532	107	3-326(+)	5prime_partial	PGTG_15621T0	8e-49	1028	100	81	PGTG_15621T0	3e-48	1028	100	81		PGT21_A	1367						N	3	1.41986	1.5639	1.10145	0.929973	CAGCAGTGGAGTGATGAGCAAGCTTACCATCTGCACACCTCCCGCACATCAGAAAAGCAACAACTGGAACTTGGTCGGCTGTTGTGTCTTGAAGAGGAGCTGAATAAAGCCTGGCAATTGATGGGTGATGCCATGACCCCGGAACAGGCACTCACTCAAGCAAACACATGTGTGTCAGTTCAAAGGCAACTTCAGGCACAACGAAATATTGTAGGGACAACTGGCCTGGCAGATAACTTGACACGTAAGCATCTTAAATTTAAAACTGATGATGTTAATCTTTTTCTTTTAACCTGTAAACCTTTCAGAAATACAGCAGGATAA	QQWSDEQAYHLHTSRTSEKQQLELGRLLCLEEELNKAWQLMGDAMTPEQALTQANTCVSVQRQLQAQRNIVGTTGLADNLTRKHLKFKTDDVNLFLLTCKPFRNTAG	5prime partial or internal	PASA pass
HSGS210|asmbl_10459|m.1536	asmbl_10459	m.1536	119	1-357(+)	internal	PGTG_07788T0	4e-78	1028	100	116	PGTG_07788T0	2e-77	1028	100	116		PGT21_A	1367						N	4	4.24402	4.48251	1.0562	0.932172	GCTCAACAATTTGCGGGACCACCACATGAAGACGACGAACAAGAACGATCACAGTTTGAACCGCTTATTGGTAGTTACGTTGGTGAAGACTTTGAGAATGACGTGGAGCAACTTCCCTGCGCGGCACATGCTGCTTACCACCGTGCTCGCCGATACGCCGAAGGTCGAGAACGAATGAGCCAGCGATGGTCCGAATTGGAAGAACAAGTTGCTGCCGCATTCTTAATCTGTCAAAAAGCAACCAAGAACTGGACCTCGCTACCAGGTACCTACACCCTCCCCCCAAATACATGTACCTGTGATCCCATCAATGTTCAAGAGCGAAGCATGGATCTGTTTGATATCATCTATCGCCAC	AQQFAGPPHEDDEQERSQFEPLIGSYVGEDFENDVEQLPCAAHAAYHRARRYAEGRERMSQRWSELEEQVAAAFLICQKATKNWTSLPGTYTLPPNTCTCDPINVQERSMDLFDIIYRH	5prime partial or internal	PASA pass
HSGS210|asmbl_10460|m.1538	asmbl_10460	m.1538	935	542-3349(+)	complete	PGTG_07796T0	0	984	99.68	924	PGTG_07796T0	0	984	99.68	924		PGT21_A	1367						N	16	4.7121	15.4489	3.27856	0.00198173	ATGACTCACATCCTCCCGGCTGGGGCACCCCATAACGGCACGGCTTCTGCCCAAGTATTGCAGTGCGAATGGCAGGAGCCAGCCTGCTCAGAATTGTTTCCAGATCCTGAGGCCCTCTATCGTCATCTTTGCGATCGCCACATCGGTCGTAAATCAACTGGAAACCTCACCCTTCGTTGCCATTGGAAGAATTGTGAAACAGTTTGCGTCAAGCGAGACCACATCACCAGTCATTTGAGGGTTCATACACCTCTCAAGCCCCACAATTGCGACGTTTGCGGCAAAGCCTTCAAGCGACCCCAAGATCTCAAGAAGCACGAAAAGATTCACACAGAGGAACATCACATCCACCATAAACATTCTAAAGCAGCCAAAGCTCCTGCGTTCTACCCAGTCAAC…	MTHILPAGAPHNGTASAQVLQCEWQEPACSELFPDPEALYRHLCDRHIGRKSTGNLTLRCHWKNCETVCVKRDHITSHLRVHTPLKPHNCDVCGKAFKRPQDLKKHEKIHTEEHHIHHKHSKAAKAPAFYPVNYSNRPYAPLPQHAQAQQSHTMSSSTSPFDFNNSQNSNQFSWPSVRHLVQQQQDMNESVVIHGLAQAAAQQAYHSVLASSTVSSQNLMGGVQSVTGPIFPNAVSYPTPMPSATTTHIPMTNNPLAPVSSVDCSRQFASSGADLSYPSLQMLSSRPQNTSISGASIGSITDCLSDQGLSNFSQDPGPYVSQSTRTPPHPSYARSSLSSPPHHPLSPPGAASDITRSQTSDDLFQSLCAPRHSFSAQPPPPVGGHKRDYDEAVYDLISR…		PASA pass
HSGS210|asmbl_10462|m.1568	asmbl_10462	m.1568	62	287-475(+)	complete	no hit					no hit						PGT21_A	1367							0	1	1.06678	1.06678	0.963412	ATGATTACCATTCTCTTCTACCTCGATCATAACCGCTCACCTCGCCTTCCTTTCCACAATAGGCCCTCTATCGTCATCTTTGCGATCGCCACATCGGTCGTAAATCAACTGGAAACCTCACCCTTCGTTGCCATTGGAAGAATTGTGAAACAGTTTGCGTCAAGCGAGACCACATCACCAGTCATTTGA	MITILFYLDHNRSPRLPFHNRPSIVIFAIATSVVNQLETSPFVAIGRIVKQFASSETTSPVI		PASA pass
HSGS210|asmbl_10464|m.1571	asmbl_10464	m.1571	505	1080-2597(-)	5prime_partial	PGTG_07793T0	0	892	86.96	506	PGTG_07793T0	0	892	86.96	506	PF07780.7|Spb1_C	PGT21_A	1367						N	5	1.3247	1.50619	1.137	0.906186	TCACCGCTGGACACTGACCCAGAAGAGGATGAAGACGAAGAGGAACTTTCGGAGGATGAAGCGAAACTGCAGACTCTCGAGGAAGGCCTAGACCTCGCATACGACGAATATCAAGAAAACCAATTGCGCAAAGATGCCAAAAGAAAAGCACGAGAAGAGGCGCGCCGGTCGAGGCATAACGAGGACCAAGAGTCAGAATGGGCCGGCTGCAATGACCCAGATGATCAAGTTGATGAAGAAGACGATGAAATTGGAAGCGGTGATGACATCGAAGTTGTTCGACAGAAACGAGCTAAACTTCAGAAAGGACGTCAGGAGAACGATGATGACAGTGATAGCGAAGGCGAAGACGTCACCCTTCAAGCTGCACGAATTGTGGCCTCGAGGAAGACACAAAGA…	SPLDTDPEEDEDEEELSEDEAKLQTLEEGLDLAYDEYQENQLRKDAKRKAREEARRSRHNEDQESEWAGCNDPDDQVDEEDDEIGSGDDIEVVRQKRAKLQKGRQENDDDSDSEGEDVTLQAARIVASRKTQRSTIKPLPAKKPKLLVDFEEQTDNTVEAQASAADLWFDQPVFKAVGGVDGLIPDDSEGSDAGQDESRANDESICFDDDEDRNYLEAPETEDSDSEMEVDGPTGGVWDDELPDPDEKNAEIIRGMPLQVRFVFNFTMRFDECISIFFTEKGLLTPQAIQLALDLVNRKKTKDQLVDSGFKRDAFFDDKNELPTWFLDDEMRHFREHVPVTKEAVKILRDKMRALNARPIKKIAEAKGRKKLRTLRRLEKAQSKANTVNETNDLTEKEK…	5prime partial or internal	PASA pass
HSGS210|asmbl_10465|m.1580	asmbl_10465	m.1580	400	192-1394(+)	complete	PGTG_07779T0	0	400	99.25	400	PGTG_07779T0	0	400	99.25	400		PGT21_A	1367						N	5	132.797	45.1306	-2.9425	0.332331	ATGGTCGTCCCGCCAGCGCGTCCTCGAGGGCACTCGACCTCCACATCAGAATCCGCAGATCGCGTCCTCACCTCGCCGCTGGCCAAGACCACCGTGAGGGTCGTTGTACCCAAGCTGGACGACGACTCCAAACGTCAGAGGTCGACCGACATCCGATCCTTCTTCGCTTCGGCCACCGCTCCACAAGCTCATCAGAAAAATACCCCAATCTCCTCCTCCCCAGCCACCACTGTCCTACGCACGTCTCCCTTGACCAGTCCTTCCTCTTCTCGTACGCTCCCTACACGGAAACGCACCAGGCTCAGCGACAACAAGACAATCAACAAGCAAAGCAGCAAGACTCGACGACCGATGATGTCCCAACTTATGCTCGATCTCTCGAATCGACCGACGACCCAG…	MVVPPARPRGHSTSTSESADRVLTSPLAKTTVRVVVPKLDDDSKRQRSTDIRSFFASATAPQAHQKNTPISSSPATTVLRTSPLTSPSSSRTLPTRKRTRLSDNKTINKQSSKTRRPMMSQLMLDLSNRPTTQICKECGMSFVLGVEEDVELHKKHHRRVVEGVEWPMTLLESQPDCRVVWREPGGMEEEKIVKVNLDPQSLKRSRYKHKVEQILEMVNRSLDAQELTEDQLRASSLYIYLGSPIDRSTGLPEPKKRRLSSGLSTTPKSKKKKVVVKAMCVAARIEHGYQIVRGPGNPGEEELDDAELLRFGETSSELYCSPKAEKTLIGIHRIWSSPHHRRAGLSRRLLDVVAGTFIYGMAIDGIEARRRSIAFSQPTESGMRLAADWFQTVLFKIFID		PASA pass
HSGS210|asmbl_10466|m.1586	asmbl_10466	m.1586	676	129-2159(+)	complete	PGTG_07780T0	0	676	98.37	665	PGTG_07780T0	0	676	98.37	665		PGT21_A	1367					ExpAA=89.45|PredHel=4|Topology=o10-29i105-127o142-164i184-206o	N	7	22.53	13.85	-1.63	0.27141	ATGCCCTTCGGTCCTAACACTCCTGGCACGCTCATCATCCTCGCTGGCTCGGTCTTGCTGGTACTCTCGACTATCTCCAACCCAATCATCAAATCATTCTACTTCCTATCAATCGAACTCTCCAGTAAACTGGCGGGCATACCACTCGATGGGAACATCAAACTCGGCACATTCGGTTACTGTCTCACCCTCGGCACTCAACTGGCTTGTATCAAACCAAAATTAGGCTATGACCTCCAACTCGATACCCTCGGAATCCCTCTACCCTCTCAGCTCGACCTCAGCGCTCTCAAAACAGTCATCTCAGCACTCACCTATGCACTCATCCTACATCCCATCGCTGCCGGTCTCGCACTACTCTCCGCAATCTTCGGTATCATCTCCCACATTCGTGAATAC…	MPFGPNTPGTLIILAGSVLLVLSTISNPIIKSFYFLSIELSSKLAGIPLDGNIKLGTFGYCLTLGTQLACIKPKLGYDLQLDTLGIPLPSQLDLSALKTVISALTYALILHPIAAGLALLSAIFGIISHIREYSRSCWTSCFSSLAATAALLAFVLDIVAFSLAKNRLNAISDPNVSINAQLGNAIWITLAGWLCLTLSGFFFCAGRCLFARRHRKQAQADQLRPIPDQDFTQRMRIDAHEAEKAREKAFTPKDQSNLPAFAEYTDQHHNNQENIPLNRFNPHDEQVYNDQFHQQQHSTRSPDSYPSETVSGVGTGYLQPPHQPLAHHLSVSSRPSIYSDTGAAPPHQLVDTFFPPLPPMPPQHMGAPTNDMYHNLPPHVSPASNTMNPPHRTPSTLTT…		PASA pass
HSGS210|asmbl_10466|m.1587	asmbl_10466	m.1587	343	3175-4206(+)	complete	PGTG_21495T0	5e-41	203	65.62	96	PST79_884_m.34676	2e-100	289	49.45	273	PF04827.9|Plant_tran	PGT21_A	1367						N	7	1	1.32116	1.32116	0.806778	ATGAGAAGGACAAACCCGTTCATGGTGGATCTAGGCCAGGAAAGCAACCTAATCCACCACGTGACTTTGAAGATTTCTAAAGATGTGGAAGAACACAACACATATTTTGTTCAAAAGCCCAATGCGCTTGGGAAAATGGGATTGCATCCTTTACTCAAGATAACTGCCGCTTTGCGCATGCTAGCTTACGGATGTGTGGCCGACTGCAATGACAAATACTTACAGCTCTCAGAGACAACCTCGATGGAGAGCATGGATAATTTTTGTGACTTGATTGTTTCACTTTATGAAAGTGAATACCTCCGACATCCAACAGTGGAAGATCTAGAAAGGCTTATGAAGATCGGACAGAAACGGGGGTTTCCAGGAATGCTGGGCTCCCTTGATTGCATGCACTGG…	MRRTNPFMVDLGQESNLIHHVTLKISKDVEEHNTYFVQKPNALGKMGLHPLLKITAALRMLAYGCVADCNDKYLQLSETTSMESMDNFCDLIVSLYESEYLRHPTVEDLERLMKIGQKRGFPGMLGSLDCMHWEWKNCPFGWKGQFQGKEKVPTVVLEVVAFADLWIWHAFFGMPGLHNDINILDSSPLFKNLQNGVAPRCNYTINNHKYTMGYYLADSIYPDWATMVKTLTQPQGLKQKHYTKKQEAYQKDVERTFGVLQARFAIVSRPARGWKHHNLVNIMKTCVILHNMIVEDDQEQKFNFDYDVDEHAVVTTVDVLHPVDMLRNDLIRHLWDLKGRSSE		PASA pass
HSGS210|asmbl_10466|m.1595	asmbl_10466	m.1595	83	2187-2438(-)	complete	no hit					no hit						PGT21_A	1367							1	35.3466	44.3813	1.2556	0.504051	ATGACAAATCTGGAAACTATGAAACCAAATCAACTTGTTAACCACCATCATGAAAAAAAAAATGATGATGATTGGAACAGAGCAACCCAAAAAACAAATCTTTTGAAACAGAAGAAAATGAAACTGATCATAGATAATGTTGGAGTGCAAAGATACGAGCCAAGCAAAAGACTACAATTTCGAAACGATACAAGGTCAGAAAGAATGGTAAACTCTGTGTGCCTTCATGGCAAAGATGATAACGTAGACTAA	MTNLETMKPNQLVNHHHEKKNDDDWNRATQKTNLLKQKKMKLIIDNVGVQRYEPSKRLQFRNDTRSERMVNSVCLHGKDDNVD		PASA pass
HSGS210|asmbl_10467|m.1603	asmbl_10467	m.1603	353	3327-4388(+)	complete	PGTG_21495T0	1e-42	203	65	100	PST79_884_m.34676	9e-103	289	49.64	280	PF04827.9|Plant_tran	PGT21_A	1367						N	9	1	10.4276	10.4276	0.0173093	ATGGGCCGCGACCTTTTTTTGAAGATTTCTAAAGATGTGGAAGAACACAACACATATTTTGTTCAAAAGCCCAATGCGCTTGGGAAAATGGGATTGCATCCTTTACTCAAGATAACTGCCGCTTTGCGCATGCTAGCTTACGGATGTGTGGCCGACTGCAATGACAAATACTTACAGCTCTCAGAGACAACCTCGATGGAGAGCATGGATAATTTTTGTGACTTGATTGTTTCACTTTATGAAAGTGAATACCTCCGACATCCAACAGTGGAAGATCTAGAAAGGCTTATGAAGATCGGACAGAAACGGGGGTTTCCAGGAATGCTGGGCTCCCTTGATTGCATGCACTGGGAGTGGAAGAACTGCCCATTTGGATGGAAAGGACAGTTCCAAGGAAAG…	MGRDLFLKISKDVEEHNTYFVQKPNALGKMGLHPLLKITAALRMLAYGCVADCNDKYLQLSETTSMESMDNFCDLIVSLYESEYLRHPTVEDLERLMKIGQKRGFPGMLGSLDCMHWEWKNCPFGWKGQFQGKEKVPTVVLEVVAFADLWIWHAFFGMPGLHNDINILDSSPLFKNLQNGVAPRCNYTINNHKYTMGYYLADSIYPDWATMVKTLTQPQGLKQKHYTKKQEAYQKDVERTFGVLQARFAIVSRPARGWKHHNLVNIMKTCVILHNMIVEDDQEQKFNFDYDVDEHAVVTTVDVLHPVDMVSPSQFDFDCFLSIYQEICDVETHFQLRNDLIRHLWDLKGRSSE		PASA pass
HSGS210|asmbl_10467|m.1619	asmbl_10467	m.1619	59	3138-3317(+)	complete	PGTG_10533T0	7e-18	145	57.38	61	PGTG_10533T0	3e-17	145	57.38	61		PGT21_A	1367						N	0	1	4.70056	4.70056	0.278629	ATGTACGCGGTCATACAGGCAACCAACCTACTGCTTGATGAGAAGGACAAACCCGTTCATGGTGGATCTAGGCCAGGAAAGCAACCTAATCCACCACGTGACTTTGAAGGTGCCTACCAAAAGCTTGTAGAGCACTACTTTGCCAAATTTCCCCTGTACCCCAATTCCATCTTTCGTTGA	MYAVIQATNLLLDEKDKPVHGGSRPGKQPNPPRDFEGAYQKLVEHYFAKFPLYPNSIFR		PASA pass
HSGS210|asmbl_10468|m.1621	asmbl_10468	m.1621	242	1156-1884(+)	complete	PGTG_07783T0	8e-179	242	99.59	242	PGTG_07783T0	4e-178	242	99.59	242		PGT21_A	1367					ExpAA=89.19|PredHel=4|Topology=i7-29o109-131i144-166o186-208i	N	8	132.528	4.17023	-31.7796	3.82611e-79	ATGCCGATCTTTGGACCGAATACGCTTGGCACGCTTGTTATCCTACTGGCCACGATAGCGTTGATTGTGGTATTAGCCTCAGCTCCACATCATCCCAACCTCTATTTTCTAGCCGCAACAGTCAGCTCAAAGGCTTCAAATCTCAATCAAGCAGGCATCATCAAGCTGGGCGTCTTTGGATACTGTATCTCGACTGAACAGGGTACAGAGGTCTGCCCACCTCCTTCCATTGGATACGCTCTAGATCCCAAAGTGATGTTCGGCTTGCCAGAACTACCAGAAATGATCAAGCTTTCAGATAACATCATTCGGAATATGACAAAAGTGCTTGTTCTGCATGTTTTAGCCACCATCTTGGCAGGGTTGGCTTTCATATCGGGGCTGGTCTCCCACATAGAA…	MPIFGPNTLGTLVILLATIALIVVLASAPHHPNLYFLAATVSSKASNLNQAGIIKLGVFGYCISTEQGTEVCPPPSIGYALDPKVMFGLPELPEMIKLSDNIIRNMTKVLVLHVLATILAGLAFISGLVSHIEEFSKTCWTSCFASMSASVTLLVTIFDLIFFSIIKARINAMKSSDQSISAQFGNALGLTIVAWILLAFSGCFFCAGRCLCSFRRHKRSNEHHRLEPFTSEKSGRQYPPYH		PASA pass
HSGS210|asmbl_10470|m.1627	asmbl_10470	m.1627	167	298-801(+)	complete	PGTG_07783T0	2e-106	242	99.35	154	PGTG_07783T0	7e-106	242	99.35	154		PGT21_A	1367					ExpAA=63.82|PredHel=3|Topology=o4-26i110-132o142-159i	N	4	2.83793	1.08033	-2.62691	0.217915	ATGCCGATCTTTGGACCGAATACGCTTGGCACGCTTGTTATCCTACTGGCCACGATAGCGTTGATTGTGGTATTAGCCTCAGCTCCACATCATCCCAACCTCTATTTTCTAGCCGCAACAGTCAGCTCAAAGGCTTCAAATCTCAATCAAGCAGGCATCATCAAGCTGGGCGTCTTTGGATACTGTATCTCGACTGAACAGGGTACAGAGGTCTGCCCACCTCCTTCCATTGGATACGCTCTAGATCCCAAAGTGATGTTCGGCTTGCCAGAACTACCAGAAATGATCAAGCTTTCAGATAACATCATTCGGAATATGACAAAAGTGCTTGTTCTGCATGTTTTAGCCACCATCTTGGCAGGGTTGGCTTTCATATCGGGGCTGGTCTCCCACATAGAA…	MPIFGPNTLGTLVILLATIALIVVLASAPHHPNLYFLAATVSSKASNLNQAGIIKLGVFGYCISTEQGTEVCPPPSIGYALDPKVMFGLPELPEMIKLSDNIIRNMTKVLVLHVLATILAGLAFISGLVSHIEEFSKTCWTSCFASMSASVTLLWMLLLRRKMPVQL		PASA pass
HSGS210|asmbl_10471|m.1629	asmbl_10471	m.1629	84	79-333(+)	complete	PGTG_07784T1	1e-42	84	100	84	PGTG_07784T1	1e-42	84	100	84		PGT21_A	1367						N	3	274.14	244.75	-1.12	0.59202	ATGAGCTCGACTATCCTGCCTCTAGAACTAATCGATCGATGTATTGGCTCGCGAATATGGGTGATCATGAAAACCGGACGCGAGTTTACTGGGAAGTTACTGGGCTTTGACGATTACGTTAATATGGTACTAGAAGATGTAACCGAATTTGAAACCACGGCTGAAGGACAGAAAGTAACCAACCTAAAACAAACACTCTTAAACGGAAACCAAATCTGTATGCTTGTACCTGGTGGAAACGGGCCTGAACCCTGA	MSSTILPLELIDRCIGSRIWVIMKTGREFTGKLLGFDDYVNMVLEDVTEFETTAEGQKVTNLKQTLLNGNQICMLVPGGNGPEP		PASA pass
HSGS210|asmbl_10472|m.1630	asmbl_10472	m.1630	115	1-345(+)	internal	PGTG_07787T0	5e-78	409	100	115	PGTG_07787T0	2e-77	409	100	115		PGT21_A	1367						N	1	1.54967	1.79039	1.15533	0.883663	GCTAAGATTAACAGCAAGAAAGGCTGTGCGGTTAAAAAACATCCTGTCTCAATCAGCAAGCGCATGGCGGCCCTGATCGAGGAAAAGACACAGGGGACAATGGTCAAATGGCCATGGACGAAGACTGAGAAGAAACTCGCACGGATGAAGTTCCGACTGGAACTGCTCCCTGGTGCGAGGAGCAAACGGGAATGGCTCATGGAGCCCAGTCGTGGTCTTACTTCGGCCCCGGAGGCCACACTACACAACGACTTAGATAAGAAGTTAATTGAGTTGGTCTATGACCCAACCATACCCGATGATCCCAGCTCTAAGCCTACTGCTCGTGGTCGCCGCAGACAACCT	AKINSKKGCAVKKHPVSISKRMAALIEEKTQGTMVKWPWTKTEKKLARMKFRLELLPGARSKREWLMEPSRGLTSAPEATLHNDLDKKLIELVYDPTIPDDPSSKPTARGRRRQP	5prime partial or internal	PASA pass
HSGS210|asmbl_10473|m.1632	asmbl_10473	m.1632	484	364-1818(+)	complete	PGTG_07792T0	0	484	99.79	484	PGTG_07792T0	0	484	99.79	484	PF12051.3|DUF3533	PGT21_A	1367					ExpAA=134.03|PredHel=6|Topology=i88-110o280-302i332-354o364-386i391-413o446-468i	N	7	12.6068	13.5459	1.0745	0.916621	ATGACTTGCAAAGACTCTCCTGCTTCCATCTTCAGTCCCTTGTCGGACTGCGTGATTGAAGAAGCAAGTGCCAGGGACAGTATCAGCAATCACGATGGGTTCCTCACTATCAATGCACCTAATACGGCGCAACCTTCTACTGAACACACATTGGATCGATACCTCGAAACACCCACTCTAGTCATTCCCGATCGTCCCTTCCGCACCCATTTTTTCGCTTCTGAATTCGCGAGTGAGCGGCGGGCTTATATCAAAGCTGTTGCTCTAAGCACCCTTTGGACGGCCTTGGTTATAATCAGTGTCCTTAGCATATACTGGGGCACTTTGTGGAAACTGGATGAGCATGCTTACAGACTGAGAGGTGTGGTGGTAGACTTCGATCAAGGAGATATTGGGCAG…	MTCKDSPASIFSPLSDCVIEEASARDSISNHDGFLTINAPNTAQPSTEHTLDRYLETPTLVIPDRPFRTHFFASEFASERRAYIKAVALSTLWTALVIISVLSIYWGTLWKLDEHAYRLRGVVVDFDQGDIGQAILRASQEQTGSPRQITWTVENPSAFKDASGVAQLVLDERYWVAVVVQPGATDNLRKAVSSADAAYNGSAAVTVYISQARQEQAYSHFISPQVRDVLQTAQLSFRNQNAKSLSHFSNFNLTNLMQNAPQTILDPFDFQVNDLRPFDVPVTTALTAIGLIYVAFAALVSCTHSLQARNRLGLNDKLTLKSLLKVRICSPLISYFWLSFSYALLSVFFHVPFGRFRNAGGFPLCWLMFFLGMSALGLTIEVVTIILTPQYVSYFMIFW…		PASA pass
HSGS210|asmbl_10474|m.1637	asmbl_10474	m.1637	86	39-299(+)	complete	PGTG_21390T0	9.9e-41	86	98.84	85	PGTG_21390T0	9.9e-41	86	98.84	85		PGT21_A	1367			Yes	17		Y	2	1	3.66	3.66	0.07207	ATGTTGAACAAAGCAATCCTTATCATGATGATCGTAGTCATGATTCAATCGATCCAAATCTTGGAATCCAAACCCTCTCGGAAGGCCATCGAGAGACGTCGCATTGGTGCCGACTATCCTAGCCCCTCAAATGGCAAAGTGTTGACGAAAAGAAAAGAGGCTAAGAGCAAGGCAGCTGCGAGTGAGAAAACGTCATCTAAAGGAGGTTGCAGCAATAACGGTTGTGGAACAGTTGATGAAGGTAGCGGGCAAGGCTTCTGA	MLNKAILIMMIVVMIQSIQILESKPSRKAIERRRIGADYPSPSNGKVLTKRKEAKSKAAASEKTSSKGGCSNNGCGTVDEGSGQGF	Signal peptide without any transmembrane domain	PASA pass
HSGS210|asmbl_10476|m.1639	asmbl_10476	m.1639	892	33-2711(+)	complete	PGTG_07793T0	0	892	99.1	892	PGTG_07793T0	0	892	99.1	892	PF07780.7|Spb1_C; PF01728.14|FtsJ; PF11861.3|DUF3381	PGT21_A	1367						N	8	17.4859	22.9397	1.3119	0.42153	ATGGGAAAACGAGAGAAAAAGACCGGCAAAGGGCGACTCGACAAGTATTACAGACTTGCCAAGGAACAAGGCTATCGCGCTCGGTCGGCATTCAAGTTAATTCAACTCAACAAACGTTACCAGTTCTTGGAATCCGCCAGATGCTGTATCGATCTATGTGCTGCCCCCGGTGGTTGGCTTCAAGTAGCTGCAAAATGGATGCCCGCCAATAGTTTGATCCTCGGGGTCGATCTGGTTCCTATCAAGCCTATTCCGAAAGTCGTCACGGCCACCGAAGATATTCGAACTCAAAGTTGTAGGATGTGGCTTCGTAGTGAATTAAAGGATTGGAAAGCTGATGTTGTTCTCCACGATGGAGCTCCTAATGTCGGAACGGCTTGGGTTCAGGACGCATTCAGC…	MGKREKKTGKGRLDKYYRLAKEQGYRARSAFKLIQLNKRYQFLESARCCIDLCAAPGGWLQVAAKWMPANSLILGVDLVPIKPIPKVVTATEDIRTQSCRMWLRSELKDWKADVVLHDGAPNVGTAWVQDAFSQSELVLHSLKLATEMLAQNGTFITKVFRSKDYNSLLYIFNQLFKKVEATKPPSSRNVSAEIFVVCQGYLAPKKIDPRLLDPAHVFKDVDLTKKPTDDQAEASSSKLTPNAQNVFKPEKKRRTREGYDEGDYTLHKSSSASALINAKDPVSILGVANCIKFDDSQQDQAIYKLKATTAEIKTTLTDLKVLGKGDFKKILKWRTAVRELLGIDSKPVNQAPSEAPVEVEPLDEEQIMKEELARIQTEKALENKRERRRLNEKRTRDVQ…		PASA pass
HSGS210|asmbl_10483|m.1660	asmbl_10483	m.1660	368	752-1858(-)	complete	PGTG_07806T0	0	368	98.64	368	PGTG_07806T0	0	368	98.64	368		PGT21_A	1368					ExpAA=22.40|PredHel=1|Topology=o15-37i	N	2	1.98963	25.9177	13.0264	3.74364e-07	ATGCCTGCTCCAACCCCACAGTCAAGGTCATTGTCGACGACTATGATAATCATTGGACTTCTCTCAGCCATCATCATCTTGACCTTCGTTGCATTCTTCGTCTATCTTCGGCGTAAAAGGGAAAACCGACAATCAAACAACATTTCGGATCCTGAAGCAAGAGGGCTGAGCCAGGTGACGGGAGAAAGCGAACGTCCGAACTCTCAAGCTGAAACCAGTTCTGACAGGACTCAAATCGGATTCAAGATTGTGGGAAGACTGCCTCGCCTTGAGACCATCAACACCCCCATCAGATCCATACATCCTTCAGTCCATAACGCCAGCCCGACTCGGTCGAATTCTCAACCCCCACTACCCACCTTGGGTCGGCGCAGCTCGGATCCCGAAGAGCGGGTAACC…	MPAPTPQSRSLSTTMIIIGLLSAIIILTFVAFFVYLRRKRENRQSNNISDPEARGLSQVTGESERPNSQAETSSDRTQIGFKIVGRLPRLETINTPIRSIHPSVHNASPTRSNSQPPLPTLGRRSSDPEERVTNHVAMEGSRAHFFERKNRQRRKKFSGQSLDSKIDQNPSLEPPAIIELRRASVESIEHMEKNSQVYSPYNEQGSSTKSLLEMSPRKYDTCPPSAGSTTAFINLSATDSHHHLQPIDNKSPDLRITPSSIVETTEKKPPARILRKKLLNLISTQPRPGLRNESEDKYYWEMMQVETNDTWWQLPFPPHLSPIKPEFELSDLDFHQHDQSDSPGPFGHPESDCDAHPQAIRLVPLQSP		PASA pass
HSGS210|asmbl_10485|m.1665	asmbl_10485	m.1665	148	2-448(+)	5prime_partial	PGTG_05695T0	3e-18	532	37.9	124	PTTG_07283T0	6e-20	251	36.44	118		PGT21_A	1368						N	1	1	3.17906	3.17906	0.253553	ATCAAAATTAGAATTTTTCCAAGTGCAAATGCAGGACCAAATGAAGCTTCCCAAACTATCATGAACAAAATGAAAACTATTGGAGATGCTTTACATGTTTGTCACAACTGGTTTTCTCTTATTGGAATGGAAAAAAAGCTTCTGGGAGAAACAAAAGGAACACACAAAGCAGTTTTGGAATGGTTCTACAATCTGATCTTTCTCAGCACTGGTGATCATCCTCCTCTCCTGGGTACATTTCATTCAGAAGAAGAACTAAAGATTGAAGCATTCAATGATGCTCAAACCAGTCTAATTGAATCCCTTAATTCAAATGGAAAGTTTGGTAGAATCAGAGCATTCAAAATAGCTCTTGATTTGATGGGGCTTTGGTTCCAAACACAAGATAATTCCCTATCC…	IKIRIFPSANAGPNEASQTIMNKMKTIGDALHVCHNWFSLIGMEKKLLGETKGTHKAVLEWFYNLIFLSTGDHPPLLGTFHSEEELKIEAFNDAQTSLIESLNSNGKFGRIRAFKIALDLMGLWFQTQDNSLSTEEYKKSVSSESLEA	5prime partial or internal	PASA pass
HSGS210|asmbl_1049|m.1666	asmbl_1049	m.1666	275	129-953(+)	3prime_partial	PGTG_06048T0	2e-26	238	98.25	56	PGTG_06048T0	2e-26	749	98.25	56		PGT21_A	1022						N	1	1	1.21	1.21	0.87402	ATGGATGAAGGTGCCTATGAGAGATGGACTCAATTTCGCCCTTTTACAATGTTTCAAAACTTGAACCAATCACCTCAAGATTTCGAGAGAATTCTTTACGCAATTGAAAAAAGAAAGGAAGACCTACCAAAGACAGATTATGAAGCCCTCAAGTCAGTGTCATCTAATCGAAGAAGCTTCAGGGGAAAAATACGTCACATGATGACACGAGAAAAGAAGAAAGTTGATGAAATTATGGATCACAGAGGAGTTGGAACAGAATATGCGACCAAGGCACAGTATATAAATTTTTTAGAGAAATTGGAAAGTGATGCAGTAAACTCCAATCCAGTAAATTACCCATACATTGAATATTTGTTCCAAAAAGGAATAATTGATTCATCTATTCATTCAAAGTGG…	MDEGAYERWTQFRPFTMFQNLNQSPQDFERILYAIEKRKEDLPKTDYEALKSVSSNRRSFRGKIRHMMTREKKKVDEIMDHRGVGTEYATKAQYINFLEKLESDAVNSNPVNYPYIEYLFQKGIIDSSIHSKWIPVDKITRKDFLESLGTREDFTKILLAKFKKDLLNQIENPQEMKNQITNIEKKASQLLAKSYLEKIDNKAKSFYLTKDAFLKANSMIFDKALNAYKLEAVKEMILKPDPQELAKAYVEACAPEKVTTKHEGFKFPYQHFIDE		PASA pass
HSGS210|asmbl_10492|m.1668	asmbl_10492	m.1668	120	2-364(+)	5prime_partial	PGTG_07802T0	2e-84	149	98.35	121	PGTG_07802T0	9e-84	149	98.35	121		PGT21_A	1368						N	1	1.15082	19.8165	17.2194	0.00198564	TCCTTCGATGGTTATGCGGATATGATCTGCCGGGACTGGCCCCGACTCGAGCAGATATTTGGTCCGCCCGATGACCTTCCACTCGACGCTTCCCAACCCGCCCTGTCGTCCAGAGAAATGATCAAGGACAACTCTGACGCAGCCTCCCAAATCGTCGACTTCGTTGACCGCATCAACAATCAGTATCATCAGACCATGCAGGAGACCCCAGGGTTCCAACGATGGTCTACATACTTCAATAACAACAGAAGCAACCGAGCTGATTACCCCCTCTTGCAGGGCTTAGATAATGAGGTCATCTTGCGACGATACTACAACTTAACCATGGGTTCCAACCGGAACCGACCTGATTTTCCCTACTGA	SFDGYADMICRDWPRLEQIFGPPDDLPLDASQPALSSREMIKDNSDAASQIVDFVDRINNQYHQTMQETPGFQRWSTYFNNNRSNRADYPLLQGLDNEVILRRYYNLTMGSNRNRPDFPY	5prime partial or internal	PASA pass
HSGS210|asmbl_10493|m.1671	asmbl_10493	m.1671	80	3-242(+)	internal	PGTG_07807T0	3e-43	111	91.55	71	PGTG_07807T0	1e-42	111	91.55	71		PGT21_A	1368						N	0	1	1.97871	1.97871	0.462	GAAAACATTTTCTTTACAGAAGAATCTGAATATTTTTCTAGTGATTTCTTCCATATGCAATATTTCAATGATAATCTGGGGTCAACTTTCAGTCCCTACATCAACAGCATTTCCAATGAGAAAGGTAAGAAGCGCAAATACATTTGGGATCATGGAGAAGATTGGCACCACACTTTTGAAGTTGATCCACATGGAACATTCAGCTCCTCTACAGGAAGTGCATTCAATCAGGAAGACATT	ENIFFTEESEYFSSDFFHMQYFNDNLGSTFSPYINSISNEKGKKRKYIWDHGEDWHHTFEVDPHGTFSSSTGSAFNQEDI	5prime partial or internal	PASA pass
HSGS210|asmbl_10494|m.1672	asmbl_10494	m.1672	519	249-1808(+)	complete	PGTG_07811T0	0	519	99.23	519	PGTG_07811T0	0	519	99.23	519	PF00790.14|VHS	PGT21_A	1368						N	3	26.7581	24.0624	-1.11203	0.790279	ATGCCCTCCTTATTCTCAGACCCAACCAAAGCCAAGGAACTGTTCACCAAACCACAGACAGCGGTGACTGATTGGATCGAAAGGATTTGTGATCCAAACAGGGACTCAGCCCAAAACGACCTCAATGGATTCATAATCGAATTGGTCGAGTCTATCAACTTACAGCCCACTGGTCCCGAGGAAGCCAGTCGGGCCATCCGGAAACAACTCAAACATGGCCGGCCGACTCAACAGGCCAAGGCTCTAACAATCCTCGAAGCACTCGTCTTGAATGGAGGCAGTCGATTTAAATCCACATTTGCCGATGCACGATTAGTGGAATGTTTCAAAGGCCTAGTATCAGATCCGAGGACTGATTCTAAAGTGAGGCGTAGGCTGCTGATAATGATGGAAGACTGG…	MPSLFSDPTKAKELFTKPQTAVTDWIERICDPNRDSAQNDLNGFIIELVESINLQPTGPEEASRAIRKQLKHGRPTQQAKALTILEALVLNGGSRFKSTFADARLVECFKGLVSDPRTDSKVRRRLLIMMEDWEKAYGSDANMIVAASLFKTCGGRAKLEKLSPSSSSTQRKTSTQRSMITGIEKPPSTGLEPTPSISKAQLKMQKKQDKKRKEKLKSSPIDQRYRTELVLPASDSSSLLAFDLIKEKPRILQAVASASQSANNLVNRLQLIGPDQVARDLTVGGLVEKAKASQKALIRYIQIVSEHDSEGEYLGTLLNTNAQVVTALELYEDLSQSKPENSQVDRLADRLTKAKVTTPQPTSQSEPNLFDDQNYAVDTPAEHPASPAADLLGLDFNQT…		PASA pass
HSGS210|asmbl_10495|m.1676	asmbl_10495	m.1676	634	140-2044(+)	complete	PGTG_07816T0	0	633	99.53	635	PGTG_07816T0	0	633	99.53	635		PGT21_A	1368					ExpAA=23.08|PredHel=1|Topology=o562-584i	N	2	23.7919	71.8186	3.01861	2.76828e-08	ATGGCTAGTCCCAAACCAACGAGAACGAAGCCCCAAACGAGGAACTCGGTCCTCAAACTCAGCTTACTCTCGCTTCTCAGTACCACCACTCCCATCATCAACACCGGCGTCAGAGCATCAGCCGACGCACATCGGAGAGATGATATCTCTTTCAGAGGACCAGTACCCGAAGACCTTCACGTGCCTCATTGGGACTTCTCCGGATCTGCTCATCGAATTCCTGCTGCAAAAGATTTTGTTCGACTGATTACCCCCTTCCCATTGGCGTATGGAGCGATGTTTACAGAACAGCCGATCCCATTCGATCAGTGGTCGGTTGAGATCGCATTTAGGATCCATGGTGGTTTCAGTGATCTCCATCATGGACATCACAATGAAACCCACCCATCTGATGACGAT…	MASPKPTRTKPQTRNSVLKLSLLSLLSTTTPIINTGVRASADAHRRDDISFRGPVPEDLHVPHWDFSGSAHRIPAAKDFVRLITPFPLAYGAMFTEQPIPFDQWSVEIAFRIHGGFSDLHHGHHNETHPSDDDEEITGKGGRGIAFWYTKTPNSTPLVASTNPKKHVVPRPPLTVDQFPDPLDDAVSFFGGPTSFNGLSVVIDNQPSTPLTRRSDRQHWGPEESGIGAEEWSVVSGVIDDGRGHIKWLEDRKRSDLEEDEEAAYLNHTVGDCQVALRNAAGVVWMKVTYVGHQLTVSLDISPHNTLSGESRHYKRECFSAKDVKLPKGYYMGLTGLASPSDEADNVDIYAIEVKEIKGKAKSEEEVIEHYKEEHVAADDVKLEGTGKARDPTNLAFEAL…		PASA pass
HSGS210|asmbl_10497|m.1690	asmbl_10497	m.1690	110	2372-2701(+)	3prime_partial	no hit					no hit						PGT21_A	1368					ExpAA=38.79|PredHel=2|Topology=i13-35o55-77i		4	32.1074	514.197	16.0149	0	ATGCGATCAGGGGTTGGATGTTTTGAATGTTTTTCCTCTTTCCTTTCCATCATTTCAGTTTTTAGAGTTCCGATTTGTTCACCTTCTTCGCTCACATCTCAACTTTCTTCTTCTTTTGTGTCTAACTCTTTCTCTCTTGTGCGTCTCTCTCTCTCTCTCGACTTTCACTCTGTTTCTCTGTCTCTATCACTTTTTTCTCTCTTTTTTTTGATTGGTGCCTGCATCTTGATACCCACAAAAAAACCCACATCTGGGAAAAGTAGTCAAAGTGAATTCTATTCCTGGTATTACGCTTTTCTCTTTCTTGTATCTCATTCGGAATCCTCCCCA	MRSGVGCFECFSSFLSIISVFRVPICSPSSLTSQLSSSFVSNSFSLVRLSLSLDFHSVSLSLSLFSLFFLIGACILIPTKKPTSGKSSQSEFYSWYYAFLFLVSHSESSP		PASA pass
HSGS210|asmbl_10499|m.1706	asmbl_10499	m.1706	76	2780-3010(+)	complete	no hit					no hit						PGT21_A	1368							0	2.49057	1.43081	-1.74067	0.491091	ATGAGTTCCAGCCATCGCACCTCCCATCTCCTGCCACCAAACGACCGACCTGTTGAGAAAAGATGGCTTGTAGTGTCCGAGGTTAAAATATACCACAACCCTGCGGATGTGAGCCAAATGATGGATGGAGGTTTGCACCACCCTTTGATCATCGCATCAGCACATCAGGAGATCATCGGGTACATCCATCACAATCTCCCACCGATGTCCTGGAAGGAAGGGAGCCGATAA	MSSSHRTSHLLPPNDRPVEKRWLVVSEVKIYHNPADVSQMMDGGLHHPLIIASAHQEIIGYIHHNLPPMSWKEGSR		PASA pass
HSGS210|asmbl_10500|m.1711	asmbl_10500	m.1711	173	296-817(+)	complete	PGTG_07814T0	7e-114	172	100	172	PGTG_07814T0	3e-113	172	100	172		PGT21_A	1368			Yes	21		Y	2	72.7768	6.53143	-11.1426	1.25898e-05	ATGATGCTTTTCAACCAAATTGGCTTCCTCGTATTAGTCTCAGCTGCGGCCACCGTGTTGGCTGCTGACCCAGCAGGTCCACCTGCTGACAAAGGCGTCACCGGTAGTTCCGCCGACCCCAAACCGGCCGGGTCCCCTCCCAGTTTAGATGCAAGCAAGCCTGACGCCAAACCTGATGCCAAACCTGATGCCAAACCGGATGCCAAGCCCGATGGCAAGGATGGCAAGTCCGATGCTAAGGCTGATGCCAAGCCCGACGGTAAGACGGATGACAAGGCTGCTGGGCCACCTGGCGGCGATCCTACCAAAGGCACTGACTCGAAAGGAGCGGCATGCACTTGTCCCTCACCAAGCACACCACCGGAAGAACCTGTCAAGAGCCCCGAAGAGGAACCCGCC…	MMLFNQIGFLVLVSAAATVLAADPAGPPADKGVTGSSADPKPAGSPPSLDASKPDAKPDAKPDAKPDAKPDGKDGKSDAKADAKPDGKTDDKAAGPPGGDPTKGTDSKGAACTCPSPSTPPEEPVKSPEEEPAKPPAEDSESAAGSTFGLLSQQTHLGYLGTSLLAVLAAIYV	Signal peptide without any transmembrane domain	PASA pass
HSGS210|asmbl_10501|m.1716	asmbl_10501	m.1716	511	198-1733(+)	complete	PGTG_07805T0	0	511	99.8	511	PGTG_07805T0	0	511	99.8	511	PF01512.12|Complex1_51K	PGT21_A	1368						N	13	112.795	169.962	1.50682	0.0436843	ATGCCCTCAACATCAACCATCAGAACCATCATACCATCATCCACTCGATCCATCAAGCCAAGCCAACACTCCGCCAAGCTCAGATCATTCGCAACAGTCTCAAACTCAGTCCCAACTAACACTCCCAGTCGCTCGCATGGTGGCTTGAAAGACCAAGACAGGATCTTCCAAAATGCCTACATGAAGCACGACCATCTCCTCAAGGGTGCTCAAGCCCGAGGAGACTGGCACAAAACAAAAGACATCATCCTGAAGGGCCACGAGTTCATCATCAAAGAGATCAAGGAGTCCGGCCTGAGAGGGAGAGGAGGCGCAGGCTTCCCATCGGGCTTGAAATGGTCATTCATGAACAAGCCCGGCTTCGAGAAAGACCCCCGTCCGAGATACCTCGTCGTCAAT…	MPSTSTIRTIIPSSTRSIKPSQHSAKLRSFATVSNSVPTNTPSRSHGGLKDQDRIFQNAYMKHDHLLKGAQARGDWHKTKDIILKGHEFIIKEIKESGLRGRGGAGFPSGLKWSFMNKPGFEKDPRPRYLVVNADEGEPGTCKDREIMRGDPHKLVEGCLVAGRAMNASAAYIYIRGEFIMEAHHLQAAIDEAYKAGLIGKNACNSGYDFDVYLHRGAGAYICGEETALIESLEGKQGKPRLKPPFPADVGLFGCPTTVANVETVAVAPTIIRRGASWFNSFGRERNSGTKLFCISGHVNNPCVVEEEMSIPLRDLIDKHCGGVIGGWDNLLGIVPGGSSVPVLTKPECEEALMDFDSLKDLYSGLGTGAVIVMNKSTDIVAAIARFAKFYKHESCGQC…		PASA pass
HSGS210|asmbl_10502|m.1723	asmbl_10502	m.1723	753	128-2389(+)	complete	PGTG_07804T0	0	753	99.73	751	PGTG_07804T0	0	753	99.73	751	PF00493.18|MCM	PGT21_A	1368						N	9	30.81	24.37	-1.26	0.67901	ATGCCGCCATTTGGATTTGACAGGGGATCGGTCAATGTCGTACCCGTACTCGGCTCTGCGGCCGATCTCGACACCACATCTAGTCATGGAGCTGGACTGATCGGAGGGGTTCCACCTTACAAGAAAATCCAAACCCTCAGAAAATTCATCCAAGATTTCAGACTGGGTGAATGTTTTATATACAGGGATCGGTTGCGCACGAATCTGTTGGCCAAGGTCTATGCGATCGAGGTCGAAATGCAACATCTGATCGTCTATGATGAGGAACTGGCTCATTCGATCTCCAACATGCCAGGAGAAGTACTACCCTTGTTTGAAATTGCCGTCAGAAAAGTAGCAGAAGCGATGGTCTCGCCGATGTCCAAATCAGGGGATCTATTTGACGACGAGGATCCCGAA…	MPPFGFDRGSVNVVPVLGSAADLDTTSSHGAGLIGGVPPYKKIQTLRKFIQDFRLGECFIYRDRLRTNLLAKVYAIEVEMQHLIVYDEELAHSISNMPGEVLPLFEIAVRKVAEAMVSPMSKSGDLFDDEDPEIELAAQGVHDLPDFQVTLRSEARLMQFRDLLAPNISKLVRMPGIVISASTLSSRATMLHLACKSCRHVRRIAVQGGFTGFTLPRMCSATPIQGERKECPMDPYTIVHEKSRFVDQQSVKLQEAPDMVPVGELPRHILLSLDRYLTGKVVPGSRIIATGIYSTFNGSGKNQGAIALRQPYLRVVGLELDGDGHGSNGGQHQFSAEEEDEFNGMANSPGFYQRFAESIAPSIYGNEDIKKAVVCLLMGGSKKILPDGMRLRGDINVLL…		PASA pass
HSGS210|asmbl_10504|m.1731	asmbl_10504	m.1731	365	642-1739(+)	complete	PGTG_07808T0	0	365	99.73	365	PGTG_07808T0	0	365	99.73	365		PGT21_A	1368						N	1	684.967	209.978	-3.26209	2.22817e-14	ATGTCGACGCCAATGACAATGCCTGTACCCTTCCAGCAGTTCATGATCCATCCTCTTCAGGTTAACCACCACAATAACCACCCGCTTCCCCCTTCGCTCGACTCTGCTCACTCTGGGGCTTCGAACCTGTCTCCCTCTAACCATTCGACGGTCTCTTCGGTTTATCCCAACTCTACTAGCACTGCTGCTACCTCGCCAGTATCCAACTTCCAACCAATGGCTCTCCTCGGCCCCGGCAACCTCATGGCCCATCAGCAGCCCGCCAATCCTAACTCGACCACCCGTGTCCTACTCCTGGCTGACTTCAACAAGGAGCTCAAGACCAGAGACATCCAGCATGTCTTTGCCGAGTGGGAGGATGACCGGGGCGGGTTCAAGATCAAGTGGGTCGACGATACC…	MSTPMTMPVPFQQFMIHPLQVNHHNNHPLPPSLDSAHSGASNLSPSNHSTVSSVYPNSTSTAATSPVSNFQPMALLGPGNLMAHQQPANPNSTTRVLLLADFNKELKTRDIQHVFAEWEDDRGGFKIKWVDDTSCLIVFADPGVAKRAFLGVLSNPPSSLTTIQPDGTGKAATLRAYNKPDVPQILASVQNRPRSRSNASQSLHSRASSIASTGGLGRRPSMGAMAARNRTSLSGPSGLASRAGSIASMGSNSLGHPELMDNSASVPTSNGNMSMNPASNLSNAPNSDSGDSSATANLSSAGASGMRPRIEDAGKRFIASGLSKPGSGITQQSISELDENPNTATYNLANLTIEEESVTPTAASH		PASA pass
HSGS210|asmbl_10505|m.1737	asmbl_10505	m.1737	593	356-2137(+)	complete	PGTG_07809T0	0	592	97.98	594	PGTG_07809T0	0	592	97.98	594		PGT21_A	1368			Yes	22		Y	10	1.40292	22.6526	16.1468	0.00111731	ATGCCACGCACCAGCCTCATTTGTCTCGTGGCTCTGGCTGCCCGTCAAGGGTACTTTGCCAATGCCGCTGCCATCGCAGCAACTGCCTCTTCATCATCTTCCGCCTCAGCCTCAGCTGGTTCCACCTACATGGTGAATGGCCAGGTGGTAAAATCCAGTTCTAGCTCGGCGCAAGCTGGTGCTGGGGCGTATGCTTACGCCGACTCGGATGGGCATCAAGTCGAGAAACATTGGTCCAACTCCTCGACTAACGGGTCCAAAAAGAAATGTGACTGTGAGGACAAGGGCTCGAAGCCTTGTGACCAGCAAAAACAGGATAATGGCAATTCGCCCGTGCCCGGAGTCTCTAGCGGAGACACCTCCCCTTCTGGATCCAACCAACCCGGATCCAATTATCCG…	MPRTSLICLVALAARQGYFANAAAIAATASSSSSASASAGSTYMVNGQVVKSSSSSAQAGAGAYAYADSDGHQVEKHWSNSSTNGSKKKCDCEDKGSKPCDQQKQDNGNSPVPGVSSGDTSPSGSNQPGSNYPTDASSGSGNSGYPSTPSGSGYPSQQGSDCTGGGAGSSSGCTSASHYPDSSPSPNSSGYPSVSSGGSDYPSGPSGGNNYPSVSSGGSDYPTGSSGDNNYPSVSSGGSNYPSSPSVDNNYPSVSSGGSNYPSGPSGGNNNYPSITSGGSGYPSSNTTSGPSPSGNGYPLPSNDYPSTSGNNTPSISSGGGSYPSGSSETSPQGNSYPSAPSRGSDYPSVTSGGNGYPTNSTGSNSYPSGSPSVTSGGGDVPPPVSSGTNDYPSGPAGN…	Signal peptide without any transmembrane domain	PASA pass
HSGS210|asmbl_10507|m.1750	asmbl_10507	m.1750	529	753-2342(+)	complete	PGTG_07817T0	0	529	99.62	529	PGTG_07817T0	0	529	99.62	529		PGT21_A	1368					ExpAA=21.18|PredHel=1|Topology=i47-66o	N	11	53.9471	7.48466	-7.2077	1.33118e-22	ATGCTGGGAAGCGCCCAGTGCGATCCTCAGGACAAGCCTTACACCCTTCTCCCGACTCAGAACTCGATCAGCGAGCAGCCAATGCATCATAGCTCATTATGTCTTCTGACCCGACTAAAATCAATTTTTAGGACACGGTTCCTATTGTTTCAACTTATATTGATTCTCTGCTTGGTCCTCACTCTCCTCAGGTTCTATCCCTTCTCGGACCATCTGTCACGTCATGGTAAAGCTTACAGTCTGACTTTCTCCATCGACTCCATCAATCCCACCCGTAGCGCCGCCGTCTCGCAGCCGGTCTCGCAGCCGGTCTCTCATCCGCCCTCGCAGCCGGCGTCTCATCCGCCTTCGCAGCCCGCCTCTCCGGCGCCCTCTCCGCCGACGCCTTCCTTCCCGCAA…	MLGSAQCDPQDKPYTLLPTQNSISEQPMHHSSLCLLTRLKSIFRTRFLLFQLILILCLVLTLLRFYPFSDHLSRHGKAYSLTFSIDSINPTRSAAVSQPVSQPVSHPPSQPASHPPSQPASPAPSPPTPSFPQPQPPLLPPAITKAGSRPAVPRPVVPHPLRPLPPPPPTSAALCARCGCSSDSRIRREFNPPDELVIQRSPNATISIDSDDQSSAVITQIWSSIRDVYCQHPLLASEAALTLLDRSVPDSSVLPATISTRASTLQVGLPTQYIFTKTSALGRTGGLRPDYFRRHVKAIRDHLSTVARRGGKYLEETEKKWGTGRRQLIWIVIEDGESIAADIQQVLSQSGLPFIYFAYGPTRHHGNAQQNSAYALIHRLSRTILGHGPILSIDDDGKV…		PASA pass
HSGS210|asmbl_10510|m.1763	asmbl_10510	m.1763	215	391-1038(+)	complete	PGTG_07812T0	3e-131	215	98.15	215	PGTG_07812T0	1e-130	215	98.15	215		PGT21_A	1368			Yes	20		Y	3	49.5554	2708.39	54.6538	0	ATGCTTTTCTCTACCAAAGTCGTTGTTTTCATGGCCGCCCTCGCTGCCCAGGCCAGTGCTTCCACCAGCAAGCCAGCCCCTGGTGCTATGGACATGTCCACCCCCACCCCTGGCAGCGGTGATTCCAGCAGTGCCCCACCAGCTGACAGCAGCGCCAACTCGACCGCGCCGGCTTCGCCAGCAGGAGGAAACAACTCCACCTCTGCTGCTCCTTCCACCGCCCCCACCGGCGCCGCCGCTCCAGCCAACAGCTCCAGCCCTTCATCCGGATCAGCTGTCTCTCCCACTTCGGCTGGTGCTCCAGTCCCCGGTGACATGTCATCTGGGCAATGCATGTGCCCACCAGTTCCCCAATGTGGTGCCAACCCTGGCAGCCCTGGTCTCCCCAGCCCAGGCTCC…	MLFSTKVVVFMAALAAQASASTSKPAPGAMDMSTPTPGSGDSSSAPPADSSANSTAPASPAGGNNSTSAAPSTAPTGAAAPANSSSPSSGSAVSPTSAGAPVPGDMSSGQCMCPPVPQCGANPGSPGLPSPGSSAPSPSPAGPAGQQTPVTPAPGAPANGTNGAVSPVGTTPGAGAGQTTPPENTNTTEGSGSPTLRNSFSLAGLLTAGAVALAL	Signal peptide without any transmembrane domain	PASA pass
HSGS210|asmbl_10518|m.1774	asmbl_10518	m.1774	63	201-392(-)	complete	no hit					no hit						PGT21_B	136824							2	1	4.79248	4.79248	0.0648098	ATGAAAAAGTCTAACTATGGTTTGAGGATCCAATATGAAATATCATTGAAGGCAGTGTATAAATCTTCAAATGAAAATGAAAGTGATAAATATTTTTGGATTTACATTTTTGATGAGGATTTTGTGATCATGTGGTGTTTTTTTGAAGAAACTTGTGCAATCTCAGAAGGAACTAGGGAGCTGAAACTCTAG	MKKSNYGLRIQYEISLKAVYKSSNENESDKYFWIYIFDEDFVIMWCFFEETCAISEGTRELKL		PASA pass
HSGS210|asmbl_10525|m.1778	asmbl_10525	m.1778	83	62-313(-)	complete	no hit					PST130_11739	3e-10	294	50.65	77		PGT21_B	136859						N	3	2.44856	1.06823	-2.29217	0.321374	ATGCACTGTAGGGTCGGAAGCTGTTGGAAGCGGTCTGGTATGGAATTTGTACAACACCCGAATGAGTTTGACGAAATCAAGATGGTTCTGAACGACATCACCCAAGCGGGCCATTTTCCACCAATCAACTCAATTCGCAAAACGATCAATTTTCAGATGCTGATGGCTGGATCCACTGAACCAAATCCTCCTTGTGAATTTGCCCTCCATGAGATAGCCAAATCGCTGATTCCGGTCATCAAGCTTTCCTGA	MHCRVGSCWKRSGMEFVQHPNEFDEIKMVLNDITQAGHFPPINSIRKTINFQMLMAGSTEPNPPCEFALHEIAKSLIPVIKLS		PASA pass
HSGS210|asmbl_1053|m.1784	asmbl_1053	m.1784	181	2-544(-)	internal	PGTG_06867T0	2e-62	186	68.71	147	PGTG_06867T0	1e-61	186	68.71	147		PGT21_A	1022						N	0	1	1.98353	1.98353	0.460035	TCACGGTCCAAGCAAGAAAGAAACGTGTGGTCTCGGGCGTCATCGGCCAGCGTTGCCTCGACAAATGGGTCCGAGTCGGAGTATGATGTCAACGACGGCGCTAGCAAGATGGGGGCGTTATTTGATGCGGCACTAGGTGGGAGCGACAATACGGAACAAGCTGAGACCACGATCAAAAGCCATCACAAAGGCAAGCAAGTCGAAAGCGCCGATCCACCCCGCCAAGGCCCCTCAACATCACATCATACATCTCATCAAACGTCACACCGGCACCGCCCATATGTCTCGTACAGGACGCACCATGACAGGCACGCACCCCCACATCAAGCACCTCCATCGGCCGCGGAGAAAGAACTCCTCGAATTCCAGGCCGCCAAGATGCGACTTGAACAGGCCAAG…	SRSKQERNVWSRASSASVASTNGSESEYDVNDGASKMGALFDAALGGSDNTEQAETTIKSHHKGKQVESADPPRQGPSTSHHTSHQTSHRHRPYVSYRTHHDRHAPPHQAPPSAAEKELLEFQAAKMRLEQAKLISQTVSAINARWKTSNVLRADGSNFSQWTRDLREIGTSHLSDPDFFF	5prime partial or internal	PASA pass
HSGS210|asmbl_10530|m.1786	asmbl_10530	m.1786	142	25-453(-)	5prime_partial	no hit					PST79_3355_m.16706	3e-20	217	78	50		PGT21_B	136888						N	6	2.36054	3.35484	1.42122	0.632219	GCATGGCTAGAATCAATCGGCTTCCAGGAATCAAATTGCGACCCTTGCTTGTACCTCTGTGATGACAAAATTTCCAGGCTCTTCTTTCATGTTGACGATCTGATCCTTGTGGGACCCGGCAACAACTTCAAAGAAAAATTCGAAAAAAGATTCTCTAATTCCTCGTGTCACAACCCAAACACCATCCTCGGAATGAAATTTGAAAGACTCGACAACAAGATTCTCCTTTCTCAACCAAAACACATCAAACACGGTCTAGAAGAACTTGGTTTGACAAACTGCAAGCCCTCTATGACACCATTGACTCCCAACCTCAAACTCAAAGAATCCACTGACAAAGAGTCGGATCCTCAAAGAAGATCAAGAGCAAAATGGACTAGGAGATTTTCGCGATGTGAT…	AWLESIGFQESNCDPCLYLCDDKISRLFFHVDDLILVGPGNNFKEKFEKRFSNSSCHNPNTILGMKFERLDNKILLSQPKHIKHGLEELGLTNCKPSMTPLTPNLKLKESTDKESDPQRRSRAKWTRRFSRCDFLSPRLEGG	5prime partial or internal	PASA pass
HSGS210|asmbl_10532|m.1788	asmbl_10532	m.1788	80	58-297(+)	3prime_partial	no hit					no hit						PGT21_B	136907							2	1.2018	5.27928	4.39281	0.0154883	ATGCTTCTCGAGGAGAATAATTCATTCTTCCTTCATCTCATCTCTCCTCTTTCTCTTCATCTCCATCTTGAAAGTAAACCAGATCTTCAGGAAAATGCGAAAATCCGCAAAAACAATTCAGCATATCTTCCGCAAGATCACATCGCTCGGGCACGTTTGTTGTTTTTGTTTTGCTCTATAAGGCTAAACGTAAATTATCACATTCTGAGTTGTAGATTTTATGTAGAACGATACATACTT	MLLEENNSFFLHLISPLSLHLHLESKPDLQENAKIRKNNSAYLPQDHIARARLLFLFCSIRLNVNYHILSCRFYVERYIL		PASA pass
HSGS210|asmbl_10538|m.1795	asmbl_10538	m.1795	227	207-890(+)	complete	PGTG_13349T0	2e-77	425	50	224	CQM_01655T0	8e-96	354	56.89	225		PGT21_B	136939						N	6	1	2.3553	2.3553	0.318506	ATGGCTTGCATTGGGTTTTGTGGGGCATCTGAAGCAGGAAAAACAGCTGGAGTTTATACCTGGCGTGAAGGCATCACAGAAATGGAAAAGGAATATGATGCTCAAATATGGTCAAACCTTCAAGCTCACAACAAATTTATATGTGAAAGAGTTAAACACTTCTCTAATTCAGCATACAGCAATAACAAGAAGATACTTGAGGAATTTGGAGTGCCCAGCTGGTCTGACACAGAATGGAATGCTTTCAACAGGGACTCCCAAGTGATATTCTCCAATGTGGCCATTACATGTGAAGATTTCTACAACACTCCCCACAAGGACCCAGATCACAACCCTCTGACATATGGATTATTCAGTTACATTAATAAACATAAAAGCCTTCCAATCCTACCACCTGCA…	MACIGFCGASEAGKTAGVYTWREGITEMEKEYDAQIWSNLQAHNKFICERVKHFSNSAYSNNKKILEEFGVPSWSDTEWNAFNRDSQVIFSNVAITCEDFYNTPHKDPDHNPLTYGLFSYINKHKSLPILPPANIEGHAFRFPQFDCNIDFGTTPGIIEIMWPSNAIDHQTTAPPHPLKTTTNITHFGCSFQISDRLMERARILNKLNEEEIKSRTVSQSDRMKNSK		PASA pass
HSGS210|asmbl_10544|m.1804	asmbl_10544	m.1804	1144	332-3766(+)	complete	PGTG_01633T0	0	1142	99.83	1142	PGTG_01633T0	0	1142	99.83	1142		PGT21_A	137					ExpAA=37.70|PredHel=1|Topology=i194-216o	N	4	60.3164	6.7978	-8.87292	1.30115e-24	ATGGCAATGGACTCCACCCATCCGAAAATGCAGACCTCTGGGCACCACTTCCAAGAGAACTACTCGGCCCGTAATCCAGTTCCAACCATCGAAAATTATGAGAAAAATATCAAGAATCTGGAGGCCAAAAATCACGAAAACCAGTCTATCAAATCAACTTCGATCAATACAATCCAACATGGCAGTGAAAACAGATCTCCAATTGGTGATTCGGACGGGCCGAAAAAGGATGTAGACTCGAGTGACCACTCAGAAGCTGAGAAACAGGCCATTATGGAGCGCATGAAAAATAAAGACGAAAAACCTGCTCAGGAGCTCAAACTGCGTGGCCAAAGAACCGTGAAAGATCCGGTTACTAACTCTGATGTCATAATTAGTGATGCGCAATTTGATACAAAT…	MAMDSTHPKMQTSGHHFQENYSARNPVPTIENYEKNIKNLEAKNHENQSIKSTSINTIQHGSENRSPIGDSDGPKKDVDSSDHSEAEKQAIMERMKNKDEKPAQELKLRGQRTVKDPVTNSDVIISDAQFDTNQASRNHALSPPQNSNRTEPSLRISPSPIAPGNICLQPFPPPVPSNLLDEIKKFINKTIYFFLGSLLVMWWTTAFGAGVSTFLWRSCLFGIVGLVSFFQGGLLDRQIEKELDKIRFEMHRQRGIENSPPTPESTEWLNAFISTLMGLLNPDMFLPLADTIEDVMQASLPSFIDAVKVSDLGLGDTPLRILSMRALPDQPGDPEYPRDSWITGDYHQSESEKFREEQSGDYVNYEVAFAYQAQPGQTDKLRAHNIHLMVEFFVGVFDW…		PASA pass
HSGS210|asmbl_10545|m.1813	asmbl_10545	m.1813	805	1-2418(+)	5prime_partial	PGTG_01642T0	1e-93	1329	31.94	692	CQM_01472T0	1e-147	1330	37.77	826		PGT21_A	137						Y	9	1	5.09181	5.09181	0.0118333	CTTCAAAAATCGCAACGGGTCTCGCAACAAAAGGAGCTCCTTTGTGAAAACGGTGGTTTGCATGGAAAAATTTCTATTGCAAAAACACCAAATCGAGACCGCGACCACCCTTCAAACCAGAAGGACACCTCGAGCCAAGATTTGCCAAATACTCACCCTGAGTCGATCCAGCATCTGACCTACTCAAAAAAATATGAAGATTCTAAATTATTCAAAGAAGCTCTACTTTCAGTTCCAAACTATGAGACTTCCAAAGATAAGAGTTTAGCAACCTCTAGAAAGCTCCCTGATGCGTCAGTGGTATCGATCTTACACACCAAGCGACCACGCAAGAAGTATGTCAGTCTGTGGGCGGACGGTCCTCTGGAGGCATCTAAACAAGTGCAACAATGGCCAGGA…	LQKSQRVSQQKELLCENGGLHGKISIAKTPNRDRDHPSNQKDTSSQDLPNTHPESIQHLTYSKKYEDSKLFKEALLSVPNYETSKDKSLATSRKLPDASVVSILHTKRPRKKYVSLWADGPLEASKQVQQWPGNKVSQPHLGLRNEENASFNLSQRRKQNTAPSYQRQGVISDGTHHSVASQTSSRKLCEALKVPPPLRHNRFAVFNEPDFGIAQDENTEEADLCVENKNKQMNSIKEDTPASSRLFSAPKIVLDPTRPYLESTKKIIYNSWRQILGFQPTSTFPHFSKLKECKQNLFNYLPSLPLNFFSLKDISILWFAMGRHVRYNIPPSHFHTKPDADQAVLAEKNNQIKEGDSLNPFIHPSSVKSMENSNPTLPEGFIQEDPDYVLDYVRKNPGA…	5prime partial or internal	PASA pass
HSGS210|asmbl_10546|m.1815	asmbl_10546	m.1815	437	91-1401(+)	3prime_partial	PGTG_01634T0	0	505	100	332	PGTG_01634T0	0	505	100	332		PGT21_A	137					ExpAA=20.70|PredHel=1|Topology=i12-31o	N	7	1	2.5727	2.5727	0.253317	ATGGCCGGCTTCACGTCCGATTTCTCCCAGACTCTCTTCCTTTTTCTCTTGTTGCTTAATCCCGGGATTTTTATTCTGTCTGTAGTTACAGTTACGCCAGATCATATTGAGCACCCATTGTCAGGCAGACCAAGCATCATCCCCGACTTGATTTGCACTCAGTCTGATATGCCAACGATAGCTCAAGATTATGAATCCGATGCTTGCAATCGCTTGCACACATCCCAGGCGATCAAAACTACAATGGAAGAAACCCCACAGCATTACAATCTCCTGTATGTGAAAAAACACGAACACATTGAAGCACCGAACCACAGGGATAAAGATTGCTTTGTTGCATCAAACCACAATCCAACTAGGCACGTTGAGATTCAAAACGATGCTGAATCAAGGAAAACT…	MAGFTSDFSQTLFLFLLLLNPGIFILSVVTVTPDHIEHPLSGRPSIIPDLICTQSDMPTIAQDYESDACNRLHTSQAIKTTMEETPQHYNLLYVKKHEHIEAPNHRDKDCFVASNHNPTRHVEIQNDAESRKTSGISQSAEINNHKSEPKGIAYGPGSTGGVALASASGTSAASSASGPGAVSSEDEELIGTSYGNQNIRDVILGKEPGDQPTTKEQHDMHSAAHVAANNAGTPDVAHPSPSPYYQQRKGPQGLYHSVPDHHHCPPNYQQPTSDLFPCQYQLHYMDVLQPVVAYQEQRIFAYFPVLKDCTPPSKISSIPEESCTHAKSSHAHHTYLGQNFRNTLPALTGAREKLPNFDRMGEQKEGMNQPNQAAIKRRAKNKFGLDRKFLAHERVRNFK…		PASA pass
HSGS210|asmbl_10559|m.1834	asmbl_10559	m.1834	79	1-237(+)	internal	PGTG_07823T0	1e-50	674	100	79	PGTG_07823T0	6e-50	674	100	79		PGT21_A	1370						N	3	1.17211	1.8445	1.57366	0.632048	GTCCAACACCCCCCACCGGGCGCAAACGCCATCGGACTCAACCCCTCCGGCGAGGCCTGCGGGATCCCTAAACACGTCCTCAAGGGTCTCTACGATGAGATCAGCTCTCCCTCCAAATCCGGAGACCACTCGAGCTCCAAACGCTTCGTCTGCAAGCTCGACGACTGTCGGCGTTCGTTCGCTCGCAAGACGGCCATCGAGAGCCATCTCCAGACCCACCTCGAGGACAAACCTTTC	VQHPPPGANAIGLNPSGEACGIPKHVLKGLYDEISSPSKSGDHSSSKRFVCKLDDCRRSFARKTAIESHLQTHLEDKPF	5prime partial or internal	PASA pass
HSGS210|asmbl_10566|m.1842	asmbl_10566	m.1842	64	304-495(+)	3prime_partial	no hit					no hit						PGT21_A	1370							1	1.4276	1.17418	-1.21584	0.859881	ATGCTATTGCTAGAAGGTGTTGTGGATGCTAATTCATGGCATCTATGTACCGGCAAGGGATGGGCAAGAGCAGGCAAGAGCCCAAGGATGGTGAGCGCTGGCCTTCCCCGACGCCATCCCTCCAGCTCAACAACCCAAGCTCACAACTCATTACCGGATGAGCAGCGCACAAAAAAGGATCCGGTGCCTCTT	MLLLEGVVDANSWHLCTGKGWARAGKSPRMVSAGLPRRHPSSSTTQAHNSLPDEQRTKKDPVPL		PASA pass
HSGS210|asmbl_10568|m.1844	asmbl_10568	m.1844	1289	40-3909(+)	complete	PGTG_07821T0	0	1289	99.77	1286	PGTG_07821T0	0	1289	99.77	1286	PF08148.7|DSHCT; PF00270.24|DEAD	PGT21_A	1370						N	11	46.27	27.99	-1.65	0.00433	ATGGCCATGGACAACCAGTCGAGCGAAGCCGAGATGAACACAGTCCAGTCGCCGGAGACGGAAAATCGGGATCGATTGGGCCCGGAAGAGTTGAAGGCATTCCTCAGCGAGCGATACCTGGCTCCCCATCAACACCTCCCTCCGCTCTGGTCATCAACCCAGATCACCCACTGGGATGAAAACCCTCTGTTGGACTTGGCTCGCCAGGAGTCGATCAATGAGTTTTTGCACACTCAGCCGAGCCCGATGTCCACTCACTTGGACTTCATCTTCGCCGGACTCGAGGGCGATGTTGTGGATTGCGTGGTGTCTGAACAATCATCCGACTCATTCCTTACCTCCAAGACATCCTCATCCGTGATCAGACAACCAGCCAACTACACATCTGATTTCATTCGG…	MAMDNQSSEAEMNTVQSPETENRDRLGPEELKAFLSERYLAPHQHLPPLWSSTQITHWDENPLLDLARQESINEFLHTQPSPMSTHLDFIFAGLEGDVVDCVVSEQSSDSFLTSKTSSSVIRQPANYTSDFIRGRSGNLPFQPGGLLSSVVVEPLSDPNVNASDELEKDLESTRGGIRTIPPGFTRGLDFGAQEADGAEDGLQSTFPAANLNPVQLDPIYVSSSNTNWRRQNKDNQSNSLQGDTGRIDTEVDALLSDTQYALTSAMPVIKPRRQPVVSKRDWAHVVDVNKELANFRELVPNMARQYPFELDTFQKEAIYHLEMGDSVFVAAHTSAGKTVVAEYAVALARRHMTRCIYTSPIKALSNQKFRDFRQTFDAETVGILTGDVQVNPEASCLIL…		PASA pass
HSGS210|asmbl_10568|m.1846	asmbl_10568	m.1846	135	4809-5216(-)	complete	PGTG_07820T0	9e-75	205	99.08	109	PGTG_07820T0	4e-74	205	99.08	109		PGT21_A	1370						N	4	2.9841	4.01028	1.34388	0.740926	ATGGTATTGCCACCCAGATCTCTCATTCATTCCAATTGTGAACGGCCAAAGTCATGCGCTTACCACAATCGATCACATACAGATTTCTACAGCTCGATGTCGGTCTTCTATATGCCAGACAACCCGGGCAAGGAGCACTTAAAGAAGATGGTGGTCGACGACAAGTTGCCGAAGCTATTTGGCTATCTCGAGAAGTATCTGGCCAAGAGCGGCACGACTTTCAGCGCCGGAAACAAGCTCACGATCGCCGACTTGCGGCTCTACTCGATCATCTCGAGCTGCCAATCCGGCTTGCTCGACGGCTGCCCGACCCACATCGTCGATAAGTTCCCGCACGTCATCAAGCTTTTTCAAGCCATCGATGCCCACGAGAAAGTCGCTAGCTGGAACAAGAACCAA…	MVLPPRSLIHSNCERPKSCAYHNRSHTDFYSSMSVFYMPDNPGKEHLKKMVVDDKLPKLFGYLEKYLAKSGTTFSAGNKLTIADLRLYSIISSCQSGLLDGCPTHIVDKFPHVIKLFQAIDAHEKVASWNKNQTK		PASA pass
HSGS210|asmbl_10568|m.1850	asmbl_10568	m.1850	84	5303-5557(+)	complete	no hit					no hit						PGT21_A	1370							1	3.89359	5.82924	1.49714	0.41478	ATGGCGACTTCTTGGGGGATCATCGTTTTGTCGTCGACTGTCAGCACGGGCACTTGGCCGAACGGGAAGGTCTCCTTCTTCTCCGCAAACTGCTCCCGACTCAGACGTTCGTCGGCGAACGGGATCCCGCCACAGTGGAACGCAACTCGGATCGCCTCCGCTCGTCCCTGGGTCGGTCAACATATTGTCGTTCAGCGAGATTTCAAGAGAGAAAGTCAAGACAAATCAATAAGAAAGGGTCAACATCGACTATAG	MATSWGIIVLSSTVSTGTWPNGKVSFFSANCSRLRRSSANGIPPQWNATRIASARPWVGQHIVVQRDFKRESQDKSIRKGQHRL		PASA pass
HSGS210|asmbl_10570|m.1859	asmbl_10570	m.1859	542	110-1738(+)	complete	PGTG_07824T0	0	506	99.8	506	PGTG_07824T0	0	506	99.8	506	PF00206.15|Lyase_1	PGT21_A	1370						N	6	564.307	459.077	-1.22922	0.0594256	ATGCGCGCCTTTGCGAGTCTCGGTCCCGCGGGTGTACGCCATATTCTTTCACCCCGAGATTCCCCAGCCAGCCGGGCTCGACCACCAAAAAAAAAAACGACCAGCACGATGCTTGCGATGCTCAGAGTCCACCGGGGGTATGGCCTAGCCCGCCTGGTCAGATCTTCCGCCTCCAGCCAGAAAGCCTATCGCAGCATGTCCTCCACCTCGGCGAGTCAGCAAGCCTTTCGGAGCGAGTTCGACACCTTTGGAGAGCTGAAAGTGCCGGCGGATAAGTACTATGGAGCTCAGACGCAAAGATCACTCCAAAATTTCGACATTGGCGGCGAACAAGAACGGATGCCGCCGGCGCTGATCGAGGCGTTTGCGTATGTCAAGAAGTCTGCGGCGATCGTCAAT…	MRAFASLGPAGVRHILSPRDSPASRARPPKKKTTSTMLAMLRVHRGYGLARLVRSSASSQKAYRSMSSTSASQQAFRSEFDTFGELKVPADKYYGAQTQRSLQNFDIGGEQERMPPALIEAFAYVKKSAAIVNMAYGLDAKIGQAICQAADEVIGGKLSDHFPLVVFQTGSGTQTNMNVNEVISNRAIEILGGEKGSKKPVHPNDHVNMSQSSNDTFPTAMHVAAVFQITRNLIPALESLIRAVGAKRQEFDSIIKIGRTHLQDATPLTLGQEFSGYEQQLINGLARVKACLPRLSMLAQGGTAVGTGLNTKSGFAEAIAKEITQQTGIPFETAPNKFEALASHDAIVETSGALNVLAVSAMKIANDIRFLGSGPRCGLGELSLPENEPGSSIMPGKVN…		PASA pass
HSGS210|asmbl_10571|m.1866	asmbl_10571	m.1866	243	375-1106(+)	complete	PGTG_07825T0	7e-156	243	99.18	243	PGTG_07825T0	3e-155	243	99.18	243		PGT21_A	1370			Yes	25		Y	4	1.88823	11.3612	6.01685	0.00457429	ATGAACATCCTCTCGCCCGCCGCGTTTCTCATCATCTTGGAGCTCTCAGGCCAATTGCCGCAGTTCGCCGCGGGACAAGGATTACTAGGCTCAGGGCCACCAGGCGGCGCCCCCGGGCCAAAGCCAGATGGCGCCAAGTTGGACAGCCCGCCAGGGATGGGCGGAGGTCCTGTTAAGACCGACGGCCCCAAACCCGATAGCCCACCAGGAAAGGACATGGGAGCACCACCAGGCAAAGACATGGGCGGGCCAAGCAAGGGCCTCGGTTTGCCTTCTCCCGGACCTAACTCCTCCGCCTCGGCTTCTGCCGCCGCTGCTGCTAGTGCCTCGGTCAGCGTAGACGGCATTACCAAGACCTCTTCCGATTCGAGCAAATCCGGAGGTCCACCCGGGGGTGGT…	MNILSPAAFLIILELSGQLPQFAAGQGLLGSGPPGGAPGPKPDGAKLDSPPGMGGGPVKTDGPKPDSPPGKDMGAPPGKDMGGPSKGLGLPSPGPNSSASASAAAAASASVSVDGITKTSSDSSKSGGPPGGGGTWSLTSPSGQTCSCTCKDEPKPPPPKCDSPPPITSGGGDTPPPPPPDKKDSPPPPPDKKDSPPPPPPDNKGPPDTPGITSPSAAPSVIFGAPNWISESFLLGTLMYILA	Signal peptide without any transmembrane domain	PASA pass
HSGS210|asmbl_10572|m.1870	asmbl_10572	m.1870	199	180-779(+)	complete	PGTG_07828T0	5.9e-113	198	98.97	193	PGTG_07828T0	5.9e-113	198	98.97	193		PGT21_A	1370			Yes	23	ExpAA=14.62|PredHel=1|Topology=i7-24o	Y	5	7.67	2.05	-3.73	0.00575	ATGATGACGACGAAGACGTGGCTCCTGATAGTAATTGCTTTTACACTCAATCTTGCGATCAGCCTTGCTGATAATAATACACCGAACCCGTATCCGCTATCAGTTCAAGCCAAGCTTGAGAATGGACCACTGAAGGTGTACTTCCAGGCGGTCAATATCCCCCCCGAAGACCGGCCGCCAGAACTTGCGTATTATAAGGGTAGACCAGTTGCTATGGTGGCGATCATGTTTTCTGGACTTGCAGAGGGCCAAGAGTTTACCTACTTCATTCACGAGAAACCGATCGAAAACAACGATTGTAACACCGCCGGTGGGCATTGGAATCCGAAAGGCAGGGACACGTGGTCTGCAAGTTACCGTTGCGATGCCCGCAGACCGGGTCTGTGTGAGGCGGGAGAC…	MMTTKTWLLIVIAFTLNLAISLADNNTPNPYPLSVQAKLENGPLKVYFQAVNIPPEDRPPELAYYKGRPVAMVAIMFSGLAEGQEFTYFIHEKPIENNDCNTAGGHWNPKGRDTWSASYRCDARRPGLCEAGDLSGKHGKLKGTGTPQAPAVTYYDLSLKLTYSRRGMLGKSLVVYDSSNKPILCGNIIDPSTVAETNS	Signal peptide with single ovelapping TM	PASA pass
HSGS210|asmbl_10572|m.1871	asmbl_10572	m.1871	104	3256-3570(-)	5prime_partial	PGTG_07827T0	2e-38	872	71.84	103	PGTG_07827T0	1e-37	872	71.84	103		PGT21_A	1370					ExpAA=44.86|PredHel=2|Topology=o26-48i75-97o	N	1	12.7008	1	-12.7008	3.0812e-07	ATCCAGCAAATGGTCGGCCTCAAGAGTTTTCCCCCGGTCAGAATCGTCCACACTAGTGACTCTTCTCGCGGACAAATTTACGCCCCAGTCGTGAACTTTTTGTTGTTGATTGGTACCGTTGGTGTCACGGCAGGATTTGGGGCAGATGAAGGTCTGAACTCCGCGTGTAAGCTGTCAACTTTTATCTCTAGTGTCTCCATCCTTGACATTTACCAGAAAAAATTGATCATTTTGTTATCTCCAATAGATGGTTTTGCGGTCGCTGGGGTTTTGATAACCACGACATTCCTTATGACTATGGTTATGGTAAGCTAA	IQQMVGLKSFPPVRIVHTSDSSRGQIYAPVVNFLLLIGTVGVTAGFGADEGLNSACKLSTFISSVSILDIYQKKLIILLSPIDGFAVAGVLITTTFLMTMVMVS	5prime partial or internal	PASA pass
HSGS210|asmbl_10575|m.1883	asmbl_10575	m.1883	742	177-2405(+)	complete	PGTG_07830T0	0	742	99.6	742	PGTG_07830T0	0	742	99.6	742	PF01501.15|Glyco_transf_8	PGT21_A	1370						N	3	107.137	45.4293	-2.35833	0.00757667	ATGGCTTCTTGGGCGTTCGTGACCGTGTTGACCTCGGACTCTTACCTTCCGGGGGCTTTGGTCACCGCACGTTCCATCAAAGATGTGGAGAAAGCGTCAACCCGCCAGTTCGATTTGGTTTGCGTGGTAACTCTGGACTCGGTCAGCGTACAATCTATCAAAGCCTTAAGACAAATGTACGATTTGGTTATCAGCGCCGAAGTAATCCGCTCGGGGCACTCTGAGCATGAACTGAATCTTTTGGGGCGGCAAGACTTGTCATCTACAATCACGAAAATTCACATTTGGAGACTCACTCAATACGAAAAAGTGATTTATGTTGATTCAGACACGCTCTTGCTGAGACCCCTGTCGCATCTGTTTGAGCTTGCATCGCCGTTCTCAGCTTGCGCAGATATC…	MASWAFVTVLTSDSYLPGALVTARSIKDVEKASTRQFDLVCVVTLDSVSVQSIKALRQMYDLVISAEVIRSGHSEHELNLLGRQDLSSTITKIHIWRLTQYEKVIYVDSDTLLLRPLSHLFELASPFSACADIGWPDCFNSGLMVIKPSNETFEKIFQHFLTHGSWDGGDQGLLNDYFAQSSGELSPAGSDGQSQGWNRLSFVYNVTPSTYYTYAPAYKRYGDKISMIHFIGSDKPWHLINRRRYRNAYAPNQNSESLNAVDYDSLVDHWLDVYETVVGPIEPLEWSSFQPEFNVPKYLSEWDSTQPSAYKPPSLDELKETFSRRRAVIGPQSFGMKAPNDEGGYMTLPFLDLSRLAREYILARDKATTALDSTRDSRSVPPESNHLQERRDHLHQVWD…		PASA pass
HSGS210|asmbl_10577|m.1893	asmbl_10577	m.1893	177	236-769(+)	complete	PGTG_07831T0	3e-130	177	100	177	PGTG_07831T0	1e-129	177	100	177		PGT21_A	1370			Yes	28	ExpAA=20.96|PredHel=1|Topology=i7-29o	Y	7	262.924	10.9596	-23.9903	1.60339e-07	ATGAATCCTCCAACCATAAAATTAGTTCATTTTCTAGGTCTACTGCTGTTCATTTTTGCCTATGTTCCGGCCATTGTCCGTGCAGCCGGTCGGGCCCAGCCAACCTGCCCGAAAGGGTATTCAGCTCAAGTGATTGGAATACAGGGTATCACCGGGAAGGTCACGTTCAAGCCGACGACCGCAGGCATTGAGGTTACCGTTGTGGCGAACGGCTTCGAAAGGATGGAAAAACATAAATGTCATATTCACGTAAATCGGATCCAGGGTGGTAATTGTTATACGGCAGGTGCAAACTATGATCTCAACAGCAAGCAGCCTAACTGTCCCTTGAGAACACCTCAAGATCAATGTCAAACTGGGGATCTAACTGGTAAAGGAGGAGACTTAGAACCTAAAAAA…	MNPPTIKLVHFLGLLLFIFAYVPAIVRAAGRAQPTCPKGYSAQVIGIQGITGKVTFKPTTAGIEVTVVANGFERMEKHKCHIHVNRIQGGNCYTAGANYDLNSKQPNCPLRTPQDQCQTGDLTGKGGDLEPKKPGVEVSMRYTDKILKVQDLVGHSVVFHDQGGDFIGCGNIECVTR	Signal peptide with single ovelapping TM	PASA pass
HSGS210|asmbl_10580|m.1895	asmbl_10580	m.1895	185	215-772(+)	complete	PGTG_07832T0	2e-109	316	99.42	172	PGTG_07832T0	8e-109	316	99.42	172		PGT21_A	1370			Yes	25		N	7	2.60163	5.65898	2.17517	0.211627	ATGAATCTTAATTCAGTTAGTGGTCTCAGTCTATTGCTGTTAACTTTTGCCTGTGTTCCAGCCATTGTCCGGGCGCCAACACCAAAGCCTGCACCAAAGCCGCAGCCCACCCCGGCCTGCTCGCAGGCTTCAGTCCAGATTACCGGAATATATGGTATCACCGGGTCGGCGACCTTCAAGCCGACGACGAAGAGCCCTAAGGGCATTGATGTCTCAATTTCAGCAACTGGTTTGAGACAACAACAACATACATATCATATTCATATAAATGCCGCCGATATCAGTAATTGTAATTCGGCAGGTAAAAACTATGACCCAACAAACCTTAAAAAGCTCAATAATTGTCCTGGAGGTAGAATCGAGAATCAAAATAAATGTGAAGTTGGTGATCTGTCTGGT…	MNLNSVSGLSLLLLTFACVPAIVRAPTPKPAPKPQPTPACSQASVQITGIYGITGSATFKPTTKSPKGIDVSISATGLRQQQHTYHIHINAADISNCNSAGKNYDPTNLKKLNNCPGGRIENQNKCEVGDLSGKGGFLAPDQAGATVSKAYTDTILQFSDIKGRSLVIHDAKGDFIACGNVVCQP	Signal peptide without any transmembrane domain	PASA pass
HSGS210|asmbl_10581|m.1898	asmbl_10581	m.1898	191	896-1471(+)	complete	PGTG_07833T0	1e-133	191	99.46	185	PGTG_07833T0	5e-133	191	99.46	185		PGT21_A	1370			Yes	28	ExpAA=15.35|PredHel=1|Topology=i7-26o	Y	6	1.77564	3.34049	1.88128	0.356354	ATGAATCTTCGAATCCCAAATTCAGCGAATTTCATGGGGCTCTTGTTGTTTGGTATTGCCTTTGTTCCAGACATACTCCGTGCACAACCGCCATTGCCGCCAACTAAACCGCCAGGCAGACCACCTACAAGATTCCCCTGCACAGAGGCTTCAGTTTTAATTAATGGACTACAGGGAATCACAGGGACAGCATTCTTCAAGCCAAATGTGGGAAGGAATCGGGGAATTGACTTCAAAATCTCATTGAATGGCTTGCAAAGGGTAGAGAATCACAAATATCATGTTCATGAATTTGCCTTAACCCCCGGAGGTGGTTGTAAATCAGCAGGTAAAAACTTTAATCCAACAAAGAAGCCAATTCCCTGTCCCGCCAATTCACCTCAAAGTGCCTGTGCAATT…	MNLRIPNSANFMGLLLFGIAFVPDILRAQPPLPPTKPPGRPPTRFPCTEASVLINGLQGITGTAFFKPNVGRNRGIDFKISLNGLQRVENHKYHVHEFALTPGGGCKSAGKNFNPTKKPIPCPANSPQSACAIGDLSAKGGSLKPATAGATVGTEYLDTVLKFSDIQGRSLVIHDQGGDYIACGDIVCKQN	Signal peptide with single ovelapping TM	PASA pass
HSGS210|asmbl_10585|m.1903	asmbl_10585	m.1903	177	208-741(+)	complete	PGTG_07835T0	1e-126	173	100	173	PGTG_07835T0	6e-126	173	100	173		PGT21_A	1370			Yes	22		Y	4	11.5499	1.37476	-8.40141	5.5658e-06	ATGTTATTCAGCATGCAATTCTGGCAGCTTCTGGTTCTGGTTTCCCAGCTAGGCATGATAGCCGCCGTTCCGAACCAGCACGCAGTCCGAAACTCCAACACCGCGGTGGCATTCATGAAGGGTGCCGGGGGACTGAAGGGGGTGTTTGTGTTTGTGCCTGAAGGCAACACCATCAAGATGTCGATCGAGTATTCCGGAGTGCCTGAAGGGCAGTCATTCGCCTATCACATCCACGAAAAGGCCTATACCAATGGCAATTGCGGTTCCGGTGGTGGTTTCTGGAACCCCACAAGGTCTACCATGAAGGCACCGGGCTCCTGCGTGGCCCATGCACCAGGACATTGTGCATCAGGAGACCTGTCGGGAAAACACGGCAAGTTGGTCGGCCATGGCGCCAAG…	MLFSMQFWQLLVLVSQLGMIAAVPNQHAVRNSNTAVAFMKGAGGLKGVFVFVPEGNTIKMSIEYSGVPEGQSFAYHIHEKAYTNGNCGSGGGFWNPTRSTMKAPGSCVAHAPGHCASGDLSGKHGKLVGHGAKSTSLRIFDPSLKITGSSQGIIGKTLMIHNAEGTPVACDIIAHKA	Signal peptide without any transmembrane domain	PASA pass
HSGS210|asmbl_10587|m.1912	asmbl_10587	m.1912	207	40-663(+)	complete	PGTG_07837T0	5e-127	177	98.29	175	PGTG_07837T0	2e-126	177	98.29	175		PGT21_A	1370						N	6	284.835	197.193	-1.44445	0.188056	ATGACCCATAGTAAGCAAGCGTCTGAGGGCCTCCACGACGAGTTGGTCGACTCGAAGACGCTCGAGGTGGCCGGGATGATCGGCGTGTTCGATGAGAATGGGAGCGAGAGGCCGTTTGGTGGACTGGTCCGACACGGCAAAGTCTGTGTGATCTTTATCAGACACTTTTTGTGTGGTTATTGTCAGGATTACTTGGCCGCTTTGAAGGGTCTGGTCAGCCAACAACCCATTGGAGATAAGAAGATCGTCGTGATTGGATGTGGCCATTGGTCGGTCATCAAATCCTACAAAGAACTATTGGGAGAATGTCCTTTCGATTTCTATTCCGATAACAGTACCAATCTGTTCAACTCCTTAGGAATGATCTCCAAGTTCGATGCCGGTAACCCAAAGACTCAA…	MTHSKQASEGLHDELVDSKTLEVAGMIGVFDENGSERPFGGLVRHGKVCVIFIRHFLCGYCQDYLAALKGLVSQQPIGDKKIVVIGCGHWSVIKSYKELLGECPFDFYSDNSTNLFNSLGMISKFDAGNPKTQGHYITQSFTNTVVNSLVNGWKMGTGTFLRSGKIAQLGGDFVFVDGNCVLAHRMRTARDHLEPDELLERFAKLSS		PASA pass
HSGS210|asmbl_10588|m.1915	asmbl_10588	m.1915	205	213-830(+)	complete	PGTG_07820T0	1e-152	205	99.51	205	PGTG_07820T0	5e-152	205	99.51	205		PGT21_A	1370						N	3	345.235	481.007	1.39327	0.084734	ATGCCTTCCTACAAGTTATCCTACTTTGATGCCAAGGGACGAGCGGAGGCGATCCGAGTTGCGTTCCACTGTGGCGGGATCCCGTTCGCCGACGAACGTCTGAGTCGGGAGCAGTTTGCGGAGAAGAAGGAGACCTTCCCGTTCGGCCAAGTGCCCGTGCTGACAGTCGACGACAAAACGATGATCCCCCAAGAAGTCGCCATCCTGCACTATGTCGGGCGGCTCACTGGTCTCTATCCGAACGATGCCGAGGAGGCTGTCAAGGTGGATGTGATCATCAATCTTGCCAATGATTTCTACAGCTCGATGTCGGTCTTCTATATGCCAGACAACCCGGGCAAGGAGCACTTAAAGAAGATGGTGGTCGACGACAAGTTGCCGAAGCTATTTGGCTATCTC…	MPSYKLSYFDAKGRAEAIRVAFHCGGIPFADERLSREQFAEKKETFPFGQVPVLTVDDKTMIPQEVAILHYVGRLTGLYPNDAEEAVKVDVIINLANDFYSSMSVFYMPDNPGKEHLKKMVVDDKLPKLFGYLEKYLAKSGTTFSAGNKLTIADLRLYSIISSCQSGLLDGCPTHIVDKFPHVIKLFQAIDAHEKVASWNKNQTK		PASA pass
HSGS210|asmbl_1059|m.1919	asmbl_1059	m.1919	246	565-1305(+)	complete	PGTG_21224T0	8e-170	246	99.6	246	PGTG_21224T0	4e-169	246	99.6	246		PGT21_A	1022					ExpAA=44.93|PredHel=2|Topology=i150-172o192-214i	N	3	1.95396	39.657	20.2957	1.74432e-10	ATGCAGTCGTATAACCATCCGCGTGCCATGTCAACACATGGAGATACGTACAACAACCGGCCCATGTCTGCTGGCCCCACTTATCGAAGTGAGAGTCGAAACTTTAATCCGGGAGGCCGTTGTTACCCGGGCGACCAGCGAGGCCAACACTTTTTGCAACGCCGACCATCCAACTATCAACTTGGTCGTCAACTTTACGGAGACGACGAGGAGGACCTAGAGTACTGTCGACCAAGAGGCTCGACGATCGGAGATTTCGACCAAGACACCTTCGGTGGACATCGACGCAGAGCTTCATTCGGCGGAAACATCGGCGGAAACAACATGTACGGGAGTGCGTATGGTCCTGGAATGGGGATGATGAGCTCGAGCCCCCGGGAGCAGATGCTGTGCGCCCAG…	MQSYNHPRAMSTHGDTYNNRPMSAGPTYRSESRNFNPGGRCYPGDQRGQHFLQRRPSNYQLGRQLYGDDEEDLEYCRPRGSTIGDFDQDTFGGHRRRASFGGNIGGNNMYGSAYGPGMGMMSSSPREQMLCAQMMRGDLYAMDPMMGRMGLGAGYGSMYGGMGGYGVGPSMYGPGSVYGAGMMTRPRPMMGMGPVGMGGMGMGMGMGGMGMGMGMYGRPYRMSGLVETPSPHLTRAKSWSAYGRMF		PASA pass
HSGS210|asmbl_10592|m.1929	asmbl_10592	m.1929	207	521-1144(+)	complete	PGTG_07834T0	1e-135	187	99.47	187	PGTG_07834T0	5e-135	187	99.47	187		PGT21_A	1370			Yes	24		N	5	111.462	1.90565	-58.4903	1.03068e-41	ATGTTTTCTTTTGGCCCCCGCTTCTCAGTGCAGACAGTCCTCTGCTTGTCGGTGCTCGGCATGGTACAAGGTCTCAGCTTGCCCAGCACAGTAGGTCCCGAGGGCGCTTTAAGCGACCCCACAGGCGCGGTCTCATCTAGTACCGACATTCCGAGCGAAACTATGGCCATGGCCTCCTTTACTGGCTCGGGGATAACCGCTCATTTCCAGTTCTCCTACAACCCGACTAGTTCCACCAGCAGAGTCAACGTCGTTGTGACTGGTCTGAAGGATGGCTTCAACAATCCTTACCACATCCACACATACAGTTCCGCAAAATATGGCAGCTGCACCTCAACTGGACCTCATTTTAATCCTACCAACGCCACAGCGGAACATTGCGATCCCGCAAACCCCACG…	MFSFGPRFSVQTVLCLSVLGMVQGLSLPSTVGPEGALSDPTGAVSSSTDIPSETMAMASFTGSGITAHFQFSYNPTSSTSRVNVVVTGLKDGFNNPYHIHTYSSAKYGSCTSTGPHFNPTNATAEHCDPANPTLCEVGDLSGKHGNLESRANEFRTTYEDSSLKLSQTMDGILYRSIVIHGPNKTRLACGTIVPSGSSSDDKNVDEV	Signal peptide without any transmembrane domain	PASA pass
HSGS210|asmbl_10592|m.1932	asmbl_10592	m.1932	68	225-431(+)	complete	no hit					no hit						PGT21_A	1370							1	1	1	-1	1	ATGTTGTTCCATGGCATGAGTCGAAAGGTTTTACTTTTAGATAAATCCGAAGGGGCCGTCTTGATTTATCTTCGGCGATTCTTGAAAAGATACAAATGGGAAAGTGGCCAGGATTTGCATCATGTTGCGATCTGTAAGGATGGATCTGATCTCACCTCGCAACAATCTGGTGACACACATATAAGGGTGAAGTCTGGTCAACATTAG	MLFHGMSRKVLLLDKSEGAVLIYLRRFLKRYKWESGQDLHHVAICKDGSDLTSQQSGDTHIRVKSGQH		PASA pass
HSGS210|asmbl_10593|m.1936	asmbl_10593	m.1936	69	225-431(+)	3prime_partial	no hit					no hit						PGT21_A	1370							1	3.35762	1	-3.35762	0.103832	ATGTTGTTCCATGGCATGAGTCGAAAGGTTTTACTTTTAGATAAATCCGAAGGGGCCGTCTTGATTTATCTTCGGCGATTCTTGAAAAGATACAAATGGGAAAGTGGCCAGGATTTGCATCATGTTGCGATCTGTAAGGATGGATCTGATCTCACCTCGCAACAATCTGGTGACACACATATAAGGATGTTTTCTTTTGGCCCCCGC	MLFHGMSRKVLLLDKSEGAVLIYLRRFLKRYKWESGQDLHHVAICKDGSDLTSQQSGDTHIRMFSFGPR		PASA pass
HSGS210|asmbl_10600|m.1955	asmbl_10600	m.1955	70	143-352(+)	3prime_partial	no hit					no hit						PGT21_B	137028							2	2.3264	1	-2.3264	0.328151	ATGTGGTTGTTCCCCAGTGCGGCTTGCCCGTCCTTTCCATTCTCTCTCTTGTATGGTGATGTGCGGGCTGAACCACCTGGCGCTGTTTTGCACATCTTTACCGGCTTGCTTGCACCATTCACTCGGAAGATGTGGATGCTTGGGACCGGAACCGTGAGCATCACCACCAACAACGCTCGTGTTTTCCTCTCCCTGCTTGACAAACTGTGC	MWLFPSAACPSFPFSLLYGDVRAEPPGAVLHIFTGLLAPFTRKMWMLGTGTVSITTNNARVFLSLLDKLC		PASA pass
HSGS210|asmbl_1061|m.1963	asmbl_1061	m.1963	281	212-1057(+)	complete	PGTG_06048T0	2.7e-134	238	98.74	235	PGTG_06048T0	2.7e-134	238	98.74	235		PGT21_A	1022						N	1	1	3.49	3.49	0.08829	ATGAAAAATCAGATAACCAACATAGAAAAAAAAGCCAGTCAGCTACTTGCCAAATCATATCTTGAAAAAATTGACAATAAAGCAAAATCTTTCTACCTTACAAAAGATGCATTTTTGAAAGCCAACTCAATGATTTTCGATAAAGCTTTGAATGCATACAAACTAGAGGCTGTAAAAGAAATGATTTTGAAACCAGACCCCCAGGAACTGGCAAAGGCATATGTGGAGGCCTGTGCACCTGAAAAAGTCACCACCAAACATGAAGGATTCAAGTTTCCATATCAGCACTTCATTGATGAATTTTTGAGTCAAATCAAAATCCCACAATCCATAGATCCTGTCAGTAGAGGAGGCATAGTCAATGAATTGGAAAACTTTGACCCAAGACTTTCTGAAATA…	MKNQITNIEKKASQLLAKSYLEKIDNKAKSFYLTKDAFLKANSMIFDKALNAYKLEAVKEMILKPDPQELAKAYVEACAPEKVTTKHEGFKFPYQHFIDEFLSQIKIPQSIDPVSRGGIVNELENFDPRLSEIYRRPLVDGDMRLKYTPFEGLTADSRINLNNAAKMIYENWDTLNKALEERDQIPKIIKQMEDGFHEEIPRMIEIMKLIESNSRSPSPPIHPDETPKHIKMQRVNEEYQSRIKAKALPEQAKKVAEDDPAIQGKISETEDGSTKHSENNS		PASA pass
HSGS210|asmbl_10610|m.1964	asmbl_10610	m.1964	562	125-1813(+)	complete	PGTG_07841T0	0	562	100	562	PGTG_07841T0	0	562	100	562	PF00118.19|Cpn60_TCP1	PGT21_A	1371						N	13	36.7656	96.2704	2.61849	0.00980791	ATGGCTGGCCGACCCCAACTACCCAATATCCAACCTCAAATCATATTACTACGCGAAGGTACCGATACCTCTCAAGGCACACCCCAATTACTCTCCAACATCAATGCCTGTCTAGCCGTCGCTCAAACCGTCGCCTCAACTCTCGGACCCAGAGGAATGGACAAGCTCATTGTCGCTACCAATGGCGAAGCAACGATCTCAAACGATGGGGCAACGATCATGAAACTACTACAAGTCGTCCATCCGGCAGCCAAGACCTTGGTCGACATCGCAAGAGCTCAGGACGCCGAAGTGGGCGACGGAACAACAAGTGTCGTCTTACTATGTGCCGAGCTTTTAAAACAATGTAAGCCTTATATTGAGGAAGGCGTTAGTCCTCACGTTATCATCAAAGGATAC…	MAGRPQLPNIQPQIILLREGTDTSQGTPQLLSNINACLAVAQTVASTLGPRGMDKLIVATNGEATISNDGATIMKLLQVVHPAAKTLVDIARAQDAEVGDGTTSVVLLCAELLKQCKPYIEEGVSPHVIIKGYRKACEMAVAKVKELAITVDKSDQTKFRDLLIKCASTSMSSKLIHHHKPFFSNMVVDAVMTLDQNDLDESLIGIKKIPGGGMEDSLLIKGVAFKKAFSYAGFEQQPKSFQSPKLLCLNVELELKAERDNAEVRIERVEDYQRVVDAEWQIIFRKLENIVETGAQVVLSRLPIGDLATQYFADRNIFCAGRIPIDDLKRVVQAVGGSIQSTTTDIHDSHLGSCESFEERQIGAERYNVFQGGKHSKTCTLVLRGGAEQFISEVERSLH…		PASA pass
HSGS210|asmbl_10620|m.1980	asmbl_10620	m.1980	83	1-249(+)	internal	no hit					PST79_976_m.37088	1e-08	240	39.68	63		PGT21_B	137181						N	4	1	1.62461	1.62461	0.633415	GGAAAGAAGAGAGAATCGGTTTCGGAAATCAATCAAGAACCGATGTCCAAGAAAAGGGCGGGCAAGATGAAGGCTCCAGGTGGCGATGGCGATGGTCGTTCGGTTACGGTTGATGCAATGGAGGCTGATCTGATGTCTGTTGGAGACATGTGTTTCGCTTGCCAATTGGCTGAGATGGAATATAGTGAATGTGAGCTTCCGATTTGTGTTCAGATGAAGACTTCTTCTGATTTGCGACCTTTTGTCATG	GKKRESVSEINQEPMSKKRAGKMKAPGGDGDGRSVTVDAMEADLMSVGDMCFACQLAEMEYSECELPICVQMKTSSDLRPFVM	5prime partial or internal	PASA pass
HSGS210|asmbl_10627|m.1987	asmbl_10627	m.1987	425	324-1598(+)	3prime_partial	PGTG_07846T0	0	603	97.88	425	PGTG_07846T0	0	603	97.88	425		PGT21_A	1372			Yes	24		Y	1	3.09261	1.35197	-2.28748	0.257696	ATGGTTTCTTTCAAACTCGTCCAATTTATTTCGATCGTCGTTTTCGCATCGACCTGTATGGATACCCAAGCTGGCCTCGTTACAAGAGCCGCACCGGCGCCCAAAGCAAACGATGTACCTCTAGATCCTACGGACGTTCCCGGAGGCAAGAATGCCAACGTCAATTCTAAAAACCCCAAGCCGCCAGCTTCTACTGTACCTGTTGGAAGTCCCAAGAATCCCAAATCTGCAGCTCCTTCGGAAGGGTCAACCGGCAAGACCGATCCCAAAAACCCCAAGTCGGCTCCTGGTATGCCAGGGGGAAACAACAAGGCCTCGGAATCACCAAAGAATCAGAAACCAGGAACCACCACTCAGAACCACTCCCCAGAAGAGGTCAAAGCCTTGATGGACAGACTT…	MVSFKLVQFISIVVFASTCMDTQAGLVTRAAPAPKANDVPLDPTDVPGGKNANVNSKNPKPPASTVPVGSPKNPKSAAPSEGSTGKTDPKNPKSAPGMPGGNNKASESPKNQKPGTTTQNHSPEEVKALMDRLKLSPNSTGAPGAGSSTPENSKSKTKAGGGSGTPPAGPGKTSKPNAMTRRAEAATKSAEDKKASFMEKLKAKSSADTKAGLVTRATPVPKANESATPSQGSTGKTDPKNPKSTPGMPGGNNKTPEPLKNHSPEEVKALMDKLKLKPNSTGAPGAGSSTPENSKSKSKAGGGSGSGTPPAGPGKTSKPNAMTRRAEAATKSAEDKKASFMEKLKAKSSASGRPAGTPPAELTKRADAPGGGSEDKKAAFLEKLKAKLASGGGLSKGGE…	Signal peptide without any transmembrane domain	PASA pass
HSGS210|asmbl_10628|m.1990	asmbl_10628	m.1990	282	324-1169(+)	3prime_partial	PGTG_07895T0	2e-142	446	83.8	284	PGTG_07895T0	1e-141	446	83.8	284		PGT21_A	1372			Yes	24		Y	1	1.57433	1.1922	-1.32053	0.788063	ATGGTTTCTTTCAAACTCGTCCAATTTATTTCGATCGTCGTTTTCGCATCGACCTGTATGGATACCCAAGCTGGCCTCGTTACAAGAGCCGCACCGGCGCCCAAAGCAAACGATGTACCTCTAGATCCTACGGACGTTCCCGGAGGCAAGAATGCCAACGTCAATTCTAAAAACCCCAAGCCGCCAGCTTCTACTGTACCTGTTGGAAGTCCCAAGAATCCCAAATCTGCAGCTCCTTCGGAAGGGTCAACCGGCAAGACCGATCCCAAAAACCCCAAGTCGGCTCCTGGTATGCCAGGGGGAAACAACAAGGCCTCGGAATCACCAAAGAATCAGAAACCAGGAACCACCACTCAGAACCACTCCCCAGAAGAGGTCAAAGCCTTGATGGACAGACTT…	MVSFKLVQFISIVVFASTCMDTQAGLVTRAAPAPKANDVPLDPTDVPGGKNANVNSKNPKPPASTVPVGSPKNPKSAAPSEGSTGKTDPKNPKSAPGMPGGNNKASESPKNQKPGTTTQNHSPEEVKALMDRLKLSPNSTGAPGAGSSTPENSKSKTKAGGGSGTPPAGPGKTSKPNAMTRRAEAATKSAEDKKASFMEKLKAKSSASGRPAGTPPAELTKRADAPGGGSEDKKAAFLEKLKAKLASGGGLSKGGEGASAMGGKSPMSKRADSPSGPSEEKK	Signal peptide without any transmembrane domain	PASA pass
HSGS210|asmbl_10629|m.1993	asmbl_10629	m.1993	1418	101-4357(+)	complete	PGTG_07848T0	0	1418	98.03	1418	PGTG_07848T0	0	1418	98.03	1418		PGT21_A	1372						N	6	10.3901	11.0887	1.06723	0.873596	ATGGCCGATGGAGTGGCTAACGATCGCGCTGAGAAGGCCGCCCGAGCTAAGGATCGACTGAAGAAGTTCCAAGCCAAGAAGAAAGCCGGCGAACCAAGTCAACCTGCGACGACTGAGTCTAACGTAACCTCGGAAGTAGCCTCCCCAAGCATTGAGCCCGTCCCCAATGACCAGCTTCATTCAACCCTACCAAACGGAGAACAAAAGATTGAGACGATCCCGCCGATTCCTCAGCTGCTGGACAGTCAGACTGCGCCTTCTATCTCGGAAGATACCAATGGGAACCATCAAATCACTCCCGATTCCCTTCCTTCGACTTCTCAGCTGTCCGAATCACAACAGCAGACGATCGCCCTTCTCGTCAGTGAGAAGAGTAATCTAGCCAATCAAGCCGAAGAT…	MADGVANDRAEKAARAKDRLKKFQAKKKAGEPSQPATTESNVTSEVASPSIEPVPNDQLHSTLPNGEQKIETIPPIPQLLDSQTAPSISEDTNGNHQITPDSLPSTSQLSESQQQTIALLVSEKSNLANQAEDYRQEISNLRNALLNAEQQSAEQGLKLNQDLEENRTALTRAQTDLEESTTSLSRLRTELEQARTQIEELSQSNESSKDEIIQEFESKLRMKQHHSDAVESELSRVKNQLKSQELRQQEQDQTIEQLQKDRTVAEERLKESTEKSREITASFDALQTNHQQLTAEMSSAQSQLKTSSEKFDALKSHADSLETRLSEFQTSHESLSSNVTQLEEKLEQSTQRKSALQEENQNLLQNLEELKTKIVELTNQKVQSSERCEEIRTIVRERE…		PASA pass
HSGS210|asmbl_1063|m.2001	asmbl_1063	m.2001	366	576-1676(+)	complete	PGTG_06049T0	0	366	99.73	366	PGTG_06049T0	0	366	99.73	366		PGT21_A	1022					ExpAA=109.54|PredHel=5|Topology=o124-146i153-175o185-204i221-243o263-285i	N	8	16.8044	265.009	15.7702	0	ATGTCGACTCCTTCCAAACAGCTGGATGACTTTTCCTCTGGAGATGAGAGTGTGAATGATAACAAGCACTCTCCTTCTCCTTCCAGTCGGTCTCTGAGAGCAGGAAGCACGGCCTCATCAGAAACAGATTCTTCGCACTCTAAAGACTCTCCGGTCACTTCTGCCAGCAAGAGTTTAGGTGAGCTGGAAAGTCAACTCTCAACCCTGGGCCGTCCTTCAGCCCGAACAATTCGCTCGCTTGAAGAGCTGGCCAACTTTGACGTGCGCCCAAAATTGCCTGCTTGTATTTCCCGCTTCCTTGGTTATCGAAAGGATGGTATTTGTCGACCGATATGGATGCTGCAATGGCTTGATACCTTCCATGTGCCTCTCGTAGTGGAGGAATACTTTTTTGCTTGT…	MSTPSKQLDDFSSGDESVNDNKHSPSPSSRSLRAGSTASSETDSSHSKDSPVTSASKSLGELESQLSTLGRPSARTIRSLEELANFDVRPKLPACISRFLGYRKDGICRPIWMLQWLDTFHVPLVVEEYFFACFCTNFGLISVIAINTMTPFSSLPIPISLGFVGALSIILYLTPHSPAAAPRNVFLSHLFASMIATVIAKLFLSDAHKTILIAGQMTTQTVWVWACVAVTSTLIFQKIFGLVHPPAGGTALIGTIQPAFIRIGWRYVGFVMSSVLCMLGVALLWGNVGRRAYPDFWFIQPTSPPSNAFQTNPKDSDSVESCSSSRRMSEVSYQSCEDSKDNLTTSSRFNQDISSEKSLSLSIRAS		PASA pass
HSGS210|asmbl_10633|m.2011	asmbl_10633	m.2011	62	149-337(+)	complete	no hit					no hit						PGT21_A	1372							0	1.42194	8.97803	6.31392	0.000218598	ATGCCCGGCTCTAAAAAGGTTAAGGCAAAAGTTTCCCTGGTCGAAGAAACCTTATCAACCAAATTGCCCCGGCGTTCAACCAATTCAATCGACAACAGCCCACAACCTGAGAAGAAATTCACATCCTCTGCTCTACATTCTTTTGTTATTTCTATTCATTTTATTTCGAGATTTCCGATTTTGCTTTAA	MPGSKKVKAKVSLVEETLSTKLPRRSTNSIDNSPQPEKKFTSSALHSFVISIHFISRFPILL		PASA pass
HSGS210|asmbl_10641|m.2026	asmbl_10641	m.2026	128	1-384(+)	internal	no hit					PST79_2730_m.14046	3e-53	281	81.9	105		PGT21_B	137243						N	2	2.26266	1.5992	-1.41488	0.68049	TTTGGATTTGAAGAGGGGAGAGAACACACTCTTTCTAGTTTTCAGCGACGAGCGGACGGATTCAAAAAGATGTGGCTTGAAACTCATCCAATCTCCCAAAAGCAATCCCGGCGACAGTCACTTGCTAAGGAGGAAGAGCCCCCTGGAGGCGGTCTTGTCGGAGAGGATTCCAATTCGGCTTGGTCCACCAAACCTTTTAAAGATCAGTTGATCCTCGAAGACTTTTTAGAAAGAGAATTTTGGAGACTTGTCGAATCTCAGACAGAGATGGTAGAAGTAGAGTACGGGGCCGACATCAATACGGCAGCCTATGGAAGGTACGCAACTACCTTGCCATGCTTTGTTTTTCCCGTTTTTCCTGGTTTTCCCTTTTTTTCTTGTCTC	FGFEEGREHTLSSFQRRADGFKKMWLETHPISQKQSRRQSLAKEEEPPGGGLVGEDSNSAWSTKPFKDQLILEDFLEREFWRLVESQTEMVEVEYGADINTAAYGRYATTLPCFVFPVFPGFPFFSCL	5prime partial or internal	PASA pass
HSGS210|asmbl_10648|m.2033	asmbl_10648	m.2033	251	206-961(+)	complete	PGTG_07851T0	8e-176	251	98.81	251	PGTG_07851T0	3e-175	251	98.81	251		PGT21_A	1373			Yes	26		Y	0	1	4.05322	4.05322	0.0444811	ATGTATTCATCATCAAAGGTTTTGCTTATGTTGAGTGCTATCGTATCACTCGCCACTCAACTAGTCTCTGTCTCAGCCTTCGAACCAATGACCAATGAGGACCTAGAAGAGCGTCAACCCCATCATCTGCTGCAAGCCCGCCAGACGCCAGCTCCCAAGCGAGAGGAGCCGAAGGCAGTCAATCCAGGGCAGCCACCCAAGCCGGATGACAAGTCGAACAATCCAGCCGAGGCCTCTGCTGGCAACCTTATCGGAATGCTCCTGCTCACCTCAGAGGCACTCGATGCGGTCACTCACATGGGATCTAATGCGACGACCGTCAAATTGGGCAGCGAGGCTATCATCAAAATGCTCCCCGACTTGAAAGCTGGTCGGCAGAAAGTCTTGAAAGATGCTAAC…	MYSSSKVLLMLSAIVSLATQLVSVSAFEPMTNEDLEERQPHHLLQARQTPAPKREEPKAVNPGQPPKPDDKSNNPAEASAGNLIGMLLLTSEALDAVTHMGSNATTVKLGSEAIIKMLPDLKAGRQKVLKDANKNGVDDDLEKKISAAAESMNQMLKDISAKPEDANAIKAKFASLVDSFNQVINVSEATINLALPAKAAEFEKAKLEGGLKKEEQAAAGAGGGKAPAKKEEPKGQPPAKKEDPKGPAPKP	Signal peptide without any transmembrane domain	PASA pass
HSGS210|asmbl_10651|m.2042	asmbl_10651	m.2042	276	40-870(+)	complete	PGTG_07855T0	0	796	99.64	274	PGTG_07855T0	0	796	99.64	274	PF03169.10|OPT	PGT21_A	1373					ExpAA=113.97|PredHel=5|Topology=i7-29o67-89i140-159o174-196i217-239o	N	1	49.9669	7.11922	-7.0186	8.04312e-07	ATGAACAGGTTGGCGGTAGGATTTTTAAATGCGATCACTGGTTTCCATTTACATGTATCAGGAGTAGTCCAGATGTTTGGAGGACTACTATTCCCTGGGAACGCCTTTGGGAACATGTGGTTTACGACCTATGGTGCCTCGACGGTCAATCAATCGATGAACATGCTCAAGGATCTCAAACTTGGCCAATACACGCATCTCCCTCAGACCTTTGTCGTGCTTGCACAGATGATCGGTACTATTATCGGAATCTTCGTCAACTATGGGGTCATGAAGACTATCATCCATAGTCAGCGTGAAATCCTTCTAACCTCTGGAGGGGATGGTGTCTTCTCTGGTGTTGCGATCACCTCTTTTCAGTCCTCAGCTGTCAGCTGGGGAGCTTTTGCCAAAAGGATG…	MNRLAVGFLNAITGFHLHVSGVVQMFGGLLFPGNAFGNMWFTTYGASTVNQSMNMLKDLKLGQYTHLPQTFVVLAQMIGTIIGIFVNYGVMKTIIHSQREILLTSGGDGVFSGVAITSFQSSAVSWGAFAKRMFLADEKYGAIPLALVVGLFLPIPFFVLHRFWPRYNLNLINIPLLAGSIASGYSVATAGRFLNILIGLLSQFWARRYRPRWFMKYNYVLSAALDGGAQIMMLFLSMVFQGGDGRKVPFPIYFLNPDPSGPKDYCYMAPKVPLAE		PASA pass
HSGS210|asmbl_10653|m.2046	asmbl_10653	m.2046	150	3-452(+)	internal	PGTG_07855T0	3e-98	796	99.33	150	PGTG_07855T0	1e-97	796	99.33	150		PGT21_A	1373					ExpAA=21.19|PredHel=1|Topology=i109-131o	N	1	1.19046	1.68291	1.41367	0.727999	TCAGAGCTCAAACCACTTCAACTAATCAAGAAAATCTCGAGCGTTGGATGCAAATCGACGTCGGGTAGTAATACGACGAGTACGACGGCCGGCACGGTAACCCAAAGGAAAGGAAAAAAATCTCAGGAGATTAAAGAGCCTTTGGATTTCCACTCGGATTATGAAAAGTCGCAGACGGCCGAAAAAGGTCAACCGATAGGCACCCCGGCTTCGTCCTCGGAAACTCTACCCCATGAGGAGGACATCCGATCCGACAAAGTGTCCTCGGAAGATGAGTTGGCTATGATCCCGCTAACGGACGATACTGAATCTCCGATCATCACGGTGAGGTCTTTACTGGTTGGATTCCTCGTCGCAATCTTAGGAGCCGCGGTTACTCAGCTTTTCTTATTCAAACCT…	SELKPLQLIKKISSVGCKSTSGSNTTSTTAGTVTQRKGKKSQEIKEPLDFHSDYEKSQTAEKGQPIGTPASSSETLPHEEDIRSDKVSSEDELAMIPLTDDTESPIITVRSLLVGFLVAILGAAVTQLFLFKPVHMRLQPAFLQITAMLL	5prime partial or internal	PASA pass
HSGS210|asmbl_10656|m.2049	asmbl_10656	m.2049	169	2-508(+)	internal	PGTG_20169T0	8e-104	267	91.46	164	PGTG_20169T0	4e-103	267	91.46	164		PGT21_A	1373					ExpAA=20.29|PredHel=1|Topology=i54-73o	N	0	32.5303	45.6106	1.4021	0.18357	CATCCACAAGTCCGCGTTAATAGGACTGGACCCTACCAAACGACTCGGAGCTCATCAGTGGATCTCATTCAGGATGGGACTGCTTCCTCGAAAGACACTGGAATCGTCCAACAGAATCCGTACCTGCAATTTCTTATTCGCCACGTCCGACAGCGGCCTGTAATATTCTTTGGATTCCCATTCATTAGTACCCTTCTCGTCGGTTCGGTAATGCTCTCGAAGCTAACACAAACCCGATACGATTACCAAGCCACTAGGGTCCAATCGCTCACTCATGCTGATAAGCTCAAGCTTGATCAAGACCAAGCCAATCGAAAGCCCTTCGATCTAAGGGAAGAGTATTTCAAACTCTCCCAACCCTCGGCACCACAAATCTCTGAAGTATCCCAGATCCCTAGT…	HPQVRVNRTGPYQTTRSSSVDLIQDGTASSKDTGIVQQNPYLQFLIRHVRQRPVIFFGFPFISTLLVGSVMLSKLTQTRYDYQATRVQSLTHADKLKLDQDQANRKPFDLREEYFKLSQPSAPQISEVSQIPSLSDENKKQSKSKRLKNWEEWDGEQVRVKRPLGAPEW	5prime partial or internal	PASA pass
HSGS210|asmbl_10657|m.2051	asmbl_10657	m.2051	481	184-1629(+)	complete	PGTG_07863T0	2.2e-280	481	99.58	479	PGTG_07863T0	2.2e-280	481	99.58	479		PGT21_A	1373						N	3	31.72	89.31	2.82	0.0015	ATGTCGCCCCTTCCGCCAACCTCAGTCCAAGTGGCTGATACCACCGTCACTGCCGGCGACCTACTGGTGGGACAACATCTTCGTCGCGTCATACGACTACATGAGCCCTCGCGGACTCGGGCATGGATCGCGACGATGTTTGAAGCGGATCCGGATGGCGAGATCGAACAAGTGGCACTCTGGGGCATGTATCGCATGCAGTTCGAACCCCATCATGTGGAGGATGCCGTGGCCCCTATCCCACCTCTGGCGGTTGCCACCGAAGTTATCACCGTCATGGAAAGCGTATTCAGGCCAGATAGTTATGTTGCTGCCGATGGTCAGAAACGATACGTCATCAGGGGCCTCAAGTTAAGACCCGCAATCGAACGTGATGCTGTCCTCGATGACATGTTCCGA…	MSPLPPTSVQVADTTVTAGDLLVGQHLRRVIRLHEPSRTRAWIATMFEADPDGEIEQVALWGMYRMQFEPHHVEDAVAPIPPLAVATEVITVMESVFRPDSYVAADGQKRYVIRGLKLRPAIERDAVLDDMFRAPDPTPSAPAPSTPHHLANAVNSLNTPSSSAALGNNVTHHQVHQAQPAPPQLPVARSADLLDEADILKIVSFPEPYRPPLWIASLFEPDPTSNAGPGGGGVEQVTLWQLYQKQLTQYVVEGAPSDKFVPPLAPATEVIKAVQDVFPEGRVVVRLEDGKTHYMIIGIKLRPSNFRSPALKSLLSITATKIPNNVTHNGSIGNSSQTDPVAPQLVSKVDSLVKTVEELQNVIKKQESTIKQELAWSATRQINLRTSDSNTSILRPLSI…		PASA pass
HSGS210|asmbl_10658|m.2056	asmbl_10658	m.2056	191	1-576(+)	5prime_partial	PGTG_07864T0	7e-138	432	100	192	PGTG_07864T0	3e-137	432	100	192		PGT21_A	1373						Y	2	1.47806	1.62031	1.09624	0.932154	CCAAATGATTGGTGTCTATCTGATGAATCTTCGCCAGGATCTGAGTGCACACCCGGTTCAGGCCCACAAAATATCAATCAACTCATCCACGATCTGAAACATCGCATACGTCATGGTGTTCATGGAGATTCTCCAAACAGACGATTTCCCAAGCACGGCATCATAAGCTTGGAGCACGAATTATCTTGGAGAACAGTCCAGAGCTTCATGCAGAGCTACCCCTTGGCGAAATCTCTCGGTTGGGACACTAGGTCCATACCAGATCTTTTTGGGCTGGATTGGTATCAAAAGCCGGTGTCGAATTTCACTCATACCGGAATTCTGCCCATACTGAAGAAGAAGCCATTCACGGCAAACCACACATCTAACATCAACATTACGACTCCTTCCCAAGCTGAT…	PNDWCLSDESSPGSECTPGSGPQNINQLIHDLKHRIRHGVHGDSPNRRFPKHGIISLEHELSWRTVQSFMQSYPLAKSLGWDTRSIPDLFGLDWYQKPVSNFTHTGILPILKKKPFTANHTSNINITTPSQADLLNHRNETAPIVLPHSHELNSSLARFPIRNEGHGLQPSGIAVTLASLIFFSTGFQLIY	5prime partial or internal	PASA pass
HSGS210|asmbl_10659|m.2057	asmbl_10659	m.2057	140	1-420(+)	internal	PGTG_07864T0	2e-96	432	99.29	140	PGTG_07864T0	1e-95	432	99.29	140		PGT21_A	1373						Y	2	1.59008	1.14222	-1.3921	0.747885	ATCCTAGCTACGTTGGCGTTTGCTCCGATGCTGCTTGGTTCACCTTATAGTGTAACTCTAGGGCAAACTTTGGCCCGGCATCGTGAAGGCAGCCTAAAGAGTTTATCTTATCCACCTGAAGACGAACCAGGGCCAGAGCCTCTTCCTGCTTGGGTGAAACGCTATCAAAAGGCCAAATCTCGAGGCCTCATTCCTTCCATCAGGCCTGCAGTCCTAATCAACGGCGTTCCCGAATACCCTTTTTACTCCGATTCAACAGTCTCAAACCCGAGGAAAGTTTGCAGCTGGACTGTTTCTAAATGTAATTCGCGCAGAGATATCGTGAACGCACCTCGCGGGGCGATGGGAATTTCGTTCGATGACGGCCCCCAACCTCCGACTTCTGAGCTTTTATCTTTC…	ILATLAFAPMLLGSPYSVTLGQTLARHREGSLKSLSYPPEDEPGPEPLPAWVKRYQKAKSRGLIPSIRPAVLINGVPEYPFYSDSTVSNPRKVCSWTVSKCNSRRDIVNAPRGAMGISFDDGPQPPTSELLSFLKENEQK	5prime partial or internal	PASA pass
HSGS210|asmbl_1066|m.2058	asmbl_1066	m.2058	486	294-1754(+)	complete	PGTG_06050T0	0	466	99.79	466	PGTG_06050T0	0	466	99.79	466		PGT21_A	1022						N	10	34.1832	39.7722	1.1635	0.629998	ATGAACCTATTGGTGGGATCCACAAGAAATGTGTTTTTGAACCCTGGTGAATCAACCAACATGAAACATCCAGATTCCCCCGGGGGAGACGATGTACCCCCGAATCGCCTTGACCGGGGAGTCGACTGGGGGCGAGGTAGGCTAAGCCAGGGTATCTGTAAAGTTGTCGGAGGTGAAGTTACTCTAAACCAAGCAGTGGCAGTGTGTGGCTCGGCCCGATTTCTCAGAGTGAGTCAGTCTACTCCAGTCTCCGCGATGGACCAACTCCGATCGAACTGTGATGTGGACTCAGACTCGGGGGCAAACTCACTCACCAAATTCGACCCACTCCTCGCCGCCAGTGGTTCGCCCTCCTCGTTGCCCCAATCGATCGAGGTCAGTCAGTCCAATTCCAACTCA…	MNLLVGSTRNVFLNPGESTNMKHPDSPGGDDVPPNRLDRGVDWGRGRLSQGICKVVGGEVTLNQAVAVCGSARFLRVSQSTPVSAMDQLRSNCDVDSDSGANSLTKFDPLLAASGSPSSLPQSIEVSQSNSNSPNAILTGLSSFVGINVSKRQRSPNWTTKEDEQLARSWVDVSRNPIFASEQRGEEFFKRVCEHFNHHWHGNPRTPAGVRERWGILQPACLRFNVIYHQVVAHCQLTLPSPSPEHCRRLAHECFSEQTVTRTQRHRQFQYETVWEIVKDTPRFRMPTQPRPGPIVCSGSTHPVAATFSNPSGLSLIHVNGKSQLRQEPDISAVRQPSEINGRGSHPSITASHHPPSPVENKKRRISGLQYDESDPELEASSSSFALDDRRNERNGFQP…		PASA pass
HSGS210|asmbl_10660|m.2064	asmbl_10660	m.2064	449	164-1513(+)	complete	PGTG_07862T0	0	449	100	449	PGTG_07862T0	0	449	100	449	PF00996.13|GDI	PGT21_A	1373						N	3	134.144	117.735	-1.13937	0.498918	ATGGATGAAGAGTACGACTACGTTGTCTTAGGCACCGGCTTGACGGAATGCATTTTGTCCGGTTTGCTTTCCGTCGATGGAAAGAAAGTATTACACATGGACAGGAATGACTACTATGGTGCAGAATCTGCTTCTCTGAATCTCACCCAGCTCTATCGAAAGTTTCGCCCCGGCCAAGAGCCGCCCGCCGAGTTAGGTCGAGACAGGGATTGGGCTATTGATCTGGTCCCCAAATTCATGATGACCAACGGAGAGCTCACTAATATCCTAGTGCACACTGACGTCACCCGTTACCTCGAATTCAAACAGATTGCTGGCTCGTATGTGCTTGCAGCAGGCAAAGTGGCCAAGGTACCTTCCAGTGAAGTCGAGGCAGTGACATCTCCTCTCATGGGGATC…	MDEEYDYVVLGTGLTECILSGLLSVDGKKVLHMDRNDYYGAESASLNLTQLYRKFRPGQEPPAELGRDRDWAIDLVPKFMMTNGELTNILVHTDVTRYLEFKQIAGSYVLAAGKVAKVPSSEVEAVTSPLMGIFEKRRAKKFLEWVANYNVSDPSTHQGISMENTTMQEVYAKFSLESATQDFIGHALALHSDESYKTRPVKETHERIMLYTKSLARYGKSPYIYPLYGLGELPQGFARLSAIYGGTYMLDKPIDEIIYDSEGKVSGVRSGSETVKAKKVIGDPSYFLGGNGEKVVEQGKVVRSICLLKHPVPHTDDSDSLQLVVPQAQVGRKHDIYIAAISSTHNVCAKDYYVAIVSTIVETSTPELELDAAYKLIGPIHDKFVTVSPIYAPAASGQQ…		PASA pass
HSGS210|asmbl_10662|m.2070	asmbl_10662	m.2070	626	1801-3678(+)	3prime_partial	PGTG_07854T0	0	1190	99.52	626	PGTG_07854T0	0	1190	99.52	626		PGT21_A	1373					ExpAA=21.65|PredHel=1|Topology=o485-507i	N	10	28.3137	35.3586	1.24881	0.220827	ATGATGTTGGCTACTTGGTTGACAGAAATCTATTTGGCTAAGATCAATGAATTGGAGGATTTGGTGGGCGCGGATCCTTCAGCTGGTGATGAGACTGCCAATATCGTTGCCGAGCAACAGTTGATCGAAGACGAGCTACAACAGTTCTTGAGGACCTACAAAGCTGATCTAGACCAGCGTACAACCTTTGATCTTATCACTAGTCATGGTAGGAAAGACGTGATGATCTACTATGCGAATCTGGTCGGTGACCATCAGCGCATCATCCGACATTATATCCTGGAAGAAGATTGGAAGAAAGCGATCGACAGCCTCAATCGACAGTCTGATCTCGAGCTGTATTACAAATTCGCACCCGTCCTTGTCAGCCATGATGCACGTGCAGCTACCACCGCTTTC…	MMLATWLTEIYLAKINELEDLVGADPSAGDETANIVAEQQLIEDELQQFLRTYKADLDQRTTFDLITSHGRKDVMIYYANLVGDHQRIIRHYILEEDWKKAIDSLNRQSDLELYYKFAPVLVSHDARAATTAFMRQPKLDVKRLIPALIPPRSSAKRRKSASNDENSEIVIEYLKFVISRLNNSDAPVHNALLTLYATQQQADEGSLLRFLATTPDNPLTGKPYYDLDYALRICKVNNKLQSCGLIYSKMGLYESSVDLALRTGDLELAKINAEKAEDDRLLRKKLWLKIAEYVVHHQKDIKAAMEFLESTELLKIEDILPFFPDFVVIDEFKEAICNALESYSSSIQKLKDDMEESNRTTQLIEEDLAKLSSRFLVINQADECCACQQRLLTRQFYLF…		PASA pass
HSGS210|asmbl_10662|m.2071	asmbl_10662	m.2071	587	29-1792(+)	complete	PGTG_07854T0	0	1190	94.88	586	PGTG_07854T0	0	1190	94.88	586	PF05131.9|Pep3_Vps18	PGT21_A	1373						N	5	9.57402	4.53987	-2.10888	0.0478665	ATGGAAGACTTCAACCAACCTGCAATCGGATACGAACAACCACAGGAATCAATACTAGAAGAACTAGACTCACTCAGACAGTCAAACAAACTGATCGAATTTGACCCATATCCCCCCAGGAAATCACAACCAGAGTTATTCTCATTGGGAAGGGTACAGTTCTCACTCGAACAACCCTTACAGCTCCTACTCTGTAATGCCCACATCCTAGTCTTCCTCATCTCACCGAGCCTACCCACTCCAACCAGCCCACCACAACTAGTCAGGATCGATCTCAACGAGCCATCACTAGTGGATACCATCCCACTCCTCATCCCTTCACTCTTCCAAACCAATTATCAAAACAAGCAACCTCCAACCTCAATTTACCGCATCCACAGTGATCCAACCGGAAGGCAT…	MEDFNQPAIGYEQPQESILEELDSLRQSNKLIEFDPYPPRKSQPELFSLGRVQFSLEQPLQLLLCNAHILVFLISPSLPTPTSPPQLVRIDLNEPSLVDTIPLLIPSLFQTNYQNKQPPTSIYRIHSDPTGRHLIISLESAQNYYVSLSPASINQQRAATQHSIRRATQASITPGPAIRLLSKLRGLLITSVGWHHSSFNGIPQSSTREIILATSTGALFATLLVDHHSQETNSSDLSITAAFSRIDRSTVDRYLKPIYTLPDSSDDPIIRGVWWDVWYQHTTQNRVIKRALAIIVTSGRLFQFVEQVGILKSRRDDDANDEVLERLFGSYQSNRVLPKSLELQATQNSQLHVYNPTSSNPQYSPNPPILSWMTGAGIYCGEILHGSQEAGDGVIGPSE…		PASA pass
HSGS210|asmbl_10663|m.2080	asmbl_10663	m.2080	412	195-1433(+)	complete	PGTG_07849T0	0	466	98.79	413	PGTG_07849T0	0	466	98.79	413		PGT21_A	1373						N	8	47.8923	29.0336	-1.64955	0.000775292	ATGGTTCCTGCAAGAATCTGGCTATCATTCAAAAACAATCTCTCTGATGTTCAAACCGATGGGCTTGTGTTTGTTAATGACCTCGTCCACGCCGCAAAAAAAGACTTCTCGCGTTCCCTGCGAACCTACGACACCTCGGATATCACCCTGCATACCGCTGAACACGCAGAGCCGCTCACTTCACACTCACGCCTTGCAGAACACGCCGAACAACTCTCCGCTTGTGGCCTCCCGGAGACTCCTCTTATCGTCAAAGTCAAATCCAATGTTGAAGAGGACATTGTACGCTTCTGGAAGGCTCTACCAGAGGCTACTTTGGTTGTCGACGGGGAGATGGAATATTTGGAGCTCAAAGAATCGACGTATGTACTCGGAAGACAAGATCTTGGTCACCGCCTC…	MVPARIWLSFKNNLSDVQTDGLVFVNDLVHAAKKDFSRSLRTYDTSDITLHTAEHAEPLTSHSRLAEHAEQLSACGLPETPLIVKVKSNVEEDIVRFWKALPEATLVVDGEMEYLELKESTYVLGRQDLGHRLLVRPVYKELCEHFEQKSSCNKWVVAGTPGIGKTIFSAYCMWIAACKKKTVVWEPFRFPENNPLKSYLMTSGGVELVDNKTSDLANALNNPETVYIIDGKALPMCGAWTLHLTPPHLHRPLRQLGFTILYMGPWDWEEMEHCKAILYPNEEILPTKLMVRLFDWYGGVPRYVLELASARLKALDGNEEAVLQKRVAKVKLALDQSSPFEFFQALQAASISGDHPHLVIHIQRHPSGNLDQFHLRWASHQTRTVMEKVMAQEIRSGSS…		PASA pass
HSGS210|asmbl_10664|m.2087	asmbl_10664	m.2087	126	195-572(+)	3prime_partial	PGTG_07849T0	4e-53	466	96.55	87	PGTG_07849T0	2e-52	466	96.55	87		PGT21_A	1373						N	2	2.43564	15.6619	6.43029	4.96249e-07	ATGGTTCCTGCAAGAATCTGGCTATCATTCAAAAACAATCTCTCTGATGTTCAAACCGATGGGCTTGTGTTTGTTAATGACCTCGTCCACGCCGCAAAAAAAGACTTCTCGCGTTCCCTGCGAACCTACGACACCTCGGATATCACCCTGCATACCGCTGAACACGCAGAGCCGCTCACTTCACACTCACGCCTTGCAGAACACGCCGAACAACTCTCCGCTTGTGGCCTCCCGGAGACTCCTCTTATCGTCAAAGGTAAGCTTCCATCCCGCTCCCGCGTCCAAACACTCGTGCCAGCAACGCTTGTCCCCCCCCCCCCATGCTTGATAATTAAACATTTTGACCTGTTATTGGTAGTCAAATCCAATGTTGAAGAG	MVPARIWLSFKNNLSDVQTDGLVFVNDLVHAAKKDFSRSLRTYDTSDITLHTAEHAEPLTSHSRLAEHAEQLSACGLPETPLIVKGKLPSRSRVQTLVPATLVPPPPCLIIKHFDLLLVVKSNVEE		PASA pass
HSGS210|asmbl_10669|m.2109	asmbl_10669	m.2109	206	195-815(+)	complete	PGTG_07852T0	1.5e-90	244	100	164	PGTG_07852T0	1.5e-90	244	100	164		PGT21_A	1373					ExpAA=43.52|PredHel=2|Topology=i37-59o69-88i	N	3	35.45	13.59	-2.61	0	ATGGACCCAATCAACTCTCGGCCACATGCTGATTCGGTGGGACTAAACACAAACTCACTTCCTTCTACTAGGTCCCATTATCATCTCTCTCGTGAGGAATGGATCAAGGGCATCGCCAACCGATTCATCATCGTCAACTTGGCGATGATCTTGGAAGTCGTGATCCGGCTAATAGCGTTTGGAAAACAATTCTGGAAGTCGCCGTTCAATTGGTTGGATCTGATGATCACTCTCTTCTGTCTAGTCACCGTCTTGGTCATCTTCTCGCAGGGCTGCAAAGCCAAGAAAGAGGAAGTCTTTGATACGTTTCTGTTAGTGATCCGGAACGGGATCCAGTTCTTCAGACTAGCGCTCATGCTACGAAGGAGTGGGAAGAACATCTTCACGACCATCCAACCG…	MDPINSRPHADSVGLNTNSLPSTRSHYHLSREEWIKGIANRFIIVNLAMILEVVIRLIAFGKQFWKSPFNWLDLMITLFCLVTVLVIFSQGCKAKKEEVFDTFLLVIRNGIQFFRLALMLRRSGKNIFTTIQPIDLEGAIQHTDAHSFFLDLDEEEEFLRRPSHSSPRNHNNNNSNNNNKNNPLGAADSAAVPFLQSRSSLDDQDY		PASA pass
HSGS210|asmbl_1067|m.2115	asmbl_1067	m.2115	386	268-1428(+)	complete	PGTG_06054T0	0	386	99.48	386	PGTG_06054T0	0	386	99.48	386		PGT21_A	1022						N	2	108.029	31.11	-3.47248	2.38414e-10	ATGGCCAGTTTCTCGAGGCGACTCAACCAATTGTCTGCTCAACTTGACCATCACCCCCAGAGCATCAGACCGGCAAGCTCACTGGTGCAGCCTAAAGCGGGACTATCAACTAAATCCGATTTACCGAATCTCCGATCTTCTGCAAGCTTGATAATCATCCAACCACTTCAATCGATCACTCCGGATGGCTATAATTATCGGACGCTCTTGATTCAGCGTAATTCCACTCAGCGTTCATTCTCGGCTGCCCATGTCTTCCCAGGAGGTAATCTCGATCCAGATGATCACAACTACCATCCATTCCTTAACCGTCGAGCTTCAAAAGACAAGTCCAACGAACCTTCTGACCTTCAAATCGCACTCAAGCTTTGTGCAATTCGTGAAACGTTCGAAGAAGCT…	MASFSRRLNQLSAQLDHHPQSIRPASSLVQPKAGLSTKSDLPNLRSSASLIIIQPLQSITPDGYNYRTLLIQRNSTQRSFSAAHVFPGGNLDPDDHNYHPFLNRRASKDKSNEPSDLQIALKLCAIRETFEEAGILTGLSPGVDIPSSVLIDFRQKLTEQTGTQFTNIIQHIQDHVPTAKNNQDSNLFCLDQLSHYANILTPTTSPKRWDTHFYLTILPPQSDVIARQNDMHIATPDKSETISVVWLSPAEALKRSVLAPSEQSDSITLPPPQFYLLTDLARWKDYRQLMDHTIRKVFPLTPEIVHQKSEGTVAFFVVFPGDPLHSTSEELYKTNNSVDKQSLIHRIQVRHEATNFGSQPGNFFRPMRLHRSQIHKLFGKGWEDLD		PASA pass
HSGS210|asmbl_10671|m.2121	asmbl_10671	m.2121	99	182-481(-)	complete	PGTG_07855T0	7e-58	796	100	93	PGTG_07855T0	3e-57	796	100	93		PGT21_A	1373						N	2	3.24857	3.55049	1.09294	0.898354	ATGTCTGTCTCCTTACTCTCATCGAATGGGACGACCTATCCCATCAAGACCGTCATCAATGAAAACGGCTCACCAAATGAAGATGTCATCCAAGAGATCGGCATCCCATTCTTCACCTCGACCTATGTCGTCGTTCAGATCATCGCCTCATTAGCCATGACCTCCGCTATCACTCATGTGCTTCTAGAGAATTATCCACTGATCCTTGGAATCTTCAAGAAAAACCAGGAAAAAGTTCCGGTCGATCCTCACAGACTCGTATGCCAGAAATATAAGGACTGTGATAATTTTTTCATTTAG	MSVSLLSSNGTTYPIKTVINENGSPNEDVIQEIGIPFFTSTYVVVQIIASLAMTSAITHVLLENYPLILGIFKKNQEKVPVDPHRLVCQKYKDCDNFFI		PASA pass
HSGS210|asmbl_10674|m.2133	asmbl_10674	m.2133	88	153-419(+)	complete	PGTG_07860T0	8e-40	220	100	65	PGTG_07860T0	4e-39	220	100	65		PGT21_A	1373						N	2	22.5517	6.84995	-3.29225	0.00463364	ATGGCCTCCTCACCAGCCGACCAAGCCTCAAGCTCATGCAAGCTCAACACGATCGAGGAAGCCCTCGAAAGCTTCCGGAACGGGGAATGTCTAGTGGTCGTCGACGATCTCGAGCGGGAGAACGAGGGAGATCTGGTCGTTGCGGCGGCCAAGATCACGACAGAGATGATGGCCTGGATTATCAAGCATTCTAGTCGTTTGTTTCTAGCGGGTATGTCTGCATCGCTCTTCCCGGTGAGCGGCTGGACCAACTTGAAATCCCCTTGA	MASSPADQASSSCKLNTIEEALESFRNGECLVVVDDLERENEGDLVVAAAKITTEMMAWIIKHSSRLFLAGMSASLFPVSGWTNLKSP		PASA pass
HSGS210|asmbl_10675|m.2137	asmbl_10675	m.2137	220	153-815(+)	complete	PGTG_07860T0	8e-165	220	100	220	PGTG_07860T0	4e-164	220	100	220	PF00926.14|DHBP_synthase	PGT21_A	1373						N	7	45.1109	69.8358	1.54809	0.0118032	ATGGCCTCCTCACCAGCCGACCAAGCCTCAAGCTCATGCAAGCTCAACACGATCGAGGAAGCCCTCGAAAGCTTCCGGAACGGGGAATGTCTAGTGGTCGTCGACGATCTCGAGCGGGAGAACGAGGGAGATCTGGTCGTTGCGGCGGCCAAGATCACGACAGAGATGATGGCCTGGATTATCAAGCATTCTAGCGGGTATGTCTGCATCGCTCTTCCCGGTGAGCGGCTGGACCAACTTGAAATCCCCTTGATGATCGAAACCAATACGGAGAAGCACAAAACCGCATATACTCACACAGTTGACTACAAGCACAATATCGCAACCGGAATCTCCGCCCATGACAGGGCGTTGACTGCCTCCAAACTAAGTGACCCATCAAGTCGACCTGAGGACTTC…	MASSPADQASSSCKLNTIEEALESFRNGECLVVVDDLERENEGDLVVAAAKITTEMMAWIIKHSSGYVCIALPGERLDQLEIPLMIETNTEKHKTAYTHTVDYKHNIATGISAHDRALTASKLSDPSSRPEDFTRPGHMVPLRAREGGVLTRRGHTEAAIDLCRLAGLPAAGLICELVKPDCPLGSMARRDDCAQFASQWNLKMISIEDLVQYRRRQLES		PASA pass
HSGS210|asmbl_10678|m.2148	asmbl_10678	m.2148	367	1-1104(+)	5prime_partial	PGTG_21394T0	0	402	99.13	343	PGTG_21394T0	0	402	99.13	343	PF01975.12|SurE	PGT21_A	1373						N	6	47.8551	121.377	2.53634	0	CCGGTCAAGAGACTTCCCAGGAAGAACTGTCCAATGTCTACTACCACAACACGAGGCTGCCCAGAAGTGCCAACGGTATTGCTCACCAATGATGACGGGCCATGTTCAGAAGAGGAATCGCCATTCATCTATTCGTTTTCGGAGCTATTGATCGCCGAATTCTTGGGCTCCGAACGCTCGAAGTTGAAGGTCGTCATCCCAGACTCCCAGGCATCATGGATCGGAAAGTCGTATCTGATCAAGAACAAGCTCACTGTGGTAGATTATGATCCATCAACTCGAACAAAGTCAACAGATCCTTCGAGTACCGGTCCTACTGCTCTACCAGATAACCCGTGGAAATTGGTCTCAGGAACTCCGGCTAGTTGTTCAAATTTGGGCCTCTTTAACCTCTTCCCT…	PVKRLPRKNCPMSTTTTRGCPEVPTVLLTNDDGPCSEEESPFIYSFSELLIAEFLGSERSKLKVVIPDSQASWIGKSYLIKNKLTVVDYDPSTRTKSTDPSSTGPTALPDNPWKLVSGTPASCSNLGLFNLFPSQIDLVISGPNYGRNTSSAFSLSSGTVGAAMDAALSNHRAIALSYGIFERPISDGLLKAANQLAVKIIRELWKTGFGQPGDPNYPDLYSVNIPLVPAILNEPKVMWTTESRTRYARLFLPATDGSKSEPTQPAEIDEAASHLQDLHSNDPCGSNPKISKPLHGPLEFVFKPDISALIDPNAPGLLEGSDAWALNRGFATVTPLCAAFKPAPRPPIPDPTQSASTTDHGDSVWKL	5prime partial or internal	PASA pass
HSGS210|asmbl_10678|m.2149	asmbl_10678	m.2149	251	2711-3466(-)	5prime_partial	PGTG_07862T0	1e-156	449	89.56	249	PGTG_07862T0	5e-156	449	89.56	249	PF00996.13|GDI	PGT21_A	1373						N	2	1.25811	1.09963	-1.14412	0.91111	GCAGGCAAAGTGGCCAAGGTACCTTCCAGTGAAGTCGAGGCAGTGACATCTCCTCTCATGGGGATCTTTGAAAAAAGAAGGGCGAAGAAGTTCTTGGAATGGGTAGCTAACTACAATGTTAGCGATCCATCTACCCATCAAGGTCAGCTCTGCTCTTACTTTGTCATAATTGGTAAATCAAGTAGATCATTGTTTTTGATCGAGGCAAACATACGCACAGGCATCTCCATGGAGAACACAACGATGCAAGAGGTTTACGCCAAGTTTTCTCTGGAATCGGCAACCCAAGATTTCATTGGACATGCATTAGCTCTTCATTCCGATGAATCATACAAGACCCGACCCGTCAAGGAAACACATGAGCGCATCATGCTTTATACCAAGTCTCTTGCTCGGTAC…	AGKVAKVPSSEVEAVTSPLMGIFEKRRAKKFLEWVANYNVSDPSTHQGQLCSYFVIIGKSSRSLFLIEANIRTGISMENTTMQEVYAKFSLESATQDFIGHALALHSDESYKTRPVKETHERIMLYTKSLARYGKSPYIYPLYGLGELPQGFARLSAIYGGTYMLDKPIDEIIYDSEGKVSGVRSGSETVKAKKVIGDPSYFLGGNGEKVVEQGKVVRSICLLKHPVPHTDDSDSLQLVVPQAQVGRKHGE	5prime partial or internal	PASA pass
HSGS210|asmbl_10678|m.2150	asmbl_10678	m.2150	107	2025-2348(+)	complete	no hit					no hit						PGT21_A	1373							1	1.175	2.03186	1.72925	0.543863	ATGGTAGATTTTGGTTATGCTTGGGCTTCAAGACCTCCATCACCTGAAGAGCAACAAAAAAACACAACTCGTCAAAATGATAGTCCCACGGTTGAGATGGCGAAAAAAGAAACTACAATGCTTACCTGCTTCGCGCTTCTTGAGCACGATTTCTCCACCCACAGCTCGGCGCCATACGTCTTTGACATCGTCAGTGACAGTTCTGAGACAAGACATAATGAAGAGAATTTTAAGCTCAATCCTCCATTTTCTTCTTTTGATGTTGAGATAAAAAAGAATAAAAAACTGACTCGAAATGACTGGTGGCATCATAGGACCGAGTAA	MVDFGYAWASRPPSPEEQQKNTTRQNDSPTVEMAKKETTMLTCFALLEHDFSTHSSAPYVFDIVSDSSETRHNEENFKLNPPFSSFDVEIKKNKKLTRNDWWHHRTE		PASA pass
HSGS210|asmbl_10679|m.2159	asmbl_10679	m.2159	191	1-576(+)	5prime_partial	PGTG_21394T0	5e-88	402	98.52	135	PGTG_21394T0	2e-87	402	98.52	135	PF01975.12|SurE	PGT21_A	1373						N	5	4.56628	2.56342	-1.78132	0.310738	CCGGTCAAGAGACTTCCCAGGAAGAACTGTCCAATGTCTACTACCACAACACGAGGCTGCCCAGAAGTGCCAACGGTATTGCTCACCAATGATGACGGGCCATGTTCAGAAGAGGAATCGCCATTCATCTATTCGTTTTCGGAGCTATTGATCGCCGAATTCTTGGGCTCCGAACGCTCGAAGTTGAAGGTCGTCATCCCAGACTCCCAGGCATCATGGATCGGAAAGTCGTATCTGATCAAGAACAAGCTCACTGTGGTAGATTATGATCCATCAACTCGAACAAAGTCAACAGATCCTTCGAGTACCGGTCCTACTGCTCTACCAGATAACCCGTGGAAATTGGTCTCAGGAACTCCGGCTAGTTGTTCAAATTTGGGCCTCTTTAACCTCTTCCCT…	PVKRLPRKNCPMSTTTTRGCPEVPTVLLTNDDGPCSEEESPFIYSFSELLIAEFLGSERSKLKVVIPDSQASWIGKSYLIKNKLTVVDYDPSTRTKSTDPSSTGPTALPDNPWKLVSGTPASCSNLGLFNLFPSQIDLVISGPNYGRNTSSAFSLSSGTVGIEQPWTRHYPIIEQSHYHMESSSDRSQMGC	5prime partial or internal	PASA pass
HSGS210|asmbl_10680|m.2169	asmbl_10680	m.2169	99	190-486(+)	3prime_partial	PGTG_07850T0	9e-70	139	98.99	99	PGTG_07850T0	4e-69	139	98.99	99		PGT21_A	1373						N	2	1	1.70588	1.70588	0.591603	ATGTGGATCGCTGCGTGCAAGAACAAAACTGTGGTGTGGGAGCCGTTCCATCAAGAGGGTCCTACTAGGAGCTTTTTGATGACATCAGGTGGCATTGAACCGGTGGATATCAAGAGTCCTCAGCTTCTCAAGGCTCTAAGCAATTCCAAAACCGTATACATCGTGGATGGTCATGCCCCGGCACTTCATCTTAATACCTGGACTCTCCTCATCACCTCTCCAGAGCGCGAGCATTACCGTCATTTACTCAAGCGACGGGATTCATGCCTATTGTACATGTCACCTTGGAGTTACGAG	MWIAACKNKTVVWEPFHQEGPTRSFLMTSGGIEPVDIKSPQLLKALSNSKTVYIVDGHAPALHLNTWTLLITSPEREHYRHLLKRRDSCLLYMSPWSYE		PASA pass
HSGS210|asmbl_10681|m.2172	asmbl_10681	m.2172	92	126-404(+)	complete	PGTG_18833T0	2e-11	503	41.27	63	PTTG_12006T0	5e-11	328	49.02	51		PGT21_A	1373						N	3	1	3.08827	3.08827	0.142048	ATGAGGATATCTTCCTACCAAGGTAGAGTGATGGAAATGATCAAATCACATCAAGCCGGAACTCGTGAGTTGGAGTCCTTGGGTCATCTCATACACGTCTGTCGTCATCCCAGTGGAGATCTCAGACAGTTTTGCTTGGCATGGGCATCACCCCGAGTTGAGAGCCTGATGGCCAACGGAATTGCACTGGAACTTTGCATCAACCAACAGCCCTCTGAGCAATCTATTCTGAGTGCAATAGGGGGTATCAAATATTGGAAATCCACCACCAGAAACTAG	MRISSYQGRVMEMIKSHQAGTRELESLGHLIHVCRHPSGDLRQFCLAWASPRVESLMANGIALELCINQQPSEQSILSAIGGIKYWKSTTRN		PASA pass
HSGS210|asmbl_10698|m.2182	asmbl_10698	m.2182	105	245-562(+)	complete	no hit					no hit						PGT21_B	137354							4	25.78	24.7732	-1.04064	0.874369	ATGCTTGGTAGAATATCTAATCCGATTGTGGTGTCTATCCAATTCGGTCTTGTGGGCCGGGTCGTCGACGGTCTTTGCTCTCAGTCACTCTCAGGCTCTCGATCCCATTTGTATTTAAATACTTCCTTACTCACTCATCTATATGCTTGTATGTATCTTTTCTACGACCCGCCCATTGGGTTGGGAGCGCCTGGAATCGTGGGATGGACTAGGTCTGGGAGATCTTCGAATCGCAGTCTGAATGTGGTCAAAGCTCAGATCAACTACTCCAATAGGGCCCCCATCTGCATGTGTTCTTCTTACGACCTCATCATTTAG	MLGRISNPIVVSIQFGLVGRVVDGLCSQSLSGSRSHLYLNTSLLTHLYACMYLFYDPPIGLGAPGIVGWTRSGRSSNRSLNVVKAQINYSNRAPICMCSSYDLII		PASA pass
HSGS210|asmbl_10707|m.2196	asmbl_10707	m.2196	164	227-721(+)	complete	PGTG_07868T0	1e-115	241	99.39	165	PGTG_07868T0	6e-115	241	99.39	165		PGT21_A	1374						Y	0	4.05681	2.84379	-1.42655	0.560011	ATGCCCCCGGATTTCCTTTCCGCCTTCAAACCATACCTCATGTCTGACATCCCATTGCAACGCGCATCCATGGCGGACGAAGGATCGGGATCGCAAGCAATGCCCTCACAGTTTGCATCCTCCGAGTCGCGGGTTGAAGATAATTCGAGTCCGAAGTTGGTAGCACCCACTACTGCTGTCAAAGCGAAGAAACCGAAACCGGCCACTCCAACTCCCACTCAAACTCGTGATGCAGAGCCGGCCCCACAAACATTCGACTCGCCGCGAGTCGAGAAGGCAGCGATGGCTGCTATGCAGCCATTAGGAAGCATCAGTAGAGCCCAAACTAACGGTCTACTCAGTGCACCCCTCAACCTACTTTCAGGCAAAGAAGCCATCCCTGACTTCGGATTCGTCAAT…	MPPDFLSAFKPYLMSDIPLQRASMADEGSGSQAMPSQFASSESRVEDNSSPKLVAPTTAVKAKKPKPATPTPTQTRDAEPAPQTFDSPRVEKAAMAAMQPLGSISRAQTNGLLSAPLNLLSGKEAIPDFGFVNNKNIDGQLRKVTYGVDDKGNIVEHSAQVVNS		PASA pass
HSGS210|asmbl_10708|m.2200	asmbl_10708	m.2200	540	85-1707(+)	complete	PGTG_07867T0	1.1e-205	387	98.57	345	PGTG_07867T0	1.1e-205	387	98.57	345		PGT21_A	1374			Yes	20		Y	3	1.13	7.76	6.84	0.00049	ATGAATTTGGGAACGTGCAGCTTACTCTTTGGCTTCCCAGCCATCTTTACCATTAATGCCATGGAAGAGTGGCACCCTCATGGTTGGCTTGGGCAGGAATGGAACTGGGATTCCACTGTCCTCAGATCGTCTGATGCCAACGGTGTTGACGCCTTTGATGAATACCTTTATCCGAAAGATCACAATCGATTTTCACACAAATCAAATATCCCAGAGATGAACAGTAATGGATTTCACGCTTCCCCGGACTCCCACTTCGATTTTCCCGAAGCCTCAGGCTCAACGGAAGGGGTGCTAGACGCCCTGTTGGCATTTGCTCGAGTCTACTGGAAAAACCAGATACTCGACGCAAATCTACATACGATGAGGAACACAGGGGAAGGCGACGAGTCGGCTACC…	MNLGTCSLLFGFPAIFTINAMEEWHPHGWLGQEWNWDSTVLRSSDANGVDAFDEYLYPKDHNRFSHKSNIPEMNSNGFHASPDSHFDFPEASGSTEGVLDALLAFARVYWKNQILDANLHTMRNTGEGDESATKQASETTQFSSASNSVPSENPTAKRPRLQLSPSNRLKNTHHEGTETDTWIAPRSSSKQPKANRRLTRVGQGSFREFGLNAAVLDAVFAKIQSGFLTSSFRSKGYYPEATTTTNVAQSIYVPRITFDIKLFDHVQDLEGNTHNLDKLLQMIKELPGGQMVIPPKRLKNFINVFSPTKQNASPTELKTPPEQNALPTELKTPPEQKASLTEVKTPPEVRERKDKKIRDAERYAFLKERKREFNENQDIWLIYFMVQTNRDFTFYLQKI…	Signal peptide without any transmembrane domain	PASA pass
HSGS210|asmbl_10711|m.2202	asmbl_10711	m.2202	110	109-438(+)	3prime_partial	PGTG_07867T0	1.4e-63	387	100	110	PGTG_07867T0	1.4e-63	387	100	110		PGT21_A	1374			Yes	20		Y	3	1	1.35	1.35	0.79024	ATGAATTTGGGAACGTGCAGCTTACTCTTTGGCTTCCCAGCCATCTTTACCATTAATGCCATGGAAGAGTGGCACCCTCATGGTTGGCTTGGGCAGGAATGGAACTGGGATTCCACTGTCCTCAGATCGTCTGATGCCAACGGTGTTGACGCCTTTGATGAATACCTTTATCCGAAAGATCACAATCGATTTTCACACAAATCAAATATCCCAGAGATGAACAGTAATGGATTTCACGCTTCCCCGGACTCCCACTTCGATTTTCCCGAAGCCTCAGGCTCAACGGAAGGGGTGCTAGACGCCCTGTTGGCATTTGCTCGAGTCTACTGG	MNLGTCSLLFGFPAIFTINAMEEWHPHGWLGQEWNWDSTVLRSSDANGVDAFDEYLYPKDHNRFSHKSNIPEMNSNGFHASPDSHFDFPEASGSTEGVLDALLAFARVYW	Signal peptide without any transmembrane domain	PASA pass
HSGS210|asmbl_10717|m.2213	asmbl_10717	m.2213	283	3-851(+)	internal	PGTG_22359T0	6e-24	374	93.62	47	PTTG_26098T0	1e-50	818	40.21	281		PGT21_A	1374						N	6	1.41466	2.03635	1.43947	0.683161	GGTAGCGATGGAAACCCTTCGAAGGCAAGCCTTAGCGTCCCACCGAAGCCTGGAAGAGTTGATAGGCAGAGATACTCTCCTATTTTTGATGGACGGTTGGAATCCGTTCTTAGTCAACCCCACGAGACCAGTTCGACCCCAACAACCGGGCCGACAGCAACCGTACCACAGAGCAGCAGCAGCTCAACCAGCGAGAGGTTTGAACGAGCAAGGTCCAGCCCAGAGGAATCAGGGCAATCATCCTCGGAGACAAGGAAGGATGGGGGGACGACCAAATCATCGCCGAGAAGTGTACTCGGAAATGATCCGAATGTACAGAACCCTCCAAGGGACCTATCAACATCTGGACGAAGCCTCCAGAATCAACCGAGGAAGGAACTGAGCCCCTTTACTCTTAGA…	GSDGNPSKASLSVPPKPGRVDRQRYSPIFDGRLESVLSQPHETSSTPTTGPTATVPQSSSSSTSERFERARSSPEESGQSSSETRKDGGTTKSSPRSVLGNDPNVQNPPRDLSTSGRSLQNQPRKELSPFTLRDAKKVFSLLFNQIEHIVDGNGVIILDTLRSFITDQLSTFSVSCRRDITTPLSNSIQQTVDKTDNHFKSVKFSITNIANTCNSLSLQSQSSHSLLSELLQTVRSMQTMNTDKNTGISCDCEFNKLTIKEDIVECCTLLTSKVTTRLESYKK	5prime partial or internal	PASA pass
HSGS210|asmbl_10718|m.2217	asmbl_10718	m.2217	92	2-277(+)	internal	no hit					CQM_13062T0	2e-26	146	62.16	74		PGT21_A	1374						N	1	1	1.97438	1.97438	0.46397	GAAGATAAAGGACTCGTTGAACCAGAAATACCACCTTTCGATAAATCAGAAGAAGAAGGTGTACCACTGAAAATATTAGACGAAAAGCTTACGAGGTTACATGGTAAAGACTGTAGGTTGTACTTAGTCAGATTTAAAAACCAGACGGCAGATACAGATAAGTGGTTACCGAAAGAGAAAATTCAGGAGGTTGATCTACTACTCCGCAGGTTTAGAGCTAAAAAGAGGTCTAGTGGTGGAGTCGGTATCAGAGCCATCCTTTTGGAGGGGGCGAGT	EDKGLVEPEIPPFDKSEEEGVPLKILDEKLTRLHGKDCRLYLVRFKNQTADTDKWLPKEKIQEVDLLLRRFRAKKRSSGGVGIRAILLEGAS	5prime partial or internal	PASA pass
HSGS210|asmbl_10719|m.2218	asmbl_10719	m.2218	1524	168-4742(+)	complete	PGTG_07869T0	0	1501	98.3	1525	PGTG_07869T0	0	1501	98.3	1525		PGT21_A	1374						N	12	3.34288	2.79663	-1.19532	0.796941	ATGCGCTACACCAGTCTCCCTCGGACTGCAACTTTTGCTTGGTCGCCCGGTCCATTTCTCCCTGCCTCCCAGAACCCATCGTCATCTGCTTCCGCCAATACTCACTCAGAGCATCAAGCCGAGCTAGACCAATTCAACTCCCCCCTCCTTGCCACCGGTACCGCAAGTGGCGTACTCGATTCTAGCTTCAGCACAGACTCCAAGCTCGAGATATGGTCTCCATTCACTAGCGACTCGGCCGAGGCCAAAGGCACCGTCACCCTCCAATCTAGGTTCCACCGTCTAGCATGGGGTCATGCCGCTGGCCTTCGACCACGAGGTGTGATTGCAGCCGGTATGGAAAACGCTGAATTGGACATATGGGATCCGATCAAAATCCTAGCGGGTCAGGGCCCTGAA…	MRYTSLPRTATFAWSPGPFLPASQNPSSSASANTHSEHQAELDQFNSPLLATGTASGVLDSSFSTDSKLEIWSPFTSDSAEAKGTVTLQSRFHRLAWGHAAGLRPRGVIAAGMENAELDIWDPIKILAGQGPEKALVSKMKNHNGPIKGLDFNPVKNNLLASGASKGEVFIWDLNNPVKPFAPPSSRSLDDVSSVNWNHIVQSVLAASSNNGYTVVWDIREANGQKGREVATLSYSGSVNQMPAYGQPQPGMMGGPQYGSQWMGPAGGRPGSVSSVVWHPENPTKLVTASDDDASPIVLVWDLRNARAPERILAGHEKGILSLAWCKQDSDLLVSCGKDCRTICWNPTSGEIVAELPPSSNWSFQSDWCPRNPDLIATASFDGRIAINSLQSTGEESET…		PASA pass
HSGS210|asmbl_10720|m.2230	asmbl_10720	m.2230	1501	168-4673(+)	complete	PGTG_07869T0	0	1501	99.8	1501	PGTG_07869T0	0	1501	99.8	1501		PGT21_A	1374						N	12	4.88681	10.0378	2.05405	0.0491357	ATGCGCTACACCAGTCTCCCTCGGACTGCAACTTTTGCTTGGTCGCCCGGTCCATTTCTCCCTGCCTCCCAGAACCCATCGTCATCTGCTTCCGCCAATACTCACTCAGAGCATCAAGCCGAGCTAGACCAATTCAACTCCCCCCTCCTTGCCACCGGTACCGCAAGTGGCGTACTCGATTCTAGCTTCAGCACAGACTCCAAGCTCGAGATATGGTCTCCATTCACTAGCGACTCGGCCGAGGCCAAAGGCACCGTCACCCTCCAATCTAGGTTCCACCGTCTAGCATGGGGTCATGCCGCTGGCCTTCGACCACGAGGTGTGATTGCAGCCGGTATGGAAAACGCTGAATTGGACATATGGGATCCGATCAAAATCCTAGCGGGTCAGGGCCCTGAA…	MRYTSLPRTATFAWSPGPFLPASQNPSSSASANTHSEHQAELDQFNSPLLATGTASGVLDSSFSTDSKLEIWSPFTSDSAEAKGTVTLQSRFHRLAWGHAAGLRPRGVIAAGMENAELDIWDPIKILAGQGPEKALVSKMKNHNGPIKGLDFNPVKNNLLASGASKGEVFIWDLNNPVKPFAPPSSRSLDDVSSVNWNHIVQSVLAASSNNGYTVVWDIREANGQKGREVATLSYSGSVNQMPAYGQPQPGMMGGPQYGSQWMGPAGGRPGSVSSVVWHPENPTKLVTASDDDASPIVLVWDLRNARAPERILAGHEKGILSLAWCKQDSDLLVSCGKDCRTICWNPTSGEIVAELPPSSNWSFQSDWCPRNPDLIATASFDGRIAINSLQSTGEESET…		PASA pass
HSGS210|asmbl_10721|m.2241	asmbl_10721	m.2241	917	1762-4515(+)	complete	PGTG_07869T0	0	1501	97.35	942	PGTG_07869T0	0	1501	97.35	942		PGT21_A	1374						N	5	15.5198	80.6562	5.19699	0	ATGGTCGAGCGGCAAATTGAATCATACAAACCGTCCAAAGTCTCAAATTCACTCTCAAGGACCGCCAGTGAGATGGGACCAACCTCCACCGCCCTCGAGACTAGTCCTTCGGACAATGACTCTATTCCTCGTGAGCCGTTGGTCACTTTTGCGGAGACCCCTCGTGAGGGATTGTCTGCTTCCTCCGAAGGTGGCGGGGAAGCTACAGTCAGTTCAGCAGATGCTGCACCATCTGAAGCTAGCGTAAGCGCCATCTCAGACGGGACCAAGCTGGCCGAAGCCGAATCGGAGATTACGGAACCAAGCTTGTTTGGTGACGACAACGCAAACGCCGCCGGACAAACTGCTGCCTCCGTAGACTTCTACAACTCCATGCGTACTAACCGCCCTGCTGGATTG…	MVERQIESYKPSKVSNSLSRTASEMGPTSTALETSPSDNDSIPREPLVTFAETPREGLSASSEGGGEATVSSADAAPSEASVSAISDGTKLAEAESEITEPSLFGDDNANAAGQTAASVDFYNSMRTNRPAGLPDHLFSRVSAAASSVGATIGSQTSSVASEITRSNTFQIYPSEESKGDRLITRALVVGDFESAVSLCISSERWADALLLGVRGGPELLQKAQKAYFGKQTVNHPYLRLYQSIVLDDLMDVVQNADLSEWQEIFVVLCTFAKKEEFSNLVEQLGQRLEYMSHPSTPTESPGQQPSSVSTAEFRKNAILCYLAAGKLEKVTSIWIEQMEEEEAALLKNVDADDQQSAFSIHADVLQTLIEKVTVFQSAINYVDLDLAQTNESVGATKTD…		PASA pass
HSGS210|asmbl_10727|m.2254	asmbl_10727	m.2254	101	2-304(-)	internal	no hit					PST79_3523_m.17431	4e-41	407	71.88	96		PGT21_B	137471						N	1	1.3416	4.39793	3.27812	0.15634	ATTGAAGTGGCAGTCGACAACAGGGCCGCCATTGATCTAGCCAAAAGCGAAACATCGCAAAATAGCTTCAGAACGAAGCACATGGACATCCGTCTACACTTCGTAAGAGAGCTAATCCAATCGGCCCTCATGAAGCTCCACTACGTCAAAACCACAGAGAACATAGCCGACTTTCTCACGAAGGCTTTGGGACGTTCCACGATTAGAAAATCGTTAGCCGCCATTGGAGTCTTGCAAGTCTCAGAAGCTGCTTCTAATCTAACGACTAGAAGCATGCCGGGCTGTTGGATTTCAAACTCCTCA	IEVAVDNRAAIDLAKSETSQNSFRTKHMDIRLHFVRELIQSALMKLHYVKTTENIADFLTKALGRSTIRKSLAAIGVLQVSEAASNLTTRSMPGCWISNSS	5prime partial or internal	PASA pass
HSGS210|asmbl_10733|m.2263	asmbl_10733	m.2263	123	1968-2339(+)	complete	PGTG_07872T0	9e-57	144	85.86	99	PGTG_07872T0	4e-56	144	85.86	99		PGT21_A	1375			Yes	24		Y	1	1.52281	1	-1.52281	0.68828	ATGAATACTGCGGCATTGCCGATTTATTTTCTAGCTATTGCCCTACTATCGTCAATCGATCAAATTGCTTCTCTGACAACGTTTGAAAATACTTTCAAGGAAGTCAGCTCCGTGTGGTATGAGAAAGGCAGAAAAGAGGCCAATATAATGTTGGCCAGAAGTAAATATCCCAGCTCACCAATGGAAATTACAGAGGGGATATTTGGGAAGCGCACCAGTCCACATGAATCTGGAAAAAATACCGAGCAAGAGAAGACAGCTGGTGAGATCTTATCAATAACGCAAAAGGGACAATTGAATGGTCTTGCTGACTCTGTTAAATATCTTTGTTTCAAGCTCAACTGGCGAAAACATCTCCTCAAGAGGACCTGA	MNTAALPIYFLAIALLSSIDQIASLTTFENTFKEVSSVWYEKGRKEANIMLARSKYPSSPMEITEGIFGKRTSPHESGKNTEQEKTAGEILSITQKGQLNGLADSVKYLCFKLNWRKHLLKRT	Signal peptide without any transmembrane domain	PASA pass
HSGS210|asmbl_10733|m.2264	asmbl_10733	m.2264	80	1119-1361(-)	complete	no hit					no hit						PGT21_A	1375							0	4.94178	4.20532	-1.17512	0.774744	ATGTTGATCTTCTCAGCGGTCGGTGTTCGTTATCGTTCCCACCGAACTGATCTTCAGATTTCTGGAGATCTTCTCCATCATCATCATCCTCACCGATATCGAACACAACGGTCTCATCCCCAGGCAATGTACATCAATCGCTTGATCGGATCAACACTCTTAACAGCTTTCGTTAATAACACAGCATCCAATGGCGCTCGGTTGACGGTCTCGATTTGGGTCTTCCTCCTCCTCTGGCGATGA	MLIFSAVGVRYRSHRTDLQISGDLLHHHHPHRYRTQRSHPQAMYINRLIGSTLLTAFVNNTASNGARLTVSIWVFLLLWR		PASA pass
HSGS210|asmbl_10737|m.2269	asmbl_10737	m.2269	86	2-259(-)	internal	PGTG_07873T0	5e-57	191	100	86	PGTG_07873T0	2e-56	191	100	86		PGT21_A	1375						Y	1	3.31059	3.13472	-1.0561	0.942726	CCGCGTCAATCAACCAGTTCCTCCTCGGCCTCCGATCACCTATCATCCTCCTCAACCGTAGACTCCCAGCTCAGCTCCCGCCAACGATCATGTACAGTGACAAAGACCAGCCAGCGTATACACACTCCAAGAACCCACGACGGAGGTTATATCCTACAACGTGACCAATCCGTTGGACGTCGATGGGGCCGGGACTCTGAGAATCGTACCCTCTTCCACAAAGCTGCCGATCACAATCTCGTCTTTGTGGATCTCGAT	PRQSTSSSSASDHLSSSSTVDSQLSSRQRSCTVTKTSQRIHTPRTHDGGYILQRDQSVGRRWGRDSENRTLFHKAADHNLVFVDLD	5prime partial or internal	PASA pass
HSGS210|asmbl_578|m.133830	asmbl_578	m.133830	101	2350-2655(+)	complete	no hit					PGTG_25009T0	5e-62	563	100	101		PGT21_B	10087					ExpAA=49.70|PredHel=2|Topology=i30-52o81-100i	N	2	24.7366	101.298	4.09506	0.0105933	ATGTATATAACATCGATTTTCATTCCACTAGTTTCATCACTGTGCACGGGTCTACTAGGGAGGAAGATAGGAGGTACGGGGTCGAATGTGATTTCAGTACTATTTATATTTATGAGTATGGTAATAATAATACTGATATGTTATGAGGTAGTATTCAGCCAGAGCACGGTGTATGTAGTACTATGGAATTGGATGGAGAGTGACACTCTAAGTATTAATTGGTCATTTCACTTTGATCCGATGACGGTAATGATGCTGATAGTAGTAAGTCAGATTTCATTTGTAGTACATGTATATAGTACTTGA	MYITSIFIPLVSSLCTGLLGRKIGGTGSNVISVLFIFMSMVIIILICYEVVFSQSTVYVVLWNWMESDTLSINWSFHFDPMTVMMLIVVSQISFVVHVYST	Possible Mitochondrial Contig	PASA pass
HSGS210|asmbl_10744|m.2283	asmbl_10744	m.2283	71	3-215(-)	3prime_partial	no hit					no hit						PGT21_B	137533							2	1	12.1459	12.1459	6.8136e-07	ATGCATGGCCAGATATTTACTGACTTGATTTTGAAGGAATACAATCAATCTTACAACAGTCCCCATCCCTTCATCAGACTGGTAATAATACTCAGTTGCTCAATGCAAAATCCATGTTTATCTGTGATACACCTCGATCATCTCATGAGTGAAAAGAAAAAATCATTCCAAGTTCCCAAAACCCCAGCATCTGCTGACAATGAATATCTCATC	MHGQIFTDLILKEYNQSYNSPHPFIRLVIILSCSMQNPCLSVIHLDHLMSEKKKSFQVPKTPASADNEYLI		PASA pass
HSGS210|asmbl_10749|m.2292	asmbl_10749	m.2292	61	263-448(-)	complete	no hit					no hit						PGT21_A	1376							0	1.22029	3.25981	2.67134	0.175416	ATGGAACAACCCAGTCCGACTCCCACCATGCACACACATCCTCAACAACTCAATCCTTTTTCTCAATTTTCCTTCATCATTGATTCTTCGGAGACCAGAGAAGGAAGAATCTACCACAGAATCCTGACTCTGATGAAAACAAAAAAACTGAGTCAAGCCAAAAACCAAAATACCAAAAACTTTTAA	MEQPSPTPTMHTHPQQLNPFSQFSFIIDSSETREGRIYHRILTLMKTKKLSQAKNQNTKNF		PASA pass
HSGS210|asmbl_10750|m.2295	asmbl_10750	m.2295	82	114-362(+)	complete	PGTG_21395T0	1e-15	82	50.63	79	PGTG_21395T0	5e-15	82	50.63	79		PGT21_A	1376			Yes	21		Y	5	1.30927	17.4058	13.2942	0.000157318	ATGAACTGTCTTGTATTGCGTATGATCCTCATGGTGGCTGCGCTGGTTCCCGTCTCAGTCGGCATGTCTACCATGGATCAGAAAACTATCGCGGCGCTAGAGGCAGATTCAGTCACCTCTTTGTCTGAACCCCAGATGCCTCCCGATGGCGACAGCGTTTTCGGTATCAACCTCATCAGAGGAGTTTGTGAAGGTTGCCGCGCAAGGGGCGATCCGTGTGGCCAATGGTGTCCTTCAAATCAAAAATAA	MNCLVLRMILMVAALVPVSVGMSTMDQKTIAALEADSVTSLSEPQMPPDGDSVFGINLIRGVCEGCRARGDPCGQWCPSNQK	Signal peptide without any transmembrane domain	PASA pass
HSGS210|asmbl_10754|m.2300	asmbl_10754	m.2300	60	29-211(+)	complete	no hit					no hit						PGT21_B	137781							1	32.2417	104.655	3.24595	6.18292e-14	ATGTTGCACTGGATGAAGAATAATGTGTACAGACTATACGCTTCACTAAATAAATTAAAAACCAACATCTTCAAAAAAAAAGAAGAAGAAAAAAGTGGCATCAGACATCCAAAAGGTGAACGAGAAAATTCAGATGAGCTAGGAGTGTGCTCTGTCAACACATCCAACCCGCCTGGTGCATAA	MLHWMKNNVYRLYASLNKLKTNIFKKKEEEKSGIRHPKGERENSDELGVCSVNTSNPPGA		PASA pass
HSGS210|asmbl_10756|m.2302	asmbl_10756	m.2302	108	2-325(+)	3prime_partial	PGTG_19076T0	1e-51	309	89.01	91	PGTG_19076T0	6e-51	309	89.01	91		PGT21_B	137837					ExpAA=20.74|PredHel=1|Topology=o43-65i	N	0	82.7798	10.4712	-7.90549	0.000173735	ATGATACGGCGACCACCGAGATCTACACTCTTTCCCTACACGACGCTCTTCCGATCTAAGCCGGCGGATCAGGACCAAGGGGGGAATATAGCAGAGACGGTGGGCGTGATCGGAGGCATGTTCTCACTCCTCAACTTCACCACCCTCAGTCTCGTCCTCAGCCAACTCAGCTCGATCATCGAATTCTTCCTCCTCAGGAAACTCAAGAAAACCAGAGCTAAGGTCTACCAATTCACCATCGAGAGTCGGGCCAAGTCCGAGCAGTTCTGGATCCCCTATGTCGAGGAATGGGATCATCCTCCTCTCGAGAAGGCTCAGCGAAGG	MIRRPPRSTLFPYTTLFRSKPADQDQGGNIAETVGVIGGMFSLLNFTTLSLVLSQLSSIIEFFLLRKLKKTRAKVYQFTIESRAKSEQFWIPYVEEWDHPPLEKAQRR		PASA pass
HSGS210|asmbl_10757|m.2306	asmbl_10757	m.2306	72	31-249(-)	complete	no hit					no hit						PGT21_A	1379							1	1.1817	1	-1.1817	0.892766	ATGGTCAACAGAGACTCCAGTCGATTAAGCCATACCAGCGCAAGCTCAATCACTCTTATCTCCATAACCCATACCCAATTGTATGACCCGTCAACCCAACTGGAATTTCCTGTGGGGCATCGACCAGCACATAAAAAGAATATAGCTCCTGTGTGCTTAACCACTGGGGCGGAGTTGGATATGTACAAGGCATGGAAAGACTTGAAGAAAAAAGCTTAA	MVNRDSSRLSHTSASSITLISITHTQLYDPSTQLEFPVGHRPAHKKNIAPVCLTTGAELDMYKAWKDLKKKA		PASA pass
HSGS210|asmbl_10758|m.2309	asmbl_10758	m.2309	314	187-1131(+)	complete	PGTG_07877T0	0	311	100	303	PGTG_07877T0	0	311	100	303	PF00153.22|Mito_carr	PGT21_A	1379						N	7	294.852	68.2575	-4.3197	3.04627e-16	ATGGCCCCAGCAGCAGCAGCTCCACCATTGAAGCCAGGAGAGAAAAGAGGCGTCAATTGGTCCAATGTCGCCGTCGGAGGTATCATGAACATGTTCGAGGTTACCACGTTGGGACAGCCTCTTGAGGTCATCAAAACTCAAATGGCCTCTAACCGATCCCAATCGATGGGTAATGCACTCAAGACAGTCTGGTCACGAGGCGGCCCATTAGGGTTTTACCAGGGGCTGATCCCGTGGGCTTGGATCGAGGCTTCGACCAAGGGAGCCGTCCTGTTATTTACTGCAGCTGAGATCGAGACCGTCGCAGTATCAAATGGCATCAGTCCTGCCATGGCGGGATTACTCGGCGGAATGGGAGGCGGAATTTCTCAGGCTTATGCTACCATGGGCTTCTGTACG…	MAPAAAAPPLKPGEKRGVNWSNVAVGGIMNMFEVTTLGQPLEVIKTQMASNRSQSMGNALKTVWSRGGPLGFYQGLIPWAWIEASTKGAVLLFTAAEIETVAVSNGISPAMAGLLGGMGGGISQAYATMGFCTCMKTAEITRHKQASAGIKPPSTMALFLEMYKKDGIKGINKGVNAVAVRQCTNWGSRMGFARLAEEQIRVLRGKTDGQRLSALDKILSSSVGGALACWNQPIEVVRVEMQSMAKQAPGGTRPAKLTVFNTLAYVYRENGLIGLYRGVTPRICLGIWQTICMVSFADYVKEWCVQKSPLFPAP		PASA pass
HSGS210|asmbl_10759|m.2313	asmbl_10759	m.2313	68	113-319(-)	complete	no hit					no hit						PGT21_A	1379					ExpAA=20.88|PredHel=1|Topology=o33-55i		2	95.5725	9.5241	-10.0348	1.94881e-40	ATGACCTCAAGAGGCTGTCCCAACGTGGTAACCTCGAACATGTTCATGATACCTCCGACGGCGACATTGGACCAATTGACGCCTCTTTTCTCTCCTGGCTTCAATGGTGGAGCTGCTGCTGCTGGGGCCATGATTCAGATGGGTTGGTATCTGTTTGCGGCTGGCAAAGAAAAAGATATTAGAGAGCGGTTTGCAGAGGGATGTTAA	MTSRGCPNVVTSNMFMIPPTATLDQLTPLFSPGFNGGAAAAGAMIQMGWYLFAAGKEKDIRERFAEGC		PASA pass
HSGS210|asmbl_10760|m.2317	asmbl_10760	m.2317	114	146-490(+)	complete	PGTG_07878T0	4e-81	114	100	114	PGTG_07878T0	2e-80	114	100	114	PF04110.8|APG12	PGT21_A	1379						N	1	439.069	114.501	-3.83463	1.21835e-07	ATGTCTTCTACACACTTCCCAACTACTGGACTGGCGGAGGCAACTAAGGCGCTCGAGGAATTCAAACAGCGTGATGCTTCAAAAGTCGTCGTACGATTTAAAGCAACCGGTTCAGCGCCAATCATGAAACAGAATTTCTTTAAAATTACCTCTTCGAATCGGTTTCAAGCTGTCATCGCGTTTCTCAGGAAGGAGTTAGGATTAAAGCCGACAGACCCTGTGTTCCTGTATATCAACTCATCCTTCTCTCCAGCACCCGATGAAACGGTGGCCAATCTGTTCAAGTGTTTTTCTACTGATGGTCATCTCATTGTGAATTATAGTTCGACAGCGGCCTGGGGATAG	MSSTHFPTTGLAEATKALEEFKQRDASKVVVRFKATGSAPIMKQNFFKITSSNRFQAVIAFLRKELGLKPTDPVFLYINSSFSPAPDETVANLFKCFSTDGHLIVNYSSTAAWG		PASA pass
HSGS210|asmbl_10762|m.2320	asmbl_10762	m.2320	518	1-1557(+)	5prime_partial	PGTG_07879T0	0	558	97.28	514	PGTG_07879T0	0	558	97.28	514		PGT21_A	1379						Y	0	2.63582	6.2229	2.3609	0.0796503	CGGCATTTCGTTTTCCGCACAGACGCCACGAGATTCATGAGCAAGTACCATGATACCCCGTCCCTTTCTACAATTGGTCAGAAGATTACCGGGACGCGCTCTGAAATCTTTGGCTATCAGAGCGATTCCAACCATTTGGCCACAGGAGATGTGTCCGAGCTACGCAAGAAACTCAACAAGCAAATTTTAGATCCCATGTTGGATAGCTTCTCCGAGCAACTAGTCCATATAATCAACCTAAGAGCACAAACACAAGTCAGAGATCTATTGATGAAGATCGAAAAACATGTCACAACAACCTTAAGTCAGATTGACCCAGAAACTCCCCGTTCGTCCCGCATCCAGAACAGTTCTCAAACCTCAATGCCAAAGCTCTTTGGGTATTTCCAAGACGTCTAC…	RHFVFRTDATRFMSKYHDTPSLSTIGQKITGTRSEIFGYQSDSNHLATGDVSELRKKLNKQILDPMLDSFSEQLVHIINLRAQTQVRDLLMKIEKHVTTTLSQIDPETPRSSRIQNSSQTSMPKLFGYFQDVYKLLKDDRNLWTYPSPPLPSRTHALNSIVFRLNDVLVAYLSAAEKYKLVGDDVLKNYLNEENEGMIIFHYIWGKFPPRNEDVTAVFVNFDLKLSLARSPFAEELTGLLKHLTPITWAKITRSYILLQLRHAAGTRLSPLTNRFFTVTKSFNQLDSASDLVQQLTEEILRLSAFNPTASSLINLKFAHNMLHFLMQYHVIDVSGSSTSAYRNLWHHRQIQDVDQAILQFSDVLKSIYSKYGEVLQIQARQSNSRPSTEESQMIYLTDI…	5prime partial or internal	PASA pass
HSGS210|asmbl_10771|m.2336	asmbl_10771	m.2336	72	158-376(-)	complete	no hit					no hit						PGT21_A	1380							0	11.4424	315.274	27.5531	7.12251e-09	ATGCTTCCCTTAGTCGGAACGAAAAGAACCAGTCCATCCGACATCCTCCCGCTCATCACGAGCTTCCTATCCACCCCTTCCCCATCCGCCTCTATCTCATTAGACCAAAAAGTACTCAATCGACCCACCTCGTCTACGGAACTTAATATCCTCATCCGCCGTAATCCAGCCCTTCCCCATCCTCTCTCTCTCTCTCTGTTTGTGTTTTTCCTTGTCTGA	MLPLVGTKRTSPSDILPLITSFLSTPSPSASISLDQKVLNRPTSSTELNILIRRNPALPHPLSLSLFVFFLV		PASA pass
HSGS210|asmbl_10775|m.2351	asmbl_10775	m.2351	263	792-1583(-)	complete	PGTG_07880T0	3e-172	884	99.22	257	PGTG_07880T0	1e-171	884	99.22	257		PGT21_A	1381						N	1	3.06277	12.1065	3.95281	0.00025145	ATGCTCACCCAACTCAACCTCACCAGACCATCAAACGACCATCATCATCATCATCAACATCGTCAACATCATCCCTCACAACAACAACCTCAGAAACTTTACATGCCTTCTCCCTCACGTGCAGCGGTCACTCGCTCACACCAGAAACAACAGCAGCCTCGCTCAAACTCTCATCAGCCGCTTAAGAACAACAACCCAGTCCCAACCAACCCACCCAACTACAGCAAACCTCACAGGGCATCAACCCCTCGTCCTATCAACAACCCATCTCAGCCTCACCAGCAACAACAACCATCAGATTCAGCCAAGCCACTCTACTCCATCCAATCAGAAAAACAGCACAGCCTCCCCGAGCCCATCATGATCCCCCAACTGGCTGACCAGGCTAATCTGGACTCA…	MLTQLNLTRPSNDHHHHHQHRQHHPSQQQPQKLYMPSPSRAAVTRSHQKQQQPRSNSHQPLKNNNPVPTNPPNYSKPHRASTPRPINNPSQPHQQQQPSDSAKPLYSIQSEKQHSLPEPIMIPQLADQANLDSLHQQLFLNQAHQISSPFASHHQARQLPPPAQNTPSYQPTAQPPELKPNHQSSTPHCFHLSTPNPFTPLADIPFPNSPTRSSTPSLSSPSTSSQNFQAHSHPDHSPPVGGQEEEEEEQEQEQETGNWRKLS		PASA pass
HSGS210|asmbl_10775|m.2354	asmbl_10775	m.2354	73	1989-2207(+)	3prime_partial	no hit					no hit						PGT21_A	1381							4	2.9613	1	-2.9613	0.164178	ATGCTACTTATAGGGAGATTCAGGAATCAGGACTCCGGAGAGACAAGGATGCAGAGCTCGGAACAAAAGATTGCTTGGCGTTGGTATGATGTACTCAAACTTCTTGGCAATCTACATACAGCTCGAAGATCCTGCTGCTGCCACTTGAAACGAGTCGATAAGCAACAACTCATGATCCATGGCTTGTTTCAAAATTCATGCAAACTCAAGATAGGAAAG	MLLIGRFRNQDSGETRMQSSEQKIAWRWYDVLKLLGNLHTARRSCCCHLKRVDKQQLMIHGLFQNSCKLKIGK		PASA pass
HSGS210|asmbl_10778|m.2357	asmbl_10778	m.2357	106	482-802(-)	complete	no hit					no hit						PGT21_A	1381							3	1.26272	3.47136	2.74911	0.246113	ATGGCACTCTGCCTCACCCCACACATCTTCTTCAAAGGTGAGCCAGTCATCACTAAACTTCATTCCATCAGACACTTCTTCAATGGCTTTGCCAGATATTTTCACTGCCTGATCATCAGTTTCCAAACCGGCCATTCTGACCCCTACGACTCAAAAACCACATCAGATACAAAATGGATCAGTAAACCCCTCCAGTCACTACTATCAACATGGTTGAGTTACATACCATATTTCATCTCACTCTCTTTTCTGTTGTATCCTACACACACCTGTCACACTCATCTCACAGTATATGGAGTATACTTCAAACTGGAGAAATGA	MALCLTPHIFFKGEPVITKLHSIRHFFNGFARYFHCLIISFQTGHSDPYDSKTTSDTKWISKPLQSLLSTWLSYIPYFISLSFLLYPTHTCHTHLTVYGVYFKLEK		PASA pass
HSGS210|asmbl_10779|m.2362	asmbl_10779	m.2362	745	13-2250(+)	complete	PGTG_07881T0	0	745	99.73	743	PGTG_07881T0	0	745	99.73	743	PF03801.8|Ndc80_HEC	PGT21_A	1381						N	1	30.44	11.75	-2.59	1e-05	ATGGATCCCCGTCGTCGTACACTGGCATCGGTCGATCCTCATGGTGGATCGAATATTCCTCTCCCTTCATCAGCCCTCAAGAGACCCCAGGCTCACTTGGCAAGCTCGGTCAGGGAGGGCGGTGGTGGCAACAGATTCTCGCTGGCCCCTCAACGCTTGCCATCCCACTCCGGTGCCAGACAGTCGAGTGTTGCGACTGGCTCGAATTTTCAGTTTTCACAACATTCCGATGCTTATTTCCAATCCTCGCAACCCACCGGTTTCTCGAATTCTCAACATCAAGATGCTGCTAGACGTTCGTCGGTCTACCAGGCCCCGCAGACCGTCAATCGACAGCCTACGAGTAGTTCTAATTTCCCCGCGGCTAGCCGAGGCTCCATGTCGGTGAATAGAAACGAG…	MDPRRRTLASVDPHGGSNIPLPSSALKRPQAHLASSVREGGGGNRFSLAPQRLPSHSGARQSSVATGSNFQFSQHSDAYFQSSQPTGFSNSQHQDAARRSSVYQAPQTVNRQPTSSSNFPAASRGSMSVNRNEHAHYRSSSANDVPPAGLLNSHSTPSANRASSVGPFQVSHHGTSSLLPPFQTYKDPRTRDRKTIASWQHEVYEFLQERGYPEPLTIKTLQTPTTKDFQNIFKFMIQCSDHGHVWGIYGKKPEDEVIPLLKSMGYIAYDALTKSGLQAPGSMHTWPTLLAMLQWIVTTIKLREEAMSNDKMRLDTQVEPSPDDSRAEDLAATSHWLQYLEATYKLFLQSDDFDRELHKPPLEEYFQKRKDRVLSEIERLEGRNSQLEQEFNRLASKPS…		PASA pass
HSGS210|asmbl_10782|m.2373	asmbl_10782	m.2373	456	1-1371(+)	5prime_partial	PGTG_21121T0	0	823	97.59	457	PGTG_21121T0	0	823	97.59	457		PGT21_A	1382						N	4	1	5.96349	5.96349	0.00375455	CAGCAACATCCCCGAGGCTCTCGCCAGCTAGGTTTCCTGAACATCACAAAATCGATGTTTGAATCAAATGCAATTGACTGTACAAACGCAGCAGAGTTGATCAATCGATGGGCCACCGGGGGCCTAGATGGGACCTCTGGACTACAATGCTCGGCATGTAACAGCAAGCCATCCTGTAACACTTCACCATCCTCCAACTACCTACTTGAAAGGTCTACAATCTCGATTATCGATGGTGCACCTCCGGCACATTTACACTTTCATGTCAATGTGGCATTGCTCTCCGCAGAGGATGAGCAAATTCAGTTCATGGGGGCAATCCATTGGCCATTCAAACTGAGATTTGCCGGGGAGGAATACACCTTGATTTCTCGTGGCTTTTGGGGGAATTCCCATTAC…	QQHPRGSRQLGFLNITKSMFESNAIDCTNAAELINRWATGGLDGTSGLQCSACNSKPSCNTSPSSNYLLERSTISIIDGAPPAHLHFHVNVALLSAEDEQIQFMGAIHWPFKLRFAGEEYTLISRGFWGNSHYWGKVLRHINGVTAVWMHDDRSNAGIAQLVDRVPGSISGAQPHTSWLIYSRRWTSDESAFIDQSIANIQRDNPTAKADDIPFINMGAVLQATYDSALPHLTQGRTTQDNSTVAITHSHGENKRQDAEHMLPPVNSNSEGLKIRIRRIQTDVHSPSIPAELAVDRGGGPKENATATKTYPTVLSSAPPLDSEMQNFVEQPLSTEPPEKPKKNTEPHRAKPRVFAGKTKKPKALLGRPKARKLADKKFIPEPLTDADWARISATYWNNR…	5prime partial or internal	PASA pass
HSGS210|asmbl_10784|m.2380	asmbl_10784	m.2380	641	3-1928(+)	5prime_partial	PGTG_07885T0	0	682	99.84	642	PGTG_07885T0	0	682	99.84	642	PF13646.1|HEAT_2	PGT21_A	1382						N	5	108.632	64.2498	-1.69078	6.65826e-06	CTGTTGACCATCAACCTACTAATTAAGAACCAACCACTGCATACCATCCCACAAACAATGATGGCTGAACCTCAACACATCAACCCACCTCAATTCGACCCTGCACTCGTCCATCACTCTGGTCTCACCGGAATGCATCCACTCGCAGTCTTGATCGACGAACTCAAATCCGATGACGTCTCGGCCCGTCTCACCTCAATCCATCGATTAACTACCATCGCACTCGCACTGGGCCCTCAAAGGACACGTGATGAGCTCATCCCTTTCATCACCGAAGGCATGGACGACGAAGATGAGGTTCTCCTCGCATTGGCTGGTGAACTGAATGCCGCTTTTGTCGAGTTCCTCGGCGGCCCCGAACATGCGCATCTTCTACTCGTCCCACTCGAAAACTTGGGA…	LLTINLLIKNQPLHTIPQTMMAEPQHINPPQFDPALVHHSGLTGMHPLAVLIDELKSDDVSARLTSIHRLTTIALALGPQRTRDELIPFITEGMDDEDEVLLALAGELNAAFVEFLGGPEHAHLLLVPLENLGTVEETLIRDKAAESLTQIAALLSPQQLEEYYVPAMKRLSVAEWFTSRATSTSLYAAAYAKVSDTTKDEMRRMYSALCADETPMVRRAAAKELGPFAKVLAQNHLVADAIPVFRKLAADDQDSVRLLTVDALIAIASSLPDKAVCKQQLGSTMKAMVSDKSWRVRYMIADHFVQLAESAGEDVVREELVGAYVHLLKDNEAEVRTAAAGQIPGFCKLIDREVILSRVLICVRELASDTSQYVRAALGTQVAGLAPLLGKEATIEHLL…	5prime partial or internal	PASA pass
HSGS210|asmbl_10791|m.2386	asmbl_10791	m.2386	731	128-2323(+)	complete	PGTG_07890T0	0	731	99.86	730	PGTG_07890T0	0	731	99.86	730	PF00899.16|ThiF	PGT21_A	1382						N	11	19.28	11.5	-1.68	0.03729	ATGTCAGCCAAGATACTCCAGTTCGTCCCATTCAACTCATCAATCGACCCAACCTTTTGGCACTCACTCACTCAGCTCAAAATCGACATCCTCAAGCTTGAAGACCAGCCAGTCCCAATCAAAGGATGGTACGAACGTGGCAGATGGACCGTCGAACGAGACCACCAGAACTCAACCGTGATCAATCAAGTCAGCTTTGGCAACGAATTCAGAGTCGATGGCAAGTCTCTCTCATCAACATCAGATCAACCCGAACACCAGCCTCAAACTAGTTGCGTATCTGGTCGGGTGGCTGTCTGGGGAATGTTGAAGAATTTTAATACGATCGAAGAATTCAAAGCCTGTGATAAGCAAGGTCTATTCAATTCATTCACAGATCAACTTTGGAAGGACAAGATA…	MSAKILQFVPFNSSIDPTFWHSLTQLKIDILKLEDQPVPIKGWYERGRWTVERDHQNSTVINQVSFGNEFRVDGKSLSSTSDQPEHQPQTSCVSGRVAVWGMLKNFNTIEEFKACDKQGLFNSFTDQLWKDKIEKKTHPADDRSPEFLIITFSDLKKYKYYYWFAFPAFLSKPSWNVLSEDQNEHDGDWPTLPLEDTLELNSLIIRNNYDHHHWIAKRDSASNQWSLGPISQWTEFFAEVPEENRYLVFIDPAVHPQAAGWPLRNLLAHLQAQYGNQARKFNVIGYRDPLGENQSLTVARSVVVTIELPEQENIQGRQAAVGWEKNAAGKLGPRMADLAPMMDPTRLAEQAVDLNLKLMRWRILPDLNLEKISSTRCLLLGAGTLGCYVARTLVAWGVR…		PASA pass
HSGS210|asmbl_10791|m.2388	asmbl_10791	m.2388	97	2356-2649(-)	complete	no hit					no hit						PGT21_A	1382					ExpAA=16.27|PredHel=1|Topology=o27-44i		1	55.5154	192.56	3.46858	0	ATGAATGATGTAGTAATGTATCAACAACAGAAACAAAAACAAAACAAGACAAAATCGGTGAAAGAAGATTATGAACGGATTGTTTCAGACTTGATCTTGCATGTGTTTATGTGCTTGAGCTTGCTGTGGATGAAGATGAGACGTTTTCACCGGAAAGAAAATCATGGCAGAAGGAGAGGAAAAGAGGAAGTTGATGACATGTATGCTATAAGCCCAAAAGATGATTTAACCATCTTGATTTTCCCTGTTTCTGCAGAAAAAAAGAGAAAATACTCAATAAGTGAAAGTATGTAA	MNDVVMYQQQKQKQNKTKSVKEDYERIVSDLILHVFMCLSLLWMKMRRFHRKENHGRRRGKEEVDDMYAISPKDDLTILIFPVSAEKKRKYSISESM		PASA pass
HSGS210|asmbl_10798|m.2401	asmbl_10798	m.2401	166	1-498(+)	internal	PGTG_07895T0	2e-104	446	98.8	166	PGTG_07895T0	7e-104	446	98.8	166		PGT21_A	1382						Y	0	1.55854	2.96105	1.89988	0.382381	GAAGACAAGAAGGCCAGCTTTATGGAGAAGCTCAAAGCGAAGTCAAGTGCTAGCGGTCGTCCCGCCGGCACTCCGCCGACAGAGCTCACCAAACGAGCAGATGCCCCGGGTGGAGGATCAGACGACAAGAAAGCCGCCTTCCTCGAGAAACTCAAAGCAAAGAAAGCCGGCGGCGGCGGTCTTTCTAAAGGTGGAGAGGGTGGTGCAGGTGCGATGGGAGCCAAGTCTCCGATGTCCAAACGAGCGGATTCCCCTAGTGGAGCTCCAGAGGAGAAGAAAGCCGGCGGCTTACTCGATAAACTCAAATCCAAGCTGAGCGCTGCCGATCATTCCAAGGGAGATGTCAGTCATTCCAAGGGAGATGCCGGTCATTCTAATGGAGATGCCGGTCATGCTAAG…	EDKKASFMEKLKAKSSASGRPAGTPPTELTKRADAPGGGSDDKKAAFLEKLKAKKAGGGGLSKGGEGGAGAMGAKSPMSKRADSPSGAPEEKKAGGLLDKLKSKLSAADHSKGDVSHSKGDAGHSNGDAGHAKGDAKPSNGDAGHDTGAVEKTAKPLGISKRAEHL	5prime partial or internal	PASA pass
HSGS210|asmbl_10801|m.2411	asmbl_10801	m.2411	83	11-262(-)	5prime_partial	PGTG_07895T0	7e-38	446	93.9	82	PGTG_07895T0	3e-37	446	93.9	82		PGT21_A	1382						Y	0	4.86892	1.29385	-3.76312	0.0317548	CGACCCGAACCTGAGACCAAGAAACCCAAGGAGTCCAAGCCAGCCAAAGAACACAAGCACAAAGCTCCCAAGGAAAAGGCAAACCCAGCGTCGAAGGAGTCCAAACCCAAGGAACAAAAGAAGACAGCAACTCCGGAGCTCGAAGGAACCTCGGAAGCACCCAAGGAAAAGGCAAACCCAGCGTCGAAGGACTCCAAACCCAAGGAACAAAAGAAGCCAGCTGCTCCGGAGGCCGAAGGATCGTCGGCCTAG	RPEPETKKPKESKPAKEHKHKAPKEKANPASKESKPKEQKKTATPELEGTSEAPKEKANPASKDSKPKEQKKPAAPEAEGSSA	5prime partial or internal	PASA pass
HSGS210|asmbl_10803|m.2414	asmbl_10803	m.2414	118	1-354(+)	internal	PGTG_19747T0	8e-43	105	100	70	PTTG_04074T0	1e-42	193	68.47	111		PGT21_A	1383						N	1	13.1688	30.9646	2.35136	1.88534e-05	ACCAACAACAAGACCAGTCCACCAAATAACAACCCAACACTCGCACAGGCTAACCAACTCAATCCACCAGCAGCCTCGAATCCAGGGACGACGACTACCGCACCCACCACCCCCGTCCCGCCACAATTCAACCTCACCGAATGCTCAAAGTATCTCTTCTCTCGCAACACGGCTGAAATGGAAGCCTTGTCTTCAAGAGAAGTCCCTCCAAGCGAGAAACCGGAGCTGTATAAACCTCCAGTGCCTTCAGGCGGATGGGCCGCAGTGAAATATACTTCGATGGCCAATGGAGCCGATTTCCTGACAAGCCTGTTCGCCAAGATCGACCAACAACAACAACAACACCACCAACAG	TNNKTSPPNNNPTLAQANQLNPPAASNPGTTTTAPTTPVPPQFNLTECSKYLFSRNTAEMEALSSREVPPSEKPELYKPPVPSGGWAAVKYTSMANGADFLTSLFAKIDQQQQQHHQQ	5prime partial or internal	PASA pass
HSGS210|asmbl_10804|m.2418	asmbl_10804	m.2418	481	539-1984(+)	complete	PGTG_07900T0	0	481	100	481	PGTG_07900T0	0	481	100	481	PF00083.19|Sugar_tr; PF07690.11|MFS_1	PGT21_A	1383					ExpAA=220.35|PredHel=10|Topology=i42-64o108-127i134-156o169-191i198-217o256-278i299-321o336-358i365-387o423-445i	N	9	2000.25	25.8089	-77.5025	1.03612e-33	ATGTCGTTTATTCAAAACACTTTTCGTGGTTTACCTCGGTTACCGAACAAGCAAGAAAGGGCTGCCAACAGACCTCGACCACCATGGCAAATATGTCGGGAGCTTTCAGCCCGGCACTACATGTACTTTTGCGTTGGCTTTCTTGCATGGGTGATCGATGCATTCGACTTCTTCGCGGTTTCGGTCACGCTCACCAGACTGAGTGTCCAATTTGATGGACGCTCGATAACCGACTTGACAGAATCGATCACCCTTACTCTTCTCTTTCGGTCCGTCGGCGCTCTTGGTTTTGGGCTTCTGACCGATAGGTTTGGACGTCGCTGGCCTCTGACAGCCAACCTAGTTTGTATCGCCCTCTTGGCCCTGGGGACGGCATTTGTGCAAACCTTCCAAGCCTTC…	MSFIQNTFRGLPRLPNKQERAANRPRPPWQICRELSARHYMYFCVGFLAWVIDAFDFFAVSVTLTRLSVQFDGRSITDLTESITLTLLFRSVGALGFGLLTDRFGRRWPLTANLVCIALLALGTAFVQTFQAFLAVRAFFGIMMGGIYGMATATALENMPSEARGLFSGILQQGYAIGYLIAASLNLSLVAKTDDWRSIFYFGACLSFLIAILRALCPESPVFLEARKQAQINAGDSSGRSAGKVYLDSLTAAVKQYWGRFVFAILLMTGFNFLSHGSQDLYPTYAQITKGMSKHQASLLTIIGNCGAITGGILGGWSSQFLGRRLAIIAMCIWTGAFIPLWILPTSFSGLALGAFFLQFGVQGAWGVVPIYLSEIAPPACLAIFTGLTYQLGNMISAA…		PASA pass
HSGS210|asmbl_10808|m.2431	asmbl_10808	m.2431	106	374-694(-)	5prime_partial	PGTG_07899T0	3e-72	272	100	107	PGTG_07899T0	1e-71	272	100	107		PGT21_A	1383						N	3	1.39896	1.83303	1.31028	0.776807	GAAGAATGCTGGGCTTATTGTCCCCAACGCCAATTGAATGAATTGGGATTCCGTGACTCATCAGGGAACGATTCTTTCTCACATTCTTATTCATTTGAATTTGAATGCCAATCTGTTCCAAGCACATCTAGTCAACTTCAACTAAACGAAGAATACGATGGCCAGAACAGCCCTGGTCAGCAATTCGTAGGAAATTCCTGGTTCACCAATCCCAGCCATCATACCCCTATCGATCAACCTCAGCACAAATTTTCATCAATCATTCAAAATCCACACCGAATGAGTCTCAGCTTCATACTAAACTCCAATGAATCCCGATAG	EECWAYCPQRQLNELGFRDSSGNDSFSHSYSFEFECQSVPSTSSQLQLNEEYDGQNSPGQQFVGNSWFTNPSHHTPIDQPQHKFSSIIQNPHRMSLSFILNSNESR	5prime partial or internal	PASA pass
HSGS210|asmbl_578|m.133834	asmbl_578	m.133834	87	4743-5006(+)	complete	no hit					no hit						PGT21_B	10087							3	2.01512	7.23442	3.59007	0.00889369	ATGGAGGATGGTTATTTTGATAATAAAAAGAAAACAGTAGTTCTTTGTACCGAATCTTTCACAAATGCCGAGTGTCAACGGCTACAAGATCTACTGCTACAACAACTAAGTATTGAAAGTGCACTTCAGCTTCGTAATGCAGCTAAGAACACGTATCGTATTTGTATTAGTAGATCTAGTATAGAACAAGTGCGAGAACTAGTAACACAGTATATGCATTCAATCTTTATGTATAAGCTCGGTAATACCGGCAGGGCCCTCTAA	MEDGYFDNKKKTVVLCTESFTNAECQRLQDLLLQQLSIESALQLRNAAKNTYRICISRSSIEQVRELVTQYMHSIFMYKLGNTGRAL	Possible Mitochondrial Contig	PASA pass
HSGS210|asmbl_10816|m.2441	asmbl_10816	m.2441	356	979-2049(+)	complete	PGTG_21398T0	0	356	98.88	356	PGTG_21398T0	0	356	98.88	356		PGT21_A	1384						N	9	14.3214	45.2217	3.15764	0.0451077	ATGACTGCATCCAGCATAGTAACTACCATGGAACAACCAGAGAAAGTTATGCTCATCCAGAAAGGTCCAAGGAATGAATCGGATTTAGAAGATGATAAAGCCGGTCCTGTTTTTGTGAAACTTCCCGATCAGATGGGATGGGTAAAGGTAAACAATTTTAGCGCTTGCGACCAATGTCGCACGAGCCATGTGAAGTGCAGTTTGTCGGTGACCGGTGGTCCTTGTAATCATTGTAAAAATCGCAACCAGTTGTGCAAGGTGTATGGTTGGATTTTCAATCCAGAATCTCCTGCTTATAATATTTACAAGCCAGTTCTGCCACCTCCTCCTGCGGCGCCTCCATCTCCTCCTGCTTCGTCGCAAACAGTCGCATATCGATTTGAATGGGAATTGCTGGTT…	MTASSIVTTMEQPEKVMLIQKGPRNESDLEDDKAGPVFVKLPDQMGWVKVNNFSACDQCRTSHVKCSLSVTGGPCNHCKNRNQLCKVYGWIFNPESPAYNIYKPVLPPPPAAPPSPPASSQTVAYRFEWELLVRKLTWLQREAPRKFRKRSTAMPWKDEPSLEAMSDVNRKRFPTQHVEGATTFQALNPMGQSNQHASNSGGSSKKRRIAREAKAPIFKCIPPSEEAVVPSTQHRMSISFILSPCNSEQIVKPEEKHDSSAISSNGWESRRASFASSEGSWSTRSDTRSPSLSLPETDLLPKSTKPSNIPARNPPVPHQIEKEEILSKFRKWRPPFDSPVILSDQNCAFPPIPRFQ		PASA pass
HSGS210|asmbl_10816|m.2444	asmbl_10816	m.2444	70	658-870(-)	complete	no hit					no hit						PGT21_A	1384							0	3.87341	5.13715	1.32626	0.763358	ATGAAATGGCAAAGAAAAGGCTGGATGGGACTACAATTGAAATTGATCACTAAAATTGAAAACAAGAGCTCAATGATGATGATGGGTAGCTCCAACTTGGGAATGGAAATGGAGAAAGAATCAAAATTGGCAACGAAGAATTTACCCAGAACCCCCGTTATAACAGCAGAGCAGACGGACCCTTTAACTGTGCATACTTCTCAGCTTGGGTGA	MKWQRKGWMGLQLKLITKIENKSSMMMMGSSNLGMEMEKESKLATKNLPRTPVITAEQTDPLTVHTSQLG		PASA pass
HSGS210|asmbl_10817|m.2446	asmbl_10817	m.2446	184	429-983(+)	complete	PGTG_07904T0	6e-133	184	100	184	PGTG_07904T0	3e-132	184	100	184		PGT21_A	1384			Yes	20		Y	5	2.63214	1.27503	-2.06439	0.360535	ATGCGCTCCTCATTTATTTCCGGATTAGTGTGCTTATCCCTTGCTAAGTACTCAGTCGGACTTCCACAACTACCTCTCCTCCAATCGACACGTCCTTTTCAGCCAATCCAAGCACGTGCGATACTGCTGAGCCCCACAGGAGCACCCATCTTCGGCGTGATTGATTTCCGGGCTACAACTCTGACAGAAGTTCAAGTCGACGTGGTTGTGAATGGACTTGAAGCTTTCGTTCCGCAAGCTAATCATGCTTATCACATCCACGCCAGTCCTGTAGGACCCGATGGTGATTGTGCAGCTGCCGGGGCACATTTGTCGGCAGCTGGAATTCCCGATTCCGTGCCTTGCAATCCAATGATGCCACGACTATGTCAGGAGGGGGATCTAAGCGGAAAACACGGA…	MRSSFISGLVCLSLAKYSVGLPQLPLLQSTRPFQPIQARAILLSPTGAPIFGVIDFRATTLTEVQVDVVVNGLEAFVPQANHAYHIHASPVGPDGDCAAAGAHLSAAGIPDSVPCNPMMPRLCQEGDLSGKHGVLPGNQRVVQSSYTDSTLQFLSPESGIIGRGLVVHDAKGARIACGNITRVN	Signal peptide without any transmembrane domain	PASA pass
HSGS210|asmbl_10822|m.2454	asmbl_10822	m.2454	80	270-512(+)	complete	no hit					no hit						PGT21_A	1386							1	4.59725	2.30727	-1.99251	0.227965	ATGCAAAGACCAGTCAACAGTTCCACCTTTCAATCTACATCCTCAATCTGCTCGCTTGTTATCTCTCTCTCTCTCAACGCAGCCCTCGACTCACCAGATTTGATTGCCCCTCTTCAGACTTCGAGCCGACCTACCTCAACCGATACCTACGCACATGCTGATGATATACAGACACAGACAGACAGAGAGAGAGAGAGAGAGGGAGTATTATCCATCCATTCATCTCTCCCACTGCGCCTGTAA	MQRPVNSSTFQSTSSICSLVISLSLNAALDSPDLIAPLQTSSRPTSTDTYAHADDIQTQTDREREREGVLSIHSSLPLRL		PASA pass
HSGS210|asmbl_10825|m.2461	asmbl_10825	m.2461	68	3-206(-)	3prime_partial	no hit					no hit						PGT21_A	1387							0	1	1.85734	1.85734	0.543467	ATGAACTCTTCACAGTGGTTACGTATCGAATCTCCGACTCTTGAAAACAAACAAACAAACAGGAGAACAACTCAACAGATGCACGTCGATCGATTCAAATCACTTGGGATTTACATATCCAGGCTTATCATCAACAACCAATCATTCGATGGCTTTCGATCCTCAATAGTCTCAACTTATAAGATCAACAACAACAAACAGATT	MNSSQWLRIESPTLENKQTNRRTTQQMHVDRFKSLGIYISRLIINNQSFDGFRSSIVSTYKINNNKQI		PASA pass
HSGS210|asmbl_578|m.133835	asmbl_578	m.133835	86	2082-2342(+)	complete	no hit					PTTG_30007T0	3e-51	612	100	87		PGT21_B	10087					ExpAA=45.61|PredHel=2|Topology=i21-43o53-75i	N	1	38.654	168.76	4.36593	0	ATGACACTAAGTATATCACTATTTATAGTAGGGGTTCTGGGTTTCATAAGAAATAGGAGGAATATTATTATGATGCTAATTTCGATTGAGCTAATACTACTAGGATGTACTATGATATTTGTAATAAGCAGTTATGCTTATGATGATGTAATAGGGATGACCTATGGGGTACTAATTATTTCAATAGCGGGTGCGGAGAGTGCGATTGGGCTAGGTCTAGTAGTAGCTTATTACAGACTAAGAGGAAGTATTTCAATATAG	MTLSISLFIVGVLGFIRNRRNIIMMLISIELILLGCTMIFVISSYAYDDVIGMTYGVLIISIAGAESAIGLGLVVAYYRLRGSISI	Possible Mitochondrial Contig	PASA pass
HSGS210|asmbl_10831|m.2467	asmbl_10831	m.2467	1218	1392-5048(+)	complete	PGTG_07907T0	0	1213	95.55	1213	PGTG_07907T0	0	1213	95.55	1213	PF08424.5|NRDE-2	PGT21_A	1389						N	15	12.4237	10.5627	-1.17618	0.630921	ATGGTTCAAGCTCGGGGATGTATGCGGCCGTCTGCTGTTCAACTTTCGACATTTAAATACCAGCAGCAGGCCAGGATGACGACTGTGCCTTCCTTCGACTCGTTTCCCTCTCCAACCCACTCACCATCAGAAAACAAGCCAGTGGTGGCCATCCCTTCCTTCGACTCCTTTCCCGAACCAGAGGCAGTCACTAAGAACCGTCGCAAGAGGAGAACCAATGAAGACAACGAGGATAGCAGTCGTAGTAGTAGTACGAGGAGACGGACGAAGCAGAGAATCACCACCGATCACTCAACCCTCGACCAAGCTGACCAATTCCTCAACTCACTCAGTCATCAAATCGACTCAGCGCATCAGCGAAATTCCCAAGAGTCACCTGATCATCAAGCTCAAATCCAG…	MVQARGCMRPSAVQLSTFKYQQQARMTTVPSFDSFPSPTHSPSENKPVVAIPSFDSFPEPEAVTKNRRKRRTNEDNEDSSRSSSTRRRTKQRITTDHSTLDQADQFLNSLSHQIDSAHQRNSQESPDHQAQIQGSNRRRKERRSDHQSRQDSPVRKDKKAKKKLQAITPPALRALPGPSATSATQPKLDSNQFRDQLGKIIFIIDLREDNFNLHHGRPDRGKVPRYRRAAAGRVLGLDPHLRIVLSSAYRGDGLKLSTEGRTKPVSISDPAVLQLLNDKNLKRISLSRLPHGGGEKMGDGPSIPFIPLLESDRPAPGVEQERIPVGINLYGEPESEEEDLEDYVPPEEDGGESFLDRLNHRKGELERRTTDHPEDVEAWLALVSLQDEMKELGLVGLRA…		PASA pass
HSGS210|asmbl_10831|m.2471	asmbl_10831	m.2471	122	776-1144(+)	complete	PGTG_07908T0	2e-83	347	100	123	PGTG_07908T0	1e-82	347	100	123		PGT21_A	1389						N	1	15.5813	45.4823	2.91904	1.53191e-07	ATGGGCAGAAAACAGCTGCCCTCATTTACGGAAATGTCTTCTCATCAACTATATTCTTTGCAAATATCATCTGAACAATTCAGAAGCGCTCTCTCGCAATTGGTGTCTCACTTGCAAGAAGTTGATGACGATCCACCGGCCCTCGATAGCTACTACGTCATTCGAGATATCCAATCCCTCTCGACTTGTTTTCGATCTCTGGTGCCTCTTGTAGAACTTTACATTGCACCGTTATTCCCAGACGTCAATGGAGTTTCTTCTCAAGTTTATTCCAAATCCTGGTTTATCACTTGGAACACTTTGTTCTTTACAGCTACCCATAATGCCATCCAAGCTGCCACTGTCTTTGCACAAAATAATCATCTTTAA	MGRKQLPSFTEMSSHQLYSLQISSEQFRSALSQLVSHLQEVDDDPPALDSYYVIRDIQSLSTCFRSLVPLVELYIAPLFPDVNGVSSQVYSKSWFITWNTLFFTATHNAIQAATVFAQNNHL		PASA pass
HSGS210|asmbl_10831|m.2476	asmbl_10831	m.2476	62	1-189(+)	5prime_partial	PGTG_07908T0	2e-10	347	100	21	PGTG_07908T0	1e-09	347	100	21		PGT21_A	1389						N	1	14.0191	4.24078	-3.30579	0.000480877	GGCCTGTCGAGGTTGGTCACCGTCAATCGACCCAAGACACGAAACTTGGAAAAGGAGATGTTCAACCCATATGACTACCCGGATACACTGGACTTGAAGCAATGTGATTGGCACCAAGCAGACTTGGCCATCAAGGGCTTTGAACTTTTAGACGCTCACACTACCTCTACTGCAGCAACATTTCAATAG	GLSRLVTVNRPKTRNLEKEMFNPYDYPDTLDLKQCDWHQADLAIKGFELLDAHTTSTAATFQ	5prime partial or internal	PASA pass
HSGS210|asmbl_10833|m.2486	asmbl_10833	m.2486	254	42-806(+)	complete	PGTG_07907T0	2e-113	1213	98.54	202	PGTG_07907T0	2e-113	1213	98.54	202		PGT21_A	1389						N	1	3.32	1.17	-2.83	0.15107	ATGACGACTGTGCCTTCCTTCGACTCGTTTCCCTCTCCAACCCACTCACCATCAGAAAACAAGCCAGTGGTGGCCATCCCTTCCTTCGACTCCTTTCCCGAACCAGAGGCAGTCACTAAGAACCGTCGCAAGAGGAGAACCAATGAAGACAACGAGGATAGCAGTCGTAGTAGTAGTACGAGGAGACGGACGAAGCAGAGAATCACCACCGATCACTCAACCCTCGACCAAGCTGACCAATTCCTCAACTCACTCAGTCATCAAATCGACTCAGCGCATCAGCGAAATTCCCAAGAGTCACCTGATCATCAAGCTCAAATCCAGGGCAGCAATAGGCGAAGGAAAGAAAGACGCAGCGATCATCAATCTCGACAAGATTCACCAGTTAGAAAGGACAAG…	MTTVPSFDSFPSPTHSPSENKPVVAIPSFDSFPEPEAVTKNRRKRRTNEDNEDSSRSSSTRRRTKQRITTDHSTLDQADQFLNSLSHQIDSAHQRNSQESPDHQAQIQGSNRRRKERRSDHQSRQDSPVRKDKKAKKKLQAITPPALRALPGPSATSATQPKLDSNQFRDQLGKIIFIIDLREDNFNLHHGRPDRGKVPRYRRAAGYLNLSRFHELTPLQSTLIEIYILSQLAGSSVSTLISESCSPALTEGMA		PASA pass
HSGS210|asmbl_10835|m.2501	asmbl_10835	m.2501	662	896-2884(+)	complete	PGTG_07907T0	0	1213	95.11	655	PGTG_07907T0	0	1213	95.11	655	PF08424.5|NRDE-2	PGT21_A	1389						N	11	1.13291	1.1643	1.02771	0.985597	ATGGGGGATGGACCTTCAATTCCGTTCATCCCCCTGCTCGAATCGGACCGACCCGCCCCAGGAGTGGAGCAAGAGCGTATCCCAGTAGGGATTAATCTCTACGGAGAACCTGAATCGGAGGAGGAGGACTTGGAGGATTACGTACCTCCAGAGGAAGATGGCGGCGAATCTTTCTTGGACCGGCTCAACCATCGCAAGGGGGAGCTCGAGAGGAGGACCACCGATCATCCGGAGGATGTCGAGGCGTGGCTAGCCCTGGTCAGTTTACAGGATGAGATGAAGGAGCTCGGACTGGTTGGGTTGAGGGCCCGAGTAACAGATGCCGATCAGGAGGCAATCAGTCGGCACATACAGGGCACGAGTGATTTGAAGATCGCCTACCTCAAGCGAGCTCTGCGC…	MGDGPSIPFIPLLESDRPAPGVEQERIPVGINLYGEPESEEEDLEDYVPPEEDGGESFLDRLNHRKGELERRTTDHPEDVEAWLALVSLQDEMKELGLVGLRARVTDADQEAISRHIQGTSDLKIAYLKRALREPANQNNEQLLLAYMKAYCDQPDLDLAKEWQKMLEAHPAVTGLWIAYVDWKQTEAGSMNVLGMIEVYEELIDRLVRRSENSNTPEKERTLFEQSIVYLFHRCCVMLKQAGYNERATAAFQAIMELNFFKPRQKVESLNELADDLETFWDSEVPRIGEDGAKGWMNMNLEFEQLEPQPGQTLPNESKELEPNPTEEIFNRWQVQEMKARRPLRTTDLQDNDDPFGCVLFDDIRNLLFLLSTDDSLQALLYSFLSFVGVSIPPPDIDT…		PASA pass
HSGS210|asmbl_10836|m.2510	asmbl_10836	m.2510	196	2-592(+)	5prime_partial	PGTG_07910T0	2e-110	1056	88.08	193	PGTG_07910T0	8e-110	1056	88.08	193		PGT21_A	1389						N	4	13.0957	1.14373	-11.45	0.000533773	TTTACTAGGGTAGGAAATTTGTTCATCATCCATCTCGGAAGAGCCAACGAGAATCTGATCAAGTGTCTGATGTCCGCTTATAAACCAATTAGGTTTGCTGGGCTTGAACCTTCACTCGGGAAATCAGCATCCACTGAAGCGGAGTATCTCAACATTCTCAGGGCCAATCAAGCCATTCTAGATCGAAACCGCGAAACACGGATCGCTATGGGGGGTGCGCCTTTCTCGGAGATGGTGCTGAGGGAATTTGCGGAGGTCCTGCAGCCACAACGACAGCGAACCTCGCAGCAGATCTCTTGTAACTTTCACCTCTGCACAGCTTCCTTGAAAGCTAAGCTTCCCTTACCCACACCCGATCCTCGCCCGCCGTCGAGCCAGGAGTTCAGTCGGCAGATGTTC…	FTRVGNLFIIHLGRANENLIKCLMSAYKPIRFAGLEPSLGKSASTEAEYLNILRANQAILDRNRETRIAMGGAPFSEMVLREFAEVLQPQRQRTSQQISCNFHLCTASLKAKLPLPTPDPRPPSSQEFSRQMFHDAVELSARLVQSPGGIALLQDDELTRYWTYLLSTNGVLVQLDKIRKSCHIILGTIGEGEGLV	5prime partial or internal	PASA pass
HSGS210|asmbl_10837|m.2512	asmbl_10837	m.2512	362	1-1089(+)	5prime_partial	PGTG_07910T0	0	1056	99.45	363	PGTG_07910T0	0	1056	99.45	363		PGT21_A	1389					ExpAA=84.02|PredHel=4|Topology=o10-32i45-64o69-89i102-124o	N	5	65.4953	7.07691	-9.25479	1.12653e-09	GTCGGCGTCACACCTACCTTGGGACAGACATGGCTCTCCTTCATTTCTCAGTTGATTGGACAAGGCTTTGGTTCGGTATATGGGACAGTCATGGTAAAGCTTTTTAGTGACATTGGCGGTTACCGATACAACCCTTACGGCCTGGTGGCCGCACTGACGCTCTTATCGCTGCCGATGTCACACATCCTCTATGCCAAACCCCACCTGTTTGTGATGCCTTTTCTTGCGATGAACTCGGCTGGTTCGTTAATCTACATCGAGTACGTCAACCAACATCACCCATTCGACTCCCCCGCGCTCAGACTTGGGAAGAACTTGGTTTGCCTGGTCTTCGCTATTCTCGTCGTCACCTGTGTCCAAATGTTCTTGCTGAGGAACCCGGCGAAACATACCTTAAGA…	VGVTPTLGQTWLSFISQLIGQGFGSVYGTVMVKLFSDIGGYRYNPYGLVAALTLLSLPMSHILYAKPHLFVMPFLAMNSAGSLIYIEYVNQHHPFDSPALRLGKNLVCLVFAILVVTCVQMFLLRNPAKHTLRSSVAKLIHTNSTYALILDSFIKAVMTHDPEIRPSSQAISRVNEYLIEIEDRLQQDILGLIPLLGFAGLEPSLGKSASTEAEYLNILRANQAILDRNRETRIAMGGAPFSEMVLREFAEVLQPQRQRTSQQISCNFHLCTASLKAKLPLPTPDPRPPSSQEFSRQMFHDAVELSARLVQSPGGIALLQDDELTRYWTYLLSTNGVLVQLDKIRKSCHIILGTIGEGEGLV	5prime partial or internal	PASA pass
HSGS210|asmbl_10838|m.2515	asmbl_10838	m.2515	564	552-2246(+)	complete	PGTG_07910T0	0	1056	98.17	547	PGTG_07910T0	0	1056	98.17	547		PGT21_A	1389					ExpAA=92.10|PredHel=4|Topology=o399-421i428-450o455-477i484-506o	N	6	3.28103	2.05769	-1.59452	0.496453	ATGCTTCAGTTGACCATATCAATGACCCGATCATTGGTCACGGCACATTCGAGTCTAATGCAAGTGAACCAAATCAGCTCGGGTACCTTTCAGGAAAATTTTCTACTTTCTTCGTGGAGAGATATGGAATTGTTGAGGAAGCAAGTCTTCATTTCGCTTACAGAAATACAAAAAGCCCTGGCTACAGGCCCGATGGTAGCCACGTTGGAGCAAAAGCAGTACGAATGGTTGGAAGAGGAGCTGGTCTCAACCATGGCCAAAAACAATCTTCTCGAGAACCTAGAGATGACTCGTGCCCATGGGGAAGAGGTGCCACTATTCAGCCCTCATTTTAGAGAACCAGAGTTCAAGATGACTGAAGGAGGATCCAGAATTCAAAATTACTCTGCAAACTCGCCA…	MLQLTISMTRSLVTAHSSLMQVNQISSGTFQENFLLSSWRDMELLRKQVFISLTEIQKALATGPMVATLEQKQYEWLEEELVSTMAKNNLLENLEMTRAHGEEVPLFSPHFREPEFKMTEGGSRIQNYSANSPHIQRTEHAPDGRLYSSNNGAKLKTSTIPPAPSTTPYYDPVCELIQIHWHAFQGIQHRRINEIMLFGNFEHHQKEEMQSERSRLSFSSSIKPSSETPSVRSTRQEGSRINERSGMSSDSLIINREPSCDSSCEERTDDSTLGSVEELDSVELYRSLIRASSYSFAMKNFLHNLMKIRRLAVEWNNLDSTRPSRVQIHALEAFRKTTQLDEFPSVNESATTAGQDEDTYHPKVKTDQQAFDMLACRQSAKGGMSLMRRLNAIDRFFRA…		PASA pass
HSGS210|asmbl_10839|m.2524	asmbl_10839	m.2524	129	189-575(+)	3prime_partial	PGTG_07910T0	3e-81	1056	100	129	PGTG_07910T0	1e-80	1056	100	129		PGT21_A	1389					ExpAA=78.53|PredHel=4|Topology=i20-37o42-61i68-90o95-112i	N	4	1.5788	1.72451	1.09229	0.932558	ATGGGTCACAATATCACTGCCTCTCTAATCTCCAAATTCAGGTCATCAACTTCTCTAGCAGCATTCAAAGGTAGCTTGGCCTATGTGTTATGTTTTATCTTATTCTTTCTAGATTCGTTTCGAGGACTTCTTCAATTCCCAACCGCAGGCGGTAGCGCCATCCTCTTCTGCATTGCTGCTTTCCCCGGCAAATCTATTGGCGCATGCATGCTCAGCGTATCTCTCGGTCTAGCGGGCATCGCACTAGGCACTTTGGACTTTGTCGTGTTGGCACATTTATCCGCTCATCCGACGGTTCAGGCAATCGTGTTTTTCTTGATGGTCTACATCTTGGGTCGTATCAAAGCACTCAGTCCGCACCTCCTACCATTCTCCGTGCTATGCATT	MGHNITASLISKFRSSTSLAAFKGSLAYVLCFILFFLDSFRGLLQFPTAGGSAILFCIAAFPGKSIGACMLSVSLGLAGIALGTLDFVVLAHLSAHPTVQAIVFFLMVYILGRIKALSPHLLPFSVLCI		PASA pass
HSGS210|asmbl_1084|m.2527	asmbl_1084	m.2527	172	101-619(+)	complete	PGTG_21227T0	3e-123	187	98.84	173	PGTG_21227T0	1e-122	187	98.84	173		PGT21_A	1023						N	4	2.40745	1	-2.40745	0.301809	ATGAGTCTCGAAAGCGCAAGGAAGGCTCGCTGCTCAGCTTTCGCGAAAGAGCGTGATTTGTTGGGAATTGCTGAAGGCGAGGGAGCTATCAAGGACGAACAACGAGATCATAACTTGCAAGACGCGTCAAGCGTAACAAACCGGCCGAAAGCCCAACAACCACGTCCGAGCCTCCGTTCCCAGACACGACACCGATCCAAGCCACTCGAGCCGTACGTTTCCCGTCCACTCGAAGTGGAGTCAATCATCCAGCGAAACGAATATCGACGGGCGCGAGTCGAATTGGGCCTTTATCTGCTCTTAGACCAACCTCCAGGAGAAGAGAATTCGCTCGTCTTTCCTCCCTCGGCCACTTGCTACGATGCCGAGGAGAGTCACTGGCCGGACTCCTTCTCTCAT…	MSLESARKARCSAFAKERDLLGIAEGEGAIKDEQRDHNLQDASSVTNRPKAQQPRPSLRSQTRHRSKPLEPYVSRPLEVESIIQRNEYRRARVELGLYLLLDQPPGEENSLVFPPSATCYDAEESHWPDSFSHLSDRSVPCNSSLSSYFTNSRPPSILQPVKEWWCSRWSKK		PASA pass
HSGS210|asmbl_10840|m.2528	asmbl_10840	m.2528	704	54-2168(+)	complete	PGTG_07915T0	0	704	99.57	701	PGTG_07915T0	0	704	99.57	701	PF05653.9|Mg_trans_NIPA	PGT21_A	1389					ExpAA=199.97|PredHel=9|Topology=o10-32i56-78o82-104i109-131o151-173i341-363o383-402i414-433o443-465i	N	9	17.11	20.61	1.2	0.46021	ATGAACAACCAAGATCACCAACCACCCTTCAACCTCGCACTCGGCATCTCGATCGGACTACTAGCCTCATTCATCCAATCACTCGGACTCACCATCCAACGCAAGTCTCATCTACAAAACGATCGACTACCTCCTTCTAGTAGGAAACCCGACTATGCTAGACCAGTCTGGCTCATCGGCTTCACCATCTACTTCTCATTCAACATCCTTGGGTCCATCTTCCAAATCGGAACACTACCGCTCATCATCCTCGGCCCACTCGGTGCCATCTCACTACTCTGGAATGCCATCCTAGCCAGACTACTGCTTGCCGACCGATTCTCTCTCCATCTGATCTTCGGCACTATCCTCATCGGACTAGGCGCACTACTCATCGGGCTCTACGGACTCCTACCAGAC…	MNNQDHQPPFNLALGISIGLLASFIQSLGLTIQRKSHLQNDRLPPSSRKPDYARPVWLIGFTIYFSFNILGSIFQIGTLPLIILGPLGAISLLWNAILARLLLADRFSLHLIFGTILIGLGALLIGLYGLLPDQSASHDLDQLIYLYSRTPFLVEIIILILTFSIICSFAHLYEFRLNQSLETISLLTISPTPTPPDPSNLNLNNRLPNQTNDPPHSRHSLNLIPSQSITSHGSLRKKKIHHHHHHHYPAYRPRSLSSPTHQNHPLSLSFPHQPIDIIDSHIPLTPPFSKKRHQRPSRPSRTLKRANSTYSSGPVQLSIDKDETGGCQGLLSSQKIDKLKLLIGIAYGSTSGTLSGICLLFAKTGVELLIRSLTGAVNEFYKFQTWLILLVLLISALLQ…		PASA pass
HSGS210|asmbl_10841|m.2531	asmbl_10841	m.2531	711	46-2181(+)	complete	PGTG_07916T0	0	711	99.44	707	PGTG_07916T0	0	711	99.44	707		PGT21_A	1389						N	8	8.69	11.44	1.32	0.42212	ATGAGATTGAAGATACCCACGAAGATCACAAGCAGGAGAACTTTTTACGGCAAAGCTCAACTAGAGAACTCATTCATCCCATCATACCAGCTCATCAAACCAGAACAAGAACAACAACAACAACAACAAGAACAACAACATCAGAATAGGTCAGAGAACCAATCCATCTCAAGACTGATACAAGAACTGAAAGCTCAACAGCCCGAACGAAGGATCGAACTAGAAAAGATTGAGAACTACTCAAACATTAACGATCAAGAGAATGACGAGACTCAACTAGCACAACTCATCAGATTGTCGGTCAAATATTCACTCAGTCAATCACAGAAGGACTTATTGGAAGAAAGACCGATCGAGGAATACCAAGACCAGACCCTGATCCATGGTGCATTACTACCC…	MRLKIPTKITSRRTFYGKAQLENSFIPSYQLIKPEQEQQQQQQEQQHQNRSENQSISRLIQELKAQQPERRIELEKIENYSNINDQENDETQLAQLIRLSVKYSLSQSQKDLLEERPIEEYQDQTLIHGALLPIRDESLQYIINQVKLNNRLHHWIEQDLIQTLAQLNQTDLLFELLAKLSSRQYFSREKGTITLVERLLSHLPLPSDTPIQSIDSLAERIHQATSLEIFRDQSTQLAGKLLSRLKQPSFEHVWEWYQLSKSRTGGRVLEGCLVAILEFRAELARRPERLDQVIADFRGLALITRSLSSADLLRCIENLLWLAIGAQRAPLAGLALDGELTKPLEGKQMMEESTMVELLGRLLALAENREEAFMFYERLSRLGRPTPRFFERLLRDYLA…		PASA pass
HSGS210|asmbl_10847|m.2544	asmbl_10847	m.2544	264	2-793(-)	3prime_partial	PGTG_07915T0	4.7e-153	704	100	264	PGTG_07915T0	4.7e-153	704	100	264		PGT21_A	1389					ExpAA=112.81|PredHel=5|Topology=o10-32i56-78o82-104i109-131o151-173i	N	1	1.8	1.23	-1.47	0.68604	ATGAACAACCAAGATCACCAACCACCCTTCAACCTCGCACTCGGCATCTCGATCGGACTACTAGCCTCATTCATCCAATCACTCGGACTCACCATCCAACGCAAGTCTCATCTACAAAACGATCGACTACCTCCTTCTAGTAGGAAACCCGACTATGCTAGACCAGTCTGGCTCATCGGCTTCACCATCTACTTCTCATTCAACATCCTTGGGTCCATCTTCCAAATCGGAACACTACCGCTCATCATCCTCGGCCCACTCGGTGCCATCTCACTACTCTGGAATGCCATCCTAGCCAGACTACTGCTTGCCGACCGATTCTCTCTCCATCTGATCTTCGGCACTATCCTCATCGGACTAGGCGCACTACTCATCGGGCTCTACGGACTCCTACCAGAC…	MNNQDHQPPFNLALGISIGLLASFIQSLGLTIQRKSHLQNDRLPPSSRKPDYARPVWLIGFTIYFSFNILGSIFQIGTLPLIILGPLGAISLLWNAILARLLLADRFSLHLIFGTILIGLGALLIGLYGLLPDQSASHDLDQLIYLYSRTPFLVEIIILILTFSIICSFAHLYEFRLNQSLETISLLTISPTPTPPDPSNLNLNNRLPNQTNDPPHSRHSLNLIPSQSITSHGSLRKKKIHHHHHHHYPAYRPRSLSSPTHQNH		PASA pass
HSGS210|asmbl_10848|m.2546	asmbl_10848	m.2546	101	2-304(+)	internal	PGTG_07296T0	5e-09	517	35.29	102	PST130_16949	3e-27	341	54.46	101		PGT21_A	1389						N	4	1	1.8595	1.8595	0.515616	ATTAGTACAATCATACCGAACCTAAAATCAGGAGACACAGTTGGTTCAAAATTGAAAGAAGCCTTTGAACTTTTTGAGCTGCTTATCTCAGTTACTAATCATACACCATCAAATTCCAAAAAAACATTTAAAGAAACAAAGATGCTCAATGAATACAAGGTCTTAATTTGTGGTTCACAATGTTTCTTCTCATGTGTTTGGATTGCATTGGAATTTTGGATGAAAATATACAGAAAGGAGCTGTGCATATCAATACTAGAACATAATAACTCTTTTCAGACTACCAAGACCTTTTTCAATAAC	ISTIIPNLKSGDTVGSKLKEAFELFELLISVTNHTPSNSKKTFKETKMLNEYKVLICGSQCFFSCVWIALEFWMKIYRKELCISILEHNNSFQTTKTFFNN	5prime partial or internal	PASA pass
HSGS210|asmbl_1085|m.2547	asmbl_1085	m.2547	83	1-249(-)	internal	PGTG_06868T0	8e-13	470	45.35	86	PGTG_06868T0	4e-12	470	45.35	86		PGT21_A	1023						N	3	2.37534	44.0434	18.542	5.7713e-07	AGTCTGGGAAACCATGCCTTTAGCTGCACGCTAGACAAGTCGAGGAATCGATGGTGCCTTCCCTACTGCTTCTTGAGCAACAATATTCGTGAATCAAGTGGAGACATTTCTGTTCTTTTCTCATCAACTGTCAAGAAATCCCCGTCTGCCAATCAATCTTTGTCAACTCCTCTTTCCTCGTCTCTTGACCCTGTTTTTTCCCCTAGTGTTTCTAACATTTCTACAGGAAATCAAATCTATCCTTTGCTG	SLGNHAFSCTLDKSRNRWCLPYCFLSNNIRESSGDISVLFSSTVKKSPSANQSLSTPLSSSLDPVFSPSVSNISTGNQIYPLL	5prime partial or internal	PASA pass
HSGS210|asmbl_10850|m.2548	asmbl_10850	m.2548	519	5-1564(+)	complete	PGTG_07918T0	1.5e-213	405	94.66	374	PGTG_07918T0	1.5e-213	405	94.66	374		PGT21_A	1389			Yes	19		Y	3	1	5.17	5.17	0.01074	ATGCACCAGTTGCCTGCCATTGTTCTCCTCCTCACCATGCTTCCTGCAACTGAGGGCACTATCCATTCGGCCCAAGAGATATCTACATGGAAAACTGACAACCCTATTACCAAAGGAACCGATCGGCCAACTTTGCCTTTTCAACTGATCAACGCCCCGGAAGGTTCGAATTTATGGAGTTCTAACAGGCAAGAGTTACGTGATAAGCCTATAGATTTTTTTCCAAATCCTGAGGGCGATGCCGTGATGGCAGTCAGCTCGGTTAGCTTACTCTCATCAGAGGTTCAAGGCAATGAAAATCAGTCAATCGGAAGTTCAAGGGGGCAGAAGCGGTTTCATCCAGAATCCAGCGCGCACAGCGTTTTACAGACGAAGGCAAGGGAAACTCTGAGGATGAAT…	MHQLPAIVLLLTMLPATEGTIHSAQEISTWKTDNPITKGTDRPTLPFQLINAPEGSNLWSSNRQELRDKPIDFFPNPEGDAVMAVSSVSLLSSEVQGNENQSIGSSRGQKRFHPESSAHSVLQTKARETLRMNSRPSRMYPQRYQERKSSADPVETRTAPQASMHFVSHEPVAHPVIKLLGVFMAPHVQPISFDSNDLVKSPEAHQADSYSTVNAGVDSRNYDFLLFSHKPLDPSTSSPTKNSLNLSINNESPGRILANQIEDTVHWDSQDEIKIQHELTRIRFDKELFKNLDYFLDMFNLLSQKEELVMSEREFIVYHIEFSDRLKVARENLAKQSLESDNSELDQNLGKSVEKLLRHQELWHMHWKRLTDFQFTSCIQKIVAFKSLRTRRLVTVFLF…	Signal peptide without any transmembrane domain	PASA pass
HSGS210|asmbl_10855|m.2552	asmbl_10855	m.2552	342	132-1160(+)	complete	PGTG_07909T0	6.5e-195	342	98.25	336	PGTG_07909T0	6.5e-195	342	98.25	336		PGT21_A	1389						N	5	18.5	67.93	3.67	1e-05	ATGCCAAAGCAACGTAGCTACGCCATGCCAAGGCTATCCTCCAAACAGTCTGGCCCAGACTCCAAGAAACCCAAAAAGGTGGTGATCAGCGAAATCGAGCAACTAGCCAGCAATCCGTCGATCTCCTCGCAACTGCCAGCCGTTCCGTTGAAGAGTGCAATGAAGAAAAAAGTGCCACAGAAGACCGAGAGTAAGAAGGCAGAGAAAGCAGCAGAGGAATCAGAGGAAGAACCTTCGAGCAGTCCAGCCAGCGAGAACGATGTAGTGCAACTGAATGTCTTTGACGATGACGAGTCGGACGATGACAGCTCTGATGACGATGACGATGATGATGATGATGATGGCGATGACAACGATTCAAGTGAAGAGGAATCCAACCAATCATCAGATGATGATCCA…	MPKQRSYAMPRLSSKQSGPDSKKPKKVVISEIEQLASNPSISSQLPAVPLKSAMKKKVPQKTESKKAEKAAEESEEEPSSSPASENDVVQLNVFDDDESDDDSSDDDDDDDDDDGDDNDSSEEESNQSSDDDPKAHPSSKNQPTPNRKSKRKASEEQAGVVYLGRIPQGFYEDEMRAYFSQFGEVLRLRLSRCKRTGKPKHYGFIEFKHVEVAQIVAETIHNYLLCGKLLQCKVLEKDQIHPKLWVGNGKKFRKDCKLRLDREKRNQAKTLPQRNVISDRLIKQEQLKRKRLAELGIDYNFEGYTSPAKPQVETDPTPEQKPKKSKKASLPSAESGRAKKKN		PASA pass
HSGS210|asmbl_10856|m.2556	asmbl_10856	m.2556	338	1-1014(-)	3prime_partial	PGTG_07910T0	0	1056	92.24	361	PGTG_07910T0	0	1056	92.24	361		PGT21_A	1389					ExpAA=19.94|PredHel=1|Topology=o312-334i	N	5	3.92049	1.14458	-3.42526	0.071924	ATGGTAGCCACGTTGGAGCAAAAGCAGTACGAATGGTTGGAAGAGGAGCTGGTCTCAACCATGGCCAAAAACAATCTTCTCGAGAACCTAGAGATGACTCGTGCCCATGGGGAAGAGGTGCCACTATTCAGCCCTCATTTTAGAGAACCAGAGTTCAAGATGACCGATGGCCGACTGTATTCAAGTAACAATGGAGCAAAGCTGAAAACCTCGACCATTCCACCCGCTCCATCAACCACACCTTACTATGATCCAGTGTGTGAATTGATCCAGATCCACTGGCACGCTTTCCAAGGCATCCAACATCGGCGGATCAACGAGATTATGCTGTTTGGAAACTTTGAGCACCATCAGAAAGAAGAGATGCAGTCTGAAAGATCACGGCTATCCTTCAGCAGT…	MVATLEQKQYEWLEEELVSTMAKNNLLENLEMTRAHGEEVPLFSPHFREPEFKMTDGRLYSSNNGAKLKTSTIPPAPSTTPYYDPVCELIQIHWHAFQGIQHRRINEIMLFGNFEHHQKEEMQSERSRLSFSSSIKPSSETPSVRSTRQEGSRINERSGMSSDSLIINREPSCDSSCEERTDDSTLGSVEELDSVELYRSLIRASSYSFAMKNFLHNLMKIRRLAVEWNNLDSTRPSRVQIHALEAFRKTTQLDEFPSVNESATTAGQDEDTYHPKVKTDQQAFDMLACRQSAKGGMSLMRRLNAIDRFFRASNSIYAFKMACALTIIGTLFWADKTR		PASA pass
HSGS210|asmbl_10857|m.2559	asmbl_10857	m.2559	336	3-1013(+)	5prime_partial	PGTG_07911T0	0	324	99.05	316	PGTG_07911T0	0	324	99.05	316		PGT21_A	1389						Y	4	1.25125	3.24102	2.59023	0.188875	CTACTCTATCTATTGGGTGATTGGCATTCTGCAGATGCATCACACATTCCGTTCAAAGTTACTAGATTAGTTCCCCGTCGGTTTGGTCAAGAAGGTAAGGTCCCTGGAAATGGAAAACAGATCCAAGACTGCCCTCCCCAAATTTGTGGTACTCTTTTCGGCCAGATTCCAGGGTCTTTATTAGCAGCAGCAGAGCCGTGTGCTGCACAAAAGGTCGCCGATGATATAATCAACGCCGTCAAAAAAGATTCAAAAATTGATAATAAAGTCCGAGAGCAGATCATTGATGTCGCTAAAGCTGTAGCTGGGGCGGAAAAAAATGTACCTCCGGATTTCACAAAGCAGCCACCATTGCTTCGACAAGCTCTTTATTGCCAAGAGGAGCCCAAAAATAAAGAA…	LLYLLGDWHSADASHIPFKVTRLVPRRFGQEGKVPGNGKQIQDCPPQICGTLFGQIPGSLLAAAEPCAAQKVADDIINAVKKDSKIDNKVREQIIDVAKAVAGAEKNVPPDFTKQPPLLRQALYCQEEPKNKELEGIVMKQDPAAQGGKEFFDPKTKSTVFLNEDPRTLPRGNKKADTTKENNLQVDSLQEKENNGGGGKGGGGGGNGGGGGGNGGGGNNGGGGNGGGGNNGGGGGGADAKSEEERKVPKKSEAGDEKLGISTKKQFEAVTGDTGGNEKEKEKQNQGGGGGNGGGNGGGNGGGNGGGKWWWKWWWKWWWKWWWKWWWKWWWKWWWW	5prime partial or internal	PASA pass
HSGS210|asmbl_10857|m.2560	asmbl_10857	m.2560	236	490-1197(+)	3prime_partial	PGTG_17820T0	5e-08	218	48	50	PTTG_01024T0	3e-18	341	66.07	56		PGT21_A	1389					ExpAA=34.89|PredHel=1|Topology=i39-61o	Y	3	1	2.19937	2.19937	0.373655	ATGAAGACCCACGCACTTTGCCACGAGGAAACAAAAAAGCCGATACGACTAAGGAAAACAACCTGCAAGTGGATTCTCTACAAGAAAAGGAAAACAATGGTGGCGGCGGGAAAGGCGGTGGTGGCGGCGGGAACGGCGGTGGTGGTGGCGGGAACGGCGGTGGTGGCAATAACGGTGGTGGCGGGAATGGCGGTGGCGGGAATAATGGGGGTGGTGGCGGAGGTGCGGATGCAAAATCCGAAGAGGAAAGAAAGGTTCCTAAAAAGTCAGAAGCAGGTGATGAGAAACTGGGGATTTCCACAAAAAAACAGTTCGAGGCGGTTACGGGTGACACAGGCGGAAATGAAAAAGAGAAAGAAAAGCAAAACCAGGGTGGCGGTGGTGGAAATGGCGGTGGAA…	MKTHALCHEETKKPIRLRKTTCKWILYKKRKTMVAAGKAVVAAGTAVVVAGTAVVAITVVAGMAVAGIMGVVAEVRMQNPKRKERFLKSQKQVMRNWGFPQKNSSRRLRVTQAEMKKRKKSKTRVAVVEMAVEMVVEMVVEMVVGNGGGNGGGNGGGNGGGNGGGNGGGNGGGGNADGVQIDLSQKGFGGVFINPESLKDCNNPRIKFGFGINGRKADEGTFVPESDKFSHGEAKS		PASA pass
HSGS210|asmbl_10864|m.2568	asmbl_10864	m.2568	67	453-656(-)	5prime_partial	PGTG_11995T0	2e-15	112	55.88	68	PGTG_11995T0	1e-14	112	55.88	68		PGT21_B	138996						N	0	1	1.62362	1.62362	0.633996	GGGAATCAAGAAATGCCAGTGGTTGGGGGGTCACAAGGCCCATCCAACGCGAGGGAACATCCTGTTCCAGATGGCGATATCCAAGCTATAGCCGGAAGCTCTCGGTTTCCTCAACTCAACGAAATAAACCCCTCGCCCACCGCTCCAACTACACCCTCGCCCCGCAAACGAGGCAAAATGGCAGCCCCAGACAATCAAAAATGA	GNQEMPVVGGSQGPSNAREHPVPDGDIQAIAGSSRFPQLNEINPSPTAPTTPSPRKRGKMAAPDNQK	5prime partial or internal	PASA pass
HSGS210|asmbl_10869|m.2576	asmbl_10869	m.2576	1354	66-4130(+)	complete	PGTG_01642T0	0	1329	99.91	1144	PGTG_01642T0	0	1329	99.91	1144		PGT21_A	139						Y	2	1.34852	9.20175	6.82359	0.000130449	ATGGATTTGACGCGGTTTAGAGCGGTTGCCTTTCCGCCAAATGCCATCAAGCATGTACCATCAAGAGGACCAAGCGAAATCCCCGACTTGGAACCCGCAAGGTGTGAAATCCCGTTGTCGTCTCGAAGCTCCGATACGCCCCCCCACCGTGAGGACCAGCTTTCAGGCGCGAAGGAAAACATTGAAGGAAAATTGCAGGTTGATGGCATTCTCTCTCCGGACAGCCACGAGCTTCTCGAAAGACCCTCCCAAGATGGTGATGGCTCTGTTGATTCATTGAACGAGCCCTCCGCTAGCGATATGGAAATTCAACGCGATACAGACAGGGAGAAGCCAGATTCTCTAGCCAAACAACCTGTCAGTACCAGTCGCAACCAAAATACGGAGAGTCGTAGAGTA…	MDLTRFRAVAFPPNAIKHVPSRGPSEIPDLEPARCEIPLSSRSSDTPPHREDQLSGAKENIEGKLQVDGILSPDSHELLERPSQDGDGSVDSLNEPSASDMEIQRDTDREKPDSLAKQPVSTSRNQNTESRRVDHGKKLEQLHKAEELPGAAENVGQSTDYPHLTSHNRYNPDGGHPWPTSQYRLSEVHPGYPSVPNHNDYRVRPVRDQSTLHYQLHYYDVWAPIPAYQLHRAYAYLPVPKDGPFSSTVPPVYDQSYAHPGLLHPTHDTSFQVDYGHTLPARAQAMGDSSTLGRFPDHKSSSKSFPSRFKQPNKGMYQRNKSAPLWRTKDQASSSTSLSTEKAPGSSSSETWSTTGESSDTLEFPKESLQLSPSSWSMSQHEPKTNQENAEIEDKLHPG…		PASA pass
HSGS210|asmbl_17337|m.26057	asmbl_17337	m.26057	130	143-532(+)	3prime_partial	no hit					no hit						PGT21_A	1844							0	12.465	5.93853	-2.09901	0.022362	ATGGAGTCCGAAGGAGCCGCAGCCGAGATCGAAGACCGAGCGAAAGGCATGCTGACAGGGATCGCAGAAGGAGCTCTCGTGATCGGGACAGACAAACGCGATCAACATGATCGATACACCCGAAGGCACGGCTCGCCCTCGCAATCTCGACCTAGCGACATCGATCTACAAGCTCCTCCTCCTCCTCCTCCTCATCATCATCCGCTTCTTCAGGAAAAGAACGATCTAGAGAGAAGAAACATTCCAAGAAGTCAAAAAGCAAACGGGATTCATCGATATCGAGTGACGATCAGCACGAGTCCCGCAAACATTCTAGCAAGTCTAAAAGCAAGCGATCTCATAAGAGCCGGCACAGGAGTCCAGGTGAAGACAGCTCAGATGAACATGCTC	MESEGAAAEIEDRAKGMLTGIAEGALVIGTDKRDQHDRYTRRHGSPSQSRPSDIDLQAPPPPPPHHHPLLQEKNDLERRNIPRSQKANGIHRYRVTISTSPANILASLKASDLIRAGTGVQVKTAQMNML		PASA pass
HSGS210|asmbl_10875|m.2588	asmbl_10875	m.2588	69	227-436(+)	complete	PGTG_07920T0	5e-45	69	100	69	CQM_16631T0	1e-44	125	97.14	70		PGT21_A	1390					ExpAA=22.50|PredHel=1|Topology=i39-61o	N	2	145.815	285.394	1.95723	1.02225e-10	ATGGATCAAGTCAAGGAACTCGGCGAAATCCCTCAGAAGTTCCTCAAGGAGGGAAGCCAGTTTATGAACAGATGTACTAAGCCGGACCAAAAAGAGTTTATTCAAATCTGTCGGGCTGTAGCTATCGGATTCGCGATCATGGGCTTCATCGGATACTTCGTTAAACTCATTCATATTCCTATCAATGGGATTCTAGTCGGAGGAGCATGA	MDQVKELGEIPQKFLKEGSQFMNRCTKPDQKEFIQICRAVAIGFAIMGFIGYFVKLIHIPINGILVGGA		PASA pass
HSGS210|asmbl_10876|m.2590	asmbl_10876	m.2590	540	642-2264(+)	complete	PGTG_07933T0	0	624	84.54	511	PTTG_01021T0	0	540	89.24	539		PGT21_A	1390						N	11	24.6608	16.7465	-1.47259	0.560011	ATGACATTTCTGAAGAAGGCGACTGAAAAATTGAAGGAAGTTCAAGCGACCTCGATGGAAAAGTTCGGGGAGGCGAAAGCCAAGTTCCCAAACCATCAGCACTCCAGCGCTCAACATCCGATTGGCGGCCCAGGGGCGTTCAACGACCAGCAGTCGTTCTGCCCGAACCCGGATACCAGCTCCGGAGGAGCGGTGAATAACAAGGGCCGGTTCATCATCAGAAATCCGGCGACTGCTCAACTGGAAGTCGAGGGGACCGGTGAAGTAGTCCGGTTTGCAAGTCTGTGCGCACCCGATCTGTTCGACAGCGAAGGCTTCGAAAAGGAGGACACGATGCGGACGATTGCCCAGTTCGGGAAATGGCCGGTGACCCGCACGTATACCCTCAAAGTCAAATCA…	MTFLKKATEKLKEVQATSMEKFGEAKAKFPNHQHSSAQHPIGGPGAFNDQQSFCPNPDTSSGGAVNNKGRFIIRNPATAQLEVEGTGEVVRFASLCAPDLFDSEGFEKEDTMRTIAQFGKWPVTRTYTLKVKSTRISRGHINGWDPDVEDFLYDEDMFVSIDHTIALAAQYNVRLIIPIINQDFGSEDTNWVGNFTDLIRHRRGHRKDCHGQDWWRDEECLDSMKKIVSFLLNRVNTFTGVRIGDDPTILAFETGNEMNCGGLRPAPGDWTLEIARHIKSLAPRALVMDGSFARTDAIEHSHDHQALRSELVDIISWHYYGYGEKRRVEEDVKAARAHGTAFICGEYGFFAHGREFESFLKHCDRHGACGTLAWSLRPHSAKGGFKTHGEGNDIWSYHA…		PASA pass
HSGS210|asmbl_10877|m.2603	asmbl_10877	m.2603	359	5540-6619(+)	complete	PGTG_07923T0	0	359	99.44	359	PGTG_07923T0	0	359	99.44	359		PGT21_A	1390			Yes	24	ExpAA=16.59|PredHel=1|Topology=i5-27o	Y	3	55.8903	4.45062	-12.5579	6.55303e-26	ATGACGCCGGGTTGCTTATTACACAGGGCTCTAGTCTCCACCCTGGCGATCGGCTTCGGACTCGCTACCGCCGCACACATCCCCTCCAGTCAACTGACCCTCTTCTCGAACCAGTTCAACTACAACAATCTCAACAATACCTCCTCATCCTCCGCAAGACTCCATCTCTCCCAGTCCGAGTCTACCCATCTCGCCGCCATCCATGCCAGAGAATTGATTCACTACAGATCTGAAGGGATTGGAACGTTGATCAGTAATTATCCAGATAATCATCCTGATCCGAGCCTGAGAGGGCTTCCGATCGGACTACAAGAGTATTTCGCGCCGTATCCGAATGGGGACCTAGTTCTACTCGTCCTGCCGATCTCGCCGATCTACGGGAACGTACTACAAGAGAAG…	MTPGCLLHRALVSTLAIGFGLATAAHIPSSQLTLFSNQFNYNNLNNTSSSSARLHLSQSESTHLAAIHARELIHYRSEGIGTLISNYPDNHPDPSLRGLPIGLQEYFAPYPNGDLVLLVLPISPIYGNVLQEKENGTMGLTLSIQDELGTVQRKSGMWAANRRRVSVFGELEMLEEEEEQREAKRIYERVHPDSTLWDGHGGPHASFWARLAVQKVYYFGGFGDRAAIGWLDLHLYRSSFVDSPESRRRATCFHPKGINLYCEQPIDIAETMTDLDSLATFDFLDLFPQAPQPIIQQQQHHHHHHHHHHHHHHHYHNSTSPDSSLLIDSDDSDYNLETGNHPRIDEDNYSSTSDDDQDQ	Signal peptide with single ovelapping TM	PASA pass
HSGS210|asmbl_10881|m.2625	asmbl_10881	m.2625	109	519-848(-)	5prime_partial	no hit					PST79_3355_m.16707	4e-53	127	74.11	112		PGT21_B	139005						N	0	1	1.32834	1.32834	0.802793	GATGACAAAGACCTCAACGAATGGCTGATGATGGATGACGAAGAATTCCAAGAAAGATTCTCCAACACTCACTTCATCGACAACAAGGGTCTAGATGATAAACTCAAGCGCTTTGGATCCAACCCCAAAACTCGACATATCGACCTCAAGACCAAAGGCCTCAGACAAGAAGTGAAATCCAAAACCATCAAAATTGTTCTTATCCGCACGTTCGACATGTTAGCTGATGCCCTCACCAAACCAGCTCCTAAATCATCCATTCACAATCTTGTTCAGACCATTGATCCAAATTTCAAGCCATCCATATCTCTCCAGACACGGGGAGTGTAA	DDKDLNEWLMMDDEEFQERFSNTHFIDNKGLDDKLKRFGSNPKTRHIDLKTKGLRQEVKSKTIKIVLIRTFDMLADALTKPAPKSSIHNLVQTIDPNFKPSISLQTRGV	5prime partial or internal	PASA pass
HSGS210|asmbl_10888|m.2638	asmbl_10888	m.2638	808	326-2752(+)	complete	PGTG_11590T0	3e-153	419	52.49	421	PGTG_11590T0	1e-152	419	52.49	421		PGT21_B	139021						N	19	38.7051	20.4526	-1.89243	0.000177636	ATGCCGATCAGTACTGGGATATCTTTGCAGCTTGCCAACCCTGCCATTGGAAGCATCGATTCTGTCATCAAGAAGGCAATTGAGCAAGGGTTTATCAGTTACAGCCTCTCTGGACATTGGGCATCTGATCAATCACAGCCCATCAGGGAATGTTATGTCCTTCACGGGGAACAAGCTCAGGTTGCAGAGGAGACTCAAACCCTCACACGTGATTGCCTCCTGGACCAAGGCCCACCTATTGTGATGCAATCAAGTCACGTGACTGAAATAAAGGGTGCCCCTCCAATATCGCAAGCGCTTGAGCAGCTTAACGGGTTCCTGGCCGAAGCTTCCCAAGTCAAGATCATGTATTCATCTAAAATCAGCCTCCTCATTTCAATTGAGACCGACACATACGAA…	MPISTGISLQLANPAIGSIDSVIKKAIEQGFISYSLSGHWASDQSQPIRECYVLHGEQAQVAEETQTLTRDCLLDQGPPIVMQSSHVTEIKGAPPISQALEQLNGFLAEASQVKIMYSSKISLLISIETDTYEANSQSDLAISQHINNSADYLVGSIYHVNKIPISLDCKNFQLALSSFGTKPSSPNAIKQHRLQPFYELCEEYFDSQFRMIDCHRPEVIGLFDRCLIYKPNINLSTKPSLWTQIQKNVRLGVSYGALFEVTLVSIGNGPPTPFPSPPILKLIISAGGKLTLTDPSRCSDMVQPNYKLLANYLKNHQVDTLWYLVPSAPPNMLLQPRNKVSAIPIAGDWIQLSFWAQENSEADHTPLRPMKHPAELDIIDSDRSCRRVRRGSNVKRLER…		PASA pass
HSGS210|asmbl_1089|m.2652	asmbl_1089	m.2652	133	1-402(+)	5prime_partial	PGTG_06058T0	6e-91	289	98.51	134	PGTG_06058T0	3e-90	289	98.51	134		PGT21_A	1023						N	3	2.29952	1.2876	-1.78589	0.492074	GAAGGATTGCTGTGCCCTGGACTACTTTTTAATTTCATCTCAGAAGAGGAGGCTCAAGAACTTGACTTCGACGTTCATCCGCAAGACATATGGATGCCAGGGATTTGTGACGATGACATCAAAATCTCAGGAATAGCATTGGCTTCTCTGTCAATTGGTGGAGTTTTTGAAACGACCTCGTTCTTAGTTACTCAGAAGATTGGACCACTTATCCTTGGAAAACCCTTCATGAAGGATTTTTCGGCCGTCATCAACTACAATGAACCAGAGCCCCCAATATTGAAAGTTTCAGATCCCGGAGGCATTAAACACCTGTTCCCAATTTCTCAAGTTGAGAGAACAAGCTCTCAAGGAATCAGATCCGACTTCAAGGACACCTCTTCGTTCTTTTTGGATTGC…	EGLLCPGLLFNFISEEEAQELDFDVHPQDIWMPGICDDDIKISGIALASLSIGGVFETTSFLVTQKIGPLILGKPFMKDFSAVINYNEPEPPILKVSDPGGIKHLFPISQVERTSSQGIRSDFKDTSSFFLDC	5prime partial or internal	PASA pass
HSGS210|asmbl_10890|m.2655	asmbl_10890	m.2655	140	3-425(+)	5prime_partial	PGTG_05641T0	8e-41	280	58.72	109	PTTG_00796T0	1e-46	343	70.37	108		PGT21_B	139021						N	2	1	1	-1	1	AATGGCCTCTCCGAATCTGAAATTCTCAAATCATTAGAAGAAAACTACTCGGTTAAAATTTCACGAAGGACATTATCTCGCAGGAAAGAGGACTGGGGTCTAACAAACCATGCAGCCCAGCAAATTCATTCGCTGGAAGAGACCATAACCAAGCACTTTGAAGATGGTTTGACATATGCTCAGATCCACCATGCAATTTCTACCAGCCACAACTACACCCATTCGGAACGAACCATGGTACGACAGCTAAATTCAATGCAGCTGTCCAGAAGATTGGATGATTTGGACCGAAACCTAACGACTGCTGATATGGCTGTATCTTGCATCATGGCCTCCATCAAACCCCTGAAGGACGTAATGCCGGGTACCGCAAGATGCGTCAACTACTCCAAACCCAGT…	NGLSESEILKSLEENYSVKISRRTLSRRKEDWGLTNHAAQQIHSLEETITKHFEDGLTYAQIHHAISTSHNYTHSERTMVRQLNSMQLSRRLDDLDRNLTTADMAVSCIMASIKPLKDVMPGTARCVNYSKPSMASISIT	5prime partial or internal	PASA pass
HSGS210|asmbl_10893|m.2659	asmbl_10893	m.2659	617	62-1915(+)	complete	PGTG_02391T0	2.79179	912	28.0488	80	CQM_09152T0	0	614	92.31	540	PF06418.9|CTP_synth_N; PF00117.23|GATase	PGT21_B	139023						N	10	24.39	87.42	3.58	0.02533	ATGAAATACATCATTGTAACAGGAGGAGTGATCTCGGGGATCGGGAAGGGCACCTTGGCCTCTTCGACTGGATTGCTCCTCAAGATGCTCGGTCTGCGCGTCACGGCCATCAAAATAGATCCTTACCTCAATCTCGACGCGGGAACGATGTCCCCAACCGAACACGGCGAGGTATACGTGTTGGACGACGGGGGTGAGGCGGATCTTGATTTGGGGAACTACGAGCGATACCTGGACGTGACCTTGACCCGGGAGCACAATATCACGACGGGAAAGATTTACAGCGAGGTGATCTCGAAGGAGCGGCGGGGTGATTTTCTTGGGAAGACCGTTCAGGTGATTCCTCATCTCACCGATGCCATCCAGGACTGGGTCGAGCGGGTCAGTAAGATCCCCGTC…	MKYIIVTGGVISGIGKGTLASSTGLLLKMLGLRVTAIKIDPYLNLDAGTMSPTEHGEVYVLDDGGEADLDLGNYERYLDVTLTREHNITTGKIYSEVISKERRGDFLGKTVQVIPHLTDAIQDWVERVSKIPVDEDGEVPDVCIVELGGTVGDIESAPFVEAMRQFQFRVGTENFALMHVSLVPVIHGEQKTKPTQSSVRDLRGLGLTPDLIAARCAEPLERTVASKISMFCHVGPDQVVACHDVASVYHVPLFLKEQGLMRFLSQRLNLGEISVSEGGPRQRRGNELHAKWSNLTTSYDHTFGSVNIVLVGKYVSLKDSYMSVIKSLEHASLRVGKKLNLQWVDSEHLEKKGVETKEYHAAWVALCSAEGILIPGGFGVRGTEGMIAAAKWAREKRVP…		PASA pass
HSGS210|asmbl_10895|m.2672	asmbl_10895	m.2672	280	1-840(+)	internal	PGTG_02246T0	3e-58	580	53.07	179	PST130_01610	6e-66	1147	46.54	260		PGT21_B	139025						N	7	1	2.18314	2.18314	0.379727	GCAGCCACAGGTTTTGATTCACAGCTGTATCCTGATGGGAAATACAGATACAGATGTGTTGTTTGCAAGTCCAAATGGGCCATGGAACAGAACATTAGGAACCATTTGACTCACATAACAAACGTGGAAACCCTGGATGCTTTCCAGCAACAAGTGGCCCAGTCAAGTCATCAAGCTCAAGTACAACAAGGAGCATTGCCTCACGATTGGAATCATGATCCCATGGAAGCCCAGATGGATATTGATGTTGAATATGAACAGCATCAAATGAATGAATTGTTGCGTGAACCACAAGAACGTCAATATGTCATTCTTGATTCAAATAACACCGACGGATTTGGTTTTGGAAACGAGCAAACTAATTTCAGGGAAGAAGATTTACAGCAGATGTCACAATGG…	AATGFDSQLYPDGKYRYRCVVCKSKWAMEQNIRNHLTHITNVETLDAFQQQVAQSSHQAQVQQGALPHDWNHDPMEAQMDIDVEYEQHQMNELLREPQERQYVILDSNNTDGFGFGNEQTNFREEDLQQMSQWMDDAFAAGMHEGALNLPGDGQAEPESERDLSHSNWYPFPEKEYFIATLMLGHLHNLLSRTMYLYIRLVLSICHLVLPHWDIYSIRRTRERISKLLDIHIIKHETVFNNTCYSLSLQDIVGYVCDYGLFLCGWCPKLIDDFIDFAHDT	5prime partial or internal	PASA pass
HSGS210|asmbl_10897|m.2675	asmbl_10897	m.2675	317	41-994(+)	complete	PGTG_09295T0	3e-150	451	66.77	322	PGTG_09295T0	1e-149	451	66.77	322		PGT21_B	139032						N	0	22.3605	6.40273	-3.49234	1.63135e-06	ATGACCGAGGCCAATGTCATGGGTGCCATGATCTATGGTGTCTTAGCCAATCGACACACCGCTGTCTTGGGCCCGCCTGCGCCACCGAACGATCGCAAACCTCCGGAGCTTGTTGTTCCAAATGCTGACATAATTCCGGTGGAATTACCCCTTCCAAACAATGGCGACATCAGAAACTTTTTGTACAGTGACTACATCAAGGACGAAATTCGCGACTTCATTCGTCGTAAGATGATCGAATCTCGCATCATTGCCTACAGCCGCCACCTTGATGATGATGGTGCCGCCGAGCCGCGCTCTCTTTTGAATATGACTCAGGCCCATGTTACCAACCTCCCGGTCAACATCAGACAACAACACCTCCCACCTGGTTTCCCTGGAGGAAATAACCACGCCAGA…	MTEANVMGAMIYGVLANRHTAVLGPPAPPNDRKPPELVVPNADIIPVELPLPNNGDIRNFLYSDYIKDEIRDFIRRKMIESRIIAYSRHLDDDGAAEPRSLLNMTQAHVTNLPVNIRQQHLPPGFPGGNNHARRSVLQLVRKLLKHDRVLLRNLLLKNVVDTSHAKVRAGGVPSLEGLYTSIHNTFLENSGVHAPRINWAMLPMRIKVRFAYLRLETAAHTLRRSPGHGSQWTPIDEQLALLTTKSMDYVRAWAEAIIAMDARIFGTGGVVFADVRHLLQLPTEQEIQDSITAHNMLPAADRAERPVMEDDEFNMDA		PASA pass
HSGS210|asmbl_1090|m.2684	asmbl_1090	m.2684	75	255-482(+)	complete	no hit					no hit						PGT21_A	1023							1	2.19338	1	-2.19338	0.375986	ATGGCCTCCATTCTTCAAAACGGGTTTCTTTTTTTTTCAATCACAACATATTTTGTGAGGATGCTTGGCAAACTTGGCCATCATTTGGTTTCAGCCTTGCAACAAGAATGGCTGGACTGCTATCGGACTCAAATTTCCAGCTTGGACGATCTGTTTGGCGACCCTGAATCTCATTTTACGATCTCAACCCTGGGACGGGCTCTTTTGCCCAGGATCATTCATATCTAA	MASILQNGFLFFSITTYFVRMLGKLGHHLVSALQQEWLDCYRTQISSLDDLFGDPESHFTISTLGRALLPRIIHI		PASA pass
HSGS210|asmbl_10900|m.2685	asmbl_10900	m.2685	597	433-2226(+)	complete	PGTG_13721T0	0	762	63.82	597	PGTG_13721T0	0	762	63.82	597		PGT21_B	139041						N	12	6.08068	1.72756	-3.51981	0.0189575	ATGGCGAGGGAGCAACGCGAGAAGAAGCTTGTTGAAGAGGACATGCCGTTCATGTTCCAACTGATCAAACACAAACTCAGCAACACCTTAGCCCATCCGGACCCTTCTAAGAAGTCAAAAGATGACGAACCTGAATGCGACAGTGACAGCAAGCCAGAGGGCGAAAACTCCAATGATGATCTGTTTGATGGAGAGATTGGCAAACCGGATCGTTCAAGCGGGATCATTGCTCGAAAAAACAGGATACAAACAACCTCACGAGTCATATGCTCCATGATTGGATTTGTCCTCAACCGTCGAAACAACACCACTCAACTGGAGAATTCCGTAACGTTTCTAGCGTGTGGCATAAGCGACCGAGTCAATCGATATCTGCATCATATTGGGCTTACATCTTCA…	MAREQREKKLVEEDMPFMFQLIKHKLSNTLAHPDPSKKSKDDEPECDSDSKPEGENSNDDLFDGEIGKPDRSSGIIARKNRIQTTSRVICSMIGFVLNRRNNTTQLENSVTFLACGISDRVNRYLHHIGLTSSRKTGNKSLEDLGKQAQEKILTKLSTRNVKSIAPFLCIDNSDFEQHIHTKSQGKNSEMFHGTWGYIHDIDPKLQATVSPADLTLESCLSALEKIPSIRVSPRMLIATPEEEKHWVLVLKSQIGKVLLEHIAKPSDKEAAIRVTPPPIDQISHEKPDITMLKLMIASDNSAQGIGEVCTGIIQQSDLEPADFFSRLQVLDGDLCTCANIQSLRGQRIPSPHKVDTLNNLLTSLGGSHTLWNIGLAIFELHYGNSSDSRDCGAWRWLES…		PASA pass
HSGS210|asmbl_10900|m.2686	asmbl_10900	m.2686	143	2669-3100(-)	5prime_partial	PGTG_00209T0	5e-35	400	51.06	141	PGTG_00209T0	2e-34	400	51.06	141		PGT21_B	139041						N	0	8.25014	11.9438	1.4477	0.260052	CTGTACGATTATGTGGTTAAATTTCGTGAGGGTGATGCATTCCACAGCTACCTCATTGATGAAGAAACAAACAGAACGAATGTCGAAATAGAAAAGAAGAAAAAAAGACAGGAATCCCGAGCCAGAGCAAACACTAAAACTGATGAACAAATTCACGAGGAGCAAGCTCGACTAGCCGAAAAACATGCAGCTTCTGAGATAGAGACAGCGAGAAAGTTAATAGCGGCCGAAAAGAGGAAAACCGATGCAGCAAACAGACGAGCAGCTGCTGAGAAAAAAAAAGAAGATTCCAAACGGAAATGGGAAGAAGATAGGGTCTACTTAGAAGGTTATAAAAAAGCGGCAAGGGAGAAACAATCAAGTCAAACCGAGCGGGAGATTGTAAAAAAACCAAAACCA…	LYDYVVKFREGDAFHSYLIDEETNRTNVEIEKKKKRQESRARANTKTDEQIHEEQARLAEKHAASEIETARKLIAAEKRKTDAANRRAAAEKKKEDSKRKWEEDRVYLEGYKKAAREKQSSQTEREIVKKPKPKRLNVTSHNS	5prime partial or internal	PASA pass
HSGS210|asmbl_10900|m.2689	asmbl_10900	m.2689	90	2365-2637(+)	complete	no hit					PST130_02869	1e-09	893	31.65	79		PGT21_B	139041						N	0	5.84037	6.21996	1.06499	0.904907	ATGACCAGGGCAAATGATGTGGCAGGTCGTTCCGATCAGATGGGTGATTATATGCCAATTTCTCTACGAAACTTTTACAGAGACGGTGTTACAAAGCTGTTTAACGATTACGCCAATCCAAGCTCACCACTAAGCCGACTACTCCCCCAGTCGGTGATCATCTGGAAGGATGGTAGGTTGTCCAATCATCAGGGTCCAGAGCAGACCAACAGCGAGGACAATTCTGATGGATCTGATGTCGGATATGGTAGTGATTTCTTACTTGAGCTGTAG	MTRANDVAGRSDQMGDYMPISLRNFYRDGVTKLFNDYANPSSPLSRLLPQSVIIWKDGRLSNHQGPEQTNSEDNSDGSDVGYGSDFLLEL		PASA pass
HSGS210|asmbl_10906|m.2709	asmbl_10906	m.2709	221	376-1041(+)	complete	PGTG_18704T0	1e-81	190	62.5	192	PGTG_18704T0	7e-81	190	62.5	192		PGT21_B	139046						N	4	1.8986	2.98578	1.57262	0.530938	ATGTCCCTCTGTGGGCAGACGATCCGGAGTACCTCAAAGAGCTGTCTAGAGAAAAGAAGGAGGCAATCCCTGTTTGTCGCTGTTCAAATTATCAAATATCCTAACAGACCCAAAAGCATCAAAAAGAGGAAGTTCACCGAGGAGGATGAACTTGAGATCTCTGAGTTCACACACGCTCTGATGACGGATTTACATCATCACTACAACTCGGAAATATCGACTGAAGGCACTCTGTTGCCTGAAGATCTCTTCGTAGAAGCAGACTGCCTTTCGGTTCTTGCGTCGTTGGATCTCATTTCCAACTTCAAGGACCTTCGCGCGCTTATCGGAGGCGACTGCTTTGTGGGTCAATCGGAATGGCTGTTTCAGTGGTTGGTGAATTACAAAACGACTGCTCTC…	MSLCGQTIRSTSKSCLEKRRRQSLFVAVQIIKYPNRPKSIKKRKFTEEDELEISEFTHALMTDLHHHYNSEISTEGTLLPEDLFVEADCLSVLASLDLISNFKDLRALIGGDCFVGQSEWLFQWLVNYKTTALASRPNISPGAPLTKKQKASQTKTKAADRQGLGLGLAPRPPTKKALAAEAARIRSIEKRQAKEKKDEDDKRRREQISQIMLDTKASHGI		PASA pass
HSGS210|asmbl_10908|m.2716	asmbl_10908	m.2716	96	648-935(+)	3prime_partial	no hit					PTTG_11925T0	4e-17	1988	63.79	58		PGT21_B	139047						N	0	5.38217	1.97273	-2.72829	0.0753708	ATGAACCCTAACCATCATGGCCAGCCTGCGCCCCAGACACTCCAGCATGAGTTCCAAATGGTACTCGCTCTATACGACCAATTCCGTCAGTCTACCCCTGGCGCAATGAATGGTCCACTACCTGCTGGTCTCCTCAACGGTCTGAATGTCCAAGTTGCGGCTGCGCTCCAAACACATCATCATCAGCAGCAGCTCCGCCATCAGCAGCAGCAGCACCAGCTCCGACAACAGCAACACCAACAACATCAACATCAACATCAACAGCAACAGCAACAGCAACAACAACAA	MNPNHHGQPAPQTLQHEFQMVLALYDQFRQSTPGAMNGPLPAGLLNGLNVQVAAALQTHHHQQQLRHQQQQHQLRQQQHQQHQHQHQQQQQQQQQQ		PASA pass
HSGS210|asmbl_10909|m.2719	asmbl_10909	m.2719	65	231-428(-)	complete	no hit					no hit						PGT21_B	139047							1	2.54407	1.50162	-1.69422	0.506474	ATGATAATTTACGGTGGAACAAGACGATCAACGGGACAGCAGCCTTTGGCCGAGTCAGTGGGCAGCTCAAGTCAGAGTGACAGCAGCAGTTCGAGCTCGAGTGAGTGCGGAGGGGAGGTGATGGATGGACAACTCGAGCGAAGCAAGGCGGCGAATACAGAACGAGCCAATCGAAGTTTTTTCTCGTCCAAAGTTTAA	MIIYGGTRRSTGQQPLAESVGSSSQSDSSSSSSSECGGEVMDGQLERSKAANTERANRSFFSSKV		PASA pass
HSGS210|asmbl_10913|m.2726	asmbl_10913	m.2726	116	461-811(-)	5prime_partial	PGTG_05049T0	3e-08	535	31.36	118	PST130_00413	3e-09	230	35.78	109		PGT21_B	139054						N	1	1	5.04451	5.04451	0.0848888	CAGAGTGAGGAAATTCCAAGGAGTTTTTCAGAGCTTGATGAAGCATCTCAATCATTTGGTAGATTAGCAGAAATGTGGAAAGGAAGATACACAGAAATTAGTGATAGCATTCCAGCACACCTCCAGAAGAGGATGAAAATCAACAAGTATAAGAATCAAAGAGAAAATTGGAATGTAATGCTTTGGATTTATTTGGAGTTTTGGCTTCTTGACAGAAGGAATTCATTGATGATTATACTCAATGAGAATGAAAAGGGTCCAATGGGACAAAATTTCAAGAGTTTTTTCAACAAGATTTTCTGCTTCACTATTGAAAATTTCCATGCAAGACTTTTAGGAATTCCAAACTGA	QSEEIPRSFSELDEASQSFGRLAEMWKGRYTEISDSIPAHLQKRMKINKYKNQRENWNVMLWIYLEFWLLDRRNSLMIILNENEKGPMGQNFKSFFNKIFCFTIENFHARLLGIPN	5prime partial or internal	PASA pass
HSGS210|asmbl_10914|m.2727	asmbl_10914	m.2727	657	157-2130(+)	complete	PGTG_08578T0	3e-119	867	41.23	684	PTTG_26405T0	0	733	71.58	651		PGT21_B	139054						N	12	87.6673	3.18552	-27.5205	0.00298367	ATGCACAACCCAGTTCCACCAAGCCATCTGATGCCGAACCTCACGGCTATGCCTCTCAATTTTATGCTTCCTCCCAACCCATGTTACATGGATATCTCACCCGTTTCTGTTAATCGATGCGCTCACAGTGTCAATGAGCCCACCGGAGTGTCTCCAGGAACACGATACCAACCCCTCTGTGAGGATGGCCTTGGGTCTTCAATGTCAATAGAGTATTGCCGTGAGTCTCGAGAAAGCCGAGATAATTCTCCTATGTTAGAGGCCTCAGTCGGTGACATGGATCTTGATTCCCCCAGCTACAACCCGTACCAAATCGCGAATAACTCTGGATCTGGAGGTCAATCCCCAGCAGGAAGTGCTTCGCCCTTCAAGCAGCATTCTGGCCGCTCGGCAAGCGAA…	MHNPVPPSHLMPNLTAMPLNFMLPPNPCYMDISPVSVNRCAHSVNEPTGVSPGTRYQPLCEDGLGSSMSIEYCRESRESRDNSPMLEASVGDMDLDSPSYNPYQIANNSGSGGQSPAGSASPFKQHSGRSASEGSIGKRSRMDEDDGYQHSSSYSDSERSSCRHRLSLSSTSESVEGHFSPSPPHIGSSNNQIKSSNLDMNPFSPEPLSSSSFEDASPCLNAVARKGLHQAPSDSPISAFRFPAEKSIRNFDKSSNIKRQPRSSTSSSRSDSAPSRSKSKVAQNSATLFNRHLSLSTTLDVSRLEKSTNLRGVKNPRALSLAANRTSDLEDRENWEEPDEADFSPVPQISVKQISATCNPNSKGKRCAAPLDLDYLQPPPLHSTSTLQSPSSTLFFTFG…		PASA pass
HSGS210|asmbl_10914|m.2730	asmbl_10914	m.2730	75	2127-2354(+)	complete	no hit					PTTG_26140T0	2e-23	148	71.43	63		PGT21_B	139054						N	0	105.336	12.1527	-8.66769	5.98832e-05	ATGACTGAAGAGGAGGACGACGAGGATATTGAGAGCTACGCCCAGGCCTCTAGCCCACTCTACATGACCATTACGGCGGCAACTCACGCCAAGAGAGCTAACTTGAAAACGCAAGGACGATCCATCAGCATGCTAGCCAAAGTCGAGCAAGGTTCGCCTTCAGGAGCCGCCGAAGCCAGGAAATCTTTCGGCAGCAAGACTCAAATAAATCGGTTGCCGCTGTTTTGA	MTEEEDDEDIESYAQASSPLYMTITAATHAKRANLKTQGRSISMLAKVEQGSPSGAAEARKSFGSKTQINRLPLF		PASA pass
HSGS210|asmbl_10915|m.2736	asmbl_10915	m.2736	100	589-888(+)	3prime_partial	no hit					CQM_05543T0	1e-09	154	56	50		PGT21_B	139055						N	2	3.24937	1	-3.24937	0.117713	ATGACTCTGTCTTCCAAGACCGATGTACCCGTCAAGCATAACCAAAGCGCACCCGAGGATGAGCAGGTCAACTGCAACGGTCTGCAGCCACTCGATCTGATCGGCATTGGCTTTGGCCCTGCTAATCTATCCCTTAGCGTCAGACTGGCCGAACAAAATCTCACAACCATTCCCAATAATCATCATCTCCTTCCGAAGCTTCTCAAGACTCCTTCAGCTGATCAGGATCATCAGCCGCCTCTTACTCACCATCTCAGGACTTGCTTTATGACTCGAATCATGGATTTCGTGGCATCCAGG	MTLSSKTDVPVKHNQSAPEDEQVNCNGLQPLDLIGIGFGPANLSLSVRLAEQNLTTIPNNHHLLPKLLKTPSADQDHQPPLTHHLRTCFMTRIMDFVASR		PASA pass
HSGS210|asmbl_10916|m.2739	asmbl_10916	m.2739	97	2-295(+)	5prime_partial	PGTG_05656T0	4e-23	855	47.06	85	PST130_10506	8e-28	180	54.12	85		PGT21_B	139057						N	2	1	1.09391	1.09391	0.946245	GAAACGCTCGAGCCCGACGATGAAATCACATACTTCGCAGCCTTTTGTCGTACAATCCGCAAAGTTCCATCAGGTATGGGATTCTTCGCGATTTTGGTCGATGCTATTCCCCACGTAGCCAGCTTCAGGCTTCCAGTCAAATTTGATCCGGGCGCAAGGTACGGTTTTGTGGGAGAAGATCGACTGTTTGCACCCACATACGAAATCGCTTCATTTGACTTAATGGCTCCAGCTGAACCGCCCCAAACCTGGGGGAATTGGTGTCTTCGGAACGGCTATTCAAGCATGGATTGA	ETLEPDDEITYFAAFCRTIRKVPSGMGFFAILVDAIPHVASFRLPVKFDPGARYGFVGEDRLFAPTYEIASFDLMAPAEPPQTWGNWCLRNGYSSMD	5prime partial or internal	PASA pass
HSGS210|asmbl_10917|m.2741	asmbl_10917	m.2741	82	2-250(+)	5prime_partial	PGTG_07562T0	5e-19	2182	51.04	96	PGTG_07562T0	2e-18	2182	51.04	96		PGT21_B	139062						N	0	1.50923	2.03925	1.35119	0.736944	TCCACTCATGCTCTGGCTGATGGTCTCAAAGAACTTGATAATTTGTCTCAGAAAACTGTCAAGCTTGGGAAGCTTTTGGATGGCGATTTGAAAGGATTGGATGAAGAAAAAGTGATCACTTTCCTGGAATTAGATAGTGATTATCATTCGAAAGTTTCTAAGTTAAGGAAGAAGAGAGAGATTTGGTTTGAGGTGGTCGATGCAGCACACGGAAGCTTAAAGGAGCTGCTTGCTAATCAAGGAAGTTGA	STHALADGLKELDNLSQKTVKLGKLLDGDLKGLDEEKVITFLELDSDYHSKVSKLRKKREIWFEVVDAAHGSLKELLANQGS	5prime partial or internal	PASA pass
HSGS210|asmbl_10917|m.2742	asmbl_10917	m.2742	70	489-701(+)	complete	PGTG_02544T0	4e-08	3652	52.17	46	PGTG_02544T0	2e-07	3652	52.17	46		PGT21_B	139062						N	0	2.72915	25.4219	9.31497	1.57291e-12	ATGCATGTTTTCAGCCAAAAATGGGAACCTGGTGGAAGGAAAGCACGCCTAGCGCGTGGAATTGGTGATGAGCATTTCCCTCAACTTGGCAAGGCATCCGCAGATAAATTAGACATTGAATTGTTGTATTTAGCCATCGAGATGCTTCTATCCCTTACATTTCCACCGCCCCGACCAGGTCAGGTTAACCAACAGTGGAAGCTTGGATCCTGA	MHVFSQKWEPGGRKARLARGIGDEHFPQLGKASADKLDIELLYLAIEMLLSLTFPPPRPGQVNQQWKLGS		PASA pass
HSGS210|asmbl_10920|m.2750	asmbl_10920	m.2750	67	522-725(+)	complete	no hit					no hit						PGT21_B	139072							1	3.85457	4.29294	1.11373	0.863289	ATGAATCTTTTCGAGAAAAATAATCAAAGGGTTACACCGATTCATCTTGAGAACAGCTTGATTCGTATTGTGCCGGAAGATGATAACATGCCTCACGATGGACGCAATTTACCTCACCAGTTGATTCCAGTGCAATCCTCTCACTTCAGCCTCTGCATCATGAAGCGCAGGGCTATGCTCTTCGGTGGCACACATCCCAATTGA	MNLFEKNNQRVTPIHLENSLIRIVPEDDNMPHDGRNLPHQLIPVQSSHFSLCIMKRRAMLFGGTHPN		PASA pass
HSGS210|asmbl_10923|m.2753	asmbl_10923	m.2753	138	198-614(-)	complete	no hit					no hit						PGT21_B	139083					ExpAA=32.92|PredHel=2|Topology=i41-63o78-100i		3	5.40518	4.98908	-1.0834	0.886476	ATGAAAGCCATGAAGAGCAAGTGTGACGTGACGTCACTTGAATCAGAGTCTATAAATGTCTTCCTCTCTGAACCTGTTCGCTTCTCATTCCCCCAGTTCATCTCACCATTATCATCATCCCTTCTTGCACAAATCCTCGCTCCATCTTGTCTCCCCCTTATCGTCTATTTCGCTTATCATGTCGCGGCCCCCACATCATCTCTCCCCCTCATCCACTCATCTCACTCTCCTTTCTCGCTCTTGTCCTATTTCCATCATCCTCTATGTATTATCCTTTCTCCCTCATTCTCATTATTGATCTCATCTAAACATGAATTGCATGATAACCCTACTTTGCCTCCATCTTCTCTACTCCTTCTATTCTTGATCAGTCCTGAAGATCCTTCCTTTCTGATCAAC…	MKAMKSKCDVTSLESESINVFLSEPVRFSFPQFISPLSSSLLAQILAPSCLPLIVYFAYHVAAPTSSLPLIHSSHSPFSLLSYFHHPLCIILSPSFSLLISSKHELHDNPTLPPSSLLLLFLISPEDPSFLINRFLYH		PASA pass
HSGS210|asmbl_10925|m.2755	asmbl_10925	m.2755	547	1-1644(+)	5prime_partial	PGTG_11781T0	0	802	57.14	560	PGTG_11781T0	0	802	57.14	560		PGT21_B	139086						N	11	1.16023	13.1836	11.363	2.72074e-07	GGGGACCCCGCAGCCATTGGGCAGATGGTCGGGAGGTGTGGGAGAGACGGGAATGTTGGCTTGGGTTTGTTGTTCATGGAACCCACACGCAAGAACGGCCGGAATGCGCTCGCCGAATTCGGAACCGGTCTGGATCAGGACGATGACGCACGCATGGATGCATTGGCAGTCACCAACGTCTGTTTGAGGATAGCGATGAACTTGGATAACAAGCTGGGGTATATACCCCTTGAACCAAACGACCCGAAGGTCCTGCAGGAGAGGTTGCGTGAAGAAAGTCTGGGATTTACAAAGTGCAAGTGCTCGAGTTGTGCGCCGGAGGAAGCAATGTCTCTCATTAAGGTCATTCAGCAGGTGACGGTATCAAATTTTGATTCTCTGCTTGAGGCCCCCTCATTG…	GDPAAIGQMVGRCGRDGNVGLGLLFMEPTRKNGRNALAEFGTGLDQDDDARMDALAVTNVCLRIAMNLDNKLGYIPLEPNDPKVLQERLREESLGFTKCKCSSCAPEEAMSLIKVIQQVTVSNFDSLLEAPSLVVKDSRIVTMTRKRRKNGHKGTCLYPRHVAEDLELHLLNSFEEFYYDYLGPRPEFPPAVFFGRAEAAAIVGSIDQIRAGGTTNLELLERVIGGQVFIGQIEALDGGLTEWTSGPVYQHHLRSVSELNRFIEAEGIRVREEMAAELLSLQAAAAARRQAGLDAKIRKKTESKAQAAAARTAACLLKAADQELERSRLRSEKAAYKACREEEKLARRKQEAECLAAAKAAAKAEREAQKAADRSSKLELQGAKMKTIPQTQKGKKMLK…	5prime partial or internal	PASA pass
HSGS210|asmbl_10925|m.2756	asmbl_10925	m.2756	119	1668-2027(-)	complete	PGTG_13368T0	3e-44	842	76.09	92	PTTG_26142T0	1e-47	854	67.5	120		PGT21_B	139086						N	1	1.1392	14.4206	12.6585	0.000766109	ATGCTACAGCTCATCAAACTAGAATCTGGATGCGAGGTGGTTAACCAGTCACACAAGAACAAACTCAACATGAAATCTTTCAACAACTTCAGGCGGATGGCCCAGCGCGAGCGAGTGGGGCAAACCCCTCTGGAAGGAAGGGAACCAGAGGCTATTGATGATTTTTATGCAATGGGGATGATTAAATTGCAAAAGGAATTCAAAACGAGCGGCCTGGACCGGTTTCGACCTTACTCGAAGGGAATAATGTCCATGGTAGACCAAGATCAAAGCCAAAGCCCTGGTGGAATCATACCAACTGAGCTCGAACATCAAGAGATCAGTGACACCTCTTCCAGTCCAGACATTGCGGACTTGTGA	MLQLIKLESGCEVVNQSHKNKLNMKSFNNFRRMAQRERVGQTPLEGREPEAIDDFYAMGMIKLQKEFKTSGLDRFRPYSKGIMSMVDQDQSQSPGGIIPTELEHQEISDTSSSPDIADL		PASA pass
HSGS210|asmbl_10926|m.2764	asmbl_10926	m.2764	328	182-1165(+)	3prime_partial	PGTG_04749T0	6e-93	266	58.44	243	PGTG_04749T0	3e-92	266	58.44	243		PGT21_B	139088						N	8	3.4433	6.54636	1.90119	0.166034	ATGCTCATTCTGGCAAGCAGAGAGGTATATAACGACCTCGATCCTCCGCCCTGGAGCTACCGGCATCATCAACTCACAGCACCATTCAATTGCTTTTCTGCCCTTTGCCTTCATACCATTCAATTGACTTTCTTTTGTATTGCCAGCATCATGTCTCAAATGTGTACCGGCCATTTATCTACTCAGCCTCATACCCAACCCATCACCCAACTCACACAACCAATCACCCAGACCACTGAAGTCCCTTCAACTAATGCTCCGACCCAGACTACTGGCCGCCGAACTGGTCGACAACGAGGATCGCAAGGCTATAGTGGTAATGACTGTCTGGCCTTGGTCAACTTCGTCAAACATGTACTCCCTTTAGGGAGCAATGATTGGGACCGAGTCCATGAGCTC…	MLILASREVYNDLDPPPWSYRHHQLTAPFNCFSALCLHTIQLTFFCIASIMSQMCTGHLSTQPHTQPITQLTQPITQTTEVPSTNAPTQTTGRRTGRQRGSQGYSGNDCLALVNFVKHVLPLGSNDWDRVHELYDQYALEAGRVSRDPDPLKTKFRAMVASKKPTGNPDCPVWIREAKRANIMIKDRACSIAFVDEDDGEEESDDERNGVGNPISLLPGDPGYDNGATQTQGTLLSGWSATQSQLPDNPQDIVEDPNDESLAEYADFSQSSTLMHHSTMANRASSTAANTSRPGPINTQLANDYQVRSRDGRSASGYPSGCGYPMAIS		PASA pass
HSGS210|asmbl_10928|m.2772	asmbl_10928	m.2772	802	2-2410(+)	5prime_partial	no hit					PTTG_09605T0	0	1196	91.65	802	PF03098.10|An_peroxidase	PGT21_B	139094						N	15	3.91618	6.66969	1.70311	0.244043	GTCCAAGGCCAATTCATTAACTTGCTCTGGGGCGACCTTCCCCATCCGCCCACCGTCACTCTTGCACCCGAGCACCGCTACCGTTCCGCCGACGGGAGCTACAACAACCTGACGGGTTTCCCGCTGCTCGGCGCGGCCAATCAGCCCTATGCCCGCTCGGTCAAGCCGATGCATGCCCACGCTCCCGACGTGGCCGAGCCGGAAGACTTCTTCGATGCCATCCTCAGACGCAAGCCCGGCCCGCACGGCTTCAAGCCTCATCCCGCCGGGATCTCGAGCTTGCTATTTGCCTTCGCCAACCTGATCATCCATGACCTCTTCTGGACGAACAACCAGCCCGACCCGGATTCGCCGATGGACAACAAGCCCAACGACGACCACACGAAGAAAGAGGAGAAG…	VQGQFINLLWGDLPHPPTVTLAPEHRYRSADGSYNNLTGFPLLGAANQPYARSVKPMHAHAPDVAEPEDFFDAILRRKPGPHGFKPHPAGISSLLFAFANLIIHDLFWTNNQPDPDSPMDNKPNDDHTKKEEKEQKPTAADGPSKKRGRSNQWQNRTSSYLSLDPLYGVNQAEQDKVRDYSEPNLGKGLLFPDSFASSRLLLMPSASCALLVLFCRNHNRVAEKVLQLNEQKRWNPNPSEIKSKEQRKKQDDEVFGTARLVNCNYFVQMILHDYLQSILGSVQADSDWSLDPRTQIKTLLGSTPKACGNSVSIEFNILYRWHSCLSMRQTQWLEEKMSKGLPSKKWDDLNEGAFMKAMESLMTELNAGPGTDPRKWKLSKYEVNPSTIGGAETVEQGTY…	5prime partial or internal	PASA pass
HSGS210|asmbl_10928|m.2773	asmbl_10928	m.2773	238	2413-3129(+)	complete	no hit					PTTG_09605T0	2e-143	1196	85.53	235		PGT21_B	139094						N	5	9.66291	94.4882	9.77844	0.000159615	ATGCTCGAGGATACGATCAAATTTGTGTCTGGTGAACCGATCATGAGGAACGTCCACGAGGACTCTCGGCAATTCTACCACAACTTACGCCAGCTGAACGCAAGCGAAGGGAACTTGAGTGTGGACGAGCTAGCGGCGGACTGTTTGCGAGCGGTGGCGACGCTTGCGTACACGATGACCCACGGGGCCGCACACGCACTGGACCACATCATCCCGCCTGCCGAGCCGACTCCGGGCTCCCATCTGGACTCGAAGGCCTTCCAGGGCCTCCACGACTTGAGACGCCTGTGCCTCGAAGACCCCACCTGCTTCCAAAACGCTGACGTCCGCGAGAAATATTGTCGCTACGGCCTCGAATCTACTAGGCTCAATCACTGGGAACCTGCCCTCAAAGGACTC…	MLEDTIKFVSGEPIMRNVHEDSRQFYHNLRQLNASEGNLSVDELAADCLRAVATLAYTMTHGAAHALDHIIPPAEPTPGSHLDSKAFQGLHDLRRLCLEDPTCFQNADVREKYCRYGLESTRLNHWEPALKGLVDNLGPDSQGTNRVGELDFEYNPARKLKEYQKLLDLEGHCSGFYQEIIPVIIKEVQRLNKVRKAPGRQGHLSKIRVLDSVSGMPTMHIRYDGTHNILDTQGRSRP		PASA pass
HSGS210|asmbl_10929|m.2783	asmbl_10929	m.2783	160	2413-2895(+)	complete	no hit					PTTG_09605T0	1e-83	1196	85.52	145		PGT21_B	139094						N	4	1.17048	1.58932	1.35784	0.766494	ATGCTCGAGGATACGATCAAATTTGTGTCTGGTGAACCGATCATGAGGAACGTCCACGAGGACTCTCGGCAATTCTACCACAACTTACGCCAGCTGAACGCAAGCGAAGGGAACTTGAGTGTGGACGAGCTAGCGGCGGACTGTTTGCGAGCGGTGGCGACGCTTGCGTACACGATGACCCACGGGGCCGCACACGCACTGGACCACATCATCCCGCCTGCCGAGCCGACTCCGGGCTCCCATCTGGACTCGAAGGCCTTCCAGGGCCTCCACGACTTGAGACGCCTGTGCCTCGAAGACCCCACCTGCTTCCAAAACGCTGACGTCCGCGAGAAATATTGTCGCTACGGCCTCGAATCTACTAGGCTCAATCACTGGGAACCTGCCCTCAAAGGACTC…	MLEDTIKFVSGEPIMRNVHEDSRQFYHNLRQLNASEGNLSVDELAADCLRAVATLAYTMTHGAAHALDHIIPPAEPTPGSHLDSKAFQGLHDLRRLCLEDPTCFQNADVREKYCRYGLESTRLNHWEPALKGLVDNLGPDSQGTNVSPILHVLQTLQLIL		PASA pass
HSGS210|asmbl_1093|m.2792	asmbl_1093	m.2792	107	2-322(+)	internal	PGTG_21228T0	6e-62	549	91.18	102	PGTG_21228T0	3e-61	549	91.18	102		PGT21_A	1023						N	2	1.46414	1.954	1.33458	0.754357	TCATTATCCCGGATTTGTAGCGCAGCGATATCGCCGTGTAGCTCGGCGGAGTTGTACTACTTGCCCAAGTTCGAAGAAGAACCCCCGAACATCATAGGACTGACGGCTGACTACCAGGATCACCTCTCTATCCTGCCGCCGGCAGTCGAAAATTTTGATGTCCATTCCGCCAGCTTCACGCCGAGGATCCATGAATACTGGTTCAACGATCACGAACTTGATCGATTCCTTGAAAGCATCCGTCCCAATTCCCCGAGCTTGATTCATCAGCAAGGCGGTCATCAGCTCCTTAACCGGGACCATTCTAGCACCAATTCTCCG	SLSRICSAAISPCSSAELYYLPKFEEEPPNIIGLTADYQDHLSILPPAVENFDVHSASFTPRIHEYWFNDHELDRFLESIRPNSPSLIHQQGGHQLLNRDHSSTNSP	5prime partial or internal	PASA pass
HSGS210|asmbl_10930|m.2794	asmbl_10930	m.2794	158	423-899(-)	5prime_partial	PGTG_05611T0	6e-28	439	47.9	119	PST130_11516	4e-30	235	46.39	166		PGT21_B	139098						N	0	1	1.74743	1.74743	0.570525	GAGAAACACCAGTCTCTTGGTCGAGGTGGATCACAACGACCAGCGAGGGCCAACGAGTCGCAAACCGGTGTCAGTGAGCCTCAACACCGTCGAAAGAACCAATCTGATGCAGACTCGGAAGGTGAAGATGGGGATGGTACCCAGCAACGTCGACGCAAGCGTAACCGCCAGACCACTGGAGCCGCCTTTGGGAGTGCAGTCAAAGACCTTATTGATGCCTTCGCTCCCTCCAATCAGCCTGCAAACACTACCCAAAACCAGACACCCGATCAAATGTCCAATGACCAAATCGTCTCAAAAGCTGTCGATATGTTTCAAGACGGCTTGGCTCATCAGCTATTGATGGAGGATCTTGTTGCCGGATTCAGTGTTTTGGAGAACCCCAGCAAGGCCCGCATG…	EKHQSLGRGGSQRPARANESQTGVSEPQHRRKNQSDADSEGEDGDGTQQRRRKRNRQTTGAAFGSAVKDLIDAFAPSNQPANTTQNQTPDQMSNDQIVSKAVDMFQDGLAHQLLMEDLVAGFSVLENPSKARMFVWIEDLYKGSWLKHQIRLHQNSSS	5prime partial or internal	PASA pass
HSGS210|asmbl_10933|m.2804	asmbl_10933	m.2804	403	177-1385(+)	3prime_partial	PGTG_21885T0	4.1e-48	379	66.19	93	PST130_01826	1.2e-60	380	71.23	104		PGT21_B	139102						N	9	15.18	5.94	-2.56	0.0033	ATGAGCCGAGGACAAGGTTGGCGCAGCCACTTACCGCATTCAGAAAATAGAACTCGTTCATCTTCACGATTCTCTCCCTCGGCTAGAACTCGGTCTTCTTCACGATCCTCTCCCTTCGCTAGACCTCGGTCTTCATCTTCGCGGTTCTTACCTCAAGAAAAATTTGAGTGCATCCGATACAGAAGAAATCGGTCGGGACACTCATCGATGGACGCATGTAAGAAGCGGCCTCAGAATGTGATGAAGTCTAGAGCAAGGGCGAGGAGACGAATGAACGATAGGGCTGCAGAGTATGCTCTCGACATCCAGGAAGCCGGAGTCATGGAACGCATCATCTGGTCATTCCGCAAGTACCGTCCACTCGATCTTTACCCCAAAATCGAAGCTGAAAATAAACGA…	MSRGQGWRSHLPHSENRTRSSSRFSPSARTRSSSRSSPFARPRSSSSRFLPQEKFECIRYRRNRSGHSSMDACKKRPQNVMKSRARARRRMNDRAAEYALDIQEAGVMERIIWSFRKYRPLDLYPKIEAENKRPPRKPTGPELERAESIVDEHFKHFTHGKVVVCDKNNDGNIIAVIEFTPIDQLTEAEKADINYVTTFLHECKSYVDPVGRSRTWGGRMWAFGWRKAMKMYELFGIYLRESAIVGRLAKYLGLVSRSVRVSQILGLMFHGLADVPFNENRDIMQRNSIPSLSSFKFEDELGKFDCTPHITFTTNGFYNNPHRDTRDISNYAFGLFVPTNSTTGSLVSSTSGYNVVGGRFVFPDYNFCIDFSKQKGIVKLLWAASRYKHCTLPATETWP…		PASA pass
HSGS210|asmbl_10934|m.2807	asmbl_10934	m.2807	500	74-1576(+)	complete	PGTG_13190T0	1.8e-61	457	66.27	110	CQM_08674T0	7.2e-69	345	67.82	118	PF13359.1|DDE_Tnp_4	PGT21_B	139108						N	10	1.12	11.36	10.16	0.02858	ATGTTTGTATGTTCGTGTTCAAGTTTGAACACCCCCACCCGATCAAAACATATACCCCCCCCATCTCATATGATTTTCACCCCGATCATGCCTCGAGTGACACAGCGCAATAGGATGATTCATGAGGTCAACATCCACATCCAACGGCTCATCGTATCACATCGATTGCAACAAGACCAGCACCGACCAACACCGTCCTCAAGCACGCCTTGGCTCACACTATTCTTAATCACTCTCAAGCAGCTGTCAAATCAACTCGGGTCCAACAACAACACCTCCAACCCTCACCGGTCTTTTCCTTTCATTTTTCTTGTAATGAAATTGATGAAATCTTTGACAGCAGCTAGCGATATTGAAGGCACGCAACGTCTACTCCTGGAATCGGAGAACCATCTCTTA…	MFVCSCSSLNTPTRSKHIPPPSHMIFTPIMPRVTQRNRMIHEVNIHIQRLIVSHRLQQDQHRPTPSSSTPWLTLFLITLKQLSNQLGSNNNTSNPHRSFPFIFLVMKLMKSLTAASDIEGTQRLLLESENHLLKALMLSSGISSHRYFAPRLARPRIATRDRSFDVIFNGDASTFLRWARMSVDNFTALHLMISNNAIFHNNSYCPQAPVEHQLLVALSHLGLTGNGGAAPVIAQVFNISEGSVENYTNRCIYAILQLEKEFVSWPTAEERIKLKRRAHPDDPFRDCIGHVDGTIIELAAAPVVHKEDYWMRKLVYGVNSMLVCDVDKRIIYGVHGWCGSAHDQRVYQSANLYLNPDYFFSPGEYLLADSGYTASDTIVPAFKRSPYHPLPKNKHEFNY…		PASA pass
HSGS210|asmbl_10934|m.2809	asmbl_10934	m.2809	189	2997-3566(-)	5prime_partial	PGTG_04717T0	1e-11	474	41.43	70	CQM_11659T0	1e-50	535	60	175		PGT21_B	139108						N	2	1.16772	1.03847	-1.12446	0.926405	GCCCCACCAATGTTACAGCTTCTCCCAAATCAATATTCGATGATGCAAGGCTCACCCGGAAACCCAATGGTTCTTCCTGCCACACAATACTCCAATCTACCAGCCGGATATCATATGGTTTCGCAAAACTTCCCCGGGTTGCAGATGGCTTCCAACGAACCGTTGTCACAAGTGACATCTACTGAAGATAATACGGAAGTCTCTACCCGTGGTCGAGGTCGAGGTCGAGGTCGAGGTCGCGCTCGTGGTGGTGCTCGGGGATTGGGAAAAGGAAGAGGAAGAGGAAAGGGAAAATCGAAGGGGGTAGACGCCAACGCTGAGCCAAAGACACCGAAACCTTGGGATACCGATGCTCCAGAGGGTGGGAAATCATCTGTAGAGAGAATTATCGATTGGTTG…	APPMLQLLPNQYSMMQGSPGNPMVLPATQYSNLPAGYHMVSQNFPGLQMASNEPLSQVTSTEDNTEVSTRGRGRGRGRGRARGGARGLGKGRGRGKGKSKGVDANAEPKTPKPWDTDAPEGGKSSVERIIDWLTVQGNYALWRGPSQSKKSQAEFIAEWLETKGCTGRNGKGVEQQVGSFWCLMWVVWH	5prime partial or internal	PASA pass
HSGS210|asmbl_10935|m.2817	asmbl_10935	m.2817	598	71-1867(+)	complete	PGTG_04717T0	5.99373e-39	475	44.7059	164	CQM_11659T0	7.1e-50	535	63.4	97		PGT21_B	139108						N	2	4.48	21.46	4.79	0.00419	ATGGAAATGGCCGACGATACACTTCCGGATGTCCCGTTCCCCAGTACTCCCACTCCTGGCTCAAACCAAGAAACCCCACAAGGGCAATACATTCAGCTCCCTCGCGGTTGGCCCCCAAACTCCAATGCCACCCGATTCTACAATGTTCCTCAGCATCCCTCATCCGCCCCACCAATGTTACAGCTTCTCCCAAATCAATATTCGATGATGCAAGGCTCACCCGGAAACCCAATGGTTCTTCCTGCCACACAATACTCCAATCTACCAGCCGGATATCATATGGTTTCGCAAAACTTCCCCGGGTTGCAGATGGCTTCCAACGAACCGTTGTCACAAGTGACATCTACTGAAGATAATACGGAAGTCTCTACCCGTGGTCGAGGTCGAGGTCGAGGTCGA…	MEMADDTLPDVPFPSTPTPGSNQETPQGQYIQLPRGWPPNSNATRFYNVPQHPSSAPPMLQLLPNQYSMMQGSPGNPMVLPATQYSNLPAGYHMVSQNFPGLQMASNEPLSQVTSTEDNTEVSTRGRGRGRGRGRARGGARGLGKGRGRGKGKSKGVDANAEPKTPKPWDTDAPEGGKSSVERIIDWLTVQGNYALWRGPSQSKKSQAEFIAEWLETKGCTGRNGKGVEQQIARLEKSFRDAMAYRSATGQGMMDSARQLQQLEAGEDQDENAIDHVAVATSKVEARIREICPFYDALEPVMGERPSSAPTYLSEQTEEDREDDITRALGLDDGEGTSDSDNLDVIERQPRRDSPDWDDDPALWDSQETQDTQRSDRRTESSIPAIDNTPQPSQNQRAP…		PASA pass
HSGS210|asmbl_10942|m.2830	asmbl_10942	m.2830	67	147-350(+)	complete	no hit					no hit						PGT21_B	139139							0	1.41097	2.15662	1.52846	0.62452	ATGTATCAACCCTCCACGATGCAAAGATCGGTCAAAGGAACATTCATATTTGTTCCACCACATTTCACGGCTTATCTCCAAACCCCTTTGATCTTGTCATCGGTTAACAAATCATCCGCCGACCTGACAAGCAACAGTGTTCAGTGGTCCCCTTATTTGTCTTGGGAATCGAACTTCCTTGACTCGAACGATGAAAGCCTCTAG	MYQPSTMQRSVKGTFIFVPPHFTAYLQTPLILSSVNKSSADLTSNSVQWSPYLSWESNFLDSNDESL		PASA pass
HSGS210|asmbl_10945|m.2838	asmbl_10945	m.2838	78	863-1096(+)	3prime_partial	no hit					no hit						PGT21_B	139139							2	1	1.88093	1.88093	0.50597	ATGACATGCAAGAGAGATACTGACATTGACAAGTTAGACTCATATGTACATTGGGCAAAGCCTCAGGAAAGGATTACTTGGTTATCAGACCCCATACATCAAGCTCAACTGATATTCTTATATTTGTTTAGGTCAAATTGTTGGTCTCCAATTCACTTTTTTGAAAAATCAGCATGGATTGAGATCAAGGCAGGCAGCACTACAAGAGAAAGTCAAGTGCAGAAAGCTTCAATC	MTCKRDTDIDKLDSYVHWAKPQERITWLSDPIHQAQLIFLYLFRSNCWSPIHFFEKSAWIEIKAGSTTRESQVQKASI		PASA pass
HSGS210|asmbl_10946|m.2841	asmbl_10946	m.2841	963	268-3159(+)	complete	PGTG_02586T0	5e-136	708	35.73	764	PTTG_00140T0	0	947	86.96	974	PF00183.13|HSP90	PGT21_B	139139			Yes	25		Y	1	32.9489	50.2916	1.52635	0.0161471	ATGAAATTGGGAAGATACAACAAGCTTTTGACGCTCATCACCCTGAGTATTGCCGTACTAAACTTTTCGTATTCCCAGGAGGATGGTCTCAATTCAAGCCCCTCAGATCCCAGCGATCAAACCTTACCAGTCGCTGGCTTCCAACCTGAGCAAGAAGTTTTCATGTCCAAAAATCAAGAGAAATTCGAGTTCCAGAGTGACATTGCTCGACTCATGAAGGTTGTTGTCTCTCATCTCTACCACGACCGCGACGTTTTCTTGAGGGAATTACTCAGCAACAGTGGCGACGCGCTAGAAAAACTGAGATTCGCCAGTTTAACTGACCCTAAGGTGTTGGATTCCGCTCCGGCTCTAAACATCACCATTGTTGCTGATGTGCCCTCCAAGAGGCTTATCATC…	MKLGRYNKLLTLITLSIAVLNFSYSQEDGLNSSPSDPSDQTLPVAGFQPEQEVFMSKNQEKFEFQSDIARLMKVVVSHLYHDRDVFLRELLSNSGDALEKLRFASLTDPKVLDSAPALNITIVADVPSKRLIIRDSGVGMTKEELQKNLGTIARSGTSEFLSKLDKSNEKTSGTGSNLIGQFGLGFYSSFLVADRVLVSSKSNEDDKQWVFESNADAAEFKISEDPRGNNLGRGTEITLYMKDDALDFLQVDKLKELIATHSEFSTTVPIYVWTEKEIEVPVEEEPKKEGESADESEAEGSDKKKEKDESEDEETKKDKDDNETDDDDDVKVDDDDDSKDDDEDEESKKPKTKTIKKHEWEQVNTKGPIWVRDPKTVTDDEYTTFYKGLTGQQDGPTSW…	Signal peptide without any transmembrane domain	PASA pass
HSGS210|asmbl_10947|m.2857	asmbl_10947	m.2857	130	268-660(+)	complete	PGTG_02586T0	1e-13	708	50.91	55	PST130_13967	1e-73	180	96.4	111		PGT21_B	139139			Yes	25		Y	0	2.99735	3.26048	1.08779	0.908976	ATGAAATTGGGAAGATACAACAAGCTTTTGACGCTCATCACCCTGAGTATTGCCGTACTAAACTTTTCGTATTCCCAGGAGGATGGTCTCAATTCAAGCCCCTCAGATCCCAGCGATCAAACCTTACCAGTCGCTGGCTTCCAACCTGAGCAAGAAGTTTTCATGTCCAAAAATCAAGAGAAATTCGAGTTCCAGAGTGACATTGCTCGACTCATGAAGGTTGTTGTCTCTCATCTCTACCACGACCGCGACGTTTTCTTGAGGGAATTACTCAGCAACAGTGGCGACGCGCTAGAAAAACTGAGATTCGCCAGTTTAACTGACCCTAAGGTAAGTCTGATTTTTCATTCAATTTTTTTGGTATGGCATTTGCACATAGGCGTGTTTGAATGA	MKLGRYNKLLTLITLSIAVLNFSYSQEDGLNSSPSDPSDQTLPVAGFQPEQEVFMSKNQEKFEFQSDIARLMKVVVSHLYHDRDVFLRELLSNSGDALEKLRFASLTDPKVSLIFHSIFLVWHLHIGVFE	Signal peptide without any transmembrane domain	PASA pass
HSGS210|asmbl_10950|m.2897	asmbl_10950	m.2897	987	200-3163(+)	complete	PGTG_02586T0	1e-130	708	34.64	788	PTTG_00140T0	0	947	84.87	998	PF00183.13|HSP90	PGT21_B	139139			Yes	25		Y	2	3.25049	55.179	16.9756	0	ATGAAATTGGGAAGATACAACAAGCTTTTGACGCTCATCACCCTGAGTATTGCCGTACTAAACTTTTCGTATTCCCAGGAGGATGGTCTCAATTCAAGCCCCTCAGATCCCAGCGATCAAACCTTACCAGTCGCTGGCTTCCAACCTGAGCAAGAAGTTTTCATGTCCAAAAATCAAGAGAAATTCGAGTTCCAGAGTGACATTGCTCGACTCATGAAGGTTGTTGTCTCTCATCTCTACCACGACCGCGACGTTTTCTTGAGGGAATTACTCAGCAACAGTGGCGACGCGCTAGAAAAACTGAGATTCGCCAGTTTAACTGACCCTAAGGTGTTGGATTCCGCTCCGGCTCTAAACATCACCATTGTTGCTGATGTGCCCTCCAAGAGGCTTATCATC…	MKLGRYNKLLTLITLSIAVLNFSYSQEDGLNSSPSDPSDQTLPVAGFQPEQEVFMSKNQEKFEFQSDIARLMKVVVSHLYHDRDVFLRELLSNSGDALEKLRFASLTDPKVLDSAPALNITIVADVPSKRLIIRGQIHVVCFLKMGLSLKPFLFFNLTDSGVGMTKEELQKNLGTIARSGTSEFLSKLDKSNEKTSGTGSNLIGQFGLGFYSSFLVADRVLVSSKSNEDDKQWVFESNADAAEFKISEDPRGNNLGRGTEITLYMKDDALDFLQVDKLKELIATHSEFSTTVPIYVWTEKEIEVPVEEEPKKEGESADESEAEGSDKKKEKDESEDEETKKDKDDNETDDDDDVKVDDDDDSKDDDEDEESKKPKTKTIKKHEWEQVNTKGPIWVRDPK…	Signal peptide without any transmembrane domain	PASA pass
HSGS210|asmbl_10952|m.2923	asmbl_10952	m.2923	305	724-1641(+)	complete	PGTG_02586T0	7e-38	708	37.23	274	PST79_1979_m.11525	6e-122	885	84.93	272	PF00183.13|HSP90	PGT21_B	139139						N	0	2.51934	9.72397	3.85973	0.00135025	ATGGGATTGTCACTGAAACCATTTTTATTTTTCAACTTGACAGATTCCGGTGTGGGTATGACAAAGGAAGAGTTGCAAAAGAACCTGGGGACGATTGCTCGATCAGGGACATCTGAATTCCTATCCAAACTCGACAAGTCAAATGAGAAAACTTCGGGAACCGGCTCGAATTTGATTGGTCAATTCGGATTGGGATTCTACTCATCCTTTCTGGTAGCCGATCGAGTTTTGGTCTCCTCTAAGAGCAACGAAGATGACAAACAATGGGTATTTGAAAGCAACGCGGACGCTGCTGAATTCAAAATTAGCGAAGACCCAAGAGGCAACAATTTGGGGAGAGGTACCGAAATCACCCTGTACATGAAGGATGACGCACTAGACTTCTTGCAAGTCGACAAA…	MGLSLKPFLFFNLTDSGVGMTKEELQKNLGTIARSGTSEFLSKLDKSNEKTSGTGSNLIGQFGLGFYSSFLVADRVLVSSKSNEDDKQWVFESNADAAEFKISEDPRGNNLGRGTEITLYMKDDALDFLQVDKLKELIATHSEFSTTVPIYVWTEKEIEVPVEEEPKKEGESADESEAEGSDKKKEKDESEDEETKKDKDDNETDDDDDVKVDDDDDSKDDDEDEESKKPKTKTIKKHEWEQVNTKGPIWVRDPKTVTDDEYTTFYKGLTGQQDGPTSWVHFKVNPPPLSIVENPQFYQTHVLFS		PASA pass
HSGS210|asmbl_10956|m.2953	asmbl_10956	m.2953	123	3-371(+)	internal	PGTG_03985T0	5e-19	741	73.33	45	PGTG_03985T0	2e-18	741	73.33	45		PGT21_B	139143						N	3	1	1.67109	1.67109	0.609337	GCCACTGTCCATTATGACAACACTCAGGAAGCCTTCCAGGTCTATCATCCTAATGGGTCACACCTATTCAGCTGTCCTTTCGAGCCGAAGAAAAACCGGTGGTGCATGCCTTATCCCATGATAAAGGCAAACACCACCCAAACTCCCGATGCGGCAATATCTCATTCTGGATCCAACGATACCGTTGTCGCCCATCTTGTCTCTTCTCATACTACTTCTTTTCCTACTCTTACTTCTTGTGTCTTGGCCTCTGCCACCTCTACAAAACCCGCTCCCTTTATGTCGCCTCATGACAATCTTACACCGCCTGCTGTTGTGAATGGAAATGAAAATATCTCAATCTTTGCATCCAAAGCCATTCCAGCGAGT	ATVHYDNTQEAFQVYHPNGSHLFSCPFEPKKNRWCMPYPMIKANTTQTPDAAISHSGSNDTVVAHLVSSHTTSFPTLTSCVLASATSTKPAPFMSPHDNLTPPAVVNGNENISIFASKAIPAS	5prime partial or internal	PASA pass
HSGS210|asmbl_10958|m.2957	asmbl_10958	m.2957	140	1-420(-)	internal	PGTG_10315T0	4e-12	412	37.5	96	PTTG_26942T0	1e-43	428	58.65	133		PGT21_B	139146						N	1	2.15849	1.19046	-1.81316	0.496721	TCGACGTGGTCATTGACCCCAGATATCATTCGAGGATCAATCAGCCTCCTAGCACGCTCACGACTGGGCAATCCGGTAGATTGGCCGTTGCCCGTTTTCACTCCGCCGCCGGCGAACAATCACGCAACAGAGATGAGAAACAAAACTCCATACCAATTAGGGCAGAGTCTCCTTCCCGGCTTGAGAGGAGAACTAGAATTCTTATCACTTGCTCTGAGCCCGCCCACCACGCCAGATCATGATACTAGCTCGTGGCACGAGAGTTTCTTGGACGGTTTGATGGAAATCGATGATCTTGTGGAACGGATCGATACGTCCATTGTCGCCATTCGAATCGATCACAAGCCCTGGAAGTCACATCGAGGCTATCACCAAAACATGTCATACTTGAATGCCTCC…	STWSLTPDIIRGSISLLARSRLGNPVDWPLPVFTPPPANNHATEMRNKTPYQLGQSLLPGLRGELEFLSLALSPPTTPDHDTSSWHESFLDGLMEIDDLVERIDTSIVAIRIDHKPWKSHRGYHQNMSYLNASYIASVIC	5prime partial or internal	PASA pass
HSGS210|asmbl_10961|m.2963	asmbl_10961	m.2963	150	1219-1671(-)	5prime_partial	PGTG_21225T0	2e-37	434	56.88	109	PST130_00113	2e-51	970	56.39	133		PGT21_B	139148						N	5	1.15479	1.18809	1.02884	0.984624	AATTTTAATGCATTCTTCTTTCAATGCAGGAAACCGATTCAACTCGTTTTGGACTGGCTTAGAAGAACAACGGGGTTGATTCCCCAAGCAATCATGAGTGATTGCTCTATGGCCATCACCAATGCCATTCACAATGTTTACTCAGGTCTTGGTCCCGAGGCACCAAAGCACTACTGGTGCTTATTTCATGTCCTCAAGGCATACAAGTTGGCAACAACCCGATATGTCGCAGACCGATCTGACGAAGCATTCGTTGACTTCCGTGAACTCGTATACAACTACCTACCTCACCCTGAAGGCCGTTGGGAGACCTTCCTCCAAAAGTGGAACTTGATCAAACCAGATTTCGCCAAATATGTTCAGAACCAGTGGCATAAGCATTATCAGAAGTGGGCCTTA…	NFNAFFFQCRKPIQLVLDWLRRTTGLIPQAIMSDCSMAITNAIHNVYSGLGPEAPKHYWCLFHVLKAYKLATTRYVADRSDEAFVDFRELVYNYLPHPEGRWETFLQKWNLIKPDFAKYVQNQWHKHYQKWALFYRTVCHFLFFCTHDVY	5prime partial or internal	PASA pass
HSGS210|asmbl_10962|m.2968	asmbl_10962	m.2968	241	2-727(+)	5prime_partial	PGTG_21225T0	2e-84	434	60.7	201	PST130_00113	9e-88	970	56.82	220		PGT21_B	139148						N	6	2.04099	1.18956	-1.71575	0.548937	AATTTTAATGCATTCTTCTTTCAATGCAGGAAACCGATTCAACTCGTTTTGGACTGGCTTAGAAGAACAACGGGGTTGATTCCCCAAGCAATCATGAGTGATTGCTCTATGGCCATCACCAATGCCATTCACAATGTTTACTCAGGTCTTGGTCCCGAGGCACCAAAGCACTACTGGTGCTTATTTCATGTCCTCAAGGCATACAAGTTGGCAACAACCCGATATGTCGCAGACCGATCTGACGAAGCATTCGTTGACTTCCGTGAACTCGTATACAACTACCTACCTCACCCTGAAGGCCGTTGGGAGACCTTCCTCCAAAAGTGGAACTTGATCAAACCAGATTTCGCCAAATATGTTCAGAACCAGTGGCATAAGCATTATCAGAAGTGGGCCTTA…	NFNAFFFQCRKPIQLVLDWLRRTTGLIPQAIMSDCSMAITNAIHNVYSGLGPEAPKHYWCLFHVLKAYKLATTRYVADRSDEAFVDFRELVYNYLPHPEGRWETFLQKWNLIKPDFAKYVQNQWHKHYQKWALFYRTTKHQGIHTNNYTESWHRILKNKYLTTKERKRIDEVIQIFKDEVIPTYQITSIQVNRGIKRQTANKFQHKAKSLGESFTRSFLSLMGVCITMCGNYVSIGFDYCV	5prime partial or internal	PASA pass
HSGS210|asmbl_10963|m.2971	asmbl_10963	m.2971	466	1-1401(+)	5prime_partial	PGTG_21225T0	2e-151	434	49.13	462	PGTG_21225T0	7e-151	434	49.13	462		PGT21_B	139148						N	12	2.11846	3.94897	1.86408	0.369821	ATTCCCCAAGCAATCATGAGTGATTGCTCTATGGCCATCACCAATGCCATTCACAATGTTTACTCAGGTCTTGGTCCCGAGGCACCAAAGCACTACTGGTGCTTATTTCATGTCCTCAAGGCATACAAGTTGGCAACAACCCGATATGTCGCAGACCGATCTGACGAAGCATTCGTTGACTTCCGTGAACTCGTATACAACTACCTACCTCACCCTGAAGGCCGTTGGGAGACCTTCCTCCAAAAGTGGAACTTGATCAAACCAGATTTCGCCAAATATGTTCAGAACCAGTGGCATAAGCATTATCAGAAGTGGGCCTTATTTTATCGGACGACCAAGCATCAAGGTATCCATACAAACAATTACACCGAATCTTGGCACCGCATTCTCAAAAATAAG…	IPQAIMSDCSMAITNAIHNVYSGLGPEAPKHYWCLFHVLKAYKLATTRYVADRSDEAFVDFRELVYNYLPHPEGRWETFLQKWNLIKPDFAKYVQNQWHKHYQKWALFYRTTKHQGIHTNNYTESWHRILKNKYLTTKERKRIDEVIQIFKDEVIPTYQITSIQVNRGIKRQTANKFQHKAKSLGESFTRSFLSLMGVCITMCGNYFRVDSFSNPTHGTYLVVFRRGSTGSKSQIISCTCPHFSRVGSGCKHMFFLAKEMQWLVVEINSSALMIDGQLIAGPAVPIIDIEPESEIVPQPSADEDTDELEEPGEWAEPYGIRHMRESSLRALNEINDVLKYIKNRRLLAQNSSALLMNKLKEDSEWLCQFVEERCEGVQITNRLVVAGVQDTGSLTSAEV…	5prime partial or internal	PASA pass
HSGS210|asmbl_10967|m.2991	asmbl_10967	m.2991	181	3-545(+)	internal	PGTG_17817T0	4e-76	383	60.89	179	PTTG_08956T0	6e-95	551	73.48	181		PGT21_B	139152						N	9	1.30686	2.37088	1.81419	0.472683	CGATATCATGCCGGCACTGGCGACAAGGAAAAAATAGAGTGTGTTGAAGAGTTTACTACCGGGAAGTTTCCGTGTATGTCGTGTACAATGGCCCTTGGCCTCGGCCAAAACTGGAAGCGTGTACGTCGAGTCATCAGCATGGGTCGAGGTGACCCATCCACTATCTGTCAAATGATGGGCCGCGCTGGCCGAGATGGGAGAACTGGGCTGGCTATCCTCATGATGGAGCCCCATCGAAAGTTTGGAAAGGATAAGGTGGAGGATTTTAGTGGGGATGATGACCAGGAGGACGACTGTCGGATGGATGCATTAGCTGTGACACCAATTTGTCTGCGAATCACATTCTCAGTAGATAACATAAACGGTTACATACCAGTTTCAGTTGATGATCCAAGCTAC…	RYHAGTGDKEKIECVEEFTTGKFPCMSCTMALGLGQNWKRVRRVISMGRGDPSTICQMMGRAGRDGRTGLAILMMEPHRKFGKDKVEDFSGDDDQEDDCRMDALAVTPICLRITFSVDNINGYIPVSVDDPSYRAEKRREDREGFPDCKCSNCMPEEAEVLINNFKMMSIDNWDDALEKTL	5prime partial or internal	PASA pass
HSGS210|asmbl_10968|m.2994	asmbl_10968	m.2994	216	3-650(-)	3prime_partial	PGTG_13989T0	9e-136	478	84.72	216	PGTG_13989T0	4e-135	478	84.72	216		PGT21_B	139152						N	7	2.23657	1.74837	-1.27923	0.773709	ATGATATATCTGTGGGGCCTTGTTGCCAAGGGAAAAGGAAAACGAAGCTCTGCCCACCGCCGAATGCAGGATCGAGGAATTTTCCGGCCATCCTATGGGAACCTAGGAGCTCGTTTGATGGCAACCTATGGAGTTCCGGTGATGCTTCTATCAGCCACCTGCCGGCCGGTTGCAATCAAGAGTATCATGAAGAGCCTGAAAATGACGAATGACAACGTAACCTTTGTCCGAGCAGAATTGACCCGTCCTGAGATTCGAATGATCCGAGTTCCAATGAAGTGTTCTTTATCTTCAGCAAATGATCTACTTCGTGTGTTTGGACCGAAAGAAGATCTTGAGAATCAAAAAATTCCACCAACTCTAATCTACTCTGGCACCCGAAATGCGACATTAAAGGTG…	MIYLWGLVAKGKGKRSSAHRRMQDRGIFRPSYGNLGARLMATYGVPVMLLSATCRPVAIKSIMKSLKMTNDNVTFVRAELTRPEIRMIRVPMKCSLSSANDLLRVFGPKEDLENQKIPPTLIYSGTRNATLKVMKVVNQARRTPGCEYNPRSPIIRRYHAGTGDKEKIECVEEFTTGKFPCMSCTMALGLGQNWKRVRRVISMGRGDPSTICQMMG		PASA pass
HSGS210|asmbl_10974|m.3013	asmbl_10974	m.3013	671	303-2318(-)	complete	PGTG_08285T0	1e-41	479	48.33	373	PGTG_08285T0	5e-41	479	48.33	209		PGT21_B	139161						N	6	9.24086	14.0745	1.52307	0.268836	ATGAATCTGGAACGGTCGCGGAAAACTTTCCACCAGAAGGCAAACAGCTACGAGACTCGCATCCAACACTTGGAGGAGGTCGTTCACCTTCTATTGAATAGGACAAACTCGCACTGGCCACACCTTGTCTCCTCGGCCCCCCAAGCCGCCTCATTTCGTTATTCGGAGGATCGAGGCCTTATACCGGTGTTATCTAAAACAAACGCATCGTCTCTGGAAGCAAATTGGAGAAACAGATGGCCCAATAGATGTATCCCTCCAAACAGTCTCACTCATCGCCGTAACCCGTCATCAAACACAAGAATTTTATCCGCCGTCAAGCTGTCTAACCCGCTAACTCAACCGCTCGTCACCCGTGACTCATCTACGCACTCGGCTAGATCATTAACACCTTCGCTT…	MNLERSRKTFHQKANSYETRIQHLEEVVHLLLNRTNSHWPHLVSSAPQAASFRYSEDRGLIPVLSKTNASSLEANWRNRWPNRCIPPNSLTHRRNPSSNTRILSAVKLSNPLTQPLVTRDSSTHSARSLTPSLSDAKHSPTQSGHSPTYLHRSSEPKSCLHVGAGRSLFISPRPSITSCQSLSTSRTPLFDLRLNTDPGIVIHTTSSPQIQGSPLDVARPFSPELTSTRPPTPPTPLNPSTITPICQDPNSSDPLSSSPIATAHLPNITTVVEPQDLLLDSSAASVSFTVDAATTPTTSRPNADPKATTPAPPPLISPTPPAPMTSGSLPSTPEAKQHRVVRLHLTSPLTLQQKADQKNLSFRSRSSDRFPSSDCPASGKDKPNHTKLEMKPSTGDPLS…		PASA pass
HSGS210|asmbl_10975|m.3022	asmbl_10975	m.3022	76	1384-1614(-)	complete	no hit					no hit						PGT21_B	139163							2	1.18711	1	-1.18711	0.888967	ATGATGTCTTGGCCCGCCTCCGTGCTAGCCCGATGTTCTGCCTCGCAAGTCGAAAGCGCCGTCACAGGTTGCTTTGAGCAGCGCCAACCAATTGGTCCCAAGAAGTTGACCAAGGACCCCGAAAAAGACTTCCAGTCTCTCGAACCACCCCAATCCGCATCTGCCCACGCAACCATTCCCAGCTCGCCACTCCCCAATTTAATCCCCACCGTTGAACTTCCTTTAAGATAA	MMSWPASVLARCSASQVESAVTGCFEQRQPIGPKKLTKDPEKDFQSLEPPQSASAHATIPSSPLPNLIPTVELPLR		PASA pass
HSGS210|asmbl_10976|m.3023	asmbl_10976	m.3023	136	2-409(-)	3prime_partial	PGTG_06070T0	2e-34	583	53.55	155	PGTG_06070T0	1e-33	583	53.55	155		PGT21_B	139165						N	1	1.20457	2.02304	1.67948	0.565918	ATGAACATGAACATCCCCCAAATCGACTTTGAAGCTGTGGTTGCAGCAGCATTAGAAAAGCAGGCCAGAACTCTACAACAAGAAAGAGAATGTGCTCTTCAACAACAAGCCGACCACTTCAACCACACCCTTTCCGAACTCCAGACCCAAATTCAAGCACTTTTGGCCAACTCCAGTCATTCTGCAACTCAGCCTGCCAACAACCCCACTGCAACTACTCCAAACCGATCCTCCACTTCTAAATCTTCGAACAAATCAAAGGAGAAGGGTAAACCGATCACCCCATTGAGGAGAGTGCAAGCAACATCCGAACCCGCTGCAGTTGTCAAAAAAACACCAACCTCTGCATTGAAAAAGCCCAAAACTGCAGTTACCCCCTCTCCTTCGCAGCGTAAACGC…	MNMNIPQIDFEAVVAAALEKQARTLQQERECALQQQADHFNHTLSELQTQIQALLANSSHSATQPANNPTATTPNRSSTSKSSNKSKEKGKPITPLRRVQATSEPAAVVKKTPTSALKKPKTAVTPSPSQRKRHPA		PASA pass
HSGS210|asmbl_10978|m.3026	asmbl_10978	m.3026	136	3-410(-)	internal	PGTG_10510T0	1e-12	1072	32.26	124	PST79_4764_m.22315	1e-48	261	57.78	135		PGT21_B	139174						N	3	2.34469	1.19964	-1.95449	0.425776	CAAGACCGATACATCAATGAGATACTGGACGAATTCAATCTGACAACGTGCAAGGGCACCTCCACTCCACTTCCCATCAATGCTCTTACCATCCCCATTGATCCAACACCGCCCTCAGAAGGATTCAACTATCGACGCGCTGTTGGCCTAATCAACTACCTGGTACAGTGCACACGACCAGACCTCGCATTTGCATGCAGTTATCTATCACAATTCCTCAACAACCCATCTCGGACTCATGAAAATCATGTCAAGCATGTTTTCCGATATCTCAGCAAAACGGTCAACCATCGACTGGAGCTTGGTGCAGAACCATCGACACCCGGACAGATCATCGGTTTTGCCGATGCCAGCTATGAGAGTGCGGTTAACAGCACCTCATTTGCTGGCAGCCTGGTC…	QDRYINEILDEFNLTTCKGTSTPLPINALTIPIDPTPPSEGFNYRRAVGLINYLVQCTRPDLAFACSYLSQFLNNPSRTHENHVKHVFRYLSKTVNHRLELGAEPSTPGQIIGFADASYESAVNSTSFAGSLVKYF	5prime partial or internal	PASA pass
HSGS210|asmbl_10982|m.3029	asmbl_10982	m.3029	607	195-2018(+)	complete	PGTG_07930T0	0	566	98.04	562	PGTG_07930T0	0	566	98.04	562		PGT21_A	1392						N	3	11.1381	28.9967	2.60339	5.72515e-05	ATGTTCAGAAGAAGCCGAATCCCATTAAACTCAACCGACCCAAGCATCCTAGAAGAACTACTAGAACGACAACAACAACAACAACCATCACTCACTACTGCCAACACTCTCAGATTCATGATACCCCCCGAATCACCATCACACTCATCAACCCAGCACCCTCAACCACGTCTCAAATCACTCATCAAACTGGATCATCTACTACGCCCCTCACCATCCTTAAGACTCGCCGGACCCCGTCGAGTCCTATCCGAACCCACCCCTGCTAGAACCAAACCGATCCACCAACGATCTCAGTCTACTCCAAGGAACCCGATCCTCAAGATCGATGGCCTCAAATCTCGTTTCTCAGTCCAAGTCTCCGATTCTGAATATCTCAGCCAAGAGGATCAAGAAGAT…	MFRRSRIPLNSTDPSILEELLERQQQQQPSLTTANTLRFMIPPESPSHSSTQHPQPRLKSLIKLDHLLRPSPSLRLAGPRRVLSEPTPARTKPIHQRSQSTPRNPILKIDGLKSRFSVQVSDSEYLSQEDQEDQSTSQLPSQNYSTSSSSSSSYSSLSSSTISSTHYTSSSSSSASCIDQPNLPLKLSTDSHPHRLLNRKTTPASSHIITQIKNQNQATNQSNQSITSLPKETPTTEFRNPPEQPAPKHHSNFSSVSTRLPPTKSSPRRRSLSPSKGKSRSFLPEEEEAEEEAGRGRRSTKTDQRNSLKRTHNNHRPDYDHQEPDQAQEEVILEPIKTKGLSAFIRPIKYGLLQLASSSSRATTKSINKAPSQNPFEPLHLRLWITNHHHALFDPIPAN…		PASA pass
HSGS210|asmbl_10983|m.3034	asmbl_10983	m.3034	70	3-212(+)	internal	PGTG_21192T0	6e-22	492	62.86	70	PGTG_21192T0	3e-21	492	62.86	70		PGT21_B	139201						N	1	2.12689	1.84587	-1.15224	0.874924	TCTCCCGGCCGTGCGAGGAAGACGGGTCGGTCGTCGCAGATTTCTGCTCTTGGGTCCTCGGTTCCGAGCCCCTCTCAATCTACGGAACCCGGTTTGGCACCTACTCAGTCTCAACCGTCTGGCCCAGACGTCAACCCCCCTTTCAACTTGGAGGACTATGAGAATGTGTGTGGGTACCTCGAGGAGGAGGCCAACTATACCCGCCTCTAT	SPGRARKTGRSSQISALGSSVPSPSQSTEPGLAPTQSQPSGPDVNPPFNLEDYENVCGYLEEEANYTRLY	5prime partial or internal	PASA pass
HSGS210|asmbl_10984|m.3036	asmbl_10984	m.3036	89	2-268(+)	internal	PGTG_12455T0	6e-32	446	65.52	87	PGTG_12455T0	3e-31	446	65.52	87		PGT21_B	139201						N	2	1.74598	1.16952	-1.4929	0.68049	AAAGAAGGTGATAACCTGCCTACCTTAGCCGAGATTCTTGAGAAGAAATGTCCCTGCTATGAACGTATGTATGGTATCTTCGGCGGCAAAGCGAACGTCTCAGCTCTAGCTCAGCACAACTCGGGTTTAGCAAGCAATCTGTATCCTGATCCCCGAGACAAGGGGGATGTCGTTGATGGGGGCGATTCACCGGAGGTATTTTTTTTCGGCTGGGAGGCAACACAAGAAGACCAGGCCACAGGCCTGACGACCCCTGCAAACGGTCTG	KEGDNLPTLAEILEKKCPCYERMYGIFGGKANVSALAQHNSGLASNLYPDPRDKGDVVDGGDSPEVFFFGWEATQEDQATGLTTPANGL	5prime partial or internal	PASA pass
HSGS210|asmbl_10985|m.3038	asmbl_10985	m.3038	101	3-305(+)	internal	PGTG_01802T0	3e-14	165	72.22	36	PTTG_30808T0	7e-14	213	38.82	85		PGT21_B	139205						N	4	1	1.88024	1.88024	0.506135	CACACACACCATTGCCTGAAAGGACAGCTGACGAAATGCACTTGCGATCATTACATGCGGTTTGGAAGTGCTTGCAAGCACATGTACTACCTTGCACGAGTGCAAGAGATGATGGTTGTCGAAACTGCTGCCACTGTTACATCAATCGACGATACGGATACACGTAAAACCAAGGCCACAGAAACAACGGATTACAACATGGAGATCCTCTTCCCACCCTCGGACAGCGAAGTTGAAATCATAAGACCCCTACTTAGACCTCAAAAACGCCGGATAGAAGAGACGGAACTAAGTATACCTCCC	HTHHCLKGQLTKCTCDHYMRFGSACKHMYYLARVQEMMVVETAATVTSIDDTDTRKTKATETTDYNMEILFPPSDSEVEIIRPLLRPQKRRIEETELSIPP	5prime partial or internal	PASA pass
HSGS210|asmbl_10987|m.3042	asmbl_10987	m.3042	91	133-405(+)	3prime_partial	PGTG_02138T0	2e-09	97	49.12	57	PGTG_02138T0	8e-09	97	49.12	57		PGT21_B	139213			Yes	20		Y	0	7.09898	3.25639	-2.18002	0.0877476	ATGAGTGGGGATGGTGTACTCATGGTTTTGCTGGCTGGTCGAGTCAGTTTTGCTGCTTCGGATGAGGAGATTGTACAACAACAACCACCTCCTCCACCAGAAGACGTACTATCTCGACGGCCACACTCTGCGAATCGATCTCGGATGGACACCCAAGCCATTGGCTCAGACAACTCATCTGCCAACGATTACCATCAAACGGAATCTCATATTGTCAAAGATGGGCAAACCCAATCAGAAGATACGGAAACCTATCGACCAGTTCAACTGAGC	MSGDGVLMVLLAGRVSFAASDEEIVQQQPPPPPEDVLSRRPHSANRSRMDTQAIGSDNSSANDYHQTESHIVKDGQTQSEDTETYRPVQLS	Signal peptide without any transmembrane domain	PASA pass
HSGS210|asmbl_10989|m.3049	asmbl_10989	m.3049	261	784-1569(-)	complete	PGTG_09614T0	2e-15	443	48.24	85	PGTG_09614T0	7e-15	443	48.24	85		PGT21_B	139225						N	3	1	1.35576	1.35576	0.786134	ATGGACCCTCACAGTCGAATTCGTCTGTTCTTGGACGACTTGAATCTTGTTCTAGGTAGTTTACCAGCTATGACTTGCTATGGACCGGCATTGGATTTCAATCATATCACATTTCCAAAGAAATTTGACCACGGTGGTCCTCATCATCGACAGCTTTCGTCAAATCAATCACACCTTGACCGCGGTGTTTTTCATCAGTCGTTCTTGCCAAATCGATCTACAAAACGGTCTCGCGCGTGGAAGAAGAATCATGGAAGATGTCAACCTCATAACTTTCAATCATCTCATCGCTTGCCGTTGGTTCCGCCAAGAGGGCAATACAGGCAAAACGATCCACAAGACCAAGTCCTCTCTCAGTCTGTTGCTCAACACACAGCCTCACACCCCATTCACAATTAT…	MDPHSRIRLFLDDLNLVLGSLPAMTCYGPALDFNHITFPKKFDHGGPHHRQLSSNQSHLDRGVFHQSFLPNRSTKRSRAWKKNHGRCQPHNFQSSHRLPLVPPRGQYRQNDPQDQVLSQSVAQHTASHPIHNYHISQRVDQYLVRGQPDEQSQPPPRSSEDGQDVYGESGLGNDPADDYIDRDESKVDGHEHSSLESHSNQDGSEWDNRSDLDIMLGSEANQPFFGRGGNDRNDLDGRDDDSNINEEYRSSDNLDNTCPNN		PASA pass
HSGS210|asmbl_10990|m.3054	asmbl_10990	m.3054	100	62-364(-)	complete	PGTG_22527T0	1.04e-12	101	36.4583	99	PGTG_22527T0	4.7e-12	100	36.4583	99		PGT21_B	139226			Yes	18		Y	11	1	27.55	27.55	0	ATGCTCATCAAGAAGGCATTATGCTACCTGGCTACCCCAAGCCTTCTCTGGGCCCAAGCCATCAACCACCATGTGCAACCAGGTGTCAACCCTGCGGAACAGATGTTCTGCCTGCACATTGAAAGAGTACCAGTGGAAATATTAAGCCTGTGTGCAATTCAGTACACATGTAATTCAGGGCATGTGCATTCATGTGGACGAGCCCGCCGCCGCGAGTTACAACAATGCACCAACTGCCCAGATGAAACTGGGGAGCGCTTCCTTGATCCATGTGAACATGGCCCCTGTCCCAACATACAGTAA	MLIKKALCYLATPSLLWAQAINHHVQPGVNPAEQMFCLHIERVPVEILSLCAIQYTCNSGHVHSCGRARRRELQQCTNCPDETGERFLDPCEHGPCPNIQ	Signal peptide without any transmembrane domain	PASA pass
HSGS210|asmbl_10995|m.3068	asmbl_10995	m.3068	95	38-325(-)	complete	no hit					no hit						PGT21_B	139232							0	24.5879	3.66607	-6.70689	5.27485e-06	ATGTTCTCAGCAGTCCGCAGCGGCAATCAGCAAAGTTGGAACAATCAGGACCGCCTGACCCTCAAAACCAACCTTGCGATGCGCTACTCCCCGCCGTGGGCTGATCCTAGCCAATCACGTCACTCGATTCGATGGGAGGAAGAAACACCAGGCGATCTGACCGAACCTGTCGGCGATGCACGGAAGATCCGATCAACGATGCTGGAAGAAATCAGAAGCCGAGGTTCTTCGAGGATGTCAAGGGTATCGGAATTGAAATCAGGCAGTCTCAGGCTCTCAGAGGCATAG	MFSAVRSGNQQSWNNQDRLTLKTNLAMRYSPPWADPSQSRHSIRWEEETPGDLTEPVGDARKIRSTMLEEIRSRGSSRMSRVSELKSGSLRLSEA		PASA pass
HSGS210|asmbl_11|m.3083	asmbl_11	m.3083	302	152-1060(+)	complete	PGTG_00023T0	0	302	99.67	302	PGTG_00023T0	0	302	99.67	302	PF04707.9|PRELI	PGT21_A	1						N	2	73.0189	38.2943	-1.90678	0.00467284	ATGGTGCTTTCACATCTTGATGAACTAGTAATTCCTCATCCTTTTCGGTTTGTTTGTCAAGCGTTCACGCTACGTTACCCGAACCCATTCGCCCCTCATGTGATCACGGCCGATACCCTTGAGCGTAGCTGGGATGCCGAATCGGGTACCTTGCGTTCCACACGTCTCGTCTTGAAACGGGGTACTCTTCCGTCATGGGCTCCCAGAGGAATCGTCGAGAAGTCCGAAACTTGGGTTCTGGAAGAGTCAACGATCAACATCTTGGACGGGACGATGACGTTATCCAATCGAAACCTGGACCATCGCCGTGTGATGGAAGTCATTGAAAGGATCACTCTACGAGCCCTAGGTGAGGTAACCGAAGCTACGTCGTCCGTAAAAGTTACATCCTCCTGGGGA…	MVLSHLDELVIPHPFRFVCQAFTLRYPNPFAPHVITADTLERSWDAESGTLRSTRLVLKRGTLPSWAPRGIVEKSETWVLEESTINILDGTMTLSNRNLDHRRVMEVIERITLRALGEVTEATSSVKVTSSWGFYAIRKRIEQYGISRFQRQSRNSRHGLELIIKLLRPSSPLREPLLNAERINYPPSLAPTSPLKSRLRELRLRAKEKQRLISEMLRPANKKESSPSEHESDEDEDHEDDSLTAAEEAELDQLECEFSADPSSSKLASPLSNTSPQKRRWFWWWRWHLSSDSAPEDKSSKA		PASA pass
HSGS210|asmbl_11000|m.3088	asmbl_11000	m.3088	130	38-430(-)	complete	no hit					no hit						PGT21_B	139232							0	8.93588	3.07137	-2.90942	0.0504109	ATGAGAAGGGTTGAAAACGGCCTACGCGACCCTCGTTTTTATGTTCTCAGCAGTCCGCAGCGGCAATCAGCAAAGTTGGAACAATCAGGACCGCCTGCGAGGGCCTTCTTTCAAAATCTTGACAGTGCACAGCGACGACCGAAGAGAAAGGAAGCTTACCTGACCCTCAAAACCAACCTTGCGATGCGCTACTCCCCGCCGTGGGCTGATCCTAGCCAATCACGTCACTCGATTCGATGGGAGGAAGAAACACCAGGCGATCTGACCGAACCTGTCGGCGATGCACGGAAGATCCGATCAACGATGCTGGAAGAAATCAGAAGCCGAGGTTCTTCGAGGATGTCAAGGGTATCGGAATTGAAATCAGGCAGTCTCAGGCTCTCAGAGGCATAG	MRRVENGLRDPRFYVLSSPQRQSAKLEQSGPPARAFFQNLDSAQRRPKRKEAYLTLKTNLAMRYSPPWADPSQSRHSIRWEEETPGDLTEPVGDARKIRSTMLEEIRSRGSSRMSRVSELKSGSLRLSEA		PASA pass
HSGS210|asmbl_11005|m.3102	asmbl_11005	m.3102	92	38-316(-)	complete	no hit					no hit						PGT21_B	139232							0	4.94215	1.03616	-4.76969	0.0157934	ATGAGAAGGGTTGAAAACGGCCTACGCGACCCTCGTTTTTATGTTCTGACCCTCAAAACCAACCTTGCGATGCGCTACTCCCCGCCGTGGGCTGATCCTAGCCAATCACGTCACTCGATTCGATGGGAGGAAGAAACACCAGGCGATCTGACCGAACCTGTCGGCGATGCACGGAAGATCCGATCAACGATGCTGGAAGAAATCAGAAGCCGAGGTTCTTCGAGGATGTCAAGGGTATCGGAATTGAAATCAGGCAGTCTCAGGCTCTCAGAGGCATAG	MRRVENGLRDPRFYVLTLKTNLAMRYSPPWADPSQSRHSIRWEEETPGDLTEPVGDARKIRSTMLEEIRSRGSSRMSRVSELKSGSLRLSEA		PASA pass
HSGS210|asmbl_11010|m.3108	asmbl_11010	m.3108	69	2-211(+)	5prime_partial	PGTG_18934T0	5e-18	870	63.79	58	PGTG_18934T0	2e-17	870	63.79	58		PGT21_B	139248						N	1	3.07475	2.18414	-1.40776	0.630762	AAATCCCCAAACCTGAAGATACGAACGACCAACAATTTAAGGGATCCAAAAATCAATCGACTCTATCGTCTCAATAGTTCTATCAGAACAGAATTGCCAGATCGTCTCAAATCACTATTCTCAGAGTCCCATGGAGTCTTCGGCGATTTCTTGATTGCGGGCGAAACCTATCCTTGTGTGATCAAGAGTACAGCTTCCAAGATCAACTAG	KSPNLKIRTTNNLRDPKINRLYRLNSSIRTELPDRLKSLFSESHGVFGDFLIAGETYPCVIKSTASKIN	5prime partial or internal	PASA pass
HSGS210|asmbl_11011|m.3109	asmbl_11011	m.3109	188	2-565(+)	internal	PGTG_09030T0	1e-12	554	36.26	91	PST130_14394	6e-60	391	51.04	192		PGT21_B	139249						N	4	1	2.69119	2.69119	0.298876	CTACTCCAAACGTCTTTCAAGCCCCCTCTCGGCGTCGACACAAAGACGTTTGAGTTCTCCGTTGACCAACAGCTCGATACAAAGGACAAACCGGCGTTTGCCGATGTTTCTTCTGTCATCCAATCGGTGACTGGAAAACTCAAAGCGAAGCCAATCAACAACGGACCGGCCCCGATGGACCTTGATCGCATCCAAGCGATGCAATCATCGGCCCGCTACTACCAAGCACCCCAACGCCGCCAACAACCGCCCCACCATCCCCAAGCAGACAAGCAACCTCCGCGACTCTCAGTCGACAAGGCTACCCACTACAAAGGAAAAGGCCAGACAGAAGCTCTTCTGAATCGGTACGGTAACACATGTAGCTACTGTGGGAAAGAAGGCCATTGGTACTCGGAC…	LLQTSFKPPLGVDTKTFEFSVDQQLDTKDKPAFADVSSVIQSVTGKLKAKPINNGPAPMDLDRIQAMQSSARYYQAPQRRQQPPHHPQADKQPPRLSVDKATHYKGKGQTEALLNRYGNTCSYCGKEGHWYSDCTEFWKDVAMKKIASPPDNYASQDSLYKPPRRPDGDRIRQVNIPNVTEGCLLDSG	5prime partial or internal	PASA pass
HSGS210|asmbl_11013|m.3114	asmbl_11013	m.3114	73	1-219(-)	internal	PGTG_06619T0	4e-12	364	44.44	54	PTTG_05008T0	4e-14	242	39.13	69		PGT21_B	139249						N	1	1.28264	1.2113	-1.05889	0.964315	CCTCCACCCGCACCTCCTCCAGCCCCAGTCGATGCTCAATCACTCAAGAGCATCCTTCTTCGCAACTTCTGCCGTTCCCCTCTGTCGGCTCACAAGGAAATAAACCCTCGTAAACCGATTCTAGATTACGATGGCGTACATTTTCAAACCTGGCACGATGCCCTTGATCGGACACTTATGCACTTCTTTATGAAGGATAAGTCGTTCATTGAGACCGCT	PPPAPPPAPVDAQSLKSILLRNFCRSPLSAHKEINPRKPILDYDGVHFQTWHDALDRTLMHFFMKDKSFIETA	5prime partial or internal	PASA pass
HSGS210|asmbl_11016|m.3117	asmbl_11016	m.3117	94	254-538(+)	complete	no hit					no hit						PGT21_B	139255							4	1.71556	1.09783	-1.56268	0.650202	ATGTTTCCGGGATGTCATATGCAGCCTTTCCCACAGGAATTGGACAGGATTCCCATCACGACCATATTTAAATGTGCAGACTCGAAGGAAAATGTAGATAGCACTCCCCGGCTAAAAATCAGAATTGGCTTCACCGGATGTGTGTACAACATCCGTGAATCTCATCCAGATTCCAAATCATTGACGACTCCCAGTCCCAGCTTTTGGGCGATCAAACGGAGAGGTCCGGGTCCCACTGAGGGCGCCCCCCGCGCGCAGAAAGGCTGTAGACCATGGCTCGGCTGA	MFPGCHMQPFPQELDRIPITTIFKCADSKENVDSTPRLKIRIGFTGCVYNIRESHPDSKSLTTPSPSFWAIKRRGPGPTEGAPRAQKGCRPWLG		PASA pass
HSGS210|asmbl_11021|m.3129	asmbl_11021	m.3129	74	3-224(+)	internal	PGTG_17566T0	5e-24	753	55.41	74	PGTG_17566T0	2e-23	753	55.41	74		PGT21_B	139279						N	1	1.30163	1.99239	1.53069	0.638366	CAACTACTTACTCGGAAGTTCAACGAACGGAAAGCAATACTCGAACCACCAACCCCTCTTCCAAACAAGAACAGCTCGCAAAGTGAAATTGTTGCGGAAGACGAAGGGTATAACTTCTATCCAACCTGCTCGGGACAGGAAAATGGTGAAGATGAGCTTGAGCGATATCACAATTCTAAATTCTCGCTTGGAATTAAAGGTGATGTCTTGTCATGGTGGAAG	QLLTRKFNERKAILEPPTPLPNKNSSQSEIVAEDEGYNFYPTCSGQENGEDELERYHNSKFSLGIKGDVLSWWK	5prime partial or internal	PASA pass
HSGS210|asmbl_11022|m.3131	asmbl_11022	m.3131	79	1-240(+)	5prime_partial	PGTG_12635T0	2e-10	134	45.83	48	CQM_06924T0	2e-26	271	63.89	72		PGT21_B	139279						N	4	1	2.38737	2.38737	0.433752	AGGGACTACCTTGCATGTGCAAGCAGCTCAGCCTGTGTTGAGCGAACCTTCTCGGCAGCCTCAGACATTTGTACATCCTCCAGGAGTTCTCTTTCCCCACAAACGATCGAACAATGTATCAGTTCACATCTCTGGATTCGTAACGGTGTTAAAGCTCAAGGTGACTTTCAAGATGTTAATACAGTATTTGATGTTGCTGAGAAGAATCCTAAGTTCCACTCAGGCACCAAGAAGATTTGA	RDYLACASSSACVERTFSAASDICTSSRSSLSPQTIEQCISSHLWIRNGVKAQGDFQDVNTVFDVAEKNPKFHSGTKKI	5prime partial or internal	PASA pass
HSGS210|asmbl_11023|m.3132	asmbl_11023	m.3132	501	116-1621(+)	complete	PGTG_21779T0	2.1e-102	343	83.74	170	PGTG_21779T0	2.1e-102	343	83.74	170		PGT21_B	139285						N	4	21.35	8.61	-2.48	0.00024	ATGGTAGAGAAAAGATCTAAAAACTCCCGAAGAGAAGAAGTCGATGCGAACTTGATAGCTCCTAGCGATCCCGCCCAAAGCTCTGCTCCTAGCGATAACGCCCAAAGCATTTTACCTGAAATAAACATCTCAGCGCACAACACCACCGATTTAACAGGTGTAGATGACCAGCCAGAGTCGCCCGACGTAAGGGACGAAGAATTCTTGAATTTATTGAGTCGAGCGCCAGATTTGTCCAAAGAATTGCGCGACCATGTTATCCATAACACCAACGCCGTTCCAGACGACCTCGCAGACGTCGAAGCGGAAAAGTCCCACATCTGGGCAAAGGCGAAGGAGGCGCAAGACGCGGGGGATGCTGTACTTTCAAAAGTACTCCTAAGAGCTTACGGAGAATTG…	MVEKRSKNSRREEVDANLIAPSDPAQSSAPSDNAQSILPEINISAHNTTDLTGVDDQPESPDVRDEEFLNLLSRAPDLSKELRDHVIHNTNAVPDDLADVEAEKSHIWAKAKEAQDAGDAVLSKVLLRAYGELDVLTRPTNTEASARPTITGRSISANPVMLTAKHQVSTETEKEDDLIYAVGVVTNHQDIGFTPFFDENIKKLRAPLPLTIFDREWQKEALSVHLSAKPAKSTEDRAYRGHPFHNEWTQTHSKWTNNHRIFHLTLRDVYNKKLFADKLLIHKMNCDAISDEYGFMTAFRYDMQVRANAFAHRVQSKDGAAIPDISVKQSLVAERCYNDVRSAGETRWTDNYYAPGGSHSHIDPDTGRDRVLTCSTSHGGAARGGHIRSGNSSQYHNNQ…		PASA pass
HSGS210|asmbl_11027|m.3136	asmbl_11027	m.3136	624	52-1926(+)	complete	PGTG_07933T0	0	624	99.04	618	PGTG_07933T0	0	624	99.04	618		PGT21_A	1393			Yes	24		Y	11	4.66	19.05	4.09	0.00277	ATGTCAACCCTGAAATCTTGGATCGGCTTGACCTTCTGCATCCTTCTCGGCCTGGCTCAAGGGTGCGAAGCAGCTATGGACAAGCCTATAAGTTGTGGAGACTTAGTCCACCATGCTGCACAGAAGGAACCCATCCAGATTGAACAGGCCCCACAGCTGTTACCATTATGTCCAAGTTGTTCTGCAAGAGCACCTTCCATCATAGGTGATCCAGATCAAACAGGAGTTGGGGACAAGCCCGAGGAGACTCTGCATCGTGAGCACTCGAGCCCTCAACATTCGATTGGTGGCCGGGGAGCGCCCGATGGCCGGCAGATGCTCCGCCCGAGCCCACATCCGGCCAGCAGCTCGGGAGGAGCGGCGAACAACCGGGGCCGGTTCATCATCAGGAATCCGGCG…	MSTLKSWIGLTFCILLGLAQGCEAAMDKPISCGDLVHHAAQKEPIQIEQAPQLLPLCPSCSARAPSIIGDPDQTGVGDKPEETLHREHSSPQHSIGGRGAPDGRQMLRPSPHPASSSGGAANNRGRFIIRNPATAQLEVEGTGEVVRFASLCAPDLFDNEGFEKEDTMRTIAQFGKWPVTRTYTLKVKSTRISRGHINGWDPELEDFLYDEDMFVSIDHTIALAAQYNVRLIIPIINQDYGSEETNWVGNFTDLIRHRRGVRKDRQGLDWWRDEECLDSMKKIVSFLLNRVNTFTGVRIGDDPTILAFETGNEMNFGGLSPAPGDWTLEIARHIKSLAPKALVMDGSFARNDAIEHSHDHQALRSELVDIVGYHYYGYGDKWRVEKDVKVARAHGTAFI…	Signal peptide without any transmembrane domain	PASA pass
HSGS210|asmbl_11030|m.3153	asmbl_11030	m.3153	780	104-2446(+)	complete	PGTG_07938T0	0	780	100	780	PGTG_07938T0	0	780	100	780	PF00251.15|Glyco_hydro_32N	PGT21_A	1393			Yes	30		Y	7	1.97	577.35	293.72	0	ATGGGTGACCATCCTCCACTTCTCCCCAAGCGGGTGAATCGCCTAGTTGCATTAATTCTCGCCGGAAATTGGATTGACCTGGCTGTGTGCCTTTCAGGGGGGAGTTCTAATCAGCGGCTTTGGTTTAATCAAAATGCGATTGATAGTTTCAGTGCTCACAAGACTACACCTCTTCTGTCTTCATACAATGCTTTCCACAATCTGCTAAACAATGGTACCATATGCCGTATGGACCGATCGAAGCCACCTGATCTTCAAGAGCTCGTAAGCTGTCGAAATTCGTCCATGTTCAATGTGTGGAGGCCTAAAGCACGCGTGATTGCTCCGAGGGGCTGGATGAATGATCCAATGGGAATGTTCCAAACAAGAAATGGTAACTTTCATGTTGGTTATCAATGT…	MGDHPPLLPKRVNRLVALILAGNWIDLAVCLSGGSSNQRLWFNQNAIDSFSAHKTTPLLSSYNAFHNLLNNGTICRMDRSKPPDLQELVSCRNSSMFNVWRPKARVIAPRGWMNDPMGMFQTRNGNFHVGYQCSPQHLGWANISQCSASTSDFVEFDDYRSWEDPVTISPSQIYDIRGVFDGVVVKDGWNGHPTLIYTSAYVGEFAPRCEPPEVEGVETQSVAYTEDDGNTWTKLNFGASGNPIIYHWPEKNLSGFRDPFVFESKEFSKFYDHSSNAHQLYPDSNEQKPRGDKYLLLSGGIRVKADPINGGPRVFLYRQTKENDLRDWTYLGPILSFTAEYNQTSEWTGGNGINFEATGFSTIDEQGLAPDFDSSNVTNQLNIFTTGTEGARNFTHMDY…	Signal peptide without any transmembrane domain	PASA pass
HSGS210|asmbl_11030|m.3159	asmbl_11030	m.3159	68	3113-3319(-)	5prime_partial	PGTG_21402T0	6e-23	58	66.67	69	PGTG_21402T0	3e-22	58	66.67	69		PGT21_A	1393						Y	2	3.15464	1	-3.15464	0.131465	TTGGCGCTGGCTCACCATTACCCAGACTATGTGTGTAAGTTATCAACCATGCAGATTCTCATTCTTCTCAAGATCAGCTGCTCTATCTCTGGTATATCAGCTCACGGTATGGGTCGAGAACCTAACAATGGGGAAGTCGTCATTGACAACGCAAACTTTGGATCTAATGCCATCAAGGTCGTCAGCGATGGTATTGATGAATCGTAA	LALAHHYPDYVCKLSTMQILILLKISCSISGISAHGMGREPNNGEVVIDNANFGSNAIKVVSDGIDES	5prime partial or internal	PASA pass
HSGS210|asmbl_11031|m.3163	asmbl_11031	m.3163	1069	251-3460(+)	complete	PGTG_07939T0	0	1069	99.72	1069	PGTG_07939T0	0	1069	99.72	1069		PGT21_A	1393					ExpAA=22.45|PredHel=1|Topology=i281-303o	N	8	333.538	1.85407	-179.895	0.00495611	ATGTTGCCTCCTTCGCCAACTACAGCTGTGAAATATCCGGATCGATCAGATCTTAGGCTAAGGCAAGGACGCGGGCAATTAGAGTCTCAGTGCAATTGTCCACCAGGCTCAGCGCAACATTATTTATTGAATTTAACATCAGGCAATGCTTCTCCTTCATCTCAGCTCCAATGCATACACTCTTTATCTCAAACTTATAACCAGAACAACAACAGTGCGACCCATGGCACAGATCTCCGGACATCCTCCCCCGGCTCAGCCATACAGTCCGTCGGGTCATATCAACCAGCAAGCCTCTATGATCGCCCAGGAACCAGCTCGTTGTTCCAGACCCCAGGCTATGTCGATCTTTCAATTCACGGCATCAGCCCTTCCTCCTTTTCCGTCAGAGGGCTAACA…	MLPPSPTTAVKYPDRSDLRLRQGRGQLESQCNCPPGSAQHYLLNLTSGNASPSSQLQCIHSLSQTYNQNNNSATHGTDLRTSSPGSAIQSVGSYQPASLYDRPGTSSLFQTPGYVDLSIHGISPSSFSVRGLTRKNSSGRDGGSYHESFKAHQEDAPKNIGFFGVSLMDYEIVDSLDSSASESSLLSQSNSAPESSDSGEEPDFPRLDDSFDSFDSSWSQIHSDGIGAHIHSHSLNKSQRQAKDEFRHGFVSEMCGRKASRWDRRIQLELTRQERRRIRQLVFFAASFIISTLFLFGIIMINIDQLSYDLDVSTGPTHMPIPIIEAPERDALIIYRIIGNDLPPRHSPKQTLTNLQFLLEHEGDFEEISRYINAESDSDSDRDLRGYKLRVKKFFVLNR…		PASA pass
HSGS210|asmbl_11033|m.3173	asmbl_11033	m.3173	1061	3-3188(+)	5prime_partial	PGTG_07941T0	0	1071	98.3	1060	PGTG_07941T0	0	1071	98.3	1060	PF00899.16|ThiF; PF09358.5|UBA_e1_C; PF02134.16|UBACT; PF10585.4|UBA_e1_thiolCys	PGT21_A	1393						N	12	32.4398	103.966	3.20487	0	TCCATACAACATCAGATCGGACAGAAAATCAATCAAAACACCAACACCAAAACCAACACCAAGCGACATCCACTCCAAAAAGAAACCAAAGCTATCATGGTAGCTTCCAATCCCGAAGCTAGCTCTTCAAACCCCGTCGACATGCAACTCGATCAATCAACCATCGATGAAAGTCTCTACTCCAGGCAATTATATGTCCTTGGACATGATGCCATGCAGAAGATGGCCAACTCGGACGTGTTGATTGTCGGCATGAAAGGATTGGGCGTCGAGATCGCCAAAAATATCTGTCTAGCTGGTGTCAAATCTGTGACTATACATGACCCCGCTCCGACTTGCCAGGCCGATTTGGGTACCCAGTTTTTCCTACGTGATTCAGACATCGGGAAGCCGCGCGAT…	SIQHQIGQKINQNTNTKTNTKRHPLQKETKAIMVASNPEASSSNPVDMQLDQSTIDESLYSRQLYVLGHDAMQKMANSDVLIVGMKGLGVEIAKNICLAGVKSVTIHDPAPTCQADLGTQFFLRDSDIGKPRDHSTQPRLAELNSYVPVRVLGKELTKDVLKSFQVVVLTNTPLSKQLEFNDFTHQNGIQFISTDVRGLFGSVFCDFGPEFVVLDTTGEQPVSGMVVSIENSSEGLVTTLDESRHGLEDGDYVSFTEVEGMDALVQGEPRKVTVKGPYTFTIGDTTSLGNYKKGGWFHQVKQPKVLQFKSLRESLSQPEFLITDFAKFDRPAILHTGFQALSQFEEKYSRLPKPRNPADAELFLALAKSIHKGDEELPKEVLTELSYQAMGELAPITAV…	5prime partial or internal	PASA pass
HSGS210|asmbl_11034|m.3178	asmbl_11034	m.3178	125	3-380(+)	5prime_partial	PGTG_07941T0	5e-41	1071	97.18	71	PGTG_07941T0	2e-40	1071	97.18	71		PGT21_A	1393						N	5	1	1	-1	1	TCCATACAACATCAGATCGGACAGAAAATCAATCAAAACACCAACACCAAAACCAACACCAAGCGACATCCACTCCAAAAAGAAACCAAAGCTATCATGGTAGCTTCCAATCCCGAAGCTAGCTCTTCAAACCCCGTCGACATGCAACTCGATCAATCAACCATCGATGAAAGTCTCTACTCCAGGCAATTATATGTCCTTGGACATGATGGTAAGTTCTTCGCTTGTCTCGATAGACATGCTTGCGTGCTGACTCAACCTCACAGCCATGCAGAAGATGGCCAACTCGGACGTGTTGATTGTCGGCATGAAAGGATTGGGCGTCGAGATCGCCAAAAATATCTGTCTAGCTGGTGTCAAATCTGTGACTATACATGA	SIQHQIGQKINQNTNTKTNTKRHPLQKETKAIMVASNPEASSSNPVDMQLDQSTIDESLYSRQLYVLGHDGKFFACLDRHACVLTQPHSHAEDGQLGRVDCRHERIGRRDRQKYLSSWCQICDYT	5prime partial or internal	PASA pass
HSGS210|asmbl_11035|m.3182	asmbl_11035	m.3182	562	193-1881(+)	complete	PGTG_21403T0	0	562	100	562	PGTG_21403T0	0	562	100	562		PGT21_A	1393						N	5	39.9183	14.4958	-2.75379	1.95765e-08	ATGTCCAGCTCAACAACTAGGACCATCACAACCGATCGTCGTCACATCGATCCCAACCCTGACAGACTACAGCTCATCTCCTCATCGTCATCAGTAGCAGCAGCTTCAGCTTCAACTAACATCCTACCAGCAGTCAAACCCACCTCACTCCTCCTACTCAGTACCAGTGCCGAGGCGGCAGTAGCTGAGAGCAAACGATTCGAACGAAGCTCCCGTCACTCCTCGCTCTCCAACAGCTTAGGATCACCCCCCAACCAGAACAGCAACCAGTTCATCAACAGACATCACCACAAGTTTCGTCCTTCCTCACCACCCTCCCCATCCTCCTCATCCACCTCATCCTCATCGATTCTCAACCACCACCACCACCACCATCACCCTCACCATCTCAACCATCAC…	MSSSTTRTITTDRRHIDPNPDRLQLISSSSSVAAASASTNILPAVKPTSLLLLSTSAEAAVAESKRFERSSRHSSLSNSLGSPPNQNSNQFINRHHHKFRPSSPPSPSSSSTSSSSILNHHHHHHHPHHLNHHHLTHPRNLSQSPLRNHHQQRIHHRHTEAVALQNNHHPALSATLSNSNHHNLTSSNNGTSNSNRREPAKTNQLFKCEKCLKVYRHPQCLVKHRWEHTEYWADASKLMLSKHQQVQMLEAAAILAAPSGSLPESRSLWPAAVSSSEAGLLGSDQVNLEVIYSQQAARAVSNPHHHYRSSSTSCVLSRESRENTDVEMNEDVGKRGSVEDERGSEAPGEEGEDEIMFSMSLDGEESSCSNAGQTGRAKQRIEGRGGSVRSSSISSSVSG…		PASA pass
HSGS210|asmbl_11036|m.3191	asmbl_11036	m.3191	250	74-826(+)	complete	PGTG_21403T0	9e-145	562	100	214	PGTG_21403T0	4e-144	562	100	214		PGT21_A	1393						N	3	2.3603	1.41779	-1.66478	0.537657	ATGTCCAGCTCAACAACTAGGACCATCACAACCGATCGTCGTCACATCGATCCCAACCCTGACAGACTACAGCTCATCTCCTCATCGTCATCAGTAGCAGCAGCTTCAGCTTCAACTAACATCCTACCAGCAGTCAAACCCACCTCACTCCTCCTACTCAGTACCAGTGCCGAGGCGGCAGTAGCTGAGAGCAAACGATTCGAACGAAGCTCCCGTCACTCCTCGCTCTCCAACAGCTTAGGATCACCCCCCAACCAGAACAGCAACCAGTTCATCAACAGACATCACCACAAGTTTCGTCCTTCCTCACCACCCTCCCCATCCTCCTCATCCACCTCATCCTCATCGATTCTCAACCACCACCACCACCACCATCACCCTCACCATCTCAACCATCAC…	MSSSTTRTITTDRRHIDPNPDRLQLISSSSSVAAASASTNILPAVKPTSLLLLSTSAEAAVAESKRFERSSRHSSLSNSLGSPPNQNSNQFINRHHHKFRPSSPPSPSSSSTSSSSILNHHHHHHHPHHLNHHHLTHPRNLSQSPLRNHHQQRIHHRHTEAVALQNNHHPALSATLSNSNHHNLTSSNNGTSNSNRREPAKTNQLFKCEKCLKVSPPFLVFSISLSFIFISRILCGSSHPKTGHALLTVK		PASA pass
HSGS210|asmbl_11037|m.3197	asmbl_11037	m.3197	554	492-2156(+)	complete	PGTG_07944T0	0	554	100	554	PGTG_07944T0	0	554	100	554		PGT21_A	1393						N	3	69.888	17.7485	-3.93769	0.0182526	ATGGAAGAGCCCTCCTTTACATCCGATGGCGATGCGCTTGATTATTATCGAAGCTTAGCCAGGAGTTTGCAATCCGACCTAGACGATACGAAGTTGGCCCTGGATGAGTTTCAGGTGTCTTCTAAAGAGCTCGAAACTGAGCTTGAAAGAGAACTTCAGGCCACCGAAAAACAGCTCAAGGAATTAAGGGGAAAGGAAGAACACTTGTTGCACGAAATCGATCAGTGGAAAATCAAGTACCACTCTTCGTTAAAAGACCACACAAAGACGATGACACACATGCAGACCGAACTTGAAACATGCAGAAAATCTAACGAAGAATATCGAACTAGGCTTCGTGATATGGAGTTAGACAATGACGAGCTGGAAGGTAAAGAAAGGATGGTGGCTAGTTCCCTA…	MEEPSFTSDGDALDYYRSLARSLQSDLDDTKLALDEFQVSSKELETELERELQATEKQLKELRGKEEHLLHEIDQWKIKYHSSLKDHTKTMTHMQTELETCRKSNEEYRTRLRDMELDNDELEGKERMVASSLQDVESKYGKAIERITLLEDELIEKSKLEEEHQRLKDDLRDMTEELAVLREHLASSATSPAGEATRRVLSPSPEDCQLSTRTFSETPLSDPGLEVLKDTDEMSSPSRPMIRTKPTSVIDAQDSHRRRLSSMAGEIGSPKSQTAKSLAITQSKKAASLRVKPHSVTIKPLQNVFSPDPRLAASTSVAPRAKRSQSRSRPALETPTNPRNLNKESSHLQSLRAETERMQGMTKKLVSSRNLRTVSAIPVPKTSLLSSSIHSKSNPHSIS…		PASA pass
HSGS210|asmbl_11040|m.3212	asmbl_11040	m.3212	108	2012-2338(-)	complete	PGTG_07946T0	2e-56	315	97.73	88	PGTG_07946T0	7e-56	315	97.73	88		PGT21_A	1393						N	3	1.17454	4.19265	3.56961	0.169233	ATGGCTGCATCAACTGAAGCTAGTTCTCTCCCCAGCGCTCCTGCCAATCCTGCCGGTACCCCCGGTGGCATGACAGCTGAAAACGTGCCGAAGCCATTCGAAGGAGCTGAGGCCATTTATCCACTGGATGACGCGCGATATGCAGAGGATCTTAAATTTTTCCAAAAATCTACTGGAATCGAAGATCCATTGGCGTTGAAGAAACACATCTTCAAAATCCGCGACGAAGCTTACAAAACGTTCCCCTACCCTTGCATTTGGGGTGAGTCTTCACATGATCCGTCCTTCTGCGGGACTGCATTTTGGGAAGCTTACAAGTGTGTATAG	MAASTEASSLPSAPANPAGTPGGMTAENVPKPFEGAEAIYPLDDARYAEDLKFFQKSTGIEDPLALKKHIFKIRDEAYKTFPYPCIWGESSHDPSFCGTAFWEAYKCV		PASA pass
HSGS210|asmbl_11043|m.3222	asmbl_11043	m.3222	762	3-2291(+)	5prime_partial	PGTG_07934T0	7e-156	332	96.96	230	PGTG_07934T0	3e-155	332	96.96	230		PGT21_A	1393						Y	9	1.10399	4.97272	4.5043	0.0179816	AGCTTCAAAATTGGGGAAGCTCAAGGACCTTATCATCCAACTGCCAAAAGGCAACAGGTAGATCTAGAGCTAAGATTAGTCGTTTCTCGTCCAACGACAGCAGCCTTGTCCAGTTTACCGCCTTCAGAAATTGAAACCAATGAAAAGCGAATTCCTTCAGAAATCATCGGGGTATCTGGCTCAGAAAGCGAGAAGAATTTTCGTCACCCCACCAGCGCCATAAAAAATGCGAGACCTGAAAGCTCAAGAGCTCCGAGTTGCCTTGCAAGGAAATCGCCGAGTAGCAATGTAAGATCAGCGCCGGAATTAATCGATGTTTCCTCAAGAGACATGGGTAGCTTTTCAAAGCAATCACCGATTAATGATAGGAGACTCACGACGGCAAGACTTGAGGTTTCA…	SFKIGEAQGPYHPTAKRQQVDLELRLVVSRPTTAALSSLPPSEIETNEKRIPSEIIGVSGSESEKNFRHPTSAIKNARPESSRAPSCLARKSPSSNVRSAPELIDVSSRDMGSFSKQSPINDRRLTTARLEVSNQLQSGKFATDSQGLINQDSTRNANDDLTRKRTDEVPREFLLENMTSKVWPWISLIGNRVHHLISSELKTYVDPLIPHLTQACLSHCARSPSGIADVSKKITERINLDAGIKEICHALWAVNLRVLQIIGVGQSDPFYLQEQSGLMSWLIESMSRISQHPSLISSSTSDDEKMAYTICEYLYKKMAEAITSMDGETPTFKIFQGWKKNNKKNPFMFVSQKKVSISRAVIHVLGLYYKNINHDKWKHMFGEDEYFVLRICSFRLRWM…	5prime partial or internal	PASA pass
HSGS210|asmbl_11045|m.3225	asmbl_11045	m.3225	547	38-1681(+)	complete	PGTG_07935T0	8.4e-246	451	98.84	425	PTTG_01011T0	2.7e-223	545	88.86	392	PF06911.7|Senescence	PGT21_A	1393						N	2	20.66	46.22	2.24	0	ATGGCTCAGGGCACCCTGCTACTCTCCATACCTGAGGTCACCGTACACCAACTCAAGCCAACAACTGCCAGCAACAGCAACGACCAATCGATCGACTCCACCCTCCTGACCGCAACCATCCTCAACCTGCTACTCGTCGACATCCCCTCAACCGCCCTCAAATCAATCCCATCAGTCTCAGAACCACCACCATACAACAACCTAGAGAAAACTAACGGAGAACAGCAGCAGGCTCAACAGGCCACCGTCGAGACCTGGCTCGTCCTCTCACTAGCCGATGGCCTCATCGATATCCCACTCTCACAGTCATCCCAGATTTCCTTCCAGCAGCCTCGCTCCTATCTCGTCCCGATCCTACCAGGGGATGCAACCCCAGCTGAGGTCGATCAAAAGAAGGCT…	MAQGTLLLSIPEVTVHQLKPTTASNSNDQSIDSTLLTATILNLLLVDIPSTALKSIPSVSEPPPYNNLEKTNGEQQQAQQATVETWLVLSLADGLIDIPLSQSSQISFQQPRSYLVPILPGDATPAEVDQKKAHQALVRIDIASHIPDDTIDTLDSILAGWTQYPGRQSANQNLLSANHIPSKPHSPPPPPHPSGSSAYPKEKIGSRQSLPNGAPSKAPFPSEGRLALMDESTGEICGELTSDVTFQGPAIAPHAPPYPAGPSHQAPIIGGQSGAPHLLLAAPQPVIVSMNTSGQGQGHSTAQVSAIPPGGGSQILSGAEWVSRGILAGSEVISSMIKKSGSQYLGSAKPAATPITFSTTTHANADRVLGFTRSASKVSGKAATLVGSVFGKVGDQIGK…		PASA pass
HSGS210|asmbl_11046|m.3231	asmbl_11046	m.3231	3195	308-9895(+)	complete	PGTG_07937T0	0	3215	98.73	3221	PGTG_07937T0	0	3215	98.73	3221	PF06650.7|DUF1162; PF12624.2|Chorein_N	PGT21_A	1393						N	21	5.51793	1.70003	-3.24578	0.0476243	ATGGTGCTTGAAAGTGTGGTCTCCTCTGTGCTCAACCAAGTTTTATCCGCCTACGTCGAAAACTTCAATCCCAAGCAGCTCAACGTTGGGATATGGGGTGGTGATATCAAACTCAAGGATTTGAAGCTTAAGAAAGGCGCATTGGACAAGTTCAGGTTACCTGTAGATGTGCTTGATGGATCTATCAGTAGTTTGGTTTTGACGGTACCATGGACGGCCTTAGGTAGTCGACCCGTGAAAGCAGTCATCGAAAACATTTATCTGTTGGCTGTACCCCGAAGTGAAAACAATTTTGATTCGGAAGAAGATGAGAAGAGGAAACAGGCGTCGAAGATGGAAAAGCTCAAGAATTCAGAATTGTTACTCTCACCAACTGCCGCTACCACCGATAACAGCGAA…	MVLESVVSSVLNQVLSAYVENFNPKQLNVGIWGGDIKLKDLKLKKGALDKFRLPVDVLDGSISSLVLTVPWTALGSRPVKAVIENIYLLAVPRSENNFDSEEDEKRKQASKMEKLKNSELLLSPTAATTDNSEEANKNESFVAAMTNKILDNLQLRIKNVHIRYEDKLSVPGHPFSVGFTLAEVSAVSTDENWQESFIVGSKTGVHKLTKLDSLAIYFNTDSISLASLDNPEEFQERFTNMIARTETSDSDAKPNVLPDHQYALKPVSGEGKLILRKHPTNELAKINCELTFEELAFLIDADQYRDALSCLDLFHFYTRHREYLRFRPSEQDMTDNKAKALWSFALAVTKHEVHQKAYKLSWDYLRQRRDDRKMYIGLFKAVQQGTLPEDTPELMELEQ…		PASA pass
HSGS210|asmbl_11046|m.3232	asmbl_11046	m.3232	177	10818-11351(-)	complete	PGTG_06556T0	1e-20	788	33.33	144	PGTG_06556T0	5e-20	788	33.33	144		PGT21_A	1393						N	2	1	18.7797	18.7797	4.70652e-11	ATGTATATAAACTTCATTTTTTTCCCAACCAAGACAGATCAACCAAGTCATCAAATTCTTTACAAAAATTTGATGACTCCTATCCATGGTTTTCCAGAACATGAATTAGAAAGTTTGCTTGTCAGACTGTTTCTCTTGAAAGGGAATCAAGAAAAGTCCTATGAATGTAGAAGGTCATCTGGTAGCAGTGCAGATGATTTGGTGATCACACAGGAAGATATTCTCTTAACAGAAATTGCGTTTAAAATCCTAGGGTGTTATTACAAGAATCAAAACATTGAAAAGTGGGAACTCATTTTGAAGACAGAAGATCGTATGTTTAATTTTTTGACTAAAATTAGTAGTGCCAAGTATAGAAATACAGCGTATACAGTTTTCAACCCATACAAGATTCAAAGG…	MYINFIFFPTKTDQPSHQILYKNLMTPIHGFPEHELESLLVRLFLLKGNQEKSYECRRSSGSSADDLVITQEDILLTEIAFKILGCYYKNQNIEKWELILKTEDRMFNFLTKISSAKYRNTAYTVFNPYKIQRFKSLNLFPWKSPIHKSINKLPQELDVEFQYDAKNKINKLVRELD		PASA pass
HSGS210|asmbl_11046|m.3241	asmbl_11046	m.3241	62	10485-10673(+)	complete	no hit					no hit						PGT21_A	1393							0	1	12.8756	12.8756	2.40058e-07	ATGCAACAAAACGATGACTTCAAAATTGAATGGCAATCAGCTCCAACACCACCGCAACTTGCGGATTCTTACAGAAGAGAAAACAATGCCTCGGGCACGAAGCCTCTCACTTCCAATTCAGTGGAATCAATTTCATTTAATTTTCTTACACGCAATCAATCTGGTTTAATTTTCTTGACTTTCATATGA	MQQNDDFKIEWQSAPTPPQLADSYRRENNASGTKPLTSNSVESISFNFLTRNQSGLIFLTFI		PASA pass
HSGS210|asmbl_11048|m.3245	asmbl_11048	m.3245	242	220-948(+)	complete	PGTG_07940T0	1e-178	242	100	242	PGTG_07940T0	5e-178	242	100	242		PGT21_A	1393					ExpAA=81.39|PredHel=4|Topology=i84-106o116-138i158-180o184-203i	N	1	47.2473	68.4625	1.44903	0.00856962	ATGTCCCTGAAAACAACCGATAATCGCCAGCCTGCGGTGGCTCGGAACCGACTGCTCAACTTTTACATTGGCTCGCTTCTATCGAGACCGTTGTTGACCAAGTCTTGTACATCGGCTACCTTATCTTTTTTCCAGGAAGTCCTAGCGAGCAAATTTGCGGAGGAACAGCCTACTATAATACCTACAGGATTCAACTCCCTGGACTATCTCCAATCGCTTGGAATCAGCTCGAGGGCGATCAAGCTTACGGCTTACGGAGGTTTGATTTCTGCGCCATTGAGCCATGCCCTGATGAAAATCTTACACCGAATATTCCCTAACCACGAATCAAGCGATAAAAGTAAAATTGGGATGATCTTGGCCTCCATGTTAATCACTGGTCCCATCCAGAATAGTGTT…	MSLKTTDNRQPAVARNRLLNFYIGSLLSRPLLTKSCTSATLSFFQEVLASKFAEEQPTIIPTGFNSLDYLQSLGISSRAIKLTAYGGLISAPLSHALMKILHRIFPNHESSDKSKIGMILASMLITGPIQNSVYLIAMGAIEGLKSRKEIFFFWKKTIGILTKMSIILGTFSTIIANRFLSKELWVPFFNLVGFVLGTYVNFLNKKKRKGPANDKKDLHLKSTIDHSKPSSEEQNKEHYPRQ		PASA pass
HSGS210|asmbl_11050|m.3247	asmbl_11050	m.3247	355	159-1226(+)	complete	PGTG_07945T0	0	355	98.31	355	PGTG_07945T0	0	355	98.31	355		PGT21_A	1393						N	7	1.7969	521.302	290.112	0.00324614	ATGCATCATCCTATTCAGTCTGGCGAAGGCAGTGAACTCTGTTCCACTCATATAATAGCACTTCAAAATCAGACACCAGAAACGTTGTGTGCTGAGCCGTCTATCCTTGGACAAATCAACAACATCAGCCATGAGCACGAGAATAAAGATATGTTCCTTCCGTGTGCTCCCTCAAGCCCGCGTGATAACTGTGGTATTGTGAAAGAGGACGTGGCTCTACCATTGAAGGGAGTGCAAGCTGTTTATCCGCTGGATGACTCGATACAGGCCAACGATTTAGAATTCTTCAAAAAGGCTACTGGAATTAATGACGCATCAGAGTTGAAAAACCATATCATGGGAATTCGTGAAGCGGCTTACAAAAGTTTCCCTTATCCATGCATTTGGGGTTTTGAGTTT…	MHHPIQSGEGSELCSTHIIALQNQTPETLCAEPSILGQINNISHEHENKDMFLPCAPSSPRDNCGIVKEDVALPLKGVQAVYPLDDSIQANDLEFFKKATGINDASELKNHIMGIREAAYKSFPYPCIWGFEFLKGKTTTHPFYRHMKENTLSNEHQKFFIDLGTFLGVDLRQVVEDGWNSDNVLGVDILPEWRDLGHQLFRDGNEALPFYLGDILQVKTLNDNPSSEARPLLDLRNLQDLNQLKGRVSFISANQLFHLFSKDDQKELAERCGRLLSHEPGAAIFGTQLGFPEEKLENYKLHLHSPESWEQMWKEVLGEKIQVIVKLEEADAQHPYHSCSQVESLYWLYWSVART		PASA pass
HSGS210|asmbl_11051|m.3250	asmbl_11051	m.3250	306	760-1680(+)	complete	PGTG_07945T0	0	355	92.24	322	PGTG_07945T0	0	355	92.24	322		PGT21_A	1393						N	6	1.10603	5.73288	5.18331	0.00678688	ATGCATCATCCTATTCAGTCTGGCGAAGGCAGTGAACTCTGTTCCACTCATATAATAGCACTTCAAAATCAGACACCAGAAACGTTGTGTGCTGAGCCGTCTATCCTTGGACAAATCAACAACATCAGCCATGAGCACGAGAATAAAGATATGTTCCTTCCGTGTGCTCCCTCAAGCCCGCGTGATAACTGTGGTATTGTGAAAGAGGACGTGGCTCTACCATTGAAGGGAGTGCAAGCTGTTTATCCGCTGGATGACTCGATACAGGCCAACGATTTAGAATTCTTCAAAAAGGCTACTGGAATTAATGACGCATCAGAGTTGAAAAACCATATCATGGGAATTCGTGAAGCGGCTTACAAAAGTTTCCCTTATCCATGCATTTGGGGTTTTGAGTTT…	MHHPIQSGEGSELCSTHIIALQNQTPETLCAEPSILGQINNISHEHENKDMFLPCAPSSPRDNCGIVKEDVALPLKGVQAVYPLDDSIQANDLEFFKKATGINDASELKNHIMGIREAAYKSFPYPCIWGFEFLKGKTTTHPFYRHMKENTLSNEHQKFFIDLGTFLGVDLRQVVEDGWNSDNVLGVDILPEWRDLGHQLFRDGNEALPFYLGDILQVKTLNDNPSSEARPLLDLRNLQDLNQLKGRELAERCGRLLSHEPGAAIFGTQLGFPEEKLENYKLHLHSPESWEQMWKEVLGEKIQPKT		PASA pass
HSGS210|asmbl_11052|m.3255	asmbl_11052	m.3255	315	753-1700(+)	complete	PGTG_07946T0	0	315	98.73	315	PGTG_07946T0	0	315	98.73	315		PGT21_A	1393						N	3	494.546	10.2212	-48.3842	7.71548e-140	ATGGCTGCATCAACTGAAGCTAGTTCTCTCCCCAGCGCTCCTGCCAATCCTGCCGGTACCCCCGGTGGCATGACAGCTGAAAACGTGCCGAAGCCATTCGAAGGAGCTGAGGCCATTTATCCACTGGATGACGCGCGATATGCAGAGGATCTTAAATTTTTCCAAAAATCTACTGGAATCGAAGATCCATTGGCGTTGAAGAAACACATCTTCAAAATCCGCGACGAAGCTTACAAAACGTTCCCCTACCCTTGCATTTGGGGTTTTGATTTCCTCAAGAGGAAGACCCTCGCCCATCCCTTTTACCCACAAGTGAAAGCCAGCAAACAATCCGATAAACAGCAGAAAGTTTTCATGGAACTCGGCAGTTTTGTGGGTGTTGATCTCAGACAAGTTGTC…	MAASTEASSLPSAPANPAGTPGGMTAENVPKPFEGAEAIYPLDDARYAEDLKFFQKSTGIEDPLALKKHIFKIRDEAYKTFPYPCIWGFDFLKRKTLAHPFYPQVKASKQSDKQQKVFMELGSFVGVDLRQVVQDGWSPNNVLGVDIRREWTDLGHQLFNDGDRGLPFFLGDIFQSEVLDVAPAEAARPVLDLRNLKDLNPLKERVMYICGHQVFHLFPEPVQRDLLERCWRLLSPEPGAAIFGTQVGTPEGQTMKGSQAYMHSPKTMEKLVKEVLGENVKLTMEVEKYDAEHNYHKFPLGLEGMFWLHWSVERI		PASA pass
HSGS210|asmbl_11060|m.3275	asmbl_11060	m.3275	83	1-249(+)	internal	PGTG_04565T0	8e-08	816	33.33	75	CQM_11189T0	6e-17	646	47.06	85		PGT21_A	1393						Y	2	1	2.14504	2.14504	0.394056	TATCAGATTGATTCAGAGAAGAAGAAATGGTTTTTGTTTTGGAAAGAAAGGACTGGGTGTGACTTTGAGAAATTGATCCATTCTCAACTTGAAAAATTAAATCTCACACAGTATAATCATATTGAAAGAGATTTTGCTTTACTTCTATTTCACCTTGACATGATTGGTACTATACTCCAGAAGAACACTTCAGAAGAGGTCCAAAATTGTGGTACAAAGATTCTTAAGGAAGCATACAATTTATTTGAA	YQIDSEKKKWFLFWKERTGCDFEKLIHSQLEKLNLTQYNHIERDFALLLFHLDMIGTILQKNTSEEVQNCGTKILKEAYNLFE	5prime partial or internal	PASA pass
HSGS210|asmbl_11061|m.3276	asmbl_11061	m.3276	294	2-883(-)	internal	PGTG_06556T0	1e-38	788	34.41	311	CQM_01300T0	5e-40	869	36.09	266		PGT21_A	1393						Y	2	1	2.37968	2.37968	0.310494	TTGAAACAGTTGCAAGGTGAAAAATCCCCTACAAAATTTCCAGAAAATATGCTTGCCTTCTTGGGTGATCCCAGAGGTTTGGCTTATTATTTGAATTCAAAACATCTTGGTCAGATAGAACAAGAACAGGGACCAAGAGAGTTTTGCCTGCAGAATATAATTGGAAAAATTTGGGCATGGGTTTTTGTCATCTGGGACCGGGTACAAGAATTAATAGATAAAGAATTAGAAGATAATGTGGGCCCATTAATCCCCATTCTGACCCAGGCATATCTTTTGAATAATAAAAAGTCCCTGCTTCCAATCTCTGAACCAGTCACAAAATTTGTTGGAAGATTTTTTCTACAAGAAAACATAAAACAATTTTTCCATCTGGCATGGGCCATAAATCTAAGAGTT…	LKQLQGEKSPTKFPENMLAFLGDPRGLAYYLNSKHLGQIEQEQGPREFCLQNIIGKIWAWVFVIWDRVQELIDKELEDNVGPLIPILTQAYLLNNKKSLLPISEPVTKFVGRFFLQENIKQFFHLAWAINLRVMQILGGGQSESSYLEEQQKFVQWLSAIIVSPQQTSLFGYSSQRALSVHKFLHQKISEAFHFVDQEYLVYRVFPRGRASFSKEERCYSQKQILMIESVVHVLGIYYKNTNYAKWTQAFGEDVNFLLQISSFGYQWLISGFKKSNTNSRLASRNGGKLIPWTN	5prime partial or internal	PASA pass
HSGS210|asmbl_11080|m.3289	asmbl_11080	m.3289	60	10-192(-)	complete	no hit					no hit						PGT21_B	139310					ExpAA=16.80|PredHel=1|Topology=o5-27i		0	1.20991	2.47353	2.04438	0.38333	ATGTGGGAAAAACTTCTTTTTTATCAAGGCAGTTTTATTTTTATTTTTATTTTTGTTCAACAAGACTCATTGTTATTGTTCAAAGAAGAAGTGATCCAGAGTGTGCTCAAAGAAGCCCAGCCACATGTGATGGGATGGGCAGGCTATAGCACACAGCTTGATGAGCTCACAGATCCGCCATGA	MWEKLLFYQGSFIFIFIFVQQDSLLLFKEEVIQSVLKEAQPHVMGWAGYSTQLDELTDPP		PASA pass
HSGS210|asmbl_11081|m.3290	asmbl_11081	m.3290	182	1-549(+)	5prime_partial	PGTG_21537T0	2e-101	332	80.9	178	PGTG_21537T0	1e-100	332	80.9	178		PGT21_B	139313						N	6	1	2.08805	2.08805	0.416264	TATATCTCAAGCATGCCTTCTATATACTACCCACCTGCCATCAAGGTTGATGCGGTCCGAATGACAATAGAAGGTAAACCAAGAGACTCAATCAGGCACACTCTTGGCTATCAGATATCCAACCAGTCGTTCAATCGCTGGCGTGAACTTTACCAGCAAACTTGCCAGGTGATCCGAAATCCTGAAGAATACGAGCCCCATGGCCGGCCACAAACCTTATCGTCGGAAGACTGCACTTTCATGGTCCAACTTGTGCGCAATGAGCCTGGGTTATTTTTGGATGAAATTCGAGAGAAGCTGTACGATTCAAGTGGTACTTTGCTCAGTCTGGCGTGCGTGCATGAGAATCTAGTGAATAATTTGTCAATCACTTTGAAGAAGGCGGAAACCCTTAACTCC…	YISSMPSIYYPPAIKVDAVRMTIEGKPRDSIRHTLGYQISNQSFNRWRELYQQTCQVIRNPEEYEPHGRPQTLSSEDCTFMVQLVRNEPGLFLDEIREKLYDSSGTLLSLACVHENLVNNLSITLKKAETLNSQKLLLKKFWYVECMLFYPANYLVFTDESAVCDRDLLRTHARSPCGTPAA	5prime partial or internal	PASA pass
HSGS210|asmbl_11084|m.3296	asmbl_11084	m.3296	143	3-434(+)	5prime_partial	PGTG_03757T0	4e-61	703	66.67	141	PGTG_03757T0	2e-60	703	66.67	141		PGT21_B	139326						N	3	1	2.35427	2.35427	0.351475	GTGATCAAGGTCTACCACAAAAACCCCACCACCAAATGTCAACTCGCTTCCGTGGGCGGGGGCTCACAACCAACTTCCACAGCTCCTGGTGCAAGCACCGCGATTGGGAAGATCAGGCCCATTGGGATCGATTATGTCGTCTTCAACCGGACGTCCAGCACACAGATTGCTCAGGTCCTACCGTCATCCGCCAAGGCCACCGCAATAACTCCAAACAAGGAGTGGGAGCGGATAACCCCCCACTTTGACACGGTATGGAAAGCGGCTCTTGAGGTGTGGGCCTGGACGAATGTGCAACAATGCATCATTACACTGTTGACGGATGGCCGCCCAAATCTCGGAAAACACATCACTGCACTGCATTCCGCGGGCCTGCTGAAGTGGCAGTGCATACTGGCC…	VIKVYHKNPTTKCQLASVGGGSQPTSTAPGASTAIGKIRPIGIDYVVFNRTSSTQIAQVLPSSAKATAITPNKEWERITPHFDTVWKAALEVWAWTNVQQCIITLLTDGRPNLGKHITALHSAGLLKWQCILANHGNYGSGKH	5prime partial or internal	PASA pass
HSGS210|asmbl_11088|m.3305	asmbl_11088	m.3305	119	157-516(+)	complete	no hit					PST130_15564	8e-43	435	66.35	104		PGT21_B	139331						N	1	11.2836	1.72192	-6.55293	0.000146247	ATGGACAGCTCTGAACTGCAATTACAACTCACCTATCACCATGCCCACCACCTGTTCACACGGAGGCGAAGACTCTTGCAAATCATGCATCAGTCAAAAACCAGTTACTTGGCATATCACTTACTCCGATATTTGAATCGAAAGAAGCCAGTCCCAAAGCATATTTCTATCCTGACCGGTGCAATGTGGATAGATGAGCTTATCAACAATCCAAACCCAATTTGCTTTTACGAAAACCTTGGAATGACCGTGCCGACATTCATGAAGCTCAAGAACTTACTTGAAAATGAAGGAGTTCTCTACGACTCGAACTCCAGCAGCGGTTCCAGCGATCAGCTTCAACAATTTCCATTACAATAA	MDSSELQLQLTYHHAHHLFTRRRRLLQIMHQSKTSYLAYHLLRYLNRKKPVPKHISILTGAMWIDELINNPNPICFYENLGMTVPTFMKLKNLLENEGVLYDSNSSSGSSDQLQQFPLQ		PASA pass
HSGS210|asmbl_11089|m.3307	asmbl_11089	m.3307	179	1-537(+)	internal	no hit					PST79_2245_m.12427	5e-44	449	40.4	198		PGT21_B	139332						N	2	2.38377	1.30708	-1.82374	0.467853	AAGGCGAAGTCTGACACTTTTGAAGAATTCAAACGCTTTGTGAATCTTGTTGAAAATCTTCAAGATCACTCCATAAAAGAAGTTGTCTCGGATCAAGGGGGGGAATTTGTCAACAAAAAGTTCGCACAGTTTGCTGCCAAGAAAGGGATCTTGCAGGTTTTTTCGCCTGCTGAGACTCCTGAGCTGAACGGATTCGCGGAAAGAGCAAATCATACAATTCTCGACAAAGCAAGATGCCTCCTGCTCACCAGCAGTCTCCCGAACACCTACTGGGCTGAAGCGGTCAATGCAGCAACTTTTATTTCAAACATAACCTTTGGATGTAAGGCTTTTATTGCGGTACGAAAAAGTCATTGGTCCTGGAAATTGGGGAATACCGGTGAAATTGGCATCTTGGTC…	KAKSDTFEEFKRFVNLVENLQDHSIKEVVSDQGGEFVNKKFAQFAAKKGILQVFSPAETPELNGFAERANHTILDKARCLLLTSSLPNTYWAEAVNAATFISNITFGCKAFIAVRKSHWSWKLGNTGEIGILVGFENEGSVYRILRLRDKKLIKTRHAKFDETSFPKISNESIPFSMSE	5prime partial or internal	PASA pass
HSGS210|asmbl_11090|m.3310	asmbl_11090	m.3310	104	3-317(+)	5prime_partial	no hit					PST79_366_m.17994	4e-08	149	38.89	54		PGT21_B	139332						N	1	1.777	1.47335	-1.20609	0.848726	GTTTTCATAACATCCACCGGCGATAACATACCGGCTCATTATCATCAAGCCGTGAATGGGAGAGAAGCATCGGGATGGACAGAGGCGATTCAGTTGGAACTTGATGCTATGAAGAGACTTGGGGTCTGGGATGTTGTTGAACTCTCGCCTGGCATTAAAACGGTGGGGACCACCTGGGTTTTTCGCAAGAGAAAAGCGATGACTCGACTGTCTTCAAGGCTCGATTGTGTGCTCAGGGCTTTTCTCAAGTTCACGGGGTGGACTTCTCTAAAACGTTCGCTCCAACTGGCCGGCTCAACTCTCTTCGCGCTCTGA	VFITSTGDNIPAHYHQAVNGREASGWTEAIQLELDAMKRLGVWDVVELSPGIKTVGTTWVFRKRKAMTRLSSRLDCVLRAFLKFTGWTSLKRSLQLAGSTLFAL	5prime partial or internal	PASA pass
HSGS210|asmbl_11093|m.3314	asmbl_11093	m.3314	83	93-341(+)	3prime_partial	no hit					no hit						PGT21_B	139343					ExpAA=20.88|PredHel=1|Topology=i44-66o		1	1.7353	1.06968	-1.62226	0.622012	ATGAACCTTAGTGGAGGAAGGAGAAATTGGCAGGAGCGGATGTGTATGTATCATAGAGTCCTGAACGGACCCGCGGGGAAGCGCCTCAATCGCCATCCTTTCAAGCTCGCCCTCCTCCAGAACACGACTTTGTTTCGAACGATGGTCGGATGGACAGTACTATTCCTACTACTACTGGTGGGCAACGGTCTAGGTGCTGGCGGCGACGGCGGCGAGCAAGAGCTGGCCCGGGTTGCCGAGCCGTCGACA	MNLSGGRRNWQERMCMYHRVLNGPAGKRLNRHPFKLALLQNTTLFRTMVGWTVLFLLLLVGNGLGAGGDGGEQELARVAEPST		PASA pass
HSGS210|asmbl_11095|m.3320	asmbl_11095	m.3320	74	191-415(-)	complete	no hit					no hit						PGT21_B	139343							4	1.81153	1.4089	-1.28577	0.79337	ATGTTGATACGTCCTCAAGCTTTGCAGATGCGCTTTGCGCGGAGGTGTCGGTCTAGTTATGACCCACATACTTGGAAGTTGGCGGCATCCACTCTCAAAGACGATCCTCGACAATGTGTCTGGCTGTTGGGTCAGAGAGCCGAGGCTCAACAGTGGTCTGGCGAAGAATGTCCGCGTGGATCGCTCACTTGCATGTTGGATGGAGAAGACGAAGAGGACGGGTGA	MLIRPQALQMRFARRCRSSYDPHTWKLAASTLKDDPRQCVWLLGQRAEAQQWSGEECPRGSLTCMLDGEDEEDG		PASA pass
HSGS210|asmbl_11099|m.3326	asmbl_11099	m.3326	151	34-489(-)	complete	no hit					no hit						PGT21_B	139371							1	3.82817	3.28892	-1.16396	0.815762	ATGGTCAACACAAGATCTACGGGCCTGCCTCCTCTCATTCCAGATTTTACGGCTAGGGTCACTCCACCTCGACACCGCTCTTCACATCATTCTCCGTCACCCTCTTGCACATTGCTTTTCTTCTTGCCAACCTCGGAAATGGCAGCAAATGATCCGCAAATTCCTCCGTCGGACAACAACCCAGAAGTGCCAACACTTCCCCCTACGACGTCCTACCTTTCGATCTACCCCCCTCTGCCTTTGTTCTCTTTTCCCTCCAACTTTACTGCGGGTCCATCCACGTCCACTTCGGCTGTTCCCCCTCAAGGCCCTCCCAAACAATCGGTGACGCCGTTGTCCGCTTCGGATCACAAATCGGCCGCGGATGATGAACGACAGGGTCAAAATGATGCGACTCTC…	MVNTRSTGLPPLIPDFTARVTPPRHRSSHHSPSPSCTLLFFLPTSEMAANDPQIPPSDNNPEVPTLPPTTSYLSIYPPLPLFSFPSNFTAGPSTSTSAVPPQGPPKQSVTPLSASDHKSAADDERQGQNDATLSFDNLLQQAFRKKWSSRL		PASA pass
HSGS210|asmbl_11104|m.3336	asmbl_11104	m.3336	66	2-199(-)	3prime_partial	no hit					no hit						PGT21_A	1394							4	1.5605	4.13967	2.65279	0.266079	ATGGACTTGGACAAATCATCTTCTCCTGGCACTTTGCAGGCCATCATGCTCGGACACGGCGGTCCGAACAGTCGTCGGACAGATTGTCCGACCAGTCTCGCACCCCGTCGGACCGGCTTTGTAATTCAGGCGGTGCGGACTCCGGAGGCGCCGACGGAATGCTGTCGCGGGACGTGTTCACGTCTGGGTCACAGACCA	MDLDKSSSPGTLQAIMLGHGGPNSRRTDCPTSLAPRRTGFVIQAVRTPEAPTECCRGTCSRLGHRP		PASA pass
HSGS210|asmbl_11105|m.3337	asmbl_11105	m.3337	836	150-2660(+)	complete	PGTG_21404T0	0	833	98.68	833	PGTG_21404T0	0	833	98.68	833		PGT21_A	1394			Yes	24		Y	4	1	16.3949	16.3949	0.000910463	ATGTTTACAATGCGCTTCTGCATTCATTTCTTATTATCTTTCTTGCTTTTCCACATTCATCTCGCAAGAGGCGCACTACCTAGAGTAAATTCTGAACCAGAAACCCTTGTTAGAACTGCTTCACCAGATCCATTAAGTCCAAAAATTATCAATAGTCCGCAAGATATAGAGGGTAAAGCTGAAACTGCTGCTCATCTGCAAAGCTTTCGAGGCCAACAACCTGAAGAAACACAAGCGACCGACGATCCAACAACAGAAATATCATCCAGCCCTACGTATTCGCAATCTTCCCCTCGTGAAAGCATAAAATCAAAGGAGAAATATTATGATTTGAACGAGGGAATTGAACCGGAATCGGTTTTTCATGAAAACAACTTAGGACGGACCGTGTTCATTTTC…	MFTMRFCIHFLLSFLLFHIHLARGALPRVNSEPETLVRTASPDPLSPKIINSPQDIEGKAETAAHLQSFRGQQPEETQATDDPTTEISSSPTYSQSSPRESIKSKEKYYDLNEGIEPESVFHENNLGRTVFIFWNWFKQLWLRLGDKFFDKFFKSELKRIYKTPSKKGLYDPVPLNRWDALDEREMKNEAAGLRKKLLEDFRSHPVFLQEDEKMVSSPNLVRLLKWFEDFKEPKDWTDSDYARMVTSLISKVQTEEKLDSEDVLTLQLIKYLAFFNPKAREVFKTKARGHDPGGEEVPVPSLWGKLITADLLFQDYPRQTLYPHRYHGLLEQVSMEWREEFRRRFIAGKLSSAAVQPPLGFRMREERHLRKIVGELQELQFITQWPIDGEGMYNNPERL…	Signal peptide without any transmembrane domain	PASA pass
HSGS210|asmbl_11106|m.3344	asmbl_11106	m.3344	120	1627-1989(-)	complete	PGTG_07947T0	7e-63	332	97.94	97	PGTG_07947T0	3e-62	332	97.94	97		PGT21_A	1394						N	1	1.22567	1.22167	-1.00328	1	ATGATCAGCCTAACGCTAAATGAAGAGAACCAGAGCGAAAAATTTACGGAAATTACAGATGATGAAGATCAAGACAAGGCTATCAAAAATCAAGATGGATCCCAAGGTTCAATACACTCGAAATTTACCGTGGCGCACGTCGGTTCGTTGGATTCGGCGAACTTCTTCAACGCGAATGTGGGGATGTCTAATGCGATGAAAGAGATCGAAAACGTACGAACAAGAGTCAAAGAGAAAGGCGGGCTTGGTGTGGCAACCTTACTGATCCGATGTGGGCCGATTGTTCAGGTAAAACTCCCAACGTTTTTTTACATCTACCGTCAAAAGAAAACACTGGCCCCTCATAACAAAATAGAATATTAA	MISLTLNEENQSEKFTEITDDEDQDKAIKNQDGSQGSIHSKFTVAHVGSLDSANFFNANVGMSNAMKEIENVRTRVKEKGGLGVATLLIRCGPIVQVKLPTFFYIYRQKKTLAPHNKIEY		PASA pass
HSGS210|asmbl_11107|m.3350	asmbl_11107	m.3350	332	223-1221(+)	complete	PGTG_07947T0	1.9e-190	332	98.19	326	PGTG_07947T0	1.9e-190	332	98.19	326		PGT21_A	1394					ExpAA=19.01|PredHel=1|Topology=i12-29o	N	11	31.22	13.73	-2.27	3e-05	ATGGAATTCTTGAACCAAATCGACCGTTCTACAGTAGCACTAACCATCCTCAGTTTCATCTCGCTTCTGGTCATCTATCTCCAACACAAGAAGATCTTGCTCTCGCCCTACTCAAATCTGAAACTCAAAGCATCAGCCGAGCCATCATCATCAACCTCGTCTTCCAATTCACCTTCATCAACCAAAGACAAGTCCGCCCGATGCAGAGAATGTTCGAAGCTGAAGCTGATCTCAGAACTGAAGATTTGTAGCAAATGTAAAATACCTCCGACGCAAAATTCAAATACCAATGACCTCAACTTTTATTATTGTGATCAGAAATGTCAGAGGGCGAATTGGAAGACACACAAATTGATCTGTGGCAATTTCAAAGACCTTCAACCAACTTCGAGCGATCCA…	MEFLNQIDRSTVALTILSFISLLVIYLQHKKILLSPYSNLKLKASAEPSSSTSSSNSPSSTKDKSARCRECSKLKLISELKICSKCKIPPTQNSNTNDLNFYYCDQKCQRANWKTHKLICGNFKDLQPTSSDPYAALNPLNSPPTDLLSNAHFEKKRAEIEGLLKKWCEFHKNVLIFAAIHGLDLIRNPHNSKLILLMISLTLNEENQSEKFTEITDDEDQDKAIKNQDGSQGSIHSKFTVAHVGSLDSANFFNANVGMSNAMKEIENVRTRVKEKGGLGVATLLIRCGPIVQVFPVGLPSQSDLDAVPRQTNWRAIFDEAIKSGIPWKPRS		PASA pass
HSGS210|asmbl_11109|m.3363	asmbl_11109	m.3363	1122	3361-6729(+)	complete	PGTG_07951T0	0	1883	99.16	835	PTTG_01001T0	0	2181	90.72	1132	PF11894.3|DUF3414	PGT21_A	1394						N	14	34.7415	40.0169	1.15185	0.444625	ATGAACCGCTTACTGGGCCTATTGGACTCATCAGAAGAGAGCCTTTTGATCCTTGGTAACTTTATGGGTCGGTTAGAAGCAGCCGGGTCAACCTTTCGCAACATAGATGATGACGATTTTGTAGTTGACACATCTGGTGACCTAGAAGAAAGGGATATGTCTAGAATTTCCTCGGCCATCAGAAGTGCCATCTTGGATCTTTTGCTCCAGAATACTCAACCTCATCGAGCTGCCCCTAATGTGGCACATTATCTTTTGGGATTCGATGCACGAGCCTCAAAAGATACTATGGCTTTAGCTGACCCCAGATCGCCCGATGCCAAATTGTCTTGTTTCCACGCTATTCTCAATCTGCTCCGGATGGGTCAAGCCTCAAGCAATTCAGAAGAAAGTGAAGGT…	MNRLLGLLDSSEESLLILGNFMGRLEAAGSTFRNIDDDDFVVDTSGDLEERDMSRISSAIRSAILDLLLQNTQPHRAAPNVAHYLLGFDARASKDTMALADPRSPDAKLSCFHAILNLLRMGQASSNSEESEGEFSLLERDPILAEKAYRVIRQLCLHEYSCKPVSRYLRNTEQYFIAQASALPLSIPANHSIAGGQLILSSGKVIETTCSEIVATLHSTSWVLETISLELNILTQQAQRERATDLLLILFESASSPNQSKSILDQVGSPDQSLPRMQELFLYLDFAWKNNTTIEPRPLNFFATLNFDQCCVIDSTGCQLFDLGAILSMLGATRQEIKRRGLLNTAAQQAEMQEEIKFVIESIVVENQRRQIASAQYHMLRSWSTLLRLTLSRAFHLIP…		PASA pass
HSGS210|asmbl_11109|m.3364	asmbl_11109	m.3364	1015	216-3263(+)	complete	PGTG_07951T0	0	1883	99.7	1014	PGTG_07951T0	0	1883	99.7	1014	PF11894.3|DUF3414	PGT21_A	1394						N	15	10.1412	3.06233	-3.3116	0.0536336	ATGGCGACCGAGTATATTCCCGACCTGTTTATCCGACTTTTCGACTTCCTCCAAGATCTCATCGCCAAACCTGATCCATCGTTGCTACCCCGGCTGCGGTTAGAGCTGGATCGCGCCCGACCGTTTCTGATCCAACTGTTTGATAAACGACCCAGGAATCCGAAGGAAGCAGAACAGATCCGGAAAGGCCAATTTGTTTATCAAGCTACCCTGCACAGCCACACACCCGACTTCACCCATGAGGCACTCTATCTCTCTGAACAACTTGAACTGTCCGAAAATCAATGCGCTATCCTTTTACAGCATGGGATGTCGCGTAAAGCGCGTTATGGAAGGCCAAACGCGGACAGTGCTGTAATCATCTATTATCAGGAGCGATCGGCCCTACTGAACTTTCTG…	MATEYIPDLFIRLFDFLQDLIAKPDPSLLPRLRLELDRARPFLIQLFDKRPRNPKEAEQIRKGQFVYQATLHSHTPDFTHEALYLSEQLELSENQCAILLQHGMSRKARYGRPNADSAVIIYYQERSALLNFLKLIFQPADPENDDCGLSEELERFRNSLVNSRSSSIKQDTWISKVLKEIEQSKNQIIKLKTQLTSSSTSNTYGAQSLNNTTGAFNFGSISTTPQRAAEKSNEVVVKFSDEIVQRMLEQHQSERRELGQILYLIAFSRLLSKENLLSLVDSLAGMNSEDPLICHFLMTFLAAMDVECSSSTEAEYNYFTELWNDVPFLQTMTERLNQKRWLVRQVKAVALLQWCLFLGSAYQQDPRLEHETQIWEDIIDQMVMSAIRNGAFPFMVSDL…		PASA pass
HSGS210|asmbl_11127|m.3392	asmbl_11127	m.3392	81	1-246(+)	5prime_partial	no hit					PTTG_01468T0	9e-28	375	96	50		PGT21_B	139457						N	1	4.01439	12.2678	3.05596	0.00288278	GTCAAGTTCAGTCTTCACCTCCTCACATTATATACTCACATCCATATCACTCATGCTAATTTTTTTTTCCCCCTTGTCAATATGACGGTACCACATAGACCATTCATAATCGACCTCGAATCAGCAAACGGAACGTTTGTCAACGGAACCAAGATTCCTACGTCAAGATACTATGAACTTCAATCCGGAGACGTCATCAAATTTGGTTGTAGCACTAGAGAATTTGTACTCATTCCGGAAACATAG	VKFSLHLLTLYTHIHITHANFFFPLVNMTVPHRPFIIDLESANGTFVNGTKIPTSRYYELQSGDVIKFGCSTREFVLIPET	5prime partial or internal	PASA pass
HSGS210|asmbl_11128|m.3393	asmbl_11128	m.3393	285	1-855(+)	internal	no hit					PST130_10514	2e-57	883	51.56	225		PGT21_B	139462						N	4	3.62195	1.49989	-2.41482	0.189457	CCAACAACACCCTGTTTACCATCCTCAACCAGAACCATGTACTCCTTCAACAGCACCAAACCACTAGAGAACAACGAACGAACAACAACAACATCATCAACAACAACAACAAAAACAACAAAAACAACATCATCAACAAAGACACGCAGAGAACGCTCGACTACCAGTCCACTCTCGCAATCCGCATCCCGTCGACATCCATCACAGAAGCATCACCACAGCCACAGCAACTCACAAGATATCACCTCACTCTCACTCTCATCCTCACCACCACCACGACCACCACCTCTTCCAGCAAGTCTACCACCCACAAAGGGATCTCTGCCCTCACTGCTCCAAAACCAGCCCCCAAACATCCCTCCTATCCTCAAACAAACTCTCGCCGTACCCGATCTTCAT…	PTTPCLPSSTRTMYSFNSTKPLENNERTTTTSSTTTTKTTKTTSSTKTRRERSTTSPLSQSASRRHPSQKHHHSHSNSQDITSLSLSSSPPPRPPPLPASLPPTKGSLPSLLQNQPPNIPPILKQTLAVPDLHSLDHHALAAASRWILTFALINFDLDEGPDFDNCYPPVQFTPSQMSNIAFSSFPDCAKSGSLIFSWRIPASSSFPSTPNTATNTANNRIPAPPGSYSSAKPTLKLTSPSPDLSQPPFTLTKPTPSSDMCGYVYFVQERDPSVLRGYNQRSLVL	5prime partial or internal	PASA pass
HSGS210|asmbl_11132|m.3399	asmbl_11132	m.3399	142	2-427(-)	3prime_partial	PGTG_21061T0	4e-20	684	34.33	134	PTTG_11958T0	3e-25	401	43.18	132		PGT21_B	139470						N	2	3.21149	1	-3.21149	0.123014	ATGCTGGACCTCAGACTTGACCTGCTAGAGGATAATAGGGAAATTGTAGAGAAGGAAGAATTCACGGGAGAGCGCGTCCTGGAGGCCCGAACAGCTCTCCTGATTGAAGTGCAATCCAATTTTCTGCCTCTATTGCGACAGCAACTCGCCGACTTGCTGGATTCATTCGACTTTCGCGCTTTCCCAGAAACTCCCCAGCCCAACTTCAGCGATGTATTAAGGAACATATCGAGTATTGAACCCAACGTGGTGAACATCAAGACATTCATCCAGTCGCTCTCACCGTGGAAGTTACATCGAATAGTCAGCCGCATTGACAGCACCCACGGTATCATGAAGAAGTTCAGATGTGACCGTCTGCTTGAAAAAACTGTTGACTTGATGTGCACCGATATGCAT…	MLDLRLDLLEDNREIVEKEEFTGERVLEARTALLIEVQSNFLPLLRQQLADLLDSFDFRAFPETPQPNFSDVLRNISSIEPNVVNIKTFIQSLSPWKLHRIVSRIDSTHGIMKKFRCDRLLEKTVDLMCTDMHDLVEAYIKV		PASA pass
HSGS210|asmbl_11133|m.3401	asmbl_11133	m.3401	110	1-333(+)	5prime_partial	PGTG_03137T0	4e-11	385	34.94	83	PGTG_03137T0	2e-10	385	34.94	83		PGT21_B	139470						N	2	2.93159	1.63947	-1.78814	0.428977	CTTTCACTTGCGAGATCAATCAAGCTGGTTCTGGATATTTTGAAGGCTCTCAATCGTACCGACGACCCTGCATCATCCCTGCAAGACCTGAGGACGTATGCTAATGCACCAGCTGAAGTTTTGTATTGTTGTATGGCTACGATCGCTAGCTCCTTCGTCCCTTCAGCTCCTTTAGTTGAGCGAAATCCCTCCGAAAATAATTACAGAGTCTTGTTTTATCAATTGAAATCTGACTTCTACACGGCTACCGAGGAGTTTCATAAAATTATAAACCGCATGGAACCCCTGAATTTTTACAACTATTGGTACACCTTTTCACCCGGATCCATTTAG	LSLARSIKLVLDILKALNRTDDPASSLQDLRTYANAPAEVLYCCMATIASSFVPSAPLVERNPSENNYRVLFYQLKSDFYTATEEFHKIINRMEPLNFYNYWYTFSPGSI	5prime partial or internal	PASA pass
HSGS210|asmbl_11145|m.3419	asmbl_11145	m.3419	228	3-686(-)	internal	no hit					PST130_06384	8e-27	1418	46.52	187		PGT21_B	139511						N	2	4.82856	1.2733	-3.79216	0.0318624	CCCTCCCTCCAGATCACGCGCCCTGATTCCTCATGCTCCGCTTCCAATAGACTCTTCCCGACCAACAGCAGCCTCCCATCCTCCCTCGGCCATCCCATCCACCACTCATCATCCATCCCCTCACTCCTTCCTCCACTTCGATCTGCCCGCCCATCTTCGGTCCATCTGACCCCGAGCTCCCCCTCTCTCTTTGGTCTGGCCCATGAAAGCAGTCCATCACCATCCTCACCGCCCTCATCATCCTCCTCATCATCCTCCTCATCATCCTGCCGAGCCCGCCGACATTCCGCATTCAGTCTCAACAACTCAAGCCCATATCCAACCAACAAGGTTGCCCCCAAACCCAAGATATCATCTGCCTTGGCTCACACTCAGCATCTTATGGGCTCAAACCAAAAC…	PSLQITRPDSSCSASNRLFPTNSSLPSSLGHPIHHSSSIPSLLPPLRSARPSSVHLTPSSPSLFGLAHESSPSPSSPPSSSSSSSSSSSCRARRHSAFSLNNSSPYPTNKVAPKPKISSALAHTQHLMGSNQNQASPNLPAKQFSSKTSSLDPEQSTPSLISIRPVGGIGESPFRQNQPHLSTSHVISTTLNTSRLFHKLPPRQRAVTQPLTNTSILSSSTNASTSQK	5prime partial or internal	PASA pass
HSGS210|asmbl_11148|m.3433	asmbl_11148	m.3433	127	2-385(+)	5prime_partial	PGTG_15146T0	2e-31	368	77.45	102	PGTG_15146T0	9e-31	368	77.45	102		PGT21_B	139513						N	1	17.2071	2.14571	-8.01928	5.51495e-05	CGGCTCGTCTTTTTTCAAGCAACCCCCCCAACCACGGTTACTGATCCAGCAGACCCTCACAAACGATTTTTTTGTTATTCAGGCGAGGGAAAGAAGAAGGATTCACCAACGCCGCCAGAAAAGCATCGAAAGAAGAAGGGGTCTGGGAGCGAGGAAGACAAGCCGGCCGATCAGCAACAACAAAGCCAAGCGGACGCTACCCAATCCGACGCCCCAAAGCCTGGACTCCAGCAGCAAGAGGAAGACGACTCGAACGCTCAGCAATCCGAGCCGCCCCGCAAGAAGTCCCATAAATCAAGTAATAAGAATCCTTCGACGACTCCAACCACGTCTTCCCCCGCGGAAAATTCGGGCTCCAATACGGGCGACAGTTCCGATCGGTGA	RLVFFQATPPTTVTDPADPHKRFFCYSGEGKKKDSPTPPEKHRKKKGSGSEEDKPADQQQQSQADATQSDAPKPGLQQQEEDDSNAQQSEPPRKKSHKSSNKNPSTTPTTSSPAENSGSNTGDSSDR	5prime partial or internal	PASA pass
HSGS210|asmbl_11160|m.3448	asmbl_11160	m.3448	131	3-395(+)	internal	PGTG_09030T0	4e-11	554	43.28	67	PST130_14394	8e-49	391	57.25	131		PGT21_B	139564						N	4	1	1.86247	1.86247	0.514108	CCGATACCGATGGATCTTGATCGGCTTCAGGCTATTCAACCGCAACCGCGCTACTTAGCACCAGGCCGGCGTTCACCTAATCATGCCGACAAACCACCAGCTCGCCTCTCGGTCAACAAAGCCGCCCTCTACAAGGGCAAGGGCCAATCCGAGACCCTTCTTAACCGCTATGGCAACACATGCAGCTATTGCGAGAAAGATGGCCACTGGTACTCAGATTGTACCGACTTTTGGAGAGATGTAGCCACCAAGAAGATTTCGGCCCCTCCCGATAACTATAAGTCAAGCAATTCGCACTACAAGCCCCCTCGTCGATCAGACAACGATCGACTTCGACAAGTAAACATCCCGAACGTTACTGAGGGCTGCCTTCTTGACTCTGGAGCATCCGCC	PIPMDLDRLQAIQPQPRYLAPGRRSPNHADKPPARLSVNKAALYKGKGQSETLLNRYGNTCSYCEKDGHWYSDCTDFWRDVATKKISAPPDNYKSSNSHYKPPRRSDNDRLRQVNIPNVTEGCLLDSGASA	5prime partial or internal	PASA pass
HSGS210|asmbl_11163|m.3451	asmbl_11163	m.3451	115	84-428(+)	3prime_partial						CQM_14104T0	6.6e-06		75	24		PGT21_B	139578						N	0	4.41	5.45	1.24	0.70929	ATGAACCCAAAAGAACAACAACAGCTCAACTCAATCAGAACTGCCACCCAGACTATCATCAACAGACCAACAACCATCATCATCAACAACAACAACAACAACTCAAACAACAACAACTCAAACGAAATACCCAAACTGAACGAACTACAAGCACTGCTCAACCAACTCAACCAGAGGAAACTAGACATCGACAAACTAAACCAAACACTACAGCAACAACAACAGCAACAGCAACAGAAAAAACCACAGAAACTCAAACTCATCCATCACTCACCAGAACAGAAACTCAGAATCAAATCAGCAAGAATCAAATCAGAATCAAGCCTGTCTCCTCAAGATGAATTC	MNPKEQQQLNSIRTATQTIINRPTTIIINNNNNNSNNNNSNEIPKLNELQALLNQLNQRKLDIDKLNQTLQQQQQQQQQKKPQKLKLIHHSPEQKLRIKSARIKSESSLSPQDEF		PASA pass
HSGS210|asmbl_11166|m.3458	asmbl_11166	m.3458	96	228-518(-)	complete	no hit					no hit						PGT21_B	139582							1	3.57202	1.18786	-3.00712	0.11709	ATGATGTATCGTTCTGTGTTCTCTGTATCTGATTTCAAGATGTTCAGGAGAAGGTTGTGTTTTGCAAGAGTGGTCTTGGCACTTGAAAACAACTCAACACAACACAATTCCACTCAACTCAACTCAGGCTTCAACTGGAAAACCAACTACACACTTTACCAAAACCAAGACCATCATCACCGATTCAACCGGCAAACAGGACTCCCACCACTCAGTCAGGAACTCAGCAAACTGTCAAACAACAGCAAAAAAAAAACACCTCTGACCCAAAACAGGACTTTAGCCGACTGA	MMYRSVFSVSDFKMFRRRLCFARVVLALENNSTQHNSTQLNSGFNWKTNYTLYQNQDHHHRFNRQTGLPPLSQELSKLSNNSKKKTPLTQNRTLAD		PASA pass
HSGS210|asmbl_11167|m.3460	asmbl_11167	m.3460	84	2-253(+)	internal	PGTG_21191T0	1e-31	423	71.95	82	PTTG_25487T0	7e-33	138	70.13	77		PGT21_B	139583						N	0	1.55917	1.27703	-1.22094	0.849578	GTCGACAACGCGATGGAGGACCCTGAGGTCCATCTCCCCTCCCGTCCGTCAACCAAACCCCCAGCCTCCAGCCTTCACATCCTCCTGACGAAGACACTCGGTGAAAACGCGCCGCGCCTAGCAAATGGTTCGATAAACTTGGATGCCAACTTCATCGACCTGATCCTCGAGCTCTCGGCCAACAACGAACGGATGATCCAGCGACTCGAGGCTACAGTCGACCAGCTCAACGCCAAGGTTGACCCCATGATT	VDNAMEDPEVHLPSRPSTKPPASSLHILLTKTLGENAPRLANGSINLDANFIDLILELSANNERMIQRLEATVDQLNAKVDPMI	5prime partial or internal	PASA pass
HSGS210|asmbl_11174|m.3473	asmbl_11174	m.3473	221	49-711(+)	3prime_partial	PGTG_09992T0	3e-08	1294	63.04	29	CQM_11914T0	5.4e-50	666	76.86	93	PF12436.3|USP7_ICP0_bdg	PGT21_B	139604						N	4	1.75	1.02	-1.71	0.58372	ATGGACAAGTCGAATTCCCATTTTATGATCCAGATCATCACAGAAGAAACCTTCCGAGAACACAATGGCTTGGATCTGACCTCGCTTGATGACAGGACAACAGTGCCTCCCTCCGAGCTCCCAAGATTCAGAGTTGCTAAGCGATCACGCTTCCTGAACTTCAAGTTTCTAGTTTCCCGGACGCTCGGCTACCAACCAAACAAAATTCGCCTTTGGCCATTGCGCGAACGAGCTGAATTCGCACTACGGCCACACTCCCCCGTACCAGAAGATGATCGCGCACTCAAAATGCAGACGGTGTATGACAGAATGACGCATAAAGGTCCATACATTGTATTCTACCTCGAAGTGGTTGGGTTAGCCCATGAGGTCCAGGTAGTTCCTACCAGCGAGGATAAA…	MDKSNSHFMIQIITEETFREHNGLDLTSLDDRTTVPPSELPRFRVAKRSRFLNFKFLVSRTLGYQPNKIRLWPLRERAEFALRPHSPVPEDDRALKMQTVYDRMTHKGPYIVFYLEVVGLAHEVQVVPTSEDKPRQMIFLKYFDPSTQKLAGIGHFYLPPMGMNTSSVLITLIKARMGFSDGTGVKLYEEAWPGCTKSFKKPSCAYLHHGDIICFQVILSD		PASA pass
HSGS210|asmbl_11178|m.3474	asmbl_11178	m.3474	199	200-799(-)	5prime_partial	PGTG_10630T0	1e-06	103	52.94	34	PST79_3667_m.18030	3e-24	218	31.79	195		PGT21_B	139611						N	8	1	3.48153	3.48153	0.0895799	GGTGTCATTTTGAGAACGGCAGAACCCAACGCCCCAAGACCGGGTCAATGGCTATTCCGATGTATCAACGATGCGCTTTTGGAACTCCCTCCAACGTTAACAGTAGCTTTGGTGTGGTGCCCAGGCCACAAGTATATAATGGGCAATGAACTAGCTGATCAAATTGCTAAAGAGGCGCTGGAGTCCCCCTCCACGCCATACTTTGCGATTAAAAGCAACTTCAGAAAGGTTTATCGGTTGGCAATGGAGGATGTGATGACCAAAAGACCGGCCCCCTCGGGTCTACCAATTGGATTTACCTCGTTGATCAATCAACTGGATTCAGGTCACTGCGCGCTGAAAAAACACCTCTTTCGTATTTGTAGGAGTCTCGATCCACTCTGCCCCCATTGCGGAGCT…	GVILRTAEPNAPRPGQWLFRCINDALLELPPTLTVALVWCPGHKYIMGNELADQIAKEALESPSTPYFAIKSNFRKVYRLAMEDVMTKRPAPSGLPIGFTSLINQLDSGHCALKKHLFRICRSLDPLCPHCGARETVFHFMNYCPKFKNQRAALRKHLRQLKVRFKAENLEKTLNNRKADEAVAKFLQATNRFAEHLNC	5prime partial or internal	PASA pass
HSGS210|asmbl_1119|m.3489	asmbl_1119	m.3489	93	8-289(-)	5prime_partial	no hit					CQM_13064T0	8e-19	292	66.67	60		PGT21_B	102457			Yes	18		N	1	1	2.82079	2.82079	0.19276	CATCCCTTCTCCGATGGCAATGGGAGGGTTGCTCGGCTGGCTGTTAGTTGGCTATTGGCTGACCTCACTATTGTACCAATCCCACTTACATCAAAACAAGGTCGCCCGCATTTCTTGCAATATCTACAGCGCAGTCGTTCCCCAGATCCTCCCCATGAATCGACTCTTTCTCGTCTTTTTACTAGAAAGTGCATTCCATACAATTTGGAAAGCACACTTCAGTCTAAATTTAGAATAACCTACCTCCTTTACACAAGCCACTTGCTCACTCTCAGTACTTAG	HPFSDGNGRVARLAVSWLLADLTIVPIPLTSKQGRPHFLQYLQRSRSPDPPHESTLSRLFTRKCIPYNLESTLQSKFRITYLLYTSHLLTLST	Signal peptide without any transmembrane domain|5prime partial	PASA pass
HSGS210|asmbl_11193|m.3494	asmbl_11193	m.3494	80	2-241(-)	3prime_partial	PGTG_08730T0	3e-11	1236	100	27	CQM_17311T0	3e-13	1214	58.11	74		PGT21_B	139679						N	0	10.723	18.0048	1.67908	0.259235	ATGGTTTACAACTCACCAAACCAACAACAACATACCAACCTACTACCCACCCACTCACCAACCCACTCACCAACCCACTCATACCATCATCCACCACCAACCCAGATCAGAAGAACCACTACAACAAACAACCACCATGCCAGAGCACTCACCAGAGGCAAGACTCTCACCAGACCAGAACGATACGTCACTCCCGCACCACTCATCAACCCAACCGCACCCATCCGAACAACCGGCTTC	MVYNSPNQQQHTNLLPTHSPTHSPTHSYHHPPPTQIRRTTTTNNHHARALTRGKTLTRPERYVTPAPLINPTAPIRTTGF		PASA pass
HSGS210|asmbl_11197|m.3495	asmbl_11197	m.3495	196	300-890(+)	complete	PGTG_07957T0	4e-147	196	100	196	PGTG_07957T0	2e-146	196	100	196	PF00071.17|Ras	PGT21_A	1397						N	7	135.374	34.6732	-3.90428	0.00404253	ATGCAATCCATCAAGTGTGTCGTCGTAGGCGATGGAGCTGTCGGAAAGACTTGCTTGTTGATCTCCTACACCACCAATGCCTTCCCTGGAGAATACATTCCAACCGTCTTCGACAACTATTCGGCTAACGTCATGGTCGACGGCAAGCCTATCAACCTGGGCTTATGGGATACTGCAGGTCAAGAAGATTACGATCGACTAAGACCCTTGTCCTACCCGCAAACCGACGTCTTCTTGATCTGTTTCAGTCTCACTTCACCCCCATCATTCGAGAACGTTCGAACAAAATGGTACCCTGAGATCTGTCACCATGCTCCTAACATCCCCCTCATCTTGGTCGGCACGAAACTTGACTTGAGAGAAGACCCACTGACGATCGAGAAGTTACGCGAACGTAGG…	MQSIKCVVVGDGAVGKTCLLISYTTNAFPGEYIPTVFDNYSANVMVDGKPINLGLWDTAGQEDYDRLRPLSYPQTDVFLICFSLTSPPSFENVRTKWYPEICHHAPNIPLILVGTKLDLREDPLTIEKLRERRMVPISYQQAAGMARDIAAVRYLECSALTQKGLKNVFDEAIRAVLAPAPREKTTKKQSKGCMIC		PASA pass
HSGS210|asmbl_11198|m.3504	asmbl_11198	m.3504	298	120-1016(+)	complete	PGTG_07958T0	0	298	99.67	298	PGTG_07958T0	0	298	99.67	298		PGT21_A	1397						N	2	572.622	258.521	-2.21499	0.415605	ATGATGACCAGCATCCTCAGGACCCTGCGACGCCCGGAACGACTATGCCAATCCATAGCGATCCATCAGATCGCACCGCAACTGGCCAGTCGGACGAAGAAGGAGCGATCACTGCCAGACGGGGAAGGACGGAGATGGGCGAGTGGGATGTCGAACCTGAAGCCGGCCAAGGGCTCCACTCATTCAAGGAAACGGGTCGGACGTGGGCAAGGGTCCGGGTACGGCGGAACCGCTGGACGAGGTCATAAGGGCCAGAAGGCCAACAAGGGAAACAGTCCTCGGCTCGGATTCCAAGGCGGACAAACTCCGTTGACCCGGCTGTTCCCTAAGAGAGGCGCCCACAATCCGACCCAGGTCGAAATGTCTCCCTTGAATCTCTTCCAACTTCAACTCTGGATC…	MMTSILRTLRRPERLCQSIAIHQIAPQLASRTKKERSLPDGEGRRWASGMSNLKPAKGSTHSRKRVGRGQGSGYGGTAGRGHKGQKANKGNSPRLGFQGGQTPLTRLFPKRGAHNPTQVEMSPLNLFQLQLWIDQKRIDPTQPITMKEMLDSRIVHGIKDGVKLLGKGATDFRTENLTIIVSRASQSAIEAIERLGGRVICKFYNRLSLRALLKPHRFAAKHRFLPGDAHPVRKQDWMRYSDWETRRGYLGNLELTNQILDQVARRRAKQGWLSREQLASHVRARVQSDQAPPPPPAS		PASA pass
HSGS210|asmbl_11199|m.3509	asmbl_11199	m.3509	259	140-919(+)	complete	PGTG_07959T0	0	259	100	259	PGTG_07959T0	0	259	100	259	PF05832.7|DUF846	PGT21_A	1397					ExpAA=96.61|PredHel=4|Topology=i82-104o108-130i171-190o194-216i	N	1	169.464	73.04	-2.32015	3.49225e-10	ATGACTCAACTCAAGGAAACTCTGAACGGGAACGACTCGTCGCTGAACCTGCTCAACTCGGCCGAAACAAACGGCCTGGGGACCATCTCATCCGATATCAACCCACCCCCACCATCAACAACAAAGCCGCAAACAAACTCTTCAACAACAACAACAACTTCAGATCGACAGCAACAGAATCGGAATCAGTCCTCGAATGATAGCAATCAGAATCAGTCTATCTGGCAACAATCCTCCCATCCAGTCGCACTCTTCTTCTTGTTCTTATTCAGATCTTTAGCTATTGCCACTTATTTACTATGTGGATTTTTCTCAGATTCGTATGTATTTTCAACAGTGATCGTGGTGATCCTACTCTCGATAGATTTCTGGACGGTCCGGAATATCTCGGGCCGAGTG…	MTQLKETLNGNDSSLNLLNSAETNGLGTISSDINPPPPSTTKPQTNSSTTTTTSDRQQQNRNQSSNDSNQNQSIWQQSSHPVALFFLFLFRSLAIATYLLCGFFSDSYVFSTVIVVILLSIDFWTVRNISGRVLVGLRFWNQVDEDGSSYWVFESRDPSQAANPVDSKMFWMALYTFPVVWILLLFIGIIKFNLSFLPIVILALVFNLTNTIGFTYADRDSKRKWANELGSSGINGLLGQFGGGLLGGLTKVGIGKFFG		PASA pass
HSGS210|asmbl_11200|m.3513	asmbl_11200	m.3513	148	140-586(+)	complete	PGTG_07968T0	9e-105	148	100	148	PGTG_07968T0	4e-104	148	100	148	PF03870.10|RNA_pol_Rpb8	PGT21_A	1397						N	0	1337.58	341.956	-3.91154	4.70626e-22	ATGGCGGATTCATCGTTACTTTTCGACGACTTGTTTACGATAACGAATGTGGATAAAGATGGAAAGAAGTTCGACCGAGTTTCACGATTGAATGCATCCTCGACAAATCATTCGATGACCCTAGTACTAGACTTCAACGTTGAATTATACCCACTCAAAGTTGGAGATTCGTTCGCACTGGCACTCTCTTCAAGTCTGACACCCGAAGGCGAGAAGGATAGCGGGATTGAAACTCAAAGTTGGAGGCTTGAAGAAGGGAAGGGTGGACTAGCCGACGAATATGAATACGTCATGTATGGCAAACTCTACAAATTTGACTCAGGTGCCTCAGATTCTGTGACGGCTTACATCTCATTTGGTGGACTATTGATGGCTCTGACCGGTGATTATCGGCATCTC…	MADSSLLFDDLFTITNVDKDGKKFDRVSRLNASSTNHSMTLVLDFNVELYPLKVGDSFALALSSSLTPEGEKDSGIETQSWRLEEGKGGLADEYEYVMYGKLYKFDSGASDSVTAYISFGGLLMALTGDYRHLDRLTVGQMVFLLMRR		PASA pass
HSGS210|asmbl_11201|m.3514	asmbl_11201	m.3514	569	65-1774(+)	complete	PGTG_07973T0	0	569	99.47	566	PGTG_07973T0	0	569	99.47	566		PGT21_A	1397						N	9	173.06	122.55	-1.41	0.00171	ATGGCAGTCGATGGCGAGCTGGTTCTGTTTCCCGACTCACTCGAGCAAGTTTACACCCAAGCCTCGGTCAACAAGCAATCCAAGAGATGGTCCCAGCTTACCGAAACATTCAAGAAGTCTTACGCCCATCCACCTCAGTTTGTTGCTCGAGCACCCGGGCGAGTTAACATCATTGGAGAACACATCGATTATTGTGGATTCTCCGTCTTGCCGTCTGCCATCGAGCCTGATCTCCTGATTGCGACATCGGTGGAATATGCGGATGACGCTTCTTCAGATTTCGTCTCGAGTGATCGGACTATCCAAGTTCAAGCCATCAATGTTAACCGTTCATATCCCGAGGTTTCCTTCGACTATCAACTATCTGGAAAGATTCCGATCGACAATGGGGGATGGTCA…	MAVDGELVLFPDSLEQVYTQASVNKQSKRWSQLTETFKKSYAHPPQFVARAPGRVNIIGEHIDYCGFSVLPSAIEPDLLIATSVEYADDASSDFVSSDRTIQVQAINVNRSYPEVSFDYQLSGKIPIDNGGWSDYLKSAFNTTLDHLRSSSSHGGKVRHPTSIKFLIDGTVPAGSGLSSSAAISTASVLAVLYIHQSANQHIPKTLAASLAIASEQACGVSIGGMDQTASVFGQPAKLLHIEFTPTIKVVPLELPGLPSTTFVIANSLVTSNKLDSAKEQYNLRVVECRIANRILSDKLLKGKQPYPKDLKELVELYSPKQSIPHAIQLVLDNLSDAQLLGGDEGLTQDAVLENLGINQTQFEAEILNGMVVEPRGGIFKPYNRARHVLTEALRVYRFR…		PASA pass
HSGS210|asmbl_11201|m.3518	asmbl_11201	m.3518	80	3095-3337(-)	5prime_partial	PGTG_07972T0	2e-41	792	100	68	PGTG_07972T0	9e-41	792	100	68		PGT21_A	1397						N	3	1.76636	1.18761	-1.48733	0.680964	TCACACACAGGGATCGATCTAGTGGCGATGAGTGTCAATGACTTGTTGGTCCAGGGAGCGGAACCGCTCTTTTTCCTCGACTATTTCGCTTGCAGTCGTCTCAACGTTGACATGGCTGTAGATGTGGTCAAGGGGATAGCCCAGGGCTGTCAACAATCTAATTGTGCTTTGATTGGTGGCGAAACGGCTGAAATGCCGGGCCTGTATCGTCAAGGTATGTCAACCAAACTAGAACAAAAATAG	SHTGIDLVAMSVNDLLVQGAEPLFFLDYFACSRLNVDMAVDVVKGIAQGCQQSNCALIGGETAEMPGLYRQGMSTKLEQK	5prime partial or internal	PASA pass
HSGS210|asmbl_11202|m.3522	asmbl_11202	m.3522	143	221-652(+)	complete	PGTG_07974T0	5.8e-75	143	100	143	PGTG_07974T0	5.8e-75	143	100	143	PF00380.14|Ribosomal_S9	PGT21_A	1397						N	3	344.11	3313.27	9.63	0	ATGTCGACTTCACAGAGCGTCCAAACCTTCGGAAAGAAGAAGACCGCTACCGCCGTTGCCTTCTGCAAGGATGGCAAAGGTCTCATCCGAATCAACGGAACCCCCATCGCCCTCGTCCAACCTGAAATCCTCCGTTACAAGGTCTACGAGCCCATCCTGATCGCTGGTGCCGATGCATTCTCCAAGCTTGACATCCGGGTCCGAGTCACTGGTGGTGGTCACACTTCGCAAGTTTACGCCATCCGACAAGCCTTGGCCAAGGCCGTCGTAGCTTTCTATGCCAAGTACTACGACGCTGCCTCCGCCCTCGCTCTCCGAAAGGTGCTCATTCAGTACGACCGAACTCTCCTCGTCGCTGACCCCCGACGGATGGAACCCAAGAAATTCGGTGGAAAGGGT…	MSTSQSVQTFGKKKTATAVAFCKDGKGLIRINGTPIALVQPEILRYKVYEPILIAGADAFSKLDIRVRVTGGGHTSQVYAIRQALAKAVVAFYAKYYDAASALALRKVLIQYDRTLLVADPRRMEPKKFGGKGARARFQKSYR		PASA pass
HSGS210|asmbl_11202|m.3525	asmbl_11202	m.3525	83	498-749(+)	complete	no hit					PTTG_00989T0	3e-18	169	82.98	47		PGT21_A	1397						N	2	179.417	3581.08	19.9595	0	ATGCCAAGTACTACGACGCTGCCTCCGCCCTCGCTCTCCGAAAGGTGCTCATTCAGTACGACCGAACTCTCCTCGTCGCTGACCCCCGACGGATGGAACCCAAGAAATTCGGTGGAAAGGGTGCCCGTGCTCGCTTCCAGAAATCCTACCGTTAAGCCTGCTCGGATCATGTTGCTACTTTTTATGTCTACATTTACATATGTGCCATGCAATCAATCCCCTGGCCGTCTAAGCCTTTCTTCAAATGAATGA	MPSTTTLPPPSLSERCSFSTTELSSSLTPDGWNPRNSVERVPVLASRNPTVKPARIMLLLFMSTFTYVPCNQSPGRLSLSSNE		PASA pass
HSGS210|asmbl_11203|m.3529	asmbl_11203	m.3529	60	293-475(+)	complete	PGTG_20845T0	1e-36	1085	100	61	PGTG_20845T0	7e-36	1085	100	61		PGT21_A	1397						N	1	1	2.75597	2.75597	0.207232	ATGAACAACCTGATATTTCATCAAATCGATTCAGAAGATGTTGTTGAAGCAATGTCCGAAGGCCATCTCACATGGAAAGCACACTGTCAAAAAACGATGCCTCGAAAGAAAAAGAAAGTAGGTAAAAAATGGGTAGATATGACATCTGAAGAGGAGTGGGGCTCTTCTGGAGATTCTGAATGA	MNNLIFHQIDSEDVVEAMSEGHLTWKAHCQKTMPRKKKKVGKKWVDMTSEEEWGSSGDSE		PASA pass
HSGS210|asmbl_11204|m.3530	asmbl_11204	m.3530	104	494-808(+)	complete	no hit					no hit						PGT21_A	1397					ExpAA=22.65|PredHel=1|Topology=o75-97i		2	1	8.45159	8.45159	0.00338229	ATGTCAGAATCCGCATTATTATTACCTGTTGTTCCTGATTCTGGAAGTAGCTCTCACCCAACCATTGAAAATTTGCATGCCCCTGAAGATGGAAAACAGGAAATAATGCCAGAGGCTCCTTCATCATTGGAAGAATATTCACCATCCAGATTACCAGAACCTTTAGAAGGATTTGAAGAATGTATAGATAGATTGATATTAGACCCCTCAAGTTGTAAAAAAATTGCCGTATCTGTTGTTTTGGTGCTGTACATAACCTGGATCTTGGTTATGATTAACTTCATTTGGCACAGCTTGGTCTGGGCTTTTAATTGA	MSESALLLPVVPDSGSSSHPTIENLHAPEDGKQEIMPEAPSSLEEYSPSRLPEPLEGFEECIDRLILDPSSCKKIAVSVVLVLYITWILVMINFIWHSLVWAFN		PASA pass
HSGS210|asmbl_11217|m.3541	asmbl_11217	m.3541	269	190-999(+)	complete	PGTG_21408T0	1e-115	165	97.59	165	PGTG_21408T0	5e-115	165	97.59	165		PGT21_A	1397						N	8	1.11795	5.75319	5.14621	0.0273893	ATGGATCCTTCACACGGCGCTTATAATCGGATTCGGCAGTTCTTAGCCGATTTGAATCTTGTTTTAGGACCGGTCTCACATGCGACTACTTGCGGACCTTTGCCAAATTTCTATCCGATCAGATTTCCTCGAAACCTTGACCTCCGCAATCCTCATCAACAGTTCTTGTCAAAACGACCAACTGCTTGTTCGCAATCTTGGAGGAAAACACACTCAAGAATCTGCGCTCAGAACTTCCCTAATGAGCATTGGCTCCCGCAATTGAAGTCAGCAAATAAGCATTATGAGATTGAGAAGAGACCAAGAGACAAAATGAATCAACTGATGAGACAGCAACCAGTCAATAACCCTGATATGCCGTACATGAATTACCAGCCACTGAGTGTACCCAAACGCTCC…	MDPSHGAYNRIRQFLADLNLVLGPVSHATTCGPLPNFYPIRFPRNLDLRNPHQQFLSKRPTACSQSWRKTHSRICAQNFPNEHWLPQLKSANKHYEIEKRPRDKMNQLMRQQPVNNPDMPYMNYQPLSVPKRSRQTQPNVRYQTPPHSFEADHPSSEAVEHNKPYLQGPEDGQDVHEESGFRNDKCPSDCNHLDNECPNDLDEHVDDLSEQEQASETVSDNCDPEVLPEVAPQSNDPWVPEPAFSMDNYSARDVDCWARTLSADQFEQL		PASA pass
HSGS210|asmbl_11218|m.3546	asmbl_11218	m.3546	225	115-792(+)	complete	PGTG_07960T0	1e-111	225	95.39	217	PGTG_07960T0	5e-111	225	95.39	217		PGT21_A	1397			Yes	16		Y	3	2.95235	26.7239	9.05176	7.25174e-06	ATGCTTGTCGACACCAAACTCCTCGCCTTGATCAGCTTCGCCCTCGCCGCCCACAGCAGCGCTTCCGTCTCCCAACCGCAGCCGGCCATGAGAGATGGCGCTGTGAAAAACAGTTCTGATGTCGGGGCCAACGGGGCCGTCCCCACCAACGCGATCCTAATCACTCCAACTAAAAACAGTTCCGGGATCCCTTCTCCAGGCCCGAATGGCTCAACAAACCCACCACCCCGCTCCGGCCTCTCATCGAATCCTTCGTCCGTCCCGCCACCTGGTTCCGGCGCACCCGTTCCCGGAGACATGTCTTCTGGAAAATGCTTGTGTCCAGCTCCTTCAACTTGCGGTAGTGCCAGTGCTTCACCAGGGAGTGCTTCTCCTTCAGCCACTGCAACGGGACCGCAA…	MLVDTKLLALISFALAAHSSASVSQPQPAMRDGAVKNSSDVGANGAVPTNAILITPTKNSSGIPSPGPNGSTNPPPRSGLSSNPSSVPPPGSGAPVPGDMSSGKCLCPAPSTCGSASASPGSASPSATATGPQLAGNGTPSTPASNSSSEAAPASGASSNPATTSPTHQADGAPPTTNASSTTTPPPDHQPSPEGNLTHSIASPSLPNSFPLVGLLTAAAVAFAF	Signal peptide without any transmembrane domain	PASA pass
HSGS210|asmbl_11219|m.3553	asmbl_11219	m.3553	230	212-904(+)	complete	PGTG_07964T0	5e-135	188	100	188	PTTG_26333T0	2e-148	230	89.18	230		PGT21_A	1397			Yes	28	ExpAA=94.09|PredHel=4|Topology=i3-25o111-133i140-162o187-209i	Y	5	3.77274	1.15332	-3.2712	0.0870543	ATGCAGGCAGTAACAGTTTTCTTCGGTACCTTGAGTTTCCTATTCTTACTAACATCAACCATTCTCATGATCGCATCGAATTGTAGCGTTCCAACGTCGGATGAGATCTATTTTATGAGGACTACCATGTCCGCTGCGCTGACTCGAGATGTCCTCAATTTAATTCCACAAAGTGTCGCCGTCTTCGACCGCATAACCGTCAGGATTGGACTACTGGGATACTGTATCAATGACACATGTACGCAATATCACCTTGGATATCGACTTCCGGCGCTATTGGTGGGCGGTCCGGTAGGACTGGATTTCCTGAGTCGAGCCACCACTACCGCGCTGGTGATCAACCCGATCTTCACTGCGTTCAGTGCAGCCTGTCTGGTCGCTTTCCTCGTCTCGATCTTC…	MQAVTVFFGTLSFLFLLTSTILMIASNCSVPTSDEIYFMRTTMSAALTRDVLNLIPQSVAVFDRITVRIGLLGYCINDTCTQYHLGYRLPALLVGGPVGLDFLSRATTTALVINPIFTAFSAACLVAFLVSIFLKKPAIVFALMTLNTIIGIVCLIIDFTIFVRAYWLVRNSQGGIFGMVGVEYGSALWLMLAAVILTIFSTLFFAGTLHRGNDSRSNKGKMTSGRHNGP	Signal Peptide with one or more nonoverlapping TM	PASA pass
HSGS210|asmbl_11222|m.3559	asmbl_11222	m.3559	842	154-2682(+)	complete	PGTG_07969T0	0	842	100	842	PGTG_07969T0	0	842	100	842	PF00009.22|GTP_EFTU; PF03764.13|EFG_IV; PF00679.19|EFG_C	PGT21_A	1397						N	11	237.641	537.963	2.26376	0.00027683	ATGGTGAACTTTACCGTCGACCAAGTCCGAGGACTTATGAACAAGCGGGCCAATGTCCGGAACATGTCCGTTATTGCTCACGTCGATCACGGAAAATCGACTTTGACCGACTCGCTTCTGTCCAAGGCCGGTATTATCGCCAGTGCCCGTGCCGGAGAGGCTCGTGCTACCGATACCCGTGCTGATGAACAAGAACGAGGTATCACCATCAAATCTACTGCCATTTCCATGTTCTTTGAGCTCGAAAAGGAGGACTTGGCCGATATCAAACAAGCTACCGATGGTACCGAATTCTTGATCAACTTGATCGACTCACCCGGACACGTTGATTTCTCATCCGAAGTCACTGCCGCTCTCCGTGTCACCGACGGTGCCTTGGTCGTCGTTGATTGTGTTGAG…	MVNFTVDQVRGLMNKRANVRNMSVIAHVDHGKSTLTDSLLSKAGIIASARAGEARATDTRADEQERGITIKSTAISMFFELEKEDLADIKQATDGTEFLINLIDSPGHVDFSSEVTAALRVTDGALVVVDCVEGVCVQTETVLRQALTERIKPVVIINKVDRALLELQVSKEDLYQSFCRTVESVNVIISTYNDKTLGDVQVYPEKGTVAFGSGLHGWAFSLRQFAKRYSKKFGVDADKMMGRLWGDNYFNPKTKKWVKNAIDADGNTLERAFNMFVLEPIFKIFDSVMNFKKDQAMTLIDKLEVKLTSEERDTEGKALLKIIMRKFLPAGDSLLDMICIHLPSPITAQKYRVETLYEGPMDDEAALGIRDCDPNGPLMLYVSKMVPTTDKGRFYAFGR…		PASA pass
HSGS210|asmbl_11224|m.3575	asmbl_11224	m.3575	673	126-2147(+)	complete	PGTG_07970T0	0	673	98.96	673	PGTG_07970T0	0	673	98.96	673		PGT21_A	1397					ExpAA=247.13|PredHel=11|Topology=o11-33i91-113o126-148i161-183o198-220i241-263o343-365i516-538o553-584i612-634o649-671i	N	6	300.188	56.1068	-5.35029	3.17733e-07	ATGGCCGAGGAACAAGCTCGGTCACTAGATGGATTCAGTATATTCGGCCTCATCGTGGTTCTTCTAGCTATGGTCCCGGTGTTGTATCCCATTCGGATAAGACTGGGAGAGTCATTTACTCGCGTATTGAAGAAGCTGGCCATACGGTGTCGATTGATTGAAGCCCCCTCAGACTCCTCAGATTCTCAAGCTGTCACTGCAACCACAAAACCTCCCAACTCGCCCGATCAAGCAAACTGGCAGCTCGTCTTGAACCTAACCACCTCACCCCCGATCGCAGTACTGGTGCTGCTCGCGACGACGACGATCAATGGGGCTGTAATCCGGAGCGGAATCGTCGGCGAGGGCGATAGCAAACCTTACGATGTACTCGTCCTGTTTATCTCACTTGCGTATATC…	MAEEQARSLDGFSIFGLIVVLLAMVPVLYPIRIRLGESFTRVLKKLAIRCRLIEAPSDSSDSQAVTATTKPPNSPDQANWQLVLNLTTSPPIAVLVLLATTTINGAVIRSGIVGEGDSKPYDVLVLFISLAYIATALDSTGALRSLAFLVSNHTSGSGPKLYFVLYCFFFVFGVIFGNDPIILSGTAFLTYFLKHCGITNPTAWIFMEFVASNVASAVLVSSNPTNVLLAQAFDLNFLTGFTKFTIIPSLVSAIVGYVLLYTLFKSLTISDTHISSSPPPEKDPNFQSSESSKRVKRNFASFSVTRIFQLPKTLYNSIPRANYIPDKLNQPIVNPRSVLVDPQGAFFHGTLMITTLLLLVGITFIKTASVWHVTMPAGILALIRDIMWDIRSQNRKSSL…		PASA pass
HSGS210|asmbl_11225|m.3580	asmbl_11225	m.3580	275	126-953(+)	complete	PGTG_07970T0	2e-148	673	98.63	219	PGTG_07970T0	8e-148	673	98.63	219		PGT21_A	1397					ExpAA=105.68|PredHel=5|Topology=o11-33i91-113o126-148i161-183o203-222i	N	4	11.5242	1.00635	-11.4515	1.69258e-06	ATGGCCGAGGAACAAGCTCGGTCACTAGATGGATTCAGTATATTCGGCCTCATCGTGGTTCTTCTAGCTATGGTCCCGGTGTTGTATCCCATTCGGATAAGACTGGGAGAGTCATTTACTCGCGTATTGAAGAAGCTGGCCATACGGTGTCGATTGATTGAAGCCCCCTCAGACTCCTCAGATTCTCAAGCTGTCACTGCAACCACAAAACCTCCCAACTCGCCCGATCAAGCAAACTGGCAGCTCGTCTTGAACCTAACCACCTCACCCCCGATCGCAGTACTGGTGCTGCTCGCGACGACGACGATCAATGGGGCTGTAATCCGGAGCGGAATCGTCGGCGAGGGCGATAGCAAACCTTACGATGTACTCGTCCTGTTTATCTCACTTGCGTATATC…	MAEEQARSLDGFSIFGLIVVLLAMVPVLYPIRIRLGESFTRVLKKLAIRCRLIEAPSDSSDSQAVTATTKPPNSPDQANWQLVLNLTTSPPIAVLVLLATTTINGAVIRSGIVGEGDSKPYDVLVLFISLAYIATALDSTGALRSLAFLVSNHTSGSGPKLYFVLYCFFFVFGVIFGNDPIILSGTAFLTYFLKHCGITNPTAWIFMEFVASNVASAVLGLYKIHHYSFTSLGDCGIRIVVYSVQIAYHQRHSHQLITSPGKRPEFPKQRIFKTR		PASA pass
HSGS210|asmbl_11226|m.3583	asmbl_11226	m.3583	792	199-2577(+)	complete	PGTG_07972T0	0	792	98.61	781	PGTG_07972T0	0	792	98.61	781	PF01071.14|GARS_A; PF02844.10|GARS_N; PF02769.17|AIRS_C; PF02843.11|GARS_C	PGT21_A	1397						N	16	147.85	175.26	1.19	0.2756	ATGAAGGTCCTAGTTATCGGCTCGGGTGGACGAGAGCATGCATTGGCAGAACGACTAGCCAAGTCTGACAATGTCACCAAGATCTACCTTGCACCCGGTAACGGAGGTTCGCAAGAGAACCCGAAGTGTGCAAACTTGGAAGAATACGAATCGTATGACGAACTGATTAATTTTGCACAAGACGAAGAGATAGATTTAGTAGTTCCGGGACCGGAACAAGATTTAATCAATGGAATAGAAGGTCTCTTTCGCAAGATTGGGGTACCATGTTTCGGCCCAAGTGAATTAGCATCAAAAATGGAAGGATCTAAGGCGTTTTCCAAAGACTTTATGACCAAGCACGACATCCCTACCGCGCGATATGCCAACTTTTCCGATTTCGAGCTAGCCAAGAAGCAC…	MKVLVIGSGGREHALAERLAKSDNVTKIYLAPGNGGSQENPKCANLEEYESYDELINFAQDEEIDLVVPGPEQDLINGIEGLFRKIGVPCFGPSELASKMEGSKAFSKDFMTKHDIPTARYANFSDFELAKKHLLSIDYKVVIKASGLASGKGVLIPENQQEALEALETIMVKKKFGSSGDEVVIEEYLEGQEISVLALSDGYTVVLFPGAQDHKRIGEGDTGPNTGGMGAYAPTPIGSPEHIKSALKSIIQKTIDGMRKDGMPFVGCLFTGFMITEQGPKVLEYNVRFGDPETQTVMSLLSDDTDLAEVFLACCDRRLDSVKVDFKASYSVTVVIASPGYPNSYPTGLPITIDHAALPKNSFIYHAGTSGKDGDVRTSGGRVLSVNGTGETLDIAAKT…		PASA pass
HSGS210|asmbl_11226|m.3584	asmbl_11226	m.3584	136	4416-4826(-)	5prime_partial	PGTG_07973T0	9e-63	569	98.06	103	PGTG_07973T0	4e-62	569	98.06	103		PGT21_A	1397						N	2	1.19046	1	-1.19046	0.886749	GCTTTTAATACGACTCTGGATCATTTGAGGAGCTCGTCATCACATGGAGGAAAAGTCCGGCACCCCACTTCGATCAAATTTCTCATCGATGGCACGGTTCCAGCTGGGTCGGGTCTATCATCTTCTGCGGCCATCTCCACCGCATCAGTCCTTGCGGTTCTCTATATCCATCAATCGGCCAATCAGCACATCCCCAAGACTCTGGCTGCGTCGCTTGCAATCGCATCAGAACAAGCTTGTGGGGTCAGCATCGGCGGAATGGACCAAACCGCATCGGTCTTCGGACAACCCGCCAAGCTACTCCACATGTATGTCTTTTACATATTACCAACCAAAACAAGAAAAAAAAACTTTCTCTATCTGAAAGCTTGGATTCAATTCCTGATCAACCTTGCTTCT…	AFNTTLDHLRSSSSHGGKVRHPTSIKFLIDGTVPAGSGLSSSAAISTASVLAVLYIHQSANQHIPKTLAASLAIASEQACGVSIGGMDQTASVFGQPAKLLHMYVFYILPTKTRKKNFLYLKAWIQFLINLASFCQ	5prime partial or internal	PASA pass
HSGS210|asmbl_11227|m.3594	asmbl_11227	m.3594	848	26-2572(+)	complete	PGTG_07975T0	0	848	95.4	808	PGTG_07975T0	0	848	95.4	808		PGT21_A	1397						N	12	20.54	17.2	-1.19	0.64393	ATGTCGACATTCGATGGCTTCATCCGTGAATTCGACGGCCTTGTTCGCGTGGATAACTTCCAACAATCTGGCTGGCATCCGACGGGATGCCGCGCATCATTGGTTTATCTCTTGTCACATGCTCACTCGGATCATATGGTCGGCCTCGAGACGTTTGCCGGCGCAACGATCTGGTGTTCGGAGGTCACCAAAGCCATTGTCTTAAACATTCGACCGGTTCAAGCTCGAGTTAATGAAGCCAATGGCATAGGCACTGGAAAAATGGACCAGACTTATAGAAACTTACTACCGAAGGATCCCAGTGAAAAACCCCTTCTGAAAACTATGAAACCCTACGACCCGAAGGAGATTCCAGTGATCAATTCAAAGGGGGGGATATGCCGCGTAACACTCATTCCA…	MSTFDGFIREFDGLVRVDNFQQSGWHPTGCRASLVYLLSHAHSDHMVGLETFAGATIWCSEVTKAIVLNIRPVQARVNEANGIGTGKMDQTYRNLLPKDPSEKPLLKTMKPYDPKEIPVINSKGGICRVTLIPANHCPGSAMFLIQMWNRNVLYTGDIRAEPWWVESLTKEPQLAPFVVPPQGINHRLVKPPEDKHSRQTIPSSEEETTRPFLQLNNIYLDTSSLLTKLDVLTKEEAIKLTIEMMSAYPKYNNFIINSWTWGYEELLQRIAVHFKTSIHVDDYKYSIYKLSDFRKQFPLLIARLTLDPDKTRFHACERTDRCQKVLDKSREWQQSQSLDSGIKIGSTRSKEPLVVCVNPSEITTQKWNLYKAALDVKLATAARYTSENPQAEHDLWPQL…		PASA pass
HSGS210|asmbl_11228|m.3602	asmbl_11228	m.3602	296	24-914(+)	complete	PGTG_07975T0	8.3e-157	848	95.67	265	PGTG_07975T0	8.3e-157	848	95.67	265		PGT21_A	1397						N	5	1.9	1.03	-1.84	0.51796	ATGTCGACATTCGATGGCTTCATCCGTGAATTCGACGGCCTTGTTCGCGTGGATAACTTCCAACAATCTGGCTGGCATCCGACGGGATGCCGCGCATCATTGGTTTATCTCTTGTCACATGCTCACTCGGATCATATGGTCGGCCTCGAGACGTTTGCCGGCGCAACGATCTGGTGTTCGGAGGTCACCAAAGCCATTGTCTTAAACATTCGACCGGTTCAAGCTCGAGTTAATGAAGCCAATGGCATAGGCACTGGAAAAATGGACCAGACTTATAGAAACTTACTACCGAAGGATCCCAGTGAAAAACCCCTTCTGAAAACTATGAAACCCTACGACCCGAAGGAGATTCCAGTGATCAATTCAAAGGGGGGGATATGCCGCGTAACACTCATTCCA…	MSTFDGFIREFDGLVRVDNFQQSGWHPTGCRASLVYLLSHAHSDHMVGLETFAGATIWCSEVTKAIVLNIRPVQARVNEANGIGTGKMDQTYRNLLPKDPSEKPLLKTMKPYDPKEIPVINSKGGICRVTLIPANHCPGSAMFLIQMWNRNVLYTGDIRAEPWWVESLTKEPQLAPFVVPPQGINHRLVKPPEDKHSRQTIPSSEEETTRPFLQLNNIYLDTSSLLTKLDVLTKEEAIKLTIEMMSAYPKYNNFIINSWTWGYEELLQRIAVHFKTSMTTSTQSISCLTSGNNFLS		PASA pass
HSGS210|asmbl_11233|m.3617	asmbl_11233	m.3617	80	1-240(+)	internal	PGTG_01296T0	5e-17	876	81.36	59	PGTG_01296T0	2e-16	876	81.36	59		PGT21_B	139720						N	1	1.42663	1.04334	-1.36736	0.774378	GACCCACGTCAACGAGCGCATAACGGCCCGACTTCAACCCAAGATGAGCCGAAGGAAGATTATCCAGCGGGCCAATCATGGCGGCAGCTCATCCGATACAAAGACATGGTTGACGACCCTCCATCCAAAGCATTAGATAATCATGATCATTGGCGAGGAGATGATTGTGACTCTGGCCGACATGCTAGTCAGAATTTAAAGCTATCCAGACGGTCAATCACGTCGGCCACTCGACCGGCC	DPRQRAHNGPTSTQDEPKEDYPAGQSWRQLIRYKDMVDDPPSKALDNHDHWRGDDCDSGRHASQNLKLSRRSITSATRPA	5prime partial or internal	PASA pass
HSGS210|asmbl_11234|m.3618	asmbl_11234	m.3618	97	162-455(+)	complete	no hit					no hit						PGT21_B	139720					ExpAA=23.69|PredHel=1|Topology=o69-91i		2	2.03817	1	-2.03817	0.436929	ATGAACTGCAACAACAACCAACAGCAGTCCTCCTACCCCCATCCTCCAGCTGGTTATCATCAGCCTCCAGCCAATCATGATAAACTATGGAGAGAGACACCCCCGTACGATTGGGGTTCTGAACAAATCGGATTGTCCTGGTTCATCTCAAAGAGCCAATCAGCAAATATCGCCTACTACCCTGTCTTCAGCTTAGCATCTATGCCGGTTCTCTCCCTATTGGCGCTGGTGTTGTACCTGTGCTTGTTGATATCTGCAAGAATTCTCATCCTAATCAAATCGAATAAACGTTAA	MNCNNNQQQSSYPHPPAGYHQPPANHDKLWRETPPYDWGSEQIGLSWFISKSQSANIAYYPVFSLASMPVLSLLALVLYLCLLISARILILIKSNKR		PASA pass
HSGS210|asmbl_11238|m.3624	asmbl_11238	m.3624	199	2-601(+)	5prime_partial	PGTG_18523T0	1e-78	1017	70.62	177	PTTG_29961T0	6e-81	632	70.69	174		PGT21_B	139752						N	0	2.08785	3.12032	1.49451	0.569211	TGGAACGACGGTCACTTCTATCATGCTCGCGCGCCATGGGCTCTAGATCCTTATGTAAGGAATGGGATCAAGTCGGTATTGTTTCTTGACCGAGTGGAGGAAGAAATCGAGCTACTCACGCAAGAATTAGATCGATCGATTACTTGGGCTCACGGCTATCGCACAAAGGTTCAAGCAACGATAGGAAAGATAGAGGTTGAAATGCTAGAACCAACCGACCCAAACAACGAATTTGCTCATATCTTGCCGAATTTCCCGATGAAAAGCAAGCTACGGTTGCTTCATTCAGAACTGAAGCAACACTTGCACAATCATGAGAAATTAATGGTCTCATGGATGCCCGATGTGGATACGCTCTGGAAGAAAACACGCAGCGAACATACAAAAGCGACTCATCCG…	WNDGHFYHARAPWALDPYVRNGIKSVLFLDRVEEEIELLTQELDRSITWAHGYRTKVQATIGKIEVEMLEPTDPNNEFAHILPNFPMKSKLRLLHSELKQHLHNHEKLMVSWMPDVDTLWKKTRSEHTKATHPWFDVIHSIKDRLTRDDMGGIDDALENLTFQDVEQRAERTEEEERLADIQGDQDGEEEIERPNEAAE	5prime partial or internal	PASA pass
HSGS210|asmbl_1124|m.3627	asmbl_1124	m.3627	55	127-294(+)	complete						PTTG_11134T0	1.9e-20		85.45	47		PGT21_B	10258						N	0	1	20.71	20.71	0.03268	ATGGGAGGCCCTACGCCAGTAGAAGAAGACGAAGAACCCAAGGAGATTCGCCCGGAAGACTACATCATCATCGACGACACCGACTCGGATCCAGATGATAGCGATGATGACTATGTTGATGAAGCTGGAGCAGATATCATGGAGTCTTCAACCGAAGAATATTTCTAG	MGGPTPVEEDEEPKEIRPEDYIIIDDTDSDPDDSDDDYVDEAGADIMESSTEEYF		PASA pass
HSGS210|asmbl_11243|m.3631	asmbl_11243	m.3631	72	1-216(-)	3prime_partial	no hit					no hit						PGT21_B	139769							2	1	1	-1	1	ATGTTGTCTTCCCCTCGTCCTCGTCCACTAGGCCCTCCTCCTCCTCCAGGAATCCCTCCGCCTACATATCCTCCTCCTCTGCCTCGTCCATCTCGATCATCCATCACTCGATTATTCGCGCCTAATCCATGCTTGTCTGCATTTCGGAACGGCGTCCCATTCATCGCTGGACTTAGATTACATTGCGCTTTCTTCCCATCAATCTCATTAGAATCA	MLSSPRPRPLGPPPPPGIPPPTYPPPLPRPSRSSITRLFAPNPCLSAFRNGVPFIAGLRLHCAFFPSISLES		PASA pass
HSGS210|asmbl_11246|m.3636	asmbl_11246	m.3636	64	201-395(-)	complete	no hit					no hit						PGT21_B	139783							1	3.21442	1.57896	-2.03578	0.312915	ATGTACTCCCCTCGCCTTGCCCCTCGGCCAGTCACATCGAGTCAAAACGCATCGAAATCTCCGCGCTCCAAGAGTCCTTCACAACAAGGTTTGTCAAAATTATTTACAACCTCACCAAGACCCGGCGACCTGAAGATGTCGCATGATCACAACGGCACAAAGCGAATTTTGGTCGAATGTCAAATGTACTGGTAA	MYSPRLAPRPVTSSQNASKSPRSKSPSQQGLSKLFTTSPRPGDLKMSHDHNGTKRILVECQMYW		PASA pass
HSGS210|asmbl_1125|m.3641	asmbl_1125	m.3641	351	957-2012(+)	complete	PGTG_06076T0	0	336	100	336	PGTG_06076T0	0	336	100	336		PGT21_A	1026					ExpAA=21.46|PredHel=1|Topology=i20-42o	Y	4	1.89927	256.255	134.923	0.00516491	ATGACACTTTCCTATTCAAAATTTGCGTCCCTCAAAACCACGGAGATGAGAGTTTTCTTGGTTTGGGTGTTTACATTGATTTCGAGTGTTACTGCTGCTTTCGTTGCTCCTTTGAATCATGTAATTCCATCCGGAAACTCGGTGACTGCCCCTGTTCATATTGTCAAAAGCACTTCAAGCCGGACAGCTTCTCGAATAAATGCATACCCCACAAGAGGTGGTGTTGCTACCCTGGAAACTAAGGAACTGGCGCCAATAAAAGAAGGCTGGAGCAGCAATTCTGTTTTGACGCACTCCTATCTTGACAACAATCACGCTGAGAATCAGAAAGAAATTTCCGCCCTTGTAAAGGAATTTGAAAACTGTCATGGCCAAGTGCTTTTGGACAAATTACAAGGC…	MTLSYSKFASLKTTEMRVFLVWVFTLISSVTAAFVAPLNHVIPSGNSVTAPVHIVKSTSSRTASRINAYPTRGGVATLETKELAPIKEGWSSNSVLTHSYLDNNHAENQKEISALVKEFENCHGQVLLDKLQGLAVLHRSSAPKDASKFKIAARALFLTALSNKSQQKDIFQFFLEATGPVFGSLSTVDKVEHFENLGSRQLARETCRSLAKASIELKNYYISHLQSEIDKVLRHEITSNGLKDLIRPIVQTSAVGFLSKLRLNLYQTARKKLYCNDIFIVRLRLLLAYGKSCIELGPDSWKSDEVKDVFNILKNLLKMEGLPLEKQIATNRTKEALLQFARTEKQRSLFL		PASA pass
HSGS210|asmbl_1125|m.3643	asmbl_1125	m.3643	85	2823-3080(-)	5prime_partial	PGTG_06077T0	2e-51	162	96.39	83	PGTG_06077T0	7e-51	162	96.39	83		PGT21_A	1026						N	0	2.55362	2.05998	-1.23963	0.788063	AAGATACCAGTTACCATCACCCGCAAGCAGCACTCAACAACGGTTTCGCTAGCCAAGAACACGCAAGGTCTGGTAAAATCGGAAACGATCATTGTTGAACTGCAGGGAGCGCTTGAATCCTCGGCAAAAGATCTAGAGACTGATGACCCCCAGGCGGCGCTTGAAGGGGCTGAAATCGGACTGATAGACTTGGCGAATCCGGCAAGTGCTCCAATCTATCTAATCAATCGTATAAAAATGGACATTATGGTTTCGTGA	KIPVTITRKQHSTTVSLAKNTQGLVKSETIIVELQGALESSAKDLETDDPQAALEGAEIGLIDLANPASAPIYLINRIKMDIMVS	5prime partial or internal	PASA pass
HSGS210|asmbl_11261|m.3660	asmbl_11261	m.3660	100	2-301(+)	internal	PGTG_20580T0	4e-35	369	72.94	85	PGTG_20580T0	2e-34	369	72.94	85		PGT21_B	139851						N	0	1	1.51667	1.51667	0.691733	CAAAGTCAGCTCAAACCGACCACACCGCCCCCTGACCATCTTGATATGCCCCCCCGCCAAAAGAAGAATCCAGCGGCAGCTAGTCAGCCTGACAAGGCCCCAGGATCAACACCGGCCGCCACCCAGAATTCAACTCAAGTGCCTTCCTCTCGCTCCAGGAAAACCCCAGTCAGCTGGGAGAAAGACGGTTTTGATGGGTTTTCTAGCATGCGTCTACTGATGGATTGGCTCACGACACCCGGGAACTTTGTCCGATGGCGTGGTGACAAACAGAAGGGTTTGAACAAAGAGGCCTTGGCG	QSQLKPTTPPPDHLDMPPRQKKNPAAASQPDKAPGSTPAATQNSTQVPSSRSRKTPVSWEKDGFDGFSSMRLLMDWLTTPGNFVRWRGDKQKGLNKEALA	5prime partial or internal	PASA pass
HSGS210|asmbl_11262|m.3662	asmbl_11262	m.3662	63	316-504(+)	3prime_partial	no hit					no hit						PGT21_B	139857			Yes	18	ExpAA=18.24|PredHel=1|Topology=i2-24o		2	1	15.0663	15.0663	0.00180489	ATGTTGTCAATTTTCATCTTTACGGTTGCTATGATCCTTCAAGTAACAATCACAACACCAATTATACCTGCACCTGATCACCTTGCTTCTGCAGGTCCAGATGTTCTACCAAAATCTAGTCATCATCTCATCAAACGTAACTTTAATGAGGAGGGGAGTTCATCCAATGACTGTCTAATTTGCCTGGAG	MLSIFIFTVAMILQVTITTPIIPAPDHLASAGPDVLPKSSHHLIKRNFNEEGSSSNDCLICLE	Signal peptide with single ovelapping TM	PASA pass
HSGS210|asmbl_1127|m.3667	asmbl_1127	m.3667	164	134-628(+)	complete	PGTG_15896T0	2e-15	102	44.44	81	PGTG_15896T0	7e-15	102	44.44	81		PGT21_A	1026						Y	9	16.6762	2.46522	-6.76456	3.29141e-06	ATGGGCAGCCATGGACTGTTTACACCGCCTCCGGCTCTACAGCAATTCACAATCTCTGGTGGACCAGACTCCATCCTCCTTCATAGACATTCGGCCATCAATAGCAGATGTTTTGGTGGCCAAACATCCCTCATCCCTCTTCACTCTGACATTCACATATTTACTTTTGTTCTTGCGTCTGGACTGTTACGCTACACGAAATTGGAAATGCCGTTCCTGATCAAATCAACCGCACTCATATTTCTCGCCGCCCTCTTCGGACGGATTCAAGCTAAGGAACTGTGCTCCCTGGCTAAGCCTCGGTTGTGGTGCAGCACAGCTCGCATGTCCAAGACAGGTGAGTGGGCGGATTGCAAGCTGCACCCTTTGGATGAAGGAAAATGTAAATCTCCCGGCGCA…	MGSHGLFTPPPALQQFTISGGPDSILLHRHSAINSRCFGGQTSLIPLHSDIHIFTFVLASGLLRYTKLEMPFLIKSTALIFLAALFGRIQAKELCSLAKPRLWCSTARMSKTGEWADCKLHPLDEGKCKSPGARRYGPFLACCHPAVTPGKGGSIGCAVVHKYC		PASA pass
HSGS210|asmbl_11270|m.3670	asmbl_11270	m.3670	252	167-925(+)	complete	PGTG_21409T0	2e-170	275	95.12	246	PGTG_21409T0	8e-170	275	95.12	246		PGT21_A	1399			Yes	17	ExpAA=22.64|PredHel=1|Topology=o227-249i	N	5	2.12768	35.4099	16.6425	4.22318e-06	ATGCTTTCCAGGGTGATGATGATGATCTGTGTACTCGGACTCTGTTCCGCAAACGATGAGCTGCCAAAGCTAGATCTGTCCCTCGCCTCAATACACGTGGACGTAGAGCCTGCCCGCGGCACCCTCAACTGCGTTCAGCACACCTCCGATCCAACGGTCCTCTTGGATTCATCGGCCCAAACTTACCCGCTAAAGCAGGAATCTCGAGGCTTCAATCGTCCATCTGTTGCCAAGCATCTCTTGAACCAAAATGACAACCCCAGCCTCAGGTGGAATGTTGCCATCAATATTCCGGAGGAGGAGAGGGAGCCTCGATCGTCGCGGAAAGTGTTTTTGGATTTTTGGAGGCTTGGGTTTTGGAGGGGAGATTCAGCCGGATCAGGCTCAGTGCTCGGGAAA…	MLSRVMMMICVLGLCSANDELPKLDLSLASIHVDVEPARGTLNCVQHTSDPTVLLDSSAQTYPLKQESRGFNRPSVAKHLLNQNDNPSLRWNVAINIPEEEREPRSSRKVFLDFWRLGFWRGDSAGSGSVLGKAREDECLVEMTESAPLLSAHHPGPGESSSPNTGNSLTFVEDGKHERILAQTASTASVERSPHPHGSPSSSDHPDQSICEKIASLPPWQKGTIYGFLAFYTTYLVLFYSYIGYFWGFRLP	Signal Peptide with one or more nonoverlapping TM	PASA pass
HSGS210|asmbl_11271|m.3675	asmbl_11271	m.3675	317	219-1172(+)	complete	PGTG_07983T0	0	317	99.69	317	PGTG_07983T0	0	317	99.69	317	PF00153.22|Mito_carr	PGT21_A	1399						N	1	38.355	11.3917	-3.36693	1.47467e-05	ATGGCAGACCGACCGACCAACAACAGCAAGCTCAGCCTCCCCCCCATCAGTCTTCACCTCTTGTCGGGTGCACTCTCTGGATTGGCCTCTTGCGTCCTACTACAACCATTCGATCTGCTCAAGACAAGACTCCAACAGGCCCATATCAGTTCAAACCCTTCCTCTTCTTCAACAAGACCGTCGATCTATCGGCTTTCTTCCGACGTCATCTCGCGTGATGGGATCCTAGGACTATGGAGAGGAACCTCGCCGACGATCATCCGGAATGTACCAGGGATTGCCGCATATTTCTTCGGGCTAGCCCAACTTAGGACGAGCATGTCATCCATAAGCATCTTTACTCAACAGTCGCAACCACTCCACCTCCTCCATCAACCCAACATCCTTCCTACTCTCACT…	MADRPTNNSKLSLPPISLHLLSGALSGLASCVLLQPFDLLKTRLQQAHISSNPSSSSTRPSIYRLSSDVISRDGILGLWRGTSPTIIRNVPGIAAYFFGLAQLRTSMSSISIFTQQSQPLHLLHQPNILPTLTPTGDFFAGVLARTSVGFVLMPVTVVKTRFESNLYEYRSIRAAFQEIMRTQGLQGLWRGFIPTALRDAPFAGVFISAYEATKRLLVEPGQRYPILLHTVPATAAAVVATLLTAPFDLLKTDLQLRQSSSHNPSILQALKLILNGRLSNSRILFKGSGLRLLRKSLSSAIGWTLYEGLIKKWAIKN		PASA pass
HSGS210|asmbl_11273|m.3685	asmbl_11273	m.3685	534	259-1863(+)	complete	PGTG_07984T0	5.1e-286	517	95.11	487	PGTG_07984T0	5.1e-286	517	95.11	487		PGT21_A	1399						N	5	12.44	25.51	2.05	0.01263	ATGAAAGATCGGCTCAAGTTTTGGACTGACTTCGAGAGAACCAGAAGGACCATCCACAAGCAACTCGTCCATCTCCCTCCTCAAAAAGAACTCAGTAGCATCACACTCAATCATCTGGGTGAACTCGCTAACTGCTACTTGGAACAAACAGAAGAACATGCCCAAAAAAACACCCTGCTTGCCTACGCCTTCGATCCAAATAACCTAGCCAAAAGAGTCTCAGATGTTGTCCAAAGATTTAGGATCCTATCCACCGAATACGACCATACACCATTGCTGATCGACATCCCAGAAACAAGCAACAGTCCACTAGGCTTTCTGCCGTTCTCGTATCCGTTCGAATTGGAATGGCCTCATCATCTGACCTTCGATCGCAAGTGCTTCAGCAGATTCGCATCC…	MKDRLKFWTDFERTRRTIHKQLVHLPPQKELSSITLNHLGELANCYLEQTEEHAQKNTLLAYAFDPNNLAKRVSDVVQRFRILSTEYDHTPLLIDIPETSNSPLGFLPFSYPFELEWPHHLTFDRKCFSRFASASGPSTTTTTTSSSIQSQGSRGPDLLDQIDLDHLLSSSLPILTRRSSSSDLISLQDWINQSFSISDSTQKSTIECKIYQGHYLKAKDSSSPLLDQSLLIPSPPPPPLGQHLDEQDGLIHHLRSFWTSNFIAPSRKTPQFIFLKSSRHPIKSRILSKKQQQQQQHQAIENETEEREREIEEERQTEVYVSLDPTKHQQQATDPERKEEDPQWMLTTYEVIRKRPNKDRLLDLDQDQENQEEEEEVVDKVVKRRMVILRPHQSTDLMV…		PASA pass
HSGS210|asmbl_11280|m.3696	asmbl_11280	m.3696	71	168-383(-)	5prime_partial	PGTG_15988T0	3e-23	621	100	40	PGTG_15988T0	2e-22	621	100	40		PGT21_B	139904						N	1	1	2.75539	2.75539	0.207343	CAAGACGCCATCAAGAAAGGTTTTGCGATTCAAAATGCCAATTCGCATTGGGAAATGCCTTACCTATCTATCGACCCACACGATATTGGTTGCGATTACGAGGCAGTTATCCGTGTCAACCAAACAATGCTCCCCCTCAATCCGGAGCTAAATAATAACGACGGCCACAAAAGGACTGCACACTCGGCGCATCTGAGTACATTGAAAATCAATTAG	QDAIKKGFAIQNANSHWEMPYLSIDPHDIGCDYEAVIRVNQTMLPLNPELNNNDGHKRTAHSAHLSTLKIN	5prime partial or internal	PASA pass
HSGS210|asmbl_11281|m.3697	asmbl_11281	m.3697	232	3-698(+)	internal	no hit					CQM_01743T0	1e-81	721	71.17	222		PGT21_B	139910			Yes	15		N	2	2.47673	1.10856	-2.23418	0.331825	TTTTTTCTTTTTTTCGCCCGTCTTCCTTGCAAAACCGTTTTAGCAGCCGTTAACGTACATCCTTCCCGACCTATGACCGCGCCCGGCTCTGCATGGGTGGGCAGCCATCACCTTGGTGATGGGCTTGATTTTGCCTCTGCTCACGTGGGGCTGTTTCACCAAGCACCACCGTACTCGCTTCAGCCGAATGGCCTATCTGCCTCGACACTTTCCAAGACTGCCTCTGCTGATTTTCCATCTGGTCTTCGTCATGCCACTCATCCGTCCCCTGACCCATCTTCTGCCCATCCTGGGGTTCTTGATCCGATCACTCAAGCCCCTCATGGGCCTTCTTCTGCATCATCCGATCCTGACTCGATCTTACACGACTACGCCGGCCAATCTGTCTCTCCCGTTCGT…	FFLFFARLPCKTVLAAVNVHPSRPMTAPGSAWVGSHHLGDGLDFASAHVGLFHQAPPYSLQPNGLSASTLSKTASADFPSGLRHATHPSPDPSSAHPGVLDPITQAPHGPSSASSDPDSILHDYAGQSVSPVRGPSATGRQSLGAHSTESTPESPDSPDADQSLGYIHSMPPNNVYHPHRPNTHSGAYNTFGRGDRFLPQQSAHPRPATGYPPLYDPTCGYSSIPPQAHQHY	Signal peptide without any transmembrane domain|5prime partial	PASA pass
HSGS210|asmbl_1129|m.3709	asmbl_1129	m.3709	64	3-194(-)	3prime_partial	PGTG_06072T1	9e-36	222	96.83	63	PGTG_06072T1	4e-35	222	96.83	63		PGT21_A	1026						N	1	1.82763	1.59001	-1.14945	0.886838	ATGGAACCCTCTCAAGAACCATCCCAGATCATTAACATACGACAAAAAGCAGCCGTCGATGACTTGCAAGGATGTTTGCCCTCATTGCCCTCGTTTTCTTCAACCCCTCTGATTGAATCTCCAACTTTGTTGGGGTCTTCCGGAGAGGCACATTCCTCCCAAACCGCGGACCAGCACTCAAATCAACAGGTA	MEPSQEPSQIINIRQKAAVDDLQGCLPSLPSFSSTPLIESPTLLGSSGEAHSSQTADQHSNQQV		PASA pass
[truncated: 21,883 more rows]
