# Supplementary material for: Comparative genomics of Australian isolates of the wheat stem rust pathogen Puccinia graminis f. sp. tritici reveals extensive polymorphism in candidate effector genes
Source: Front Plant Sci. 2015 Jan 8;5:759. doi: 10.3389/fpls.2014.00759 (PMC4288056; doi:10.3389/fpls.2014.00759)
Supplement: Supplementary file 1 [file Data_Sheet_1.ZIP › Table_S5_30thSept2014.xlsx]

## Sheet: B2G_BioPro
Table S5. BLAST2GO biological process ontologies
Level	GO ID	Term	#Seqs	Sequences
8	GO:0006543	glutamine catabolic process	8	210HSGS|comp16963_c0_seq10|m.210911, 210HSGS|asmbl_27533|m.63910, 210HSGS|asmbl_24158|m.51503, 210HSGS|asmbl_27530|m.63866, 210HSGS|comp16963_c0_seq1|m.210876, 210HSGS|comp16963_c0_seq10|m.210910, 210HSGS|comp16963_c0_seq15|m.210930, 210HSGS|comp16963_c0_seq7|m.210898
4	GO:0051235	maintenance of location	8	210HSGS|comp16014_c0_seq16|m.178792, 210HSGS|comp16014_c0_seq42|m.178964, 210HSGS|comp16352_c0_seq1|m.186127, 210HSGS|asmbl_9434|m.144008, 210HSGS|asmbl_29799|m.72648, 210HSGS|asmbl_14700|m.15766, 210HSGS|asmbl_38034|m.101165, 210HSGS|asmbl_35666|m.93419
6	GO:0006547	histidine metabolic process	8	210HSGS|asmbl_11967|m.5493, 210HSGS|asmbl_22558|m.45502, 210HSGS|asmbl_24438|m.52501, 210HSGS|asmbl_25403|m.56199, 210HSGS|asmbl_32169|m.81030, 210HSGS|asmbl_41430|m.111408, 210HSGS|asmbl_11925|m.5363, 210HSGS|asmbl_6117|m.134776
10	GO:0015693	magnesium ion transport	12	210HSGS|asmbl_8501|m.141250, 210HSGS|comp16207_c0_seq1|m.183404, 210HSGS|asmbl_14168|m.13372, 210HSGS|asmbl_14169|m.13375, 210HSGS|asmbl_10840|m.2528, 210HSGS|asmbl_10847|m.2544, 210HSGS|asmbl_14167|m.13363, 210HSGS|asmbl_14566|m.15278, 210HSGS|asmbl_42274|m.114519, 210HSGS|asmbl_42275|m.114528, 210HSGS|asmbl_42966|m.117130, 210HSGS|comp16207_c0_seq2|m.183405
10	GO:0006189	'de novo' IMP biosynthetic process	10	210HSGS|asmbl_11201|m.3518, 210HSGS|asmbl_28745|m.68610, 210HSGS|asmbl_41888|m.113253, 210HSGS|asmbl_11226|m.3583, 210HSGS|asmbl_23623|m.49620, 210HSGS|asmbl_24510|m.52829, 210HSGS|asmbl_25040|m.54797, 210HSGS|asmbl_32543|m.82391, 210HSGS|asmbl_34518|m.89296, 210HSGS|asmbl_40612|m.109243
8	GO:0000165	MAPK cascade	10	210HSGS|asmbl_41592|m.112033, 210HSGS|asmbl_40311|m.107980, 210HSGS|asmbl_22828|m.46388, 210HSGS|asmbl_25940|m.58486, 210HSGS|asmbl_2509|m.54924, 210HSGS|asmbl_25512|m.56965, 210HSGS|asmbl_35434|m.92706, 210HSGS|asmbl_45314|m.125476, 210HSGS|asmbl_6671|m.136454, 210HSGS|comp14567_c0_seq1|m.164545
8	GO:1902299	pre-replicative complex assembly involved in cell cycle DNA replication	9	210HSGS|asmbl_44346|m.121822, 210HSGS|asmbl_10502|m.1723, 210HSGS|asmbl_15497|m.18744, 210HSGS|asmbl_16945|m.24386, 210HSGS|asmbl_21512|m.41493, 210HSGS|asmbl_28451|m.67606, 210HSGS|asmbl_37132|m.98234, 210HSGS|asmbl_37543|m.99632, 210HSGS|asmbl_44345|m.121815
5	GO:0007165	signal transduction	274	210HSGS|asmbl_20337|m.36839, 210HSGS|asmbl_11197|m.3495, 210HSGS|asmbl_46125|m.128339, 210HSGS|asmbl_19485|m.33725, 210HSGS|asmbl_22828|m.46388, 210HSGS|asmbl_45515|m.126139, 210HSGS|asmbl_43428|m.118777, 210HSGS|asmbl_33146|m.84416, 210HSGS|asmbl_11675|m.4814, 210HSGS|asmbl_21469|m.41309, 210HSGS|asmbl_46324|m.129144, 210HSGS|comp15436_c0_seq3|m.170973, 210HSGS|asmbl_42357|m.114799, 210HSGS|comp…
9	GO:0071028	nuclear mRNA surveillance	14	210HSGS|asmbl_19435|m.33503, 210HSGS|asmbl_33|m.83924, 210HSGS|comp16941_c0_seq32|m.207440, 210HSGS|comp16941_c0_seq34|m.207466, 210HSGS|comp16941_c0_seq27|m.207360, 210HSGS|comp16941_c0_seq31|m.207427, 210HSGS|asmbl_51|m.132372, 210HSGS|comp16941_c0_seq10|m.207096, 210HSGS|comp16941_c0_seq19|m.207235, 210HSGS|comp16941_c0_seq20|m.207251, 210HSGS|comp16941_c0_seq21|m.207264, 210HSGS|comp16941_c0_…
8	GO:0006506	GPI anchor biosynthetic process	32	210HSGS|asmbl_34939|m.90662, 210HSGS|asmbl_40925|m.110350, 210HSGS|asmbl_20722|m.38305, 210HSGS|asmbl_46688|m.130331, 210HSGS|asmbl_34989|m.91132, 210HSGS|asmbl_20722|m.38304, 210HSGS|asmbl_20746|m.38372, 210HSGS|asmbl_46690|m.130340, 210HSGS|asmbl_1363|m.11341, 210HSGS|asmbl_1360|m.11247, 210HSGS|comp11878_c0_seq1|m.153335, 210HSGS|asmbl_12921|m.8868, 210HSGS|asmbl_46692|m.130349, 210HSGS|asmbl_…
6	GO:0043604	amide biosynthetic process	26	210HSGS|asmbl_42856|m.116719, 210HSGS|asmbl_41927|m.113339, 210HSGS|asmbl_42049|m.113621, 210HSGS|asmbl_42009|m.113564, 210HSGS|asmbl_42010|m.113566, 210HSGS|asmbl_42061|m.113697, 210HSGS|asmbl_42092|m.113835, 210HSGS|asmbl_16923|m.24332, 210HSGS|asmbl_27373|m.63365, 210HSGS|asmbl_27389|m.63413, 210HSGS|asmbl_28028|m.65892, 210HSGS|asmbl_28013|m.65857, 210HSGS|asmbl_42847|m.116689, 210HSGS|asmbl_…
8	GO:0016569	covalent chromatin modification	49	210HSGS|asmbl_42089|m.113823, 210HSGS|comp8174_c0_seq1|m.147635, 210HSGS|comp16906_c0_seq7|m.204532, 210HSGS|asmbl_21701|m.42224, 210HSGS|asmbl_5757|m.133762, 210HSGS|asmbl_21606|m.41869, 210HSGS|asmbl_31326|m.77705, 210HSGS|asmbl_40163|m.107588, 210HSGS|asmbl_5724|m.133680, 210HSGS|asmbl_5755|m.133742, 210HSGS|asmbl_5755|m.133744, 210HSGS|asmbl_5757|m.133760, 210HSGS|asmbl_29721|m.72404, 210HSGS…
7	GO:0022618	ribonucleoprotein complex assembly	42	210HSGS|asmbl_17344|m.26066, 210HSGS|asmbl_28000|m.65777, 210HSGS|asmbl_27998|m.65757, 210HSGS|comp13907_c0_seq1|m.160478, 210HSGS|asmbl_36105|m.95005, 210HSGS|comp16948_c0_seq5|m.209117, 210HSGS|asmbl_35682|m.93469, 210HSGS|asmbl_35683|m.93471, 210HSGS|asmbl_26944|m.61977, 210HSGS|asmbl_6910|m.137108, 210HSGS|comp10332_c0_seq1|m.150203, 210HSGS|asmbl_22560|m.45522, 210HSGS|asmbl_8119|m.139940, 2…
8	GO:0016573	histone acetylation	16	210HSGS|asmbl_20332|m.36827, 210HSGS|asmbl_8732|m.142179, 210HSGS|asmbl_16281|m.21851, 210HSGS|asmbl_36758|m.96903, 210HSGS|asmbl_43908|m.120363, 210HSGS|comp16489_c0_seq1|m.189333, 210HSGS|asmbl_29284|m.70724, 210HSGS|asmbl_9817|m.145178, 210HSGS|asmbl_29721|m.72404, 210HSGS|asmbl_37666|m.100077, 210HSGS|comp14607_c0_seq2|m.164715, 210HSGS|asmbl_20838|m.38725, 210HSGS|asmbl_29289|m.70753, 210HSG…
6	GO:0071363	cellular response to growth factor stimulus	7	210HSGS|asmbl_22828|m.46388, 210HSGS|asmbl_45515|m.126139, 210HSGS|asmbl_19441|m.33522, 210HSGS|asmbl_26177|m.59298, 210HSGS|asmbl_19485|m.33725, 210HSGS|asmbl_11197|m.3495, 210HSGS|comp5939_c0_seq1|m.146728
6	GO:0042158	lipoprotein biosynthetic process	34	210HSGS|asmbl_34939|m.90662, 210HSGS|asmbl_40925|m.110350, 210HSGS|asmbl_20722|m.38305, 210HSGS|asmbl_46688|m.130331, 210HSGS|asmbl_34989|m.91132, 210HSGS|asmbl_20722|m.38304, 210HSGS|asmbl_20746|m.38372, 210HSGS|asmbl_46690|m.130340, 210HSGS|asmbl_1363|m.11341, 210HSGS|asmbl_1360|m.11247, 210HSGS|comp11878_c0_seq1|m.153335, 210HSGS|asmbl_12921|m.8868, 210HSGS|asmbl_46692|m.130349, 210HSGS|asmbl_…
3	GO:0071704	organic substance metabolic process	3581	210HSGS|comp10790_c0_seq1|m.151110, 210HSGS|asmbl_13981|m.12790, 210HSGS|asmbl_22558|m.45502, 210HSGS|asmbl_28028|m.65892, 210HSGS|asmbl_28013|m.65857, 210HSGS|asmbl_8482|m.141141, 210HSGS|asmbl_8484|m.141147, 210HSGS|comp8174_c0_seq1|m.147635, 210HSGS|asmbl_14355|m.14137, 210HSGS|asmbl_22083|m.43647, 210HSGS|asmbl_13085|m.9426, 210HSGS|asmbl_40911|m.110297, 210HSGS|asmbl_40911|m.110296, 210HSGS|…
bl_28565|m.67938, 210HSGS|comp11580_c0_seq1|m.152636, 210HSGS|asmbl_16172|m.21026, 210HSGS|asmbl_30972|m.76625, 210HSGS|asmbl_16185|m.21061, 210HSGS|asmbl_20200|m.36376, 210HSGS|asmbl_33054|m.84152, 210HSGS|asmbl_22016|m.43461, 210HSGS|asmbl_15308|m.18105, 210HSGS|asmbl_26788|m.61384, 210HSGS|asmbl_35488|m.92847, 210HSGS|asmbl_3736|m.99059, 210HSGS|comp14474_c0_seq14|m.163949, 210HSGS|comp14665_c…
_35803|m.93969, 210HSGS|asmbl_36693|m.96621, 210HSGS|asmbl_38372|m.102304, 210HSGS|asmbl_38502|m.102841, 210HSGS|asmbl_39266|m.105234, 210HSGS|asmbl_3933|m.105435, 210HSGS|asmbl_40343|m.108073, 210HSGS|asmbl_41484|m.111535, 210HSGS|asmbl_41673|m.112294, 210HSGS|asmbl_42359|m.114805, 210HSGS|asmbl_42893|m.116845, 210HSGS|asmbl_43039|m.117474, 210HSGS|asmbl_43068|m.117575, 210HSGS|asmbl_43434|m.118…
964, 210HSGS|asmbl_44266|m.121560, 210HSGS|asmbl_45625|m.126505, 210HSGS|comp16471_c0_seq1|m.188925, 210HSGS|comp10286_c0_seq2|m.150146, 210HSGS|asmbl_22525|m.45322, 210HSGS|asmbl_22525|m.45327, 210HSGS|asmbl_22527|m.45338, 210HSGS|asmbl_8906|m.142715, 210HSGS|asmbl_13778|m.11824, 210HSGS|asmbl_8906|m.142716, 210HSGS|asmbl_8905|m.142707, 210HSGS|asmbl_11336|m.3787, 210HSGS|asmbl_24439|m.52507, 21…
3	GO:0016049	cell growth	19	210HSGS|asmbl_16964|m.24507, 210HSGS|asmbl_40682|m.109477, 210HSGS|comp12194_c1_seq1|m.154135, 210HSGS|asmbl_34296|m.88604, 210HSGS|asmbl_34294|m.88595, 210HSGS|asmbl_34296|m.88601, 210HSGS|asmbl_21617|m.41898, 210HSGS|asmbl_44982|m.124352, 210HSGS|comp5518_c0_seq1|m.146578, 210HSGS|asmbl_42402|m.114952, 210HSGS|asmbl_5911|m.134102, 210HSGS|comp16682_c0_seq1|m.195520, 210HSGS|asmbl_24052|m.51153,…
6	GO:0009395	phospholipid catabolic process	26	210HSGS|asmbl_19216|m.32737, 210HSGS|asmbl_18690|m.31171, 210HSGS|asmbl_14714|m.15841, 210HSGS|asmbl_14716|m.15849, 210HSGS|asmbl_14734|m.15936, 210HSGS|asmbl_14841|m.16365, 210HSGS|asmbl_14842|m.16372, 210HSGS|asmbl_14983|m.16872, 210HSGS|asmbl_18686|m.31154, 210HSGS|asmbl_18689|m.31167, 210HSGS|asmbl_18691|m.31172, 210HSGS|asmbl_18695|m.31192, 210HSGS|asmbl_18698|m.31198, 210HSGS|asmbl_19196|m.…
4	GO:0046148	pigment biosynthetic process	18	210HSGS|asmbl_11201|m.3518, 210HSGS|asmbl_11226|m.3583, 210HSGS|asmbl_32543|m.82391, 210HSGS|asmbl_36931|m.97502, 210HSGS|asmbl_38789|m.103789, 210HSGS|asmbl_24510|m.52829, 210HSGS|asmbl_17294|m.25867, 210HSGS|asmbl_12156|m.6063, 210HSGS|asmbl_15269|m.17910, 210HSGS|asmbl_13689|m.11566, 210HSGS|asmbl_15267|m.17902, 210HSGS|asmbl_13506|m.10866, 210HSGS|asmbl_32633|m.82683, 210HSGS|asmbl_16156|m.20…
7	GO:0034220	ion transmembrane transport	86	210HSGS|asmbl_22828|m.46388, 210HSGS|asmbl_43460|m.118866, 210HSGS|asmbl_19706|m.34535, 210HSGS|asmbl_22030|m.43487, 210HSGS|asmbl_20709|m.38265, 210HSGS|asmbl_20710|m.38271, 210HSGS|asmbl_19485|m.33725, 210HSGS|asmbl_6312|m.135347, 210HSGS|asmbl_22014|m.43441, 210HSGS|asmbl_8914|m.142782, 210HSGS|comp16539_c0_seq3|m.190929, 210HSGS|comp16939_c0_seq1|m.206605, 210HSGS|asmbl_23706|m.49950, 210HSGS…
7	GO:0007067	mitosis	39	210HSGS|asmbl_27046|m.62344, 210HSGS|asmbl_42329|m.114695, 210HSGS|asmbl_17611|m.27092, 210HSGS|asmbl_17612|m.27098, 210HSGS|asmbl_25235|m.55369, 210HSGS|asmbl_37719|m.100189, 210HSGS|asmbl_24669|m.53329, 210HSGS|asmbl_41888|m.113252, 210HSGS|asmbl_33035|m.84036, 210HSGS|asmbl_33828|m.86993, 210HSGS|asmbl_27817|m.65177, 210HSGS|asmbl_40514|m.108760, 210HSGS|asmbl_40682|m.109477, 210HSGS|asmbl_418…
9	GO:0090329	regulation of DNA-dependent DNA replication	15	210HSGS|asmbl_29509|m.71488, 210HSGS|comp16078_c0_seq16|m.180072, 210HSGS|comp16078_c0_seq25|m.180178, 210HSGS|comp16078_c0_seq1|m.179972, 210HSGS|asmbl_5728|m.133700, 210HSGS|asmbl_24663|m.53296, 210HSGS|asmbl_24680|m.53348, 210HSGS|asmbl_24680|m.53347, 210HSGS|asmbl_24663|m.53294, 210HSGS|asmbl_5664|m.133480, 210HSGS|asmbl_5666|m.133489, 210HSGS|asmbl_5667|m.133493, 210HSGS|comp15295_c0_seq2|m.…
5	GO:0071310	cellular response to organic substance	35	210HSGS|asmbl_19441|m.33522, 210HSGS|asmbl_22828|m.46388, 210HSGS|asmbl_45515|m.126139, 210HSGS|asmbl_22147|m.43971, 210HSGS|asmbl_22868|m.46534, 210HSGS|comp16882_c0_seq1|m.202311, 210HSGS|comp16882_c0_seq2|m.202319, 210HSGS|asmbl_26177|m.59298, 210HSGS|comp16014_c0_seq16|m.178792, 210HSGS|comp16014_c0_seq42|m.178964, 210HSGS|asmbl_26282|m.59682, 210HSGS|asmbl_11925|m.5362, 210HSGS|asmbl_44334|m…
5	GO:0009225	nucleotide-sugar metabolic process	11	210HSGS|asmbl_42670|m.116014, 210HSGS|asmbl_31604|m.78784, 210HSGS|comp16740_c0_seq1|m.197329, 210HSGS|asmbl_27824|m.65198, 210HSGS|asmbl_45876|m.127507, 210HSGS|asmbl_34025|m.87583, 210HSGS|asmbl_10278|m.953, 210HSGS|asmbl_10262|m.898, 210HSGS|asmbl_21209|m.40201, 210HSGS|asmbl_27194|m.62814, 210HSGS|asmbl_35517|m.92911
5	GO:0006022	aminoglycan metabolic process	42	210HSGS|asmbl_16945|m.24386, 210HSGS|asmbl_37543|m.99632, 210HSGS|asmbl_38555|m.102927, 210HSGS|asmbl_40704|m.109588, 210HSGS|asmbl_29061|m.69786, 210HSGS|asmbl_7936|m.139437, 210HSGS|asmbl_13457|m.10644, 210HSGS|asmbl_29063|m.69789, 210HSGS|asmbl_29062|m.69787, 210HSGS|comp12363_c0_seq2|m.154671, 210HSGS|asmbl_38677|m.103433, 210HSGS|asmbl_13473|m.10716, 210HSGS|asmbl_29060|m.69783, 210HSGS|asmb…
7	GO:0006820	anion transport	78	210HSGS|asmbl_21077|m.39785, 210HSGS|asmbl_21076|m.39772, 210HSGS|asmbl_20948|m.39125, 210HSGS|asmbl_19706|m.34535, 210HSGS|asmbl_22030|m.43487, 210HSGS|asmbl_15146|m.17470, 210HSGS|asmbl_10758|m.2309, 210HSGS|asmbl_15145|m.17466, 210HSGS|comp8740_c0_seq1|m.148056, 210HSGS|asmbl_26060|m.58899, 210HSGS|asmbl_23266|m.48412, 210HSGS|asmbl_21946|m.43084, 210HSGS|asmbl_2534|m.55932, 210HSGS|asmbl_2337…
5	GO:0051240	positive regulation of multicellular organismal process	6	210HSGS|asmbl_8433|m.140957, 210HSGS|asmbl_16470|m.22526, 210HSGS|asmbl_9176|m.143459, 210HSGS|asmbl_41483|m.111528, 210HSGS|asmbl_22828|m.46388, 210HSGS|asmbl_8096|m.139880
4	GO:0031589	cell-substrate adhesion	9	210HSGS|asmbl_38844|m.103959, 210HSGS|asmbl_14700|m.15766, 210HSGS|asmbl_14491|m.14953, 210HSGS|asmbl_25940|m.58486, 210HSGS|asmbl_11402|m.4104, 210HSGS|asmbl_12229|m.6343, 210HSGS|asmbl_12230|m.6346, 210HSGS|asmbl_12227|m.6334, 210HSGS|asmbl_11197|m.3495
8	GO:0006298	mismatch repair	34	210HSGS|comp16772_c0_seq1|m.198104, 210HSGS|asmbl_13564|m.11091, 210HSGS|comp16772_c0_seq57|m.198274, 210HSGS|asmbl_17979|m.28501, 210HSGS|asmbl_17914|m.28216, 210HSGS|asmbl_27679|m.64529, 210HSGS|comp16772_c0_seq56|m.198271, 210HSGS|comp15436_c0_seq3|m.170973, 210HSGS|asmbl_36059|m.94922, 210HSGS|asmbl_13567|m.11097, 210HSGS|comp16772_c0_seq10|m.198121, 210HSGS|comp16876_c0_seq6|m.202193, 210HSG…
6	GO:0035556	intracellular signal transduction	171	210HSGS|asmbl_33146|m.84416, 210HSGS|comp15436_c0_seq3|m.170973, 210HSGS|asmbl_42357|m.114799, 210HSGS|comp15683_c0_seq6|m.173581, 210HSGS|asmbl_45923|m.127637, 210HSGS|asmbl_20074|m.35893, 210HSGS|asmbl_20075|m.35896, 210HSGS|asmbl_23679|m.49830, 210HSGS|asmbl_34257|m.88484, 210HSGS|asmbl_45926|m.127650, 210HSGS|asmbl_46862|m.130966, 210HSGS|asmbl_46864|m.130986, 210HSGS|comp14256_c0_seq1|m.1624…
5	GO:0080135	regulation of cellular response to stress	7	210HSGS|asmbl_25233|m.55356, 210HSGS|comp8174_c0_seq1|m.147635, 210HSGS|asmbl_44619|m.122956, 210HSGS|asmbl_19485|m.33725, 210HSGS|asmbl_40311|m.107980, 210HSGS|asmbl_2509|m.54924, 210HSGS|asmbl_33146|m.84416
4	GO:0043414	macromolecule methylation	57	210HSGS|asmbl_42089|m.113823, 210HSGS|comp8174_c0_seq1|m.147635, 210HSGS|comp16906_c0_seq7|m.204532, 210HSGS|asmbl_21701|m.42224, 210HSGS|asmbl_5757|m.133762, 210HSGS|asmbl_21606|m.41869, 210HSGS|asmbl_31326|m.77705, 210HSGS|asmbl_40163|m.107588, 210HSGS|asmbl_5724|m.133680, 210HSGS|asmbl_5755|m.133742, 210HSGS|asmbl_5755|m.133744, 210HSGS|asmbl_5757|m.133760, 210HSGS|asmbl_34408|m.88927, 210HSGS…
4	GO:0048519	negative regulation of biological process	122	210HSGS|asmbl_12433|m.7121, 210HSGS|asmbl_12433|m.7118, 210HSGS|asmbl_34749|m.90035, 210HSGS|asmbl_24311|m.52061, 210HSGS|asmbl_34019|m.87548, 210HSGS|asmbl_43908|m.120363, 210HSGS|asmbl_8062|m.139703, 210HSGS|asmbl_19441|m.33522, 210HSGS|asmbl_31900|m.79929, 210HSGS|asmbl_11675|m.4814, 210HSGS|asmbl_21469|m.41309, 210HSGS|asmbl_46324|m.129144, 210HSGS|asmbl_29509|m.71488, 210HSGS|comp16078_c0_se…
5	GO:0016192	vesicle-mediated transport	162	210HSGS|asmbl_46653|m.130233, 210HSGS|asmbl_11197|m.3495, 210HSGS|asmbl_46125|m.128339, 210HSGS|asmbl_5434|m.133057, 210HSGS|asmbl_16156|m.20939, 210HSGS|comp14235_c0_seq1|m.162239, 210HSGS|asmbl_37593|m.99788, 210HSGS|asmbl_8460|m.141050, 210HSGS|comp12346_c0_seq1|m.154627, 210HSGS|asmbl_14191|m.13532, 210HSGS|asmbl_14194|m.13563, 210HSGS|asmbl_44467|m.122397, 210HSGS|asmbl_24348|m.52213, 210HSG…
5	GO:1901565	organonitrogen compound catabolic process	320	210HSGS|asmbl_28028|m.65892, 210HSGS|asmbl_28013|m.65857, 210HSGS|asmbl_8482|m.141141, 210HSGS|asmbl_8484|m.141147, 210HSGS|asmbl_25641|m.57438, 210HSGS|asmbl_12202|m.6196, 210HSGS|asmbl_25641|m.57437, 210HSGS|asmbl_16785|m.23935, 210HSGS|asmbl_37303|m.98887, 210HSGS|asmbl_43428|m.118777, 210HSGS|asmbl_26091|m.58980, 210HSGS|asmbl_30700|m.75801, 210HSGS|asmbl_30699|m.75797, 210HSGS|asmbl_9050|m.1…
6	GO:1900376	regulation of secondary metabolite biosynthetic process	8	210HSGS|asmbl_10460|m.1538, 210HSGS|asmbl_42896|m.116872, 210HSGS|asmbl_43428|m.118777, 210HSGS|asmbl_2509|m.54924, 210HSGS|asmbl_25940|m.58486, 210HSGS|asmbl_45314|m.125476, 210HSGS|asmbl_33130|m.84380, 210HSGS|comp16446_c1_seq3|m.188294
7	GO:0044784	metaphase/anaphase transition of cell cycle	11	210HSGS|asmbl_27046|m.62344, 210HSGS|asmbl_42329|m.114695, 210HSGS|asmbl_25235|m.55369, 210HSGS|asmbl_41888|m.113252, 210HSGS|asmbl_33035|m.84036, 210HSGS|asmbl_33828|m.86993, 210HSGS|asmbl_27817|m.65177, 210HSGS|asmbl_40514|m.108760, 210HSGS|asmbl_40682|m.109477, 210HSGS|asmbl_41866|m.113173, 210HSGS|comp14966_c1_seq1|m.167337
8	GO:0015698	inorganic anion transport	18	210HSGS|asmbl_19706|m.34535, 210HSGS|asmbl_22030|m.43487, 210HSGS|comp8740_c0_seq1|m.148056, 210HSGS|asmbl_2534|m.55932, 210HSGS|asmbl_23371|m.48744, 210HSGS|asmbl_20883|m.38894, 210HSGS|asmbl_23371|m.48743, 210HSGS|asmbl_2532|m.55815, 210HSGS|asmbl_2532|m.55816, 210HSGS|asmbl_2538|m.56084, 210HSGS|asmbl_40192|m.107678, 210HSGS|comp15700_c0_seq1|m.173889, 210HSGS|asmbl_16462|m.22476, 210HSGS|asmb…
7	GO:0071428	rRNA-containing ribonucleoprotein complex export from nucleus	11	210HSGS|asmbl_12245|m.6378, 210HSGS|asmbl_45055|m.124616, 210HSGS|asmbl_28152|m.66344, 210HSGS|asmbl_40598|m.109179, 210HSGS|asmbl_43225|m.118068, 210HSGS|asmbl_35682|m.93469, 210HSGS|asmbl_35683|m.93471, 210HSGS|asmbl_415|m.111602, 210HSGS|asmbl_415|m.111601, 210HSGS|asmbl_26944|m.61977, 210HSGS|asmbl_408|m.110001
6	GO:0050658	RNA transport	15	210HSGS|asmbl_37555|m.99658, 210HSGS|asmbl_25233|m.55356, 210HSGS|comp16821_c0_seq2|m.200233, 210HSGS|comp8174_c0_seq1|m.147635, 210HSGS|asmbl_12327|m.6659, 210HSGS|asmbl_25528|m.57021, 210HSGS|asmbl_40598|m.109179, 210HSGS|asmbl_19606|m.34052, 210HSGS|asmbl_13566|m.11095, 210HSGS|asmbl_27170|m.62779, 210HSGS|asmbl_13566|m.11094, 210HSGS|asmbl_11927|m.5380, 210HSGS|asmbl_13558|m.11054, 210HSGS|as…
5	GO:0044271	cellular nitrogen compound biosynthetic process	661	210HSGS|asmbl_28255|m.66840, 210HSGS|asmbl_33986|m.87456, 210HSGS|asmbl_31516|m.78403, 210HSGS|asmbl_34014|m.87521, 210HSGS|asmbl_42120|m.113917, 210HSGS|comp16081_c0_seq1|m.180383, 210HSGS|asmbl_12433|m.7121, 210HSGS|asmbl_12433|m.7118, 210HSGS|asmbl_34749|m.90035, 210HSGS|asmbl_24311|m.52061, 210HSGS|asmbl_34019|m.87548, 210HSGS|asmbl_43908|m.120363, 210HSGS|asmbl_8062|m.139703, 210HSGS|asmbl_4…
7	GO:0000086	G2/M transition of mitotic cell cycle	8	210HSGS|asmbl_19485|m.33725, 210HSGS|asmbl_33035|m.84036, 210HSGS|asmbl_12423|m.7076, 210HSGS|asmbl_17611|m.27092, 210HSGS|asmbl_17612|m.27098, 210HSGS|asmbl_1962|m.34134, 210HSGS|asmbl_43799|m.119960, 210HSGS|asmbl_5951|m.134292
8	GO:0001522	pseudouridine synthesis	20	210HSGS|asmbl_41559|m.111945, 210HSGS|asmbl_16430|m.22409, 210HSGS|asmbl_41586|m.112008, 210HSGS|asmbl_41585|m.112002, 210HSGS|asmbl_31511|m.78369, 210HSGS|asmbl_17183|m.25349, 210HSGS|asmbl_31511|m.78367, 210HSGS|asmbl_7493|m.138500, 210HSGS|asmbl_16430|m.22407, 210HSGS|asmbl_17190|m.25383, 210HSGS|asmbl_31574|m.78631, 210HSGS|asmbl_7492|m.138490, 210HSGS|asmbl_7496|m.138520, 210HSGS|comp13737_c…
8	GO:0007091	metaphase/anaphase transition of mitotic cell cycle	11	210HSGS|asmbl_27046|m.62344, 210HSGS|asmbl_42329|m.114695, 210HSGS|asmbl_25235|m.55369, 210HSGS|asmbl_41888|m.113252, 210HSGS|asmbl_33035|m.84036, 210HSGS|asmbl_33828|m.86993, 210HSGS|asmbl_27817|m.65177, 210HSGS|asmbl_40514|m.108760, 210HSGS|asmbl_40682|m.109477, 210HSGS|asmbl_41866|m.113173, 210HSGS|comp14966_c1_seq1|m.167337
5	GO:0030010	establishment of cell polarity	17	210HSGS|asmbl_17216|m.25478, 210HSGS|asmbl_24177|m.51597, 210HSGS|asmbl_12245|m.6378, 210HSGS|asmbl_21189|m.40120, 210HSGS|asmbl_21191|m.40136, 210HSGS|asmbl_21250|m.40316, 210HSGS|comp16781_c0_seq4|m.198407, 210HSGS|asmbl_38034|m.101165, 210HSGS|asmbl_24122|m.51409, 210HSGS|asmbl_24121|m.51406, 210HSGS|asmbl_34385|m.88843, 210HSGS|asmbl_43765|m.119860, 210HSGS|asmbl_44857|m.123841, 210HSGS|asmbl…
4	GO:0040008	regulation of growth	17	210HSGS|asmbl_43908|m.120363, 210HSGS|asmbl_34296|m.88604, 210HSGS|asmbl_34294|m.88595, 210HSGS|asmbl_34296|m.88601, 210HSGS|asmbl_21617|m.41898, 210HSGS|asmbl_44982|m.124352, 210HSGS|asmbl_28436|m.67561, 210HSGS|asmbl_15319|m.18156, 210HSGS|asmbl_45234|m.125195, 210HSGS|comp14607_c0_seq2|m.164715, 210HSGS|asmbl_25431|m.56344, 210HSGS|asmbl_29728|m.72435, 210HSGS|asmbl_11356|m.3867, 210HSGS|comp9…
8	GO:0006312	mitotic recombination	6	210HSGS|asmbl_25431|m.56344, 210HSGS|asmbl_25841|m.58185, 210HSGS|comp11644_c0_seq1|m.152820, 210HSGS|asmbl_34305|m.88627, 210HSGS|comp15436_c0_seq3|m.170973, 210HSGS|asmbl_42357|m.114799
6	GO:0007423	sensory organ development	8	210HSGS|asmbl_11197|m.3495, 210HSGS|asmbl_42670|m.116014, 210HSGS|comp16682_c0_seq1|m.195520, 210HSGS|asmbl_38034|m.101165, 210HSGS|asmbl_29666|m.72148, 210HSGS|asmbl_19485|m.33725, 210HSGS|asmbl_29251|m.70612, 210HSGS|asmbl_20461|m.37279
4	GO:0051239	regulation of multicellular organismal process	19	210HSGS|asmbl_20337|m.36839, 210HSGS|asmbl_8433|m.140957, 210HSGS|asmbl_11197|m.3495, 210HSGS|asmbl_41558|m.111935, 210HSGS|asmbl_29721|m.72404, 210HSGS|asmbl_19485|m.33725, 210HSGS|asmbl_43908|m.120363, 210HSGS|comp5939_c0_seq1|m.146728, 210HSGS|comp15144_c0_seq10|m.168672, 210HSGS|comp18997_c0_seq1|m.211105, 210HSGS|comp8886_c0_seq1|m.148219, 210HSGS|asmbl_16470|m.22526, 210HSGS|asmbl_9176|m.14…
9	GO:0006007	glucose catabolic process	49	210HSGS|comp15441_c0_seq2|m.171017, 210HSGS|asmbl_15692|m.19395, 210HSGS|asmbl_34275|m.88539, 210HSGS|asmbl_34274|m.88535, 210HSGS|asmbl_29519|m.71528, 210HSGS|asmbl_29523|m.71544, 210HSGS|asmbl_1142|m.4201, 210HSGS|asmbl_26432|m.60190, 210HSGS|asmbl_31596|m.78726, 210HSGS|asmbl_31597|m.78738, 210HSGS|asmbl_34273|m.88532, 210HSGS|asmbl_34275|m.88537, 210HSGS|comp10922_c0_seq1|m.151262, 210HSGS|as…
5	GO:0016042	lipid catabolic process	42	210HSGS|comp8174_c0_seq1|m.147635, 210HSGS|asmbl_14836|m.16334, 210HSGS|asmbl_28245|m.66764, 210HSGS|asmbl_26177|m.59298, 210HSGS|comp14529_c0_seq6|m.164379, 210HSGS|asmbl_34473|m.89143, 210HSGS|asmbl_7436|m.138346, 210HSGS|comp15795_c0_seq1|m.174913, 210HSGS|asmbl_3825|m.101880, 210HSGS|asmbl_19216|m.32737, 210HSGS|asmbl_18690|m.31171, 210HSGS|asmbl_14714|m.15841, 210HSGS|asmbl_14716|m.15849, 21…
7	GO:0006355	regulation of transcription, DNA-dependent	358	210HSGS|asmbl_28255|m.66840, 210HSGS|asmbl_33986|m.87456, 210HSGS|asmbl_31516|m.78403, 210HSGS|asmbl_34014|m.87521, 210HSGS|asmbl_42120|m.113917, 210HSGS|comp16081_c0_seq1|m.180383, 210HSGS|asmbl_12433|m.7121, 210HSGS|asmbl_12433|m.7118, 210HSGS|asmbl_34749|m.90035, 210HSGS|asmbl_24311|m.52061, 210HSGS|asmbl_34019|m.87548, 210HSGS|asmbl_43908|m.120363, 210HSGS|asmbl_8062|m.139703, 210HSGS|asmbl_3…
6	GO:0000272	polysaccharide catabolic process	16	210HSGS|asmbl_19485|m.33725, 210HSGS|asmbl_27431|m.63589, 210HSGS|asmbl_7936|m.139437, 210HSGS|asmbl_43407|m.118728, 210HSGS|asmbl_43406|m.118727, 210HSGS|asmbl_43433|m.118809, 210HSGS|asmbl_43432|m.118806, 210HSGS|comp13808_c0_seq2|m.160171, 210HSGS|asmbl_43404|m.118721, 210HSGS|asmbl_22221|m.44186, 210HSGS|asmbl_43400|m.118704, 210HSGS|comp9119_c0_seq1|m.148653, 210HSGS|asmbl_11497|m.4369, 210H…
8	GO:0000075	cell cycle checkpoint	24	210HSGS|asmbl_18944|m.32005, 210HSGS|asmbl_9589|m.144461, 210HSGS|asmbl_46517|m.129797, 210HSGS|asmbl_22828|m.46388, 210HSGS|asmbl_46539|m.129846, 210HSGS|comp13599_c0_seq1|m.159439, 210HSGS|asmbl_42120|m.113917, 210HSGS|comp16081_c0_seq1|m.180383, 210HSGS|asmbl_37719|m.100189, 210HSGS|asmbl_16945|m.24386, 210HSGS|asmbl_24498|m.52778, 210HSGS|asmbl_25823|m.58003, 210HSGS|asmbl_25826|m.58048, 210H…
6	GO:0000959	mitochondrial RNA metabolic process	9	210HSGS|asmbl_1451|m.15001, 210HSGS|asmbl_1459|m.15347, 210HSGS|asmbl_22308|m.44472, 210HSGS|asmbl_33697|m.86521, 210HSGS|asmbl_33694|m.86497, 210HSGS|asmbl_33698|m.86530, 210HSGS|asmbl_33696|m.86512, 210HSGS|asmbl_8631|m.141695, 210HSGS|comp15772_c0_seq1|m.174475
4	GO:0000747	conjugation with cellular fusion	6	210HSGS|asmbl_44383|m.122063, 210HSGS|asmbl_27801|m.65066, 210HSGS|asmbl_26394|m.60027, 210HSGS|asmbl_46294|m.128975, 210HSGS|asmbl_9133|m.143386, 210HSGS|asmbl_9130|m.143377
11	GO:0031145	anaphase-promoting complex-dependent proteasomal ubiquitin-dependent protein catabolic process	6	210HSGS|asmbl_46517|m.129797, 210HSGS|asmbl_33035|m.84036, 210HSGS|asmbl_22828|m.46388, 210HSGS|asmbl_46539|m.129846, 210HSGS|asmbl_8326|m.140426, 210HSGS|comp13599_c0_seq1|m.159439
4	GO:0022412	cellular process involved in reproduction in multicellular organism	6	210HSGS|comp16555_c0_seq1|m.191121, 210HSGS|asmbl_38034|m.101165, 210HSGS|asmbl_29666|m.72148, 210HSGS|comp14307_c0_seq1|m.162722, 210HSGS|asmbl_30062|m.73761, 210HSGS|asmbl_30141|m.73999
5	GO:0051338	regulation of transferase activity	52	210HSGS|asmbl_45515|m.126139, 210HSGS|asmbl_34296|m.88604, 210HSGS|asmbl_28805|m.68795, 210HSGS|asmbl_37356|m.99038, 210HSGS|asmbl_34294|m.88595, 210HSGS|asmbl_34296|m.88601, 210HSGS|asmbl_21617|m.41898, 210HSGS|asmbl_22896|m.46642, 210HSGS|asmbl_22905|m.46661, 210HSGS|asmbl_22905|m.46662, 210HSGS|asmbl_28796|m.68774, 210HSGS|asmbl_37356|m.99036, 210HSGS|asmbl_3681|m.97083, 210HSGS|asmbl_11197|m.…
5	GO:0050792	regulation of viral process	6	210HSGS|asmbl_9925|m.145530, 210HSGS|comp15377_c0_seq1|m.170550, 210HSGS|asmbl_39118|m.104919, 210HSGS|comp15377_c0_seq2|m.170557, 210HSGS|asmbl_6681|m.136463, 210HSGS|asmbl_37784|m.100457
7	GO:0032269	negative regulation of cellular protein metabolic process	13	210HSGS|asmbl_45515|m.126139, 210HSGS|asmbl_36047|m.94835, 210HSGS|asmbl_19441|m.33522, 210HSGS|asmbl_41592|m.112033, 210HSGS|asmbl_24217|m.51667, 210HSGS|asmbl_46517|m.129797, 210HSGS|asmbl_33035|m.84036, 210HSGS|asmbl_16945|m.24386, 210HSGS|asmbl_22828|m.46388, 210HSGS|asmbl_37543|m.99632, 210HSGS|asmbl_46539|m.129846, 210HSGS|comp13599_c0_seq1|m.159439, 210HSGS|asmbl_8946|m.142897
7	GO:0006913	nucleocytoplasmic transport	28	210HSGS|asmbl_37555|m.99658, 210HSGS|asmbl_25233|m.55356, 210HSGS|comp16821_c0_seq2|m.200233, 210HSGS|comp8174_c0_seq1|m.147635, 210HSGS|asmbl_12327|m.6659, 210HSGS|asmbl_25528|m.57021, 210HSGS|asmbl_40598|m.109179, 210HSGS|asmbl_19606|m.34052, 210HSGS|asmbl_44787|m.123559, 210HSGS|asmbl_10213|m.763, 210HSGS|asmbl_28195|m.66536, 210HSGS|asmbl_8536|m.141315, 210HSGS|asmbl_19485|m.33725, 210HSGS|as…
5	GO:0045927	positive regulation of growth	6	210HSGS|asmbl_28436|m.67561, 210HSGS|asmbl_15319|m.18156, 210HSGS|comp9516_c0_seq1|m.148996, 210HSGS|asmbl_11356|m.3867, 210HSGS|asmbl_36545|m.96253, 210HSGS|asmbl_15394|m.18425
4	GO:0044087	regulation of cellular component biogenesis	18	210HSGS|asmbl_28255|m.66840, 210HSGS|asmbl_14659|m.15563, 210HSGS|asmbl_44496|m.122512, 210HSGS|asmbl_13684|m.11548, 210HSGS|asmbl_40186|m.107651, 210HSGS|comp13731_c0_seq1|m.159918, 210HSGS|asmbl_41676|m.112315, 210HSGS|comp16393_c2_seq3|m.186731, 210HSGS|asmbl_11197|m.3495, 210HSGS|asmbl_15035|m.17015, 210HSGS|asmbl_45748|m.127012, 210HSGS|asmbl_17910|m.28199, 210HSGS|asmbl_40172|m.107618, 210H…
4	GO:0030029	actin filament-based process	44	210HSGS|asmbl_14659|m.15563, 210HSGS|asmbl_44496|m.122512, 210HSGS|asmbl_13684|m.11548, 210HSGS|asmbl_40186|m.107651, 210HSGS|asmbl_22353|m.44657, 210HSGS|asmbl_22355|m.44664, 210HSGS|asmbl_22352|m.44650, 210HSGS|comp13731_c0_seq1|m.159918, 210HSGS|asmbl_38034|m.101165, 210HSGS|asmbl_24177|m.51597, 210HSGS|asmbl_41676|m.112315, 210HSGS|asmbl_22275|m.44392, 210HSGS|asmbl_34296|m.88604, 210HSGS|asm…
8	GO:0046854	phosphatidylinositol phosphorylation	12	210HSGS|comp13477_c0_seq3|m.158869, 210HSGS|asmbl_4500|m.124429, 210HSGS|asmbl_31783|m.79480, 210HSGS|asmbl_15073|m.17214, 210HSGS|asmbl_15570|m.19012, 210HSGS|asmbl_15685|m.19365, 210HSGS|asmbl_30593|m.75512, 210HSGS|asmbl_31781|m.79472, 210HSGS|asmbl_44641|m.123042, 210HSGS|asmbl_4499|m.124402, 210HSGS|comp16832_c1_seq1|m.200704, 210HSGS|comp6102_c0_seq1|m.146801
9	GO:0045944	positive regulation of transcription from RNA polymerase II promoter	7	210HSGS|asmbl_28255|m.66840, 210HSGS|asmbl_37784|m.100457, 210HSGS|asmbl_19597|m.33972, 210HSGS|asmbl_17184|m.25361, 210HSGS|asmbl_22798|m.46316, 210HSGS|asmbl_22828|m.46388, 210HSGS|comp13421_c2_seq3|m.158704
7	GO:0070681	glutaminyl-tRNAGln biosynthesis via transamidation	6	210HSGS|asmbl_34895|m.90507, 210HSGS|asmbl_34905|m.90563, 210HSGS|asmbl_38763|m.103665, 210HSGS|asmbl_38764|m.103674, 210HSGS|asmbl_34903|m.90553, 210HSGS|asmbl_38762|m.103656
8	GO:1900864	mitochondrial RNA modification	7	210HSGS|asmbl_1451|m.15001, 210HSGS|asmbl_1459|m.15347, 210HSGS|asmbl_22308|m.44472, 210HSGS|asmbl_33697|m.86521, 210HSGS|asmbl_33694|m.86497, 210HSGS|asmbl_33698|m.86530, 210HSGS|asmbl_33696|m.86512
4	GO:0006082	organic acid metabolic process	401	210HSGS|comp10790_c0_seq1|m.151110, 210HSGS|asmbl_13981|m.12790, 210HSGS|asmbl_22558|m.45502, 210HSGS|asmbl_28028|m.65892, 210HSGS|asmbl_28013|m.65857, 210HSGS|asmbl_8482|m.141141, 210HSGS|asmbl_8484|m.141147, 210HSGS|asmbl_14355|m.14137, 210HSGS|asmbl_22083|m.43647, 210HSGS|asmbl_13085|m.9426, 210HSGS|asmbl_40911|m.110297, 210HSGS|asmbl_40911|m.110296, 210HSGS|asmbl_13085|m.9422, 210HSGS|asmbl_5…
8	GO:0034470	ncRNA processing	150	210HSGS|asmbl_19441|m.33522, 210HSGS|asmbl_26162|m.59243, 210HSGS|asmbl_26161|m.59239, 210HSGS|asmbl_19435|m.33503, 210HSGS|comp15301_c0_seq2|m.169942, 210HSGS|asmbl_30233|m.74250, 210HSGS|asmbl_20480|m.37395, 210HSGS|asmbl_41674|m.112302, 210HSGS|asmbl_11350|m.3844, 210HSGS|asmbl_19117|m.32499, 210HSGS|asmbl_20480|m.37393, 210HSGS|asmbl_17452|m.26503, 210HSGS|asmbl_12830|m.8645, 210HSGS|asmbl_20…
7	GO:0031331	positive regulation of cellular catabolic process	7	210HSGS|asmbl_1962|m.34134, 210HSGS|asmbl_17184|m.25361, 210HSGS|asmbl_19441|m.33522, 210HSGS|asmbl_15279|m.17973, 210HSGS|asmbl_15277|m.17960, 210HSGS|asmbl_16023|m.20539, 210HSGS|comp16682_c0_seq1|m.195520
8	GO:0006353	DNA-dependent transcription, termination	7	210HSGS|asmbl_8433|m.140957, 210HSGS|asmbl_12327|m.6659, 210HSGS|asmbl_44533|m.122674, 210HSGS|asmbl_44534|m.122690, 210HSGS|asmbl_8631|m.141695, 210HSGS|comp15772_c0_seq1|m.174475, 210HSGS|asmbl_40682|m.109477
5	GO:1901658	glycosyl compound catabolic process	237	210HSGS|asmbl_43428|m.118777, 210HSGS|asmbl_9050|m.143192, 210HSGS|asmbl_14700|m.15766, 210HSGS|asmbl_24549|m.53022, 210HSGS|asmbl_11406|m.4119, 210HSGS|asmbl_11407|m.4129, 210HSGS|asmbl_21189|m.40120, 210HSGS|asmbl_21191|m.40136, 210HSGS|asmbl_21250|m.40316, 210HSGS|asmbl_22325|m.44533, 210HSGS|asmbl_38844|m.103959, 210HSGS|asmbl_46747|m.130521, 210HSGS|comp16781_c0_seq4|m.198407, 210HSGS|asmbl_…
9	GO:0071900	regulation of protein serine/threonine kinase activity	32	210HSGS|asmbl_42402|m.114952, 210HSGS|asmbl_36047|m.94835, 210HSGS|asmbl_41592|m.112033, 210HSGS|asmbl_40311|m.107980, 210HSGS|asmbl_25940|m.58486, 210HSGS|asmbl_22828|m.46388, 210HSGS|asmbl_2509|m.54924, 210HSGS|asmbl_42904|m.116937, 210HSGS|asmbl_42892|m.116838, 210HSGS|asmbl_7594|m.138721, 210HSGS|comp16932_c0_seq2|m.206143, 210HSGS|comp16078_c0_seq9|m.180041, 210HSGS|comp16078_c0_seq4|m.18001…
8	GO:0006486	protein glycosylation	35	210HSGS|asmbl_12229|m.6343, 210HSGS|asmbl_12230|m.6346, 210HSGS|asmbl_12227|m.6334, 210HSGS|asmbl_31502|m.78308, 210HSGS|asmbl_31504|m.78318, 210HSGS|asmbl_31505|m.78325, 210HSGS|asmbl_31506|m.78332, 210HSGS|asmbl_9674|m.144611, 210HSGS|comp15854_c0_seq1|m.175777, 210HSGS|asmbl_30295|m.74537, 210HSGS|asmbl_1962|m.34134, 210HSGS|asmbl_30256|m.74338, 210HSGS|asmbl_23252|m.48342, 210HSGS|asmbl_23252…
8	GO:0031401	positive regulation of protein modification process	31	210HSGS|comp8174_c0_seq1|m.147635, 210HSGS|asmbl_45515|m.126139, 210HSGS|asmbl_34296|m.88604, 210HSGS|asmbl_28805|m.68795, 210HSGS|asmbl_37356|m.99038, 210HSGS|asmbl_34294|m.88595, 210HSGS|asmbl_34296|m.88601, 210HSGS|asmbl_21617|m.41898, 210HSGS|asmbl_22896|m.46642, 210HSGS|asmbl_22905|m.46661, 210HSGS|asmbl_22905|m.46662, 210HSGS|asmbl_28796|m.68774, 210HSGS|asmbl_37356|m.99036, 210HSGS|asmbl_1…
6	GO:0046352	disaccharide catabolic process	8	210HSGS|asmbl_38973|m.104426, 210HSGS|asmbl_37034|m.97907, 210HSGS|asmbl_24785|m.53675, 210HSGS|asmbl_33130|m.84380, 210HSGS|asmbl_37033|m.97904, 210HSGS|asmbl_38972|m.104423, 210HSGS|asmbl_43428|m.118777, 210HSGS|comp16446_c1_seq3|m.188294
5	GO:0048585	negative regulation of response to stimulus	12	210HSGS|asmbl_11675|m.4814, 210HSGS|asmbl_21469|m.41309, 210HSGS|asmbl_46324|m.129144, 210HSGS|asmbl_22828|m.46388, 210HSGS|asmbl_45515|m.126139, 210HSGS|comp5939_c0_seq1|m.146728, 210HSGS|asmbl_44619|m.122956, 210HSGS|asmbl_41592|m.112033, 210HSGS|asmbl_19485|m.33725, 210HSGS|asmbl_17474|m.26581, 210HSGS|asmbl_36000|m.94692, 210HSGS|asmbl_15319|m.18156
5	GO:0032101	regulation of response to external stimulus	7	210HSGS|asmbl_46517|m.129797, 210HSGS|asmbl_46539|m.129846, 210HSGS|asmbl_19485|m.33725, 210HSGS|asmbl_28436|m.67561, 210HSGS|asmbl_17611|m.27092, 210HSGS|asmbl_17612|m.27098, 210HSGS|asmbl_36000|m.94692
10	GO:0032313	regulation of Rab GTPase activity	24	210HSGS|asmbl_2538|m.56084, 210HSGS|asmbl_1021|m.745, 210HSGS|comp16929_c0_seq12|m.206085, 210HSGS|asmbl_20443|m.37175, 210HSGS|comp16437_c0_seq2|m.188188, 210HSGS|asmbl_18366|m.29914, 210HSGS|comp15207_c0_seq1|m.169096, 210HSGS|asmbl_18365|m.29901, 210HSGS|asmbl_18362|m.29880, 210HSGS|asmbl_18369|m.29933, 210HSGS|comp15207_c0_seq8|m.169108, 210HSGS|asmbl_16703|m.23266, 210HSGS|asmbl_18363|m.2988…
4	GO:0007267	cell-cell signaling	7	210HSGS|asmbl_26177|m.59298, 210HSGS|asmbl_16156|m.20939, 210HSGS|asmbl_32307|m.81557, 210HSGS|asmbl_19485|m.33725, 210HSGS|asmbl_45515|m.126139, 210HSGS|asmbl_29666|m.72148, 210HSGS|asmbl_39303|m.105334
8	GO:0009167	purine ribonucleoside monophosphate metabolic process	130	210HSGS|asmbl_13564|m.11091, 210HSGS|asmbl_13567|m.11097, 210HSGS|asmbl_13563|m.11087, 210HSGS|asmbl_13565|m.11092, 210HSGS|asmbl_29662|m.72137, 210HSGS|comp13513_c0_seq1|m.159008, 210HSGS|comp6117_c0_seq2|m.146815, 210HSGS|asmbl_5728|m.133700, 210HSGS|asmbl_24663|m.53296, 210HSGS|asmbl_6582|m.136086, 210HSGS|asmbl_29832|m.72816, 210HSGS|asmbl_5082|m.132340, 210HSGS|asmbl_5079|m.132324, 210HSGS|a…
6	GO:0002764	immune response-regulating signaling pathway	7	210HSGS|asmbl_11197|m.3495, 210HSGS|asmbl_46125|m.128339, 210HSGS|asmbl_19485|m.33725, 210HSGS|asmbl_22828|m.46388, 210HSGS|asmbl_45515|m.126139, 210HSGS|comp16014_c0_seq16|m.178792, 210HSGS|comp16014_c0_seq42|m.178964
8	GO:0009142	nucleoside triphosphate biosynthetic process	26	210HSGS|comp9834_c0_seq1|m.149454, 210HSGS|asmbl_8345|m.140574, 210HSGS|asmbl_28696|m.68432, 210HSGS|asmbl_4744|m.131583, 210HSGS|asmbl_4216|m.114047, 210HSGS|asmbl_22447|m.45017, 210HSGS|asmbl_4646|m.129592, 210HSGS|comp11537_c0_seq1|m.152560, 210HSGS|comp16515_c0_seq1|m.190040, 210HSGS|comp19972_c0_seq1|m.211167, 210HSGS|asmbl_6582|m.136086, 210HSGS|asmbl_6736|m.136602, 210HSGS|asmbl_7530|m.138…
8	GO:0009088	threonine biosynthetic process	7	210HSGS|asmbl_35758|m.93881, 210HSGS|asmbl_35757|m.93871, 210HSGS|asmbl_35758|m.93882, 210HSGS|asmbl_35731|m.93708, 210HSGS|asmbl_37820|m.100599, 210HSGS|asmbl_38443|m.102560, 210HSGS|asmbl_43185|m.117924
5	GO:0042726	flavin-containing compound metabolic process	11	210HSGS|comp12579_c0_seq11|m.155231, 210HSGS|asmbl_10674|m.2133, 210HSGS|comp16461_c0_seq3|m.188802, 210HSGS|asmbl_19379|m.33349, 210HSGS|asmbl_19227|m.32818, 210HSGS|asmbl_10675|m.2137, 210HSGS|asmbl_21779|m.42441, 210HSGS|asmbl_25027|m.54737, 210HSGS|asmbl_44189|m.121332, 210HSGS|comp14911_c0_seq5|m.166905, 210HSGS|comp14911_c0_seq8|m.166910
4	GO:0044107	cellular alcohol metabolic process	11	210HSGS|asmbl_24732|m.53461, 210HSGS|asmbl_28055|m.65976, 210HSGS|asmbl_24732|m.53460, 210HSGS|asmbl_28055|m.65970, 210HSGS|asmbl_29463|m.71220, 210HSGS|asmbl_30867|m.76358, 210HSGS|asmbl_37380|m.99153, 210HSGS|asmbl_24771|m.53636, 210HSGS|asmbl_38616|m.103129, 210HSGS|comp13256_c0_seq1|m.158016, 210HSGS|comp15711_c0_seq1|m.174014
5	GO:0006096	glycolysis	34	210HSGS|asmbl_34797|m.90207, 210HSGS|asmbl_34800|m.90220, 210HSGS|comp18997_c0_seq1|m.211105, 210HSGS|comp8886_c0_seq1|m.148219, 210HSGS|comp10665_c0_seq1|m.150910, 210HSGS|asmbl_13949|m.12711, 210HSGS|asmbl_46608|m.130057, 210HSGS|asmbl_34793|m.90190, 210HSGS|asmbl_13951|m.12719, 210HSGS|comp12433_c0_seq1|m.154875, 210HSGS|asmbl_13934|m.12648, 210HSGS|asmbl_44807|m.123653, 210HSGS|asmbl_13929|m.…
4	GO:0022613	ribonucleoprotein complex biogenesis	149	210HSGS|asmbl_15438|m.18546, 210HSGS|comp12594_c0_seq1|m.155288, 210HSGS|asmbl_27586|m.64234, 210HSGS|comp14771_c0_seq1|m.165809, 210HSGS|comp11107_c0_seq1|m.151695, 210HSGS|asmbl_33|m.83924, 210HSGS|comp16941_c0_seq32|m.207440, 210HSGS|comp16941_c0_seq34|m.207466, 210HSGS|comp16941_c0_seq27|m.207360, 210HSGS|comp16941_c0_seq31|m.207427, 210HSGS|asmbl_19435|m.33503, 210HSGS|asmbl_51|m.132372, 210…
5	GO:0006749	glutathione metabolic process	16	210HSGS|asmbl_31008|m.76719, 210HSGS|asmbl_33810|m.86895, 210HSGS|asmbl_42847|m.116689, 210HSGS|asmbl_42846|m.116686, 210HSGS|comp16447_c0_seq2|m.188366, 210HSGS|asmbl_39641|m.106134, 210HSGS|asmbl_42845|m.116682, 210HSGS|asmbl_43467|m.118899, 210HSGS|comp16447_c0_seq6|m.188381, 210HSGS|asmbl_33060|m.84173, 210HSGS|asmbl_27156|m.62723, 210HSGS|comp15303_c0_seq2|m.169997, 210HSGS|asmbl_27197|m.628…
6	GO:0010604	positive regulation of macromolecule metabolic process	64	210HSGS|asmbl_28255|m.66840, 210HSGS|asmbl_33986|m.87456, 210HSGS|asmbl_31516|m.78403, 210HSGS|asmbl_34014|m.87521, 210HSGS|asmbl_42120|m.113917, 210HSGS|comp16081_c0_seq1|m.180383, 210HSGS|comp8174_c0_seq1|m.147635, 210HSGS|asmbl_45515|m.126139, 210HSGS|asmbl_34296|m.88604, 210HSGS|asmbl_28805|m.68795, 210HSGS|asmbl_37356|m.99038, 210HSGS|asmbl_34294|m.88595, 210HSGS|asmbl_34296|m.88601, 210HSGS…
6	GO:0006534	cysteine metabolic process	12	210HSGS|comp16903_c1_seq11|m.204055, 210HSGS|asmbl_17752|m.27549, 210HSGS|comp16903_c1_seq26|m.204201, 210HSGS|asmbl_12286|m.6506, 210HSGS|asmbl_17746|m.27517, 210HSGS|asmbl_17748|m.27528, 210HSGS|asmbl_43094|m.117685, 210HSGS|asmbl_1451|m.15001, 210HSGS|asmbl_1459|m.15347, 210HSGS|asmbl_22308|m.44472, 210HSGS|comp14568_c0_seq3|m.164561, 210HSGS|asmbl_6198|m.134970
4	GO:0042594	response to starvation	23	210HSGS|asmbl_28245|m.66764, 210HSGS|asmbl_15|m.16964, 210HSGS|asmbl_22962|m.46910, 210HSGS|asmbl_25940|m.58486, 210HSGS|asmbl_24053|m.51161, 210HSGS|comp8740_c0_seq1|m.148056, 210HSGS|asmbl_32065|m.80647, 210HSGS|asmbl_28436|m.67561, 210HSGS|asmbl_22089|m.43678, 210HSGS|asmbl_13562|m.11082, 210HSGS|asmbl_16008|m.20467, 210HSGS|asmbl_25992|m.58661, 210HSGS|asmbl_30473|m.75119, 210HSGS|asmbl_9241|…
2	GO:0040007	growth	64	210HSGS|asmbl_16964|m.24507, 210HSGS|asmbl_40682|m.109477, 210HSGS|comp12194_c1_seq1|m.154135, 210HSGS|asmbl_43908|m.120363, 210HSGS|asmbl_46773|m.130624, 210HSGS|asmbl_41462|m.111469, 210HSGS|comp16393_c2_seq3|m.186731, 210HSGS|asmbl_16976|m.24559, 210HSGS|asmbl_23679|m.49830, 210HSGS|asmbl_25940|m.58486, 210HSGS|asmbl_28176|m.66422, 210HSGS|asmbl_34385|m.88843, 210HSGS|asmbl_40704|m.109588, 210…
7	GO:0043087	regulation of GTPase activity	47	210HSGS|asmbl_43428|m.118777, 210HSGS|asmbl_14700|m.15766, 210HSGS|asmbl_24549|m.53022, 210HSGS|asmbl_11406|m.4119, 210HSGS|asmbl_11407|m.4129, 210HSGS|asmbl_21189|m.40120, 210HSGS|asmbl_21191|m.40136, 210HSGS|asmbl_21250|m.40316, 210HSGS|asmbl_22325|m.44533, 210HSGS|asmbl_38844|m.103959, 210HSGS|asmbl_46747|m.130521, 210HSGS|comp16781_c0_seq4|m.198407, 210HSGS|asmbl_21319|m.40736, 210HSGS|asmbl_…
9	GO:0006400	tRNA modification	33	210HSGS|asmbl_26162|m.59243, 210HSGS|asmbl_26161|m.59239, 210HSGS|asmbl_1451|m.15001, 210HSGS|asmbl_1459|m.15347, 210HSGS|asmbl_22308|m.44472, 210HSGS|asmbl_37666|m.100077, 210HSGS|asmbl_29837|m.72829, 210HSGS|comp14146_c0_seq3|m.161838, 210HSGS|comp15435_c0_seq1|m.170957, 210HSGS|asmbl_42100|m.113869, 210HSGS|comp14054_c0_seq5|m.161344, 210HSGS|asmbl_14062|m.13062, 210HSGS|asmbl_25829|m.58093, 2…
6	GO:0009116	nucleoside metabolic process	287	210HSGS|asmbl_16785|m.23935, 210HSGS|asmbl_37303|m.98887, 210HSGS|asmbl_43428|m.118777, 210HSGS|asmbl_17294|m.25867, 210HSGS|comp13430_c0_seq1|m.158724, 210HSGS|asmbl_20711|m.38275, 210HSGS|asmbl_26321|m.59798, 210HSGS|asmbl_32543|m.82391, 210HSGS|asmbl_9050|m.143192, 210HSGS|asmbl_1451|m.15001, 210HSGS|asmbl_1459|m.15347, 210HSGS|asmbl_22308|m.44472, 210HSGS|asmbl_14700|m.15766, 210HSGS|asmbl_24…
8	GO:0008033	tRNA processing	75	210HSGS|asmbl_26162|m.59243, 210HSGS|asmbl_26161|m.59239, 210HSGS|comp15301_c0_seq2|m.169942, 210HSGS|asmbl_30233|m.74250, 210HSGS|asmbl_20480|m.37395, 210HSGS|asmbl_41674|m.112302, 210HSGS|asmbl_11350|m.3844, 210HSGS|asmbl_19117|m.32499, 210HSGS|asmbl_20480|m.37393, 210HSGS|asmbl_17452|m.26503, 210HSGS|asmbl_12830|m.8645, 210HSGS|asmbl_20480|m.37391, 210HSGS|asmbl_26143|m.59152, 210HSGS|asmbl_26…
8	GO:0042454	ribonucleoside catabolic process	236	210HSGS|asmbl_43428|m.118777, 210HSGS|asmbl_9050|m.143192, 210HSGS|asmbl_14700|m.15766, 210HSGS|asmbl_24549|m.53022, 210HSGS|asmbl_11406|m.4119, 210HSGS|asmbl_11407|m.4129, 210HSGS|asmbl_21189|m.40120, 210HSGS|asmbl_21191|m.40136, 210HSGS|asmbl_21250|m.40316, 210HSGS|asmbl_22325|m.44533, 210HSGS|asmbl_38844|m.103959, 210HSGS|asmbl_46747|m.130521, 210HSGS|comp16781_c0_seq4|m.198407, 210HSGS|comp61…
8	GO:0019674	NAD metabolic process	20	210HSGS|asmbl_1131|m.3731, 210HSGS|asmbl_23772|m.50291, 210HSGS|asmbl_40361|m.108158, 210HSGS|asmbl_13531|m.10958, 210HSGS|comp15522_c0_seq10|m.172110, 210HSGS|asmbl_31096|m.76936, 210HSGS|asmbl_36416|m.95895, 210HSGS|asmbl_31085|m.76918, 210HSGS|asmbl_31087|m.76923, 210HSGS|asmbl_36417|m.95898, 210HSGS|asmbl_9018|m.143106, 210HSGS|asmbl_31091|m.76930, 210HSGS|asmbl_36420|m.95917, 210HSGS|asmbl_9…
8	GO:0016073	snRNA metabolic process	6	210HSGS|asmbl_44533|m.122674, 210HSGS|asmbl_44534|m.122690, 210HSGS|asmbl_19435|m.33503, 210HSGS|comp11107_c0_seq1|m.151695, 210HSGS|asmbl_40961|m.110548, 210HSGS|asmbl_30539|m.75371
4	GO:0006970	response to osmotic stress	22	210HSGS|asmbl_13710|m.11641, 210HSGS|asmbl_2509|m.54924, 210HSGS|asmbl_45314|m.125476, 210HSGS|asmbl_6582|m.136086, 210HSGS|asmbl_28028|m.65892, 210HSGS|asmbl_28013|m.65857, 210HSGS|asmbl_3424|m.88441, 210HSGS|comp18997_c0_seq1|m.211105, 210HSGS|comp10886_c0_seq1|m.151226, 210HSGS|comp8886_c0_seq1|m.148219, 210HSGS|comp10665_c0_seq1|m.150910, 210HSGS|comp8174_c0_seq1|m.147635, 210HSGS|asmbl_44807…
5	GO:0007010	cytoskeleton organization	104	210HSGS|asmbl_43962|m.120508, 210HSGS|asmbl_14700|m.15766, 210HSGS|asmbl_14659|m.15563, 210HSGS|asmbl_44496|m.122512, 210HSGS|asmbl_13684|m.11548, 210HSGS|asmbl_40186|m.107651, 210HSGS|comp15436_c0_seq3|m.170973, 210HSGS|asmbl_42357|m.114799, 210HSGS|asmbl_1962|m.34134, 210HSGS|asmbl_32290|m.81489, 210HSGS|asmbl_14491|m.14953, 210HSGS|asmbl_22193|m.44101, 210HSGS|comp13529_c0_seq2|m.159109, 210HS…
6	GO:0031669	cellular response to nutrient levels	26	210HSGS|asmbl_42402|m.114952, 210HSGS|asmbl_15|m.16964, 210HSGS|asmbl_22962|m.46910, 210HSGS|asmbl_25940|m.58486, 210HSGS|asmbl_4647|m.129631, 210HSGS|asmbl_24053|m.51161, 210HSGS|comp8740_c0_seq1|m.148056, 210HSGS|asmbl_32065|m.80647, 210HSGS|asmbl_28028|m.65892, 210HSGS|asmbl_28013|m.65857, 210HSGS|asmbl_9241|m.143664, 210HSGS|asmbl_10760|m.2317, 210HSGS|comp9747_c0_seq1|m.149278, 210HSGS|asmbl…
8	GO:0055065	metal ion homeostasis	14	210HSGS|comp16014_c0_seq16|m.178792, 210HSGS|comp16014_c0_seq42|m.178964, 210HSGS|asmbl_19485|m.33725, 210HSGS|comp16720_c0_seq1|m.196850, 210HSGS|asmbl_1451|m.15001, 210HSGS|asmbl_33470|m.85532, 210HSGS|comp12274_c0_seq1|m.154530, 210HSGS|asmbl_1459|m.15347, 210HSGS|asmbl_22308|m.44472, 210HSGS|comp16471_c0_seq1|m.188926, 210HSGS|asmbl_34507|m.89258, 210HSGS|comp13513_c0_seq1|m.159008, 210HSGS|a…
6	GO:0031326	regulation of cellular biosynthetic process	427	210HSGS|asmbl_28255|m.66840, 210HSGS|asmbl_33986|m.87456, 210HSGS|asmbl_31516|m.78403, 210HSGS|asmbl_34014|m.87521, 210HSGS|asmbl_42120|m.113917, 210HSGS|comp16081_c0_seq1|m.180383, 210HSGS|asmbl_12433|m.7121, 210HSGS|asmbl_12433|m.7118, 210HSGS|asmbl_34749|m.90035, 210HSGS|asmbl_24311|m.52061, 210HSGS|asmbl_34019|m.87548, 210HSGS|asmbl_43908|m.120363, 210HSGS|asmbl_8062|m.139703, 210HSGS|asmbl_3…
9	GO:0000727	double-strand break repair via break-induced replication	7	210HSGS|asmbl_44346|m.121822, 210HSGS|asmbl_10502|m.1723, 210HSGS|asmbl_15497|m.18744, 210HSGS|asmbl_21512|m.41493, 210HSGS|asmbl_28451|m.67606, 210HSGS|asmbl_37132|m.98234, 210HSGS|asmbl_44345|m.121815
8	GO:0006370	7-methylguanosine mRNA capping	7	210HSGS|asmbl_40960|m.110544, 210HSGS|asmbl_6681|m.136463, 210HSGS|asmbl_40939|m.110479, 210HSGS|asmbl_42314|m.114652, 210HSGS|comp15044_c0_seq3|m.168096, 210HSGS|comp15044_c0_seq4|m.168099, 210HSGS|comp15362_c0_seq1|m.170496
6	GO:0009069	serine family amino acid metabolic process	22	210HSGS|comp16903_c1_seq11|m.204055, 210HSGS|asmbl_17752|m.27549, 210HSGS|comp16903_c1_seq26|m.204201, 210HSGS|asmbl_12286|m.6506, 210HSGS|asmbl_17746|m.27517, 210HSGS|asmbl_17748|m.27528, 210HSGS|asmbl_43094|m.117685, 210HSGS|asmbl_1451|m.15001, 210HSGS|asmbl_1459|m.15347, 210HSGS|asmbl_22308|m.44472, 210HSGS|comp14568_c0_seq3|m.164561, 210HSGS|comp17077_c0_seq1|m.210985, 210HSGS|asmbl_27877|m.6…
7	GO:0050657	nucleic acid transport	15	210HSGS|asmbl_37555|m.99658, 210HSGS|asmbl_25233|m.55356, 210HSGS|comp16821_c0_seq2|m.200233, 210HSGS|comp8174_c0_seq1|m.147635, 210HSGS|asmbl_12327|m.6659, 210HSGS|asmbl_25528|m.57021, 210HSGS|asmbl_40598|m.109179, 210HSGS|asmbl_19606|m.34052, 210HSGS|asmbl_13566|m.11095, 210HSGS|asmbl_27170|m.62779, 210HSGS|asmbl_13566|m.11094, 210HSGS|asmbl_11927|m.5380, 210HSGS|asmbl_13558|m.11054, 210HSGS|as…
7	GO:0031047	gene silencing by RNA	9	210HSGS|asmbl_19441|m.33522, 210HSGS|asmbl_31900|m.79929, 210HSGS|asmbl_22147|m.43971, 210HSGS|asmbl_22868|m.46534, 210HSGS|comp16882_c0_seq1|m.202311, 210HSGS|comp16882_c0_seq2|m.202319, 210HSGS|asmbl_11925|m.5362, 210HSGS|asmbl_17184|m.25361, 210HSGS|asmbl_13027|m.9230
4	GO:0045229	external encapsulating structure organization	34	210HSGS|asmbl_21731|m.42325, 210HSGS|asmbl_21732|m.42327, 210HSGS|asmbl_21733|m.42331, 210HSGS|asmbl_26985|m.62066, 210HSGS|asmbl_11497|m.4369, 210HSGS|asmbl_43047|m.117502, 210HSGS|comp13809_c0_seq1|m.160173, 210HSGS|asmbl_40186|m.107651, 210HSGS|asmbl_46125|m.128339, 210HSGS|asmbl_5434|m.133057, 210HSGS|comp16920_c0_seq1|m.205638, 210HSGS|asmbl_34296|m.88604, 210HSGS|asmbl_34294|m.88595, 210HSG…
5	GO:0097305	response to alcohol	8	210HSGS|comp8174_c0_seq1|m.147635, 210HSGS|comp12427_c0_seq1|m.154824, 210HSGS|asmbl_23|m.47022, 210HSGS|asmbl_41971|m.113472, 210HSGS|asmbl_44709|m.123283, 210HSGS|comp16963_c0_seq15|m.210930, 210HSGS|asmbl_24217|m.51667, 210HSGS|asmbl_19485|m.33725
8	GO:0032318	regulation of Ras GTPase activity	35	210HSGS|asmbl_21319|m.40736, 210HSGS|asmbl_3921|m.105088, 210HSGS|comp16927_c0_seq1|m.205962, 210HSGS|asmbl_2538|m.56084, 210HSGS|comp15266_c0_seq1|m.169535, 210HSGS|comp14312_c0_seq1|m.162754, 210HSGS|asmbl_17457|m.26508, 210HSGS|asmbl_21530|m.41559, 210HSGS|asmbl_28488|m.67660, 210HSGS|asmbl_43964|m.120518, 210HSGS|asmbl_18949|m.32033, 210HSGS|asmbl_40426|m.108361, 210HSGS|asmbl_1021|m.745, 210…
4	GO:0051640	organelle localization	30	210HSGS|asmbl_16156|m.20939, 210HSGS|asmbl_30720|m.75861, 210HSGS|comp8188_c0_seq1|m.147643, 210HSGS|asmbl_44496|m.122512, 210HSGS|asmbl_40186|m.107651, 210HSGS|asmbl_12025|m.5699, 210HSGS|asmbl_29528|m.71573, 210HSGS|asmbl_38034|m.101165, 210HSGS|asmbl_24122|m.51409, 210HSGS|asmbl_24121|m.51406, 210HSGS|asmbl_34385|m.88843, 210HSGS|asmbl_43765|m.119860, 210HSGS|asmbl_12245|m.6378, 210HSGS|asmbl_…
5	GO:0010016	shoot system morphogenesis	6	210HSGS|asmbl_23710|m.49988, 210HSGS|asmbl_46653|m.130233, 210HSGS|comp8174_c0_seq1|m.147635, 210HSGS|asmbl_13027|m.9230, 210HSGS|asmbl_24052|m.51153, 210HSGS|asmbl_20757|m.38421
6	GO:0009259	ribonucleotide metabolic process	279	210HSGS|asmbl_43428|m.118777, 210HSGS|asmbl_14700|m.15766, 210HSGS|asmbl_24549|m.53022, 210HSGS|asmbl_11406|m.4119, 210HSGS|asmbl_11407|m.4129, 210HSGS|asmbl_21189|m.40120, 210HSGS|asmbl_21191|m.40136, 210HSGS|asmbl_21250|m.40316, 210HSGS|asmbl_22325|m.44533, 210HSGS|asmbl_38844|m.103959, 210HSGS|asmbl_46747|m.130521, 210HSGS|comp16781_c0_seq4|m.198407, 210HSGS|asmbl_29662|m.72137, 210HSGS|comp13…
8	GO:0006366	transcription from RNA polymerase II promoter	158	210HSGS|asmbl_28255|m.66840, 210HSGS|asmbl_37784|m.100457, 210HSGS|asmbl_45280|m.125369, 210HSGS|asmbl_12327|m.6659, 210HSGS|asmbl_44533|m.122674, 210HSGS|asmbl_44534|m.122690, 210HSGS|asmbl_7061|m.137402, 210HSGS|asmbl_6681|m.136463, 210HSGS|asmbl_6290|m.135277, 210HSGS|asmbl_12279|m.6491, 210HSGS|asmbl_14448|m.14647, 210HSGS|asmbl_9723|m.144942, 210HSGS|asmbl_16673|m.23141, 210HSGS|asmbl_22828|…
9	GO:0000245	spliceosomal complex assembly	9	210HSGS|asmbl_17344|m.26066, 210HSGS|asmbl_36105|m.95005, 210HSGS|comp16948_c0_seq5|m.209117, 210HSGS|asmbl_8119|m.139940, 210HSGS|asmbl_28000|m.65777, 210HSGS|asmbl_27998|m.65757, 210HSGS|asmbl_40013|m.107072, 210HSGS|asmbl_9925|m.145530, 210HSGS|comp15377_c0_seq1|m.170550
6	GO:0042542	response to hydrogen peroxide	8	210HSGS|comp18997_c0_seq1|m.211105, 210HSGS|comp10886_c0_seq1|m.151226, 210HSGS|comp8886_c0_seq1|m.148219, 210HSGS|asmbl_1142|m.4201, 210HSGS|comp10584_c0_seq1|m.150689, 210HSGS|asmbl_13710|m.11641, 210HSGS|asmbl_27803|m.65076, 210HSGS|asmbl_6333|m.135411
6	GO:0032774	RNA biosynthetic process	455	210HSGS|asmbl_28255|m.66840, 210HSGS|asmbl_33986|m.87456, 210HSGS|asmbl_31516|m.78403, 210HSGS|asmbl_34014|m.87521, 210HSGS|asmbl_42120|m.113917, 210HSGS|comp16081_c0_seq1|m.180383, 210HSGS|asmbl_12433|m.7121, 210HSGS|asmbl_12433|m.7118, 210HSGS|asmbl_34749|m.90035, 210HSGS|asmbl_24311|m.52061, 210HSGS|asmbl_34019|m.87548, 210HSGS|asmbl_43908|m.120363, 210HSGS|asmbl_8062|m.139703, 210HSGS|asmbl_3…
5	GO:0023056	positive regulation of signaling	7	210HSGS|asmbl_42402|m.114952, 210HSGS|asmbl_1962|m.34134, 210HSGS|asmbl_40311|m.107980, 210HSGS|asmbl_11197|m.3495, 210HSGS|asmbl_25940|m.58486, 210HSGS|asmbl_22828|m.46388, 210HSGS|asmbl_2509|m.54924
5	GO:0042742	defense response to bacterium	6	210HSGS|comp18997_c0_seq1|m.211105, 210HSGS|comp8886_c0_seq1|m.148219, 210HSGS|comp16014_c0_seq42|m.178964, 210HSGS|asmbl_17474|m.26581, 210HSGS|asmbl_32807|m.83256, 210HSGS|comp10886_c0_seq1|m.151226
4	GO:0048731	system development	86	210HSGS|asmbl_10952|m.2923, 210HSGS|asmbl_10946|m.2841, 210HSGS|asmbl_10950|m.2897, 210HSGS|comp15802_c0_seq2|m.174980, 210HSGS|comp8174_c0_seq1|m.147635, 210HSGS|asmbl_24924|m.54401, 210HSGS|comp15436_c0_seq3|m.170973, 210HSGS|asmbl_42357|m.114799, 210HSGS|asmbl_34019|m.87548, 210HSGS|asmbl_11197|m.3495, 210HSGS|asmbl_23710|m.49988, 210HSGS|asmbl_46653|m.130233, 210HSGS|comp10665_c0_seq1|m.15091…
5	GO:0002253	activation of immune response	6	210HSGS|asmbl_11197|m.3495, 210HSGS|asmbl_46125|m.128339, 210HSGS|asmbl_22828|m.46388, 210HSGS|comp16014_c0_seq16|m.178792, 210HSGS|comp16014_c0_seq42|m.178964, 210HSGS|asmbl_45515|m.126139
5	GO:0009059	macromolecule biosynthetic process	993	210HSGS|asmbl_28255|m.66840, 210HSGS|asmbl_33986|m.87456, 210HSGS|asmbl_31516|m.78403, 210HSGS|asmbl_34014|m.87521, 210HSGS|asmbl_42120|m.113917, 210HSGS|comp16081_c0_seq1|m.180383, 210HSGS|asmbl_12433|m.7121, 210HSGS|asmbl_12433|m.7118, 210HSGS|asmbl_34749|m.90035, 210HSGS|asmbl_24311|m.52061, 210HSGS|asmbl_34019|m.87548, 210HSGS|asmbl_43908|m.120363, 210HSGS|asmbl_8062|m.139703, 210HSGS|asmbl_1…
8	GO:0010498	proteasomal protein catabolic process	28	210HSGS|asmbl_33507|m.85736, 210HSGS|comp8982_c0_seq2|m.148314, 210HSGS|comp16014_c0_seq16|m.178792, 210HSGS|comp16014_c0_seq42|m.178964, 210HSGS|asmbl_36325|m.95629, 210HSGS|asmbl_36326|m.95633, 210HSGS|asmbl_35964|m.94573, 210HSGS|asmbl_36323|m.95610, 210HSGS|asmbl_46294|m.128975, 210HSGS|comp16351_c0_seq1|m.186020, 210HSGS|comp16351_c0_seq13|m.186116, 210HSGS|asmbl_1962|m.34134, 210HSGS|asmbl_…
6	GO:0010383	cell wall polysaccharide metabolic process	8	210HSGS|asmbl_12089|m.5844, 210HSGS|asmbl_30256|m.74338, 210HSGS|asmbl_16945|m.24386, 210HSGS|asmbl_37543|m.99632, 210HSGS|asmbl_38555|m.102927, 210HSGS|comp16393_c2_seq3|m.186731, 210HSGS|asmbl_28101|m.66113, 210HSGS|asmbl_40704|m.109588
6	GO:0034305	regulation of asexual sporulation	8	210HSGS|asmbl_25940|m.58486, 210HSGS|asmbl_41483|m.111528, 210HSGS|comp16158_c0_seq1|m.182249, 210HSGS|asmbl_24053|m.51161, 210HSGS|asmbl_41462|m.111469, 210HSGS|asmbl_43428|m.118777, 210HSGS|asmbl_41462|m.111470, 210HSGS|asmbl_13710|m.11641
8	GO:0031124	mRNA 3'-end processing	11	210HSGS|asmbl_2458|m.53103, 210HSGS|asmbl_33051|m.84125, 210HSGS|asmbl_33050|m.84116, 210HSGS|comp16122_c0_seq1|m.181374, 210HSGS|asmbl_33038|m.84047, 210HSGS|asmbl_33049|m.84101, 210HSGS|comp15436_c0_seq3|m.170973, 210HSGS|asmbl_42357|m.114799, 210HSGS|asmbl_17184|m.25361, 210HSGS|asmbl_19441|m.33522, 210HSGS|asmbl_12327|m.6659
5	GO:0007126	meiosis	16	210HSGS|comp15436_c0_seq3|m.170973, 210HSGS|asmbl_42357|m.114799, 210HSGS|asmbl_15394|m.18425, 210HSGS|asmbl_32519|m.82308, 210HSGS|asmbl_34305|m.88627, 210HSGS|comp15436_c0_seq7|m.170990, 210HSGS|comp10584_c0_seq1|m.150689, 210HSGS|asmbl_25841|m.58185, 210HSGS|comp16562_c0_seq19|m.191386, 210HSGS|asmbl_9591|m.144474, 210HSGS|asmbl_40682|m.109477, 210HSGS|asmbl_9588|m.144456, 210HSGS|asmbl_9589|m…
6	GO:0007006	mitochondrial membrane organization	6	210HSGS|asmbl_43063|m.117559, 210HSGS|asmbl_33178|m.84534, 210HSGS|asmbl_22163|m.44027, 210HSGS|asmbl_43014|m.117332, 210HSGS|asmbl_6378|m.135487, 210HSGS|asmbl_21303|m.40611
8	GO:0043628	ncRNA 3'-end processing	24	210HSGS|asmbl_19435|m.33503, 210HSGS|asmbl_30539|m.75371, 210HSGS|asmbl_33|m.83924, 210HSGS|comp16941_c0_seq32|m.207440, 210HSGS|comp16941_c0_seq34|m.207466, 210HSGS|comp16941_c0_seq27|m.207360, 210HSGS|comp16941_c0_seq31|m.207427, 210HSGS|asmbl_51|m.132372, 210HSGS|comp16941_c0_seq10|m.207096, 210HSGS|comp16941_c0_seq19|m.207235, 210HSGS|comp16941_c0_seq20|m.207251, 210HSGS|comp16941_c0_seq21|m.…
6	GO:0030435	sporulation resulting in formation of a cellular spore	28	210HSGS|asmbl_40186|m.107651, 210HSGS|asmbl_46125|m.128339, 210HSGS|asmbl_5434|m.133057, 210HSGS|comp16920_c0_seq1|m.205638, 210HSGS|comp11679_c0_seq1|m.152906, 210HSGS|asmbl_44857|m.123841, 210HSGS|asmbl_16945|m.24386, 210HSGS|asmbl_25040|m.54797, 210HSGS|asmbl_37543|m.99632, 210HSGS|asmbl_40682|m.109477, 210HSGS|asmbl_44334|m.121786, 210HSGS|asmbl_9589|m.144461, 210HSGS|asmbl_46299|m.129004, 21…
5	GO:0044765	single-organism transport	654	210HSGS|asmbl_46653|m.130233, 210HSGS|asmbl_37555|m.99658, 210HSGS|asmbl_25233|m.55356, 210HSGS|comp16821_c0_seq2|m.200233, 210HSGS|asmbl_6967|m.137210, 210HSGS|asmbl_34130|m.87976, 210HSGS|comp13764_c0_seq1|m.160028, 210HSGS|comp13597_c0_seq2|m.159370, 210HSGS|comp16383_c0_seq1|m.186512, 210HSGS|asmbl_14932|m.16654, 210HSGS|asmbl_20424|m.37060, 210HSGS|asmbl_25201|m.55238, 210HSGS|asmbl_27401|m.…
6	GO:0071426	ribonucleoprotein complex export from nucleus	11	210HSGS|asmbl_12245|m.6378, 210HSGS|asmbl_45055|m.124616, 210HSGS|asmbl_28152|m.66344, 210HSGS|asmbl_40598|m.109179, 210HSGS|asmbl_43225|m.118068, 210HSGS|asmbl_35682|m.93469, 210HSGS|asmbl_35683|m.93471, 210HSGS|asmbl_415|m.111602, 210HSGS|asmbl_415|m.111601, 210HSGS|asmbl_26944|m.61977, 210HSGS|asmbl_408|m.110001
7	GO:0044070	regulation of anion transport	6	210HSGS|asmbl_20948|m.39125, 210HSGS|asmbl_17274|m.25774, 210HSGS|asmbl_1028|m.961, 210HSGS|asmbl_1027|m.922, 210HSGS|asmbl_1028|m.960, 210HSGS|asmbl_17273|m.25767
8	GO:0006739	NADP metabolic process	23	210HSGS|comp15441_c0_seq2|m.171017, 210HSGS|asmbl_15692|m.19395, 210HSGS|comp15522_c0_seq10|m.172110, 210HSGS|asmbl_31096|m.76936, 210HSGS|asmbl_36416|m.95895, 210HSGS|asmbl_31085|m.76918, 210HSGS|asmbl_31087|m.76923, 210HSGS|asmbl_36417|m.95898, 210HSGS|asmbl_9018|m.143106, 210HSGS|asmbl_31091|m.76930, 210HSGS|asmbl_36420|m.95917, 210HSGS|asmbl_9017|m.143102, 210HSGS|asmbl_34275|m.88539, 210HSGS…
5	GO:0023057	negative regulation of signaling	9	210HSGS|asmbl_11675|m.4814, 210HSGS|asmbl_21469|m.41309, 210HSGS|asmbl_46324|m.129144, 210HSGS|asmbl_22828|m.46388, 210HSGS|asmbl_45515|m.126139, 210HSGS|comp5939_c0_seq1|m.146728, 210HSGS|asmbl_44619|m.122956, 210HSGS|asmbl_41592|m.112033, 210HSGS|asmbl_19485|m.33725
8	GO:0071034	CUT catabolic process	13	210HSGS|asmbl_33|m.83924, 210HSGS|comp16941_c0_seq32|m.207440, 210HSGS|comp16941_c0_seq34|m.207466, 210HSGS|comp16941_c0_seq27|m.207360, 210HSGS|comp16941_c0_seq31|m.207427, 210HSGS|asmbl_51|m.132372, 210HSGS|comp16941_c0_seq10|m.207096, 210HSGS|comp16941_c0_seq19|m.207235, 210HSGS|comp16941_c0_seq20|m.207251, 210HSGS|comp16941_c0_seq21|m.207264, 210HSGS|comp16941_c0_seq26|m.207340, 210HSGS|comp1…
5	GO:0060968	regulation of gene silencing	6	210HSGS|comp9516_c0_seq1|m.148996, 210HSGS|asmbl_20675|m.38136, 210HSGS|comp11293_c0_seq1|m.152068, 210HSGS|asmbl_9683|m.144682, 210HSGS|comp14307_c0_seq1|m.162722, 210HSGS|asmbl_10502|m.1723
7	GO:0008213	protein alkylation	27	210HSGS|asmbl_42089|m.113823, 210HSGS|comp8174_c0_seq1|m.147635, 210HSGS|comp16906_c0_seq7|m.204532, 210HSGS|asmbl_21701|m.42224, 210HSGS|asmbl_5757|m.133762, 210HSGS|asmbl_21606|m.41869, 210HSGS|asmbl_31326|m.77705, 210HSGS|asmbl_40163|m.107588, 210HSGS|asmbl_5724|m.133680, 210HSGS|asmbl_5755|m.133742, 210HSGS|asmbl_5755|m.133744, 210HSGS|asmbl_5757|m.133760, 210HSGS|asmbl_34408|m.88927, 210HSGS…
9	GO:0032012	regulation of ARF protein signal transduction	18	210HSGS|comp15683_c0_seq6|m.173581, 210HSGS|asmbl_45923|m.127637, 210HSGS|asmbl_20074|m.35893, 210HSGS|asmbl_20075|m.35896, 210HSGS|asmbl_23679|m.49830, 210HSGS|asmbl_34257|m.88484, 210HSGS|asmbl_45926|m.127650, 210HSGS|asmbl_46862|m.130966, 210HSGS|asmbl_46864|m.130986, 210HSGS|comp14256_c0_seq1|m.162497, 210HSGS|comp14716_c4_seq3|m.165558, 210HSGS|comp15118_c1_seq1|m.168464, 210HSGS|comp15266_c…
4	GO:0001666	response to hypoxia	6	210HSGS|asmbl_43094|m.117685, 210HSGS|comp16014_c0_seq16|m.178792, 210HSGS|comp16014_c0_seq42|m.178964, 210HSGS|asmbl_18948|m.32030, 210HSGS|asmbl_36452|m.95997, 210HSGS|asmbl_22828|m.46388
8	GO:0009166	nucleotide catabolic process	240	210HSGS|asmbl_16785|m.23935, 210HSGS|asmbl_37303|m.98887, 210HSGS|asmbl_43428|m.118777, 210HSGS|asmbl_29989|m.73385, 210HSGS|asmbl_29989|m.73369, 210HSGS|asmbl_29990|m.73399, 210HSGS|asmbl_29991|m.73406, 210HSGS|comp15828_c0_seq2|m.175299, 210HSGS|asmbl_14700|m.15766, 210HSGS|asmbl_24549|m.53022, 210HSGS|asmbl_11406|m.4119, 210HSGS|asmbl_11407|m.4129, 210HSGS|asmbl_21189|m.40120, 210HSGS|asmbl_21…
7	GO:0042981	regulation of apoptotic process	18	210HSGS|asmbl_34306|m.88635, 210HSGS|asmbl_43063|m.117559, 210HSGS|asmbl_23099|m.47593, 210HSGS|asmbl_23100|m.47601, 210HSGS|comp14238_c0_seq1|m.162257, 210HSGS|comp14948_c0_seq5|m.167123, 210HSGS|asmbl_46517|m.129797, 210HSGS|comp16014_c0_seq16|m.178792, 210HSGS|comp16014_c0_seq42|m.178964, 210HSGS|asmbl_20337|m.36839, 210HSGS|asmbl_22828|m.46388, 210HSGS|asmbl_42120|m.113917, 210HSGS|asmbl_4309…
8	GO:0072511	divalent inorganic cation transport	21	210HSGS|asmbl_19485|m.33725, 210HSGS|asmbl_8501|m.141250, 210HSGS|comp16207_c0_seq1|m.183404, 210HSGS|asmbl_14168|m.13372, 210HSGS|asmbl_14169|m.13375, 210HSGS|asmbl_10840|m.2528, 210HSGS|asmbl_10847|m.2544, 210HSGS|asmbl_14167|m.13363, 210HSGS|asmbl_14566|m.15278, 210HSGS|asmbl_42274|m.114519, 210HSGS|asmbl_42275|m.114528, 210HSGS|asmbl_42966|m.117130, 210HSGS|comp16207_c0_seq2|m.183405, 210HSGS…
4	GO:0070482	response to oxygen levels	6	210HSGS|asmbl_43094|m.117685, 210HSGS|comp16014_c0_seq16|m.178792, 210HSGS|comp16014_c0_seq42|m.178964, 210HSGS|asmbl_18948|m.32030, 210HSGS|asmbl_36452|m.95997, 210HSGS|asmbl_22828|m.46388
6	GO:0009066	aspartate family amino acid metabolic process	40	210HSGS|asmbl_22800|m.46342, 210HSGS|asmbl_22801|m.46348, 210HSGS|asmbl_42856|m.116719, 210HSGS|asmbl_42061|m.113697, 210HSGS|asmbl_42092|m.113835, 210HSGS|asmbl_25385|m.56119, 210HSGS|asmbl_28223|m.66638, 210HSGS|asmbl_5530|m.133267, 210HSGS|asmbl_25384|m.56112, 210HSGS|asmbl_25386|m.56126, 210HSGS|asmbl_5528|m.133255, 210HSGS|asmbl_35758|m.93881, 210HSGS|asmbl_35757|m.93871, 210HSGS|asmbl_35758…
6	GO:0042255	ribosome assembly	13	210HSGS|asmbl_35682|m.93469, 210HSGS|asmbl_35683|m.93471, 210HSGS|asmbl_26944|m.61977, 210HSGS|asmbl_6910|m.137108, 210HSGS|comp10332_c0_seq1|m.150203, 210HSGS|asmbl_22560|m.45522, 210HSGS|asmbl_9047|m.143173, 210HSGS|asmbl_16172|m.21026, 210HSGS|asmbl_16185|m.21061, 210HSGS|asmbl_2583|m.58108, 210HSGS|comp16851_c1_seq2|m.201450, 210HSGS|asmbl_38994|m.104514, 210HSGS|asmbl_45489|m.125966
6	GO:0009312	oligosaccharide biosynthetic process	13	210HSGS|comp15658_c1_seq1|m.173289, 210HSGS|asmbl_17701|m.27299, 210HSGS|asmbl_38561|m.102940, 210HSGS|asmbl_27994|m.65745, 210HSGS|asmbl_38562|m.102941, 210HSGS|comp10584_c0_seq1|m.150689, 210HSGS|asmbl_15033|m.17012, 210HSGS|asmbl_16767|m.23880, 210HSGS|asmbl_17779|m.27647, 210HSGS|asmbl_24170|m.51570, 210HSGS|asmbl_27995|m.65747, 210HSGS|asmbl_34025|m.87583, 210HSGS|asmbl_3928|m.105286
3	GO:0044707	single-multicellular organism process	157	210HSGS|asmbl_29251|m.70612, 210HSGS|asmbl_19485|m.33725, 210HSGS|asmbl_24217|m.51667, 210HSGS|asmbl_10952|m.2923, 210HSGS|asmbl_10946|m.2841, 210HSGS|asmbl_10950|m.2897, 210HSGS|comp9516_c0_seq1|m.148996, 210HSGS|asmbl_16156|m.20939, 210HSGS|asmbl_11356|m.3867, 210HSGS|asmbl_22828|m.46388, 210HSGS|asmbl_9825|m.145200, 210HSGS|asmbl_11985|m.5545, 210HSGS|asmbl_14491|m.14953, 210HSGS|asmbl_20424|m…
6	GO:0007292	female gamete generation	10	210HSGS|comp15436_c0_seq3|m.170973, 210HSGS|asmbl_38034|m.101165, 210HSGS|asmbl_16156|m.20939, 210HSGS|asmbl_42357|m.114799, 210HSGS|asmbl_24217|m.51667, 210HSGS|asmbl_19485|m.33725, 210HSGS|asmbl_29666|m.72148, 210HSGS|comp14307_c0_seq1|m.162722, 210HSGS|asmbl_30062|m.73761, 210HSGS|asmbl_30141|m.73999
6	GO:0016051	carbohydrate biosynthetic process	66	210HSGS|asmbl_12089|m.5844, 210HSGS|asmbl_30256|m.74338, 210HSGS|comp12067_c0_seq1|m.153777, 210HSGS|comp12785_c0_seq6|m.155962, 210HSGS|asmbl_11776|m.5016, 210HSGS|asmbl_28996|m.69544, 210HSGS|asmbl_46302|m.129019, 210HSGS|asmbl_16945|m.24386, 210HSGS|asmbl_37543|m.99632, 210HSGS|asmbl_38555|m.102927, 210HSGS|comp15658_c1_seq1|m.173289, 210HSGS|asmbl_17701|m.27299, 210HSGS|asmbl_38561|m.102940, …
6	GO:0006733	oxidoreduction coenzyme metabolic process	49	210HSGS|comp15441_c0_seq2|m.171017, 210HSGS|asmbl_15692|m.19395, 210HSGS|asmbl_20199|m.36372, 210HSGS|asmbl_20199|m.36371, 210HSGS|asmbl_1131|m.3731, 210HSGS|asmbl_23772|m.50291, 210HSGS|asmbl_40361|m.108158, 210HSGS|asmbl_13531|m.10958, 210HSGS|asmbl_11925|m.5363, 210HSGS|asmbl_11966|m.5483, 210HSGS|asmbl_22026|m.43479, 210HSGS|asmbl_32807|m.83256, 210HSGS|asmbl_8547|m.141376, 210HSGS|comp15522_…
8	GO:0000963	mitochondrial RNA processing	7	210HSGS|asmbl_1451|m.15001, 210HSGS|asmbl_1459|m.15347, 210HSGS|asmbl_22308|m.44472, 210HSGS|asmbl_33697|m.86521, 210HSGS|asmbl_33694|m.86497, 210HSGS|asmbl_33698|m.86530, 210HSGS|asmbl_33696|m.86512
4	GO:0035966	response to topologically incorrect protein	13	210HSGS|comp10665_c0_seq1|m.150910, 210HSGS|asmbl_24052|m.51153, 210HSGS|asmbl_6829|m.136848, 210HSGS|comp16014_c0_seq16|m.178792, 210HSGS|comp16014_c0_seq42|m.178964, 210HSGS|asmbl_36325|m.95629, 210HSGS|comp16351_c0_seq1|m.186020, 210HSGS|comp16351_c0_seq13|m.186116, 210HSGS|asmbl_46294|m.128975, 210HSGS|asmbl_36326|m.95633, 210HSGS|asmbl_25940|m.58486, 210HSGS|asmbl_771|m.138961, 210HSGS|asmbl…
6	GO:0009890	negative regulation of biosynthetic process	31	210HSGS|asmbl_12433|m.7121, 210HSGS|asmbl_12433|m.7118, 210HSGS|asmbl_34749|m.90035, 210HSGS|asmbl_24311|m.52061, 210HSGS|asmbl_34019|m.87548, 210HSGS|asmbl_43908|m.120363, 210HSGS|asmbl_8062|m.139703, 210HSGS|asmbl_29509|m.71488, 210HSGS|comp16078_c0_seq16|m.180072, 210HSGS|comp16078_c0_seq25|m.180178, 210HSGS|comp16078_c0_seq1|m.179972, 210HSGS|asmbl_37784|m.100457, 210HSGS|asmbl_15497|m.18744,…
5	GO:0006119	oxidative phosphorylation	17	210HSGS|asmbl_39963|m.106964, 210HSGS|asmbl_34306|m.88635, 210HSGS|comp12685_c0_seq1|m.155592, 210HSGS|asmbl_17993|m.28557, 210HSGS|asmbl_30587|m.75474, 210HSGS|asmbl_578|m.133835, 210HSGS|asmbl_864|m.141737, 210HSGS|asmbl_38736|m.103579, 210HSGS|comp6980_c0_seq2|m.147083, 210HSGS|asmbl_578|m.133830, 210HSGS|asmbl_11855|m.5243, 210HSGS|asmbl_992|m.145502, 210HSGS|asmbl_748|m.138404, 210HSGS|asmbl…
7	GO:0006544	glycine metabolic process	8	210HSGS|asmbl_27877|m.65395, 210HSGS|asmbl_32739|m.83000, 210HSGS|asmbl_33|m.83923, 210HSGS|asmbl_16057|m.20668, 210HSGS|asmbl_8323|m.140417, 210HSGS|comp12627_c0_seq1|m.155344, 210HSGS|comp12725_c0_seq3|m.155881, 210HSGS|asmbl_16664|m.23106
6	GO:0015931	nucleobase-containing compound transport	22	210HSGS|asmbl_37555|m.99658, 210HSGS|asmbl_25233|m.55356, 210HSGS|comp16821_c0_seq2|m.200233, 210HSGS|comp8174_c0_seq1|m.147635, 210HSGS|asmbl_12327|m.6659, 210HSGS|asmbl_25528|m.57021, 210HSGS|asmbl_40598|m.109179, 210HSGS|asmbl_19606|m.34052, 210HSGS|asmbl_30295|m.74537, 210HSGS|asmbl_30256|m.74338, 210HSGS|asmbl_44174|m.121286, 210HSGS|asmbl_16473|m.22533, 210HSGS|asmbl_16534|m.22737, 210HSGS|…
6	GO:0009451	RNA modification	79	210HSGS|asmbl_26162|m.59243, 210HSGS|asmbl_26161|m.59239, 210HSGS|asmbl_1451|m.15001, 210HSGS|asmbl_1459|m.15347, 210HSGS|asmbl_22308|m.44472, 210HSGS|asmbl_37666|m.100077, 210HSGS|asmbl_29837|m.72829, 210HSGS|comp14146_c0_seq3|m.161838, 210HSGS|comp15435_c0_seq1|m.170957, 210HSGS|asmbl_42100|m.113869, 210HSGS|comp14054_c0_seq5|m.161344, 210HSGS|asmbl_14062|m.13062, 210HSGS|asmbl_25829|m.58093, 2…
5	GO:0034655	nucleobase-containing compound catabolic process	275	210HSGS|asmbl_16785|m.23935, 210HSGS|asmbl_37303|m.98887, 210HSGS|asmbl_43428|m.118777, 210HSGS|asmbl_29989|m.73385, 210HSGS|asmbl_29989|m.73369, 210HSGS|asmbl_29990|m.73399, 210HSGS|asmbl_29991|m.73406, 210HSGS|comp15828_c0_seq2|m.175299, 210HSGS|asmbl_9050|m.143192, 210HSGS|asmbl_14700|m.15766, 210HSGS|asmbl_15927|m.20203, 210HSGS|asmbl_24549|m.53022, 210HSGS|asmbl_11406|m.4119, 210HSGS|asmbl_1…
8	GO:0061564	axon development	7	210HSGS|comp15802_c0_seq2|m.174980, 210HSGS|asmbl_19485|m.33725, 210HSGS|asmbl_24217|m.51667, 210HSGS|asmbl_11197|m.3495, 210HSGS|asmbl_29666|m.72148, 210HSGS|asmbl_46125|m.128339, 210HSGS|asmbl_33146|m.84416
6	GO:0046516	hypusine metabolic process	7	210HSGS|asmbl_23378|m.48810, 210HSGS|asmbl_23378|m.48809, 210HSGS|asmbl_40197|m.107697, 210HSGS|asmbl_14294|m.13909, 210HSGS|asmbl_23370|m.48724, 210HSGS|comp16682_c0_seq1|m.195520, 210HSGS|comp16824_c0_seq2|m.200328
4	GO:0030030	cell projection organization	9	210HSGS|comp15802_c0_seq2|m.174980, 210HSGS|asmbl_19485|m.33725, 210HSGS|asmbl_24217|m.51667, 210HSGS|asmbl_11197|m.3495, 210HSGS|asmbl_29666|m.72148, 210HSGS|asmbl_46125|m.128339, 210HSGS|asmbl_38034|m.101165, 210HSGS|asmbl_15035|m.17015, 210HSGS|asmbl_33146|m.84416
9	GO:0032258	CVT pathway	7	210HSGS|asmbl_22962|m.46910, 210HSGS|asmbl_9241|m.143664, 210HSGS|comp9747_c0_seq1|m.149278, 210HSGS|asmbl_19843|m.35140, 210HSGS|asmbl_19826|m.34977, 210HSGS|asmbl_21257|m.40365, 210HSGS|asmbl_40186|m.107651
11	GO:0032147	activation of protein kinase activity	6	210HSGS|asmbl_45515|m.126139, 210HSGS|asmbl_26177|m.59298, 210HSGS|asmbl_40311|m.107980, 210HSGS|asmbl_25940|m.58486, 210HSGS|asmbl_22828|m.46388, 210HSGS|asmbl_2509|m.54924
5	GO:0070848	response to growth factor stimulus	7	210HSGS|asmbl_22828|m.46388, 210HSGS|asmbl_45515|m.126139, 210HSGS|asmbl_19441|m.33522, 210HSGS|asmbl_26177|m.59298, 210HSGS|asmbl_19485|m.33725, 210HSGS|asmbl_11197|m.3495, 210HSGS|comp5939_c0_seq1|m.146728
4	GO:0022413	reproductive process in single-celled organism	15	210HSGS|asmbl_40186|m.107651, 210HSGS|asmbl_46125|m.128339, 210HSGS|asmbl_5434|m.133057, 210HSGS|comp16920_c0_seq1|m.205638, 210HSGS|comp11679_c0_seq1|m.152906, 210HSGS|asmbl_44857|m.123841, 210HSGS|asmbl_16945|m.24386, 210HSGS|asmbl_25040|m.54797, 210HSGS|asmbl_37543|m.99632, 210HSGS|asmbl_40682|m.109477, 210HSGS|asmbl_44334|m.121786, 210HSGS|asmbl_9589|m.144461, 210HSGS|asmbl_34305|m.88627, 210…
6	GO:0006586	indolalkylamine metabolic process	10	210HSGS|comp14691_c0_seq1|m.165295, 210HSGS|asmbl_35974|m.94596, 210HSGS|asmbl_35978|m.94601, 210HSGS|asmbl_18278|m.29607, 210HSGS|asmbl_20524|m.37667, 210HSGS|asmbl_11980|m.5528, 210HSGS|asmbl_25992|m.58661, 210HSGS|asmbl_37051|m.97954, 210HSGS|asmbl_37052|m.97958, 210HSGS|asmbl_34129|m.87955
5	GO:0009416	response to light stimulus	18	210HSGS|asmbl_20337|m.36839, 210HSGS|asmbl_12433|m.7121, 210HSGS|asmbl_22831|m.46411, 210HSGS|comp18997_c0_seq1|m.211105, 210HSGS|comp10886_c0_seq1|m.151226, 210HSGS|comp8886_c0_seq1|m.148219, 210HSGS|asmbl_6829|m.136848, 210HSGS|asmbl_34940|m.90667, 210HSGS|comp16393_c1_seq2|m.186721, 210HSGS|asmbl_19168|m.32630, 210HSGS|comp16786_c0_seq7|m.198510, 210HSGS|asmbl_19485|m.33725, 210HSGS|asmbl_1237…
5	GO:0045454	cell redox homeostasis	21	210HSGS|asmbl_3912|m.104928, 210HSGS|comp14408_c0_seq2|m.163363, 210HSGS|asmbl_12517|m.7394, 210HSGS|asmbl_12511|m.7366, 210HSGS|asmbl_17185|m.25368, 210HSGS|comp6873_c0_seq1|m.147057, 210HSGS|asmbl_21399|m.41063, 210HSGS|asmbl_36729|m.96821, 210HSGS|asmbl_14698|m.15752, 210HSGS|asmbl_3915|m.104989, 210HSGS|comp13126_c0_seq1|m.157483, 210HSGS|asmbl_13185|m.9711, 210HSGS|asmbl_13200|m.9768, 210HSG…
9	GO:0006334	nucleosome assembly	18	210HSGS|asmbl_42939|m.117066, 210HSGS|asmbl_10216|m.778, 210HSGS|comp76531_c0_seq1|m.211695, 210HSGS|asmbl_4305|m.117518, 210HSGS|comp9516_c0_seq1|m.148996, 210HSGS|comp5248_c0_seq1|m.146507, 210HSGS|comp15144_c0_seq10|m.168672, 210HSGS|asmbl_20675|m.38136, 210HSGS|comp12197_c0_seq4|m.154155, 210HSGS|comp11293_c0_seq1|m.152068, 210HSGS|asmbl_9683|m.144682, 210HSGS|asmbl_13626|m.11308, 210HSGS|asm…
7	GO:0007186	G-protein coupled receptor signaling pathway	31	210HSGS|asmbl_43428|m.118777, 210HSGS|asmbl_11675|m.4814, 210HSGS|asmbl_21469|m.41309, 210HSGS|asmbl_46324|m.129144, 210HSGS|asmbl_19485|m.33725, 210HSGS|asmbl_15718|m.19467, 210HSGS|asmbl_33410|m.85355, 210HSGS|asmbl_33411|m.85360, 210HSGS|comp15021_c0_seq1|m.167855, 210HSGS|asmbl_41794|m.112986, 210HSGS|comp13582_c0_seq2|m.159251, 210HSGS|comp13582_c0_seq6|m.159260, 210HSGS|asmbl_31992|m.80260,…
9	GO:0000469	cleavage involved in rRNA processing	22	210HSGS|asmbl_15438|m.18546, 210HSGS|comp12594_c0_seq1|m.155288, 210HSGS|asmbl_27586|m.64234, 210HSGS|comp14771_c0_seq1|m.165809, 210HSGS|comp11107_c0_seq1|m.151695, 210HSGS|asmbl_33|m.83924, 210HSGS|comp16941_c0_seq32|m.207440, 210HSGS|comp16941_c0_seq34|m.207466, 210HSGS|comp16941_c0_seq27|m.207360, 210HSGS|comp16941_c0_seq31|m.207427, 210HSGS|asmbl_19435|m.33503, 210HSGS|asmbl_51|m.132372, 210…
3	GO:0002252	immune effector process	7	210HSGS|asmbl_11197|m.3495, 210HSGS|asmbl_46125|m.128339, 210HSGS|comp15436_c0_seq3|m.170973, 210HSGS|asmbl_42357|m.114799, 210HSGS|asmbl_23710|m.49988, 210HSGS|asmbl_46653|m.130233, 210HSGS|asmbl_8433|m.140957
8	GO:0043547	positive regulation of GTPase activity	38	210HSGS|asmbl_24549|m.53022, 210HSGS|asmbl_11406|m.4119, 210HSGS|asmbl_11407|m.4129, 210HSGS|asmbl_21189|m.40120, 210HSGS|asmbl_21191|m.40136, 210HSGS|asmbl_21250|m.40316, 210HSGS|asmbl_22325|m.44533, 210HSGS|asmbl_38844|m.103959, 210HSGS|asmbl_46747|m.130521, 210HSGS|comp16781_c0_seq4|m.198407, 210HSGS|asmbl_21319|m.40736, 210HSGS|asmbl_3921|m.105088, 210HSGS|comp16927_c0_seq1|m.205962, 210HSGS|…
8	GO:0006487	protein N-linked glycosylation	14	210HSGS|comp15854_c0_seq1|m.175777, 210HSGS|asmbl_30295|m.74537, 210HSGS|asmbl_12229|m.6343, 210HSGS|asmbl_12230|m.6346, 210HSGS|asmbl_12227|m.6334, 210HSGS|asmbl_1962|m.34134, 210HSGS|asmbl_30256|m.74338, 210HSGS|asmbl_36325|m.95629, 210HSGS|asmbl_11409|m.4141, 210HSGS|asmbl_11356|m.3867, 210HSGS|asmbl_28033|m.65904, 210HSGS|asmbl_45876|m.127507, 210HSGS|comp16351_c0_seq1|m.186020, 210HSGS|comp1…
6	GO:0046351	disaccharide biosynthetic process	13	210HSGS|comp15658_c1_seq1|m.173289, 210HSGS|asmbl_17701|m.27299, 210HSGS|asmbl_38561|m.102940, 210HSGS|asmbl_27994|m.65745, 210HSGS|asmbl_38562|m.102941, 210HSGS|comp10584_c0_seq1|m.150689, 210HSGS|asmbl_15033|m.17012, 210HSGS|asmbl_16767|m.23880, 210HSGS|asmbl_17779|m.27647, 210HSGS|asmbl_24170|m.51570, 210HSGS|asmbl_27995|m.65747, 210HSGS|asmbl_34025|m.87583, 210HSGS|asmbl_3928|m.105286
6	GO:0000819	sister chromatid segregation	6	210HSGS|asmbl_42329|m.114695, 210HSGS|asmbl_33032|m.84010, 210HSGS|comp16470_c0_seq1|m.188915, 210HSGS|comp16741_c0_seq2|m.197361, 210HSGS|comp16892_c1_seq1|m.203319, 210HSGS|asmbl_10213|m.763
6	GO:0006266	DNA ligation	8	210HSGS|asmbl_25841|m.58185, 210HSGS|asmbl_21830|m.42595, 210HSGS|asmbl_21830|m.42594, 210HSGS|asmbl_21830|m.42593, 210HSGS|asmbl_23272|m.48452, 210HSGS|asmbl_43261|m.118187, 210HSGS|comp14411_c0_seq2|m.163372, 210HSGS|comp14411_c0_seq2|m.163373
3	GO:0044767	single-organism developmental process	160	210HSGS|asmbl_10952|m.2923, 210HSGS|asmbl_10946|m.2841, 210HSGS|asmbl_10950|m.2897, 210HSGS|asmbl_12763|m.8327, 210HSGS|comp16890_c1_seq2|m.203303, 210HSGS|asmbl_10791|m.2386, 210HSGS|asmbl_14415|m.14496, 210HSGS|asmbl_19607|m.34057, 210HSGS|asmbl_22868|m.46534, 210HSGS|asmbl_34940|m.90667, 210HSGS|asmbl_45876|m.127507, 210HSGS|asmbl_5500|m.133203, 210HSGS|asmbl_8096|m.139880, 210HSGS|asmbl_9925|…
9	GO:0006623	protein targeting to vacuole	21	210HSGS|asmbl_22962|m.46910, 210HSGS|asmbl_9241|m.143664, 210HSGS|comp9747_c0_seq1|m.149278, 210HSGS|asmbl_19843|m.35140, 210HSGS|asmbl_19826|m.34977, 210HSGS|asmbl_21257|m.40365, 210HSGS|asmbl_40186|m.107651, 210HSGS|asmbl_46773|m.130624, 210HSGS|comp8174_c0_seq1|m.147635, 210HSGS|asmbl_46951|m.131260, 210HSGS|comp14231_c0_seq3|m.162220, 210HSGS|comp12274_c0_seq1|m.154530, 210HSGS|asmbl_2303|m.4…
9	GO:0030833	regulation of actin filament polymerization	11	210HSGS|asmbl_14659|m.15563, 210HSGS|asmbl_44496|m.122512, 210HSGS|asmbl_13684|m.11548, 210HSGS|asmbl_40186|m.107651, 210HSGS|comp13731_c0_seq1|m.159918, 210HSGS|asmbl_41676|m.112315, 210HSGS|asmbl_11197|m.3495, 210HSGS|asmbl_15035|m.17015, 210HSGS|asmbl_45748|m.127012, 210HSGS|asmbl_17910|m.28199, 210HSGS|asmbl_40172|m.107618
6	GO:0043605	cellular amide catabolic process	8	210HSGS|asmbl_8482|m.141141, 210HSGS|asmbl_8484|m.141147, 210HSGS|asmbl_37695|m.100153, 210HSGS|asmbl_37694|m.100146, 210HSGS|asmbl_37696|m.100154, 210HSGS|asmbl_43662|m.119554, 210HSGS|asmbl_23056|m.47400, 210HSGS|asmbl_25417|m.56268
5	GO:0051171	regulation of nitrogen compound metabolic process	448	210HSGS|asmbl_28255|m.66840, 210HSGS|asmbl_33986|m.87456, 210HSGS|asmbl_31516|m.78403, 210HSGS|asmbl_34014|m.87521, 210HSGS|asmbl_42120|m.113917, 210HSGS|comp16081_c0_seq1|m.180383, 210HSGS|asmbl_12433|m.7121, 210HSGS|asmbl_12433|m.7118, 210HSGS|asmbl_34749|m.90035, 210HSGS|asmbl_24311|m.52061, 210HSGS|asmbl_34019|m.87548, 210HSGS|asmbl_43908|m.120363, 210HSGS|asmbl_8062|m.139703, 210HSGS|asmbl_4…
6	GO:0042173	regulation of sporulation resulting in formation of a cellular spore	6	210HSGS|asmbl_25940|m.58486, 210HSGS|asmbl_41483|m.111528, 210HSGS|comp16158_c0_seq1|m.182249, 210HSGS|asmbl_24053|m.51161, 210HSGS|asmbl_41462|m.111469, 210HSGS|comp10584_c0_seq1|m.150689
3	GO:0048856	anatomical structure development	173	210HSGS|asmbl_10952|m.2923, 210HSGS|asmbl_10946|m.2841, 210HSGS|asmbl_10950|m.2897, 210HSGS|comp15802_c0_seq2|m.174980, 210HSGS|comp8174_c0_seq1|m.147635, 210HSGS|asmbl_24924|m.54401, 210HSGS|asmbl_13027|m.9230, 210HSGS|comp16137_c0_seq4|m.181984, 210HSGS|comp15436_c0_seq3|m.170973, 210HSGS|asmbl_42357|m.114799, 210HSGS|asmbl_34019|m.87548, 210HSGS|asmbl_11197|m.3495, 210HSGS|asmbl_23710|m.49988,…
5	GO:0051094	positive regulation of developmental process	7	210HSGS|asmbl_29251|m.70612, 210HSGS|asmbl_16470|m.22526, 210HSGS|asmbl_9176|m.143459, 210HSGS|asmbl_41483|m.111528, 210HSGS|asmbl_8096|m.139880, 210HSGS|asmbl_25940|m.58486, 210HSGS|comp16158_c0_seq1|m.182249
8	GO:0030472	mitotic spindle organization in nucleus	17	210HSGS|asmbl_22193|m.44101, 210HSGS|comp13529_c0_seq2|m.159109, 210HSGS|asmbl_29519|m.71530, 210HSGS|asmbl_21871|m.42814, 210HSGS|asmbl_38792|m.103801, 210HSGS|comp13586_c0_seq1|m.159273, 210HSGS|asmbl_17430|m.26440, 210HSGS|asmbl_17430|m.26441, 210HSGS|comp13126_c0_seq1|m.157484, 210HSGS|asmbl_42469|m.115278, 210HSGS|asmbl_5598|m.133387, 210HSGS|asmbl_28028|m.65892, 210HSGS|asmbl_17411|m.26332,…
7	GO:0051784	negative regulation of nuclear division	10	210HSGS|asmbl_42120|m.113917, 210HSGS|comp16081_c0_seq1|m.180383, 210HSGS|asmbl_41888|m.113252, 210HSGS|asmbl_33035|m.84036, 210HSGS|asmbl_33828|m.86993, 210HSGS|asmbl_27817|m.65177, 210HSGS|asmbl_40514|m.108760, 210HSGS|asmbl_40682|m.109477, 210HSGS|asmbl_41866|m.113173, 210HSGS|comp14966_c1_seq1|m.167337
8	GO:0005992	trehalose biosynthetic process	13	210HSGS|comp15658_c1_seq1|m.173289, 210HSGS|asmbl_17701|m.27299, 210HSGS|asmbl_38561|m.102940, 210HSGS|asmbl_27994|m.65745, 210HSGS|asmbl_38562|m.102941, 210HSGS|comp10584_c0_seq1|m.150689, 210HSGS|asmbl_15033|m.17012, 210HSGS|asmbl_16767|m.23880, 210HSGS|asmbl_17779|m.27647, 210HSGS|asmbl_24170|m.51570, 210HSGS|asmbl_27995|m.65747, 210HSGS|asmbl_34025|m.87583, 210HSGS|asmbl_3928|m.105286
8	GO:0007409	axonogenesis	7	210HSGS|comp15802_c0_seq2|m.174980, 210HSGS|asmbl_19485|m.33725, 210HSGS|asmbl_24217|m.51667, 210HSGS|asmbl_11197|m.3495, 210HSGS|asmbl_29666|m.72148, 210HSGS|asmbl_46125|m.128339, 210HSGS|asmbl_33146|m.84416
5	GO:0019058	viral infectious cycle	7	210HSGS|asmbl_9925|m.145530, 210HSGS|comp15377_c0_seq1|m.170550, 210HSGS|asmbl_39118|m.104919, 210HSGS|comp15377_c0_seq2|m.170557, 210HSGS|asmbl_22828|m.46388, 210HSGS|asmbl_6681|m.136463, 210HSGS|asmbl_37784|m.100457
7	GO:0007167	enzyme linked receptor protein signaling pathway	7	210HSGS|asmbl_22828|m.46388, 210HSGS|asmbl_45515|m.126139, 210HSGS|asmbl_26177|m.59298, 210HSGS|asmbl_19485|m.33725, 210HSGS|asmbl_11197|m.3495, 210HSGS|asmbl_32807|m.83256, 210HSGS|asmbl_19441|m.33522
5	GO:0007127	meiosis I	7	210HSGS|asmbl_34305|m.88627, 210HSGS|asmbl_42357|m.114799, 210HSGS|comp15436_c0_seq7|m.170990, 210HSGS|asmbl_25841|m.58185, 210HSGS|comp15436_c0_seq3|m.170973, 210HSGS|comp16562_c0_seq19|m.191386, 210HSGS|asmbl_29983|m.73328
7	GO:0034968	histone lysine methylation	18	210HSGS|asmbl_42089|m.113823, 210HSGS|comp16906_c0_seq7|m.204532, 210HSGS|asmbl_21701|m.42224, 210HSGS|asmbl_5757|m.133762, 210HSGS|asmbl_21606|m.41869, 210HSGS|asmbl_31326|m.77705, 210HSGS|asmbl_40163|m.107588, 210HSGS|asmbl_5724|m.133680, 210HSGS|asmbl_5755|m.133742, 210HSGS|asmbl_5755|m.133744, 210HSGS|asmbl_5757|m.133760, 210HSGS|asmbl_16467|m.22502, 210HSGS|asmbl_20332|m.36827, 210HSGS|asmbl…
5	GO:0032989	cellular component morphogenesis	18	210HSGS|comp15802_c0_seq2|m.174980, 210HSGS|asmbl_11197|m.3495, 210HSGS|asmbl_19485|m.33725, 210HSGS|asmbl_40186|m.107651, 210HSGS|asmbl_46125|m.128339, 210HSGS|asmbl_5434|m.133057, 210HSGS|comp16920_c0_seq1|m.205638, 210HSGS|asmbl_24217|m.51667, 210HSGS|asmbl_29666|m.72148, 210HSGS|asmbl_40682|m.109477, 210HSGS|asmbl_27050|m.62363, 210HSGS|asmbl_39766|m.106457, 210HSGS|asmbl_38034|m.101165, 210H…
6	GO:0015748	organophosphate ester transport	19	210HSGS|asmbl_30295|m.74537, 210HSGS|asmbl_30256|m.74338, 210HSGS|asmbl_44174|m.121286, 210HSGS|asmbl_16473|m.22533, 210HSGS|asmbl_16534|m.22737, 210HSGS|asmbl_44173|m.121282, 210HSGS|comp16471_c0_seq1|m.188926, 210HSGS|asmbl_9047|m.143173, 210HSGS|comp16851_c1_seq2|m.201450, 210HSGS|asmbl_12615|m.7787, 210HSGS|asmbl_18790|m.31519, 210HSGS|asmbl_45208|m.125060, 210HSGS|comp14446_c1_seq1|m.163739,…
6	GO:0046395	carboxylic acid catabolic process	56	210HSGS|asmbl_28028|m.65892, 210HSGS|asmbl_28013|m.65857, 210HSGS|asmbl_8482|m.141141, 210HSGS|asmbl_8484|m.141147, 210HSGS|asmbl_25641|m.57438, 210HSGS|asmbl_12202|m.6196, 210HSGS|asmbl_25641|m.57437, 210HSGS|asmbl_26091|m.58980, 210HSGS|asmbl_30700|m.75801, 210HSGS|asmbl_30699|m.75797, 210HSGS|asmbl_9050|m.143192, 210HSGS|asmbl_14836|m.16334, 210HSGS|asmbl_34353|m.88742, 210HSGS|comp15547_c0_se…
6	GO:0044036	cell wall macromolecule metabolic process	16	210HSGS|asmbl_7936|m.139437, 210HSGS|comp15738_c0_seq1|m.174206, 210HSGS|asmbl_33505|m.85726, 210HSGS|asmbl_12089|m.5844, 210HSGS|asmbl_30256|m.74338, 210HSGS|asmbl_1962|m.34134, 210HSGS|asmbl_16945|m.24386, 210HSGS|asmbl_37543|m.99632, 210HSGS|asmbl_38555|m.102927, 210HSGS|comp16393_c2_seq3|m.186731, 210HSGS|asmbl_28101|m.66113, 210HSGS|asmbl_40704|m.109588, 210HSGS|asmbl_32356|m.81708, 210HSGS|…
6	GO:0019362	pyridine nucleotide metabolic process	44	210HSGS|comp15441_c0_seq2|m.171017, 210HSGS|asmbl_15692|m.19395, 210HSGS|asmbl_20199|m.36372, 210HSGS|asmbl_20199|m.36371, 210HSGS|asmbl_1131|m.3731, 210HSGS|asmbl_23772|m.50291, 210HSGS|asmbl_40361|m.108158, 210HSGS|asmbl_13531|m.10958, 210HSGS|comp15522_c0_seq10|m.172110, 210HSGS|asmbl_31096|m.76936, 210HSGS|asmbl_36416|m.95895, 210HSGS|asmbl_31085|m.76918, 210HSGS|asmbl_31087|m.76923, 210HSGS|…
6	GO:1901607	alpha-amino acid biosynthetic process	113	210HSGS|comp10790_c0_seq1|m.151110, 210HSGS|asmbl_13085|m.9426, 210HSGS|asmbl_40911|m.110297, 210HSGS|asmbl_40911|m.110296, 210HSGS|asmbl_13085|m.9422, 210HSGS|asmbl_5530|m.133267, 210HSGS|asmbl_13089|m.9439, 210HSGS|asmbl_2487|m.54131, 210HSGS|asmbl_27548|m.64011, 210HSGS|asmbl_27548|m.64012, 210HSGS|asmbl_40911|m.110294, 210HSGS|asmbl_5528|m.133255, 210HSGS|comp16903_c1_seq11|m.204055, 210HSGS|…
5	GO:0006869	lipid transport	14	210HSGS|asmbl_22957|m.46896, 210HSGS|asmbl_38474|m.102702, 210HSGS|asmbl_9047|m.143173, 210HSGS|comp16851_c1_seq2|m.201450, 210HSGS|asmbl_12615|m.7787, 210HSGS|asmbl_18790|m.31519, 210HSGS|asmbl_45208|m.125060, 210HSGS|comp14446_c1_seq1|m.163739, 210HSGS|comp16935_c1_seq4|m.206483, 210HSGS|asmbl_17274|m.25774, 210HSGS|asmbl_1028|m.961, 210HSGS|asmbl_1027|m.922, 210HSGS|asmbl_1028|m.960, 210HSGS|a…
5	GO:0006986	response to unfolded protein	9	210HSGS|comp16014_c0_seq16|m.178792, 210HSGS|comp16014_c0_seq42|m.178964, 210HSGS|asmbl_36325|m.95629, 210HSGS|comp16351_c0_seq1|m.186020, 210HSGS|comp16351_c0_seq13|m.186116, 210HSGS|asmbl_46294|m.128975, 210HSGS|asmbl_36326|m.95633, 210HSGS|asmbl_25940|m.58486, 210HSGS|asmbl_771|m.138961
10	GO:0032312	regulation of ARF GTPase activity	6	210HSGS|comp15266_c0_seq1|m.169535, 210HSGS|comp14312_c0_seq1|m.162754, 210HSGS|asmbl_17457|m.26508, 210HSGS|asmbl_21530|m.41559, 210HSGS|asmbl_28488|m.67660, 210HSGS|asmbl_43964|m.120518
5	GO:0090304	nucleic acid metabolic process	1329	210HSGS|asmbl_28255|m.66840, 210HSGS|asmbl_33986|m.87456, 210HSGS|asmbl_31516|m.78403, 210HSGS|asmbl_34014|m.87521, 210HSGS|asmbl_42120|m.113917, 210HSGS|comp16081_c0_seq1|m.180383, 210HSGS|asmbl_12433|m.7121, 210HSGS|asmbl_12433|m.7118, 210HSGS|asmbl_34749|m.90035, 210HSGS|asmbl_24311|m.52061, 210HSGS|asmbl_34019|m.87548, 210HSGS|asmbl_43908|m.120363, 210HSGS|asmbl_8062|m.139703, 210HSGS|asmbl_1…
210HSGS|asmbl_42241|m.114394, 210HSGS|asmbl_26631|m.60770, 210HSGS|asmbl_42242|m.114404, 210HSGS|asmbl_12763|m.8327, 210HSGS|asmbl_42242|m.114405, 210HSGS|asmbl_11454|m.4330, 210HSGS|asmbl_19742|m.34691, 210HSGS|asmbl_11455|m.4331, 210HSGS|asmbl_11463|m.4340, 210HSGS|asmbl_11493|m.4361, 210HSGS|asmbl_8626|m.141679, 210HSGS|asmbl_14164|m.13348, 210HSGS|asmbl_29983|m.73328, 210HSGS|asmbl_12764|m.83…
7	GO:0043687	post-translational protein modification	8	210HSGS|asmbl_36325|m.95629, 210HSGS|asmbl_45876|m.127507, 210HSGS|comp15854_c0_seq1|m.175777, 210HSGS|comp16351_c0_seq1|m.186020, 210HSGS|comp16351_c0_seq13|m.186116, 210HSGS|asmbl_34408|m.88927, 210HSGS|asmbl_36163|m.95148, 210HSGS|asmbl_42560|m.115626
4	GO:0003008	system process	6	210HSGS|asmbl_19485|m.33725, 210HSGS|asmbl_24217|m.51667, 210HSGS|asmbl_16156|m.20939, 210HSGS|asmbl_41558|m.111935, 210HSGS|asmbl_45515|m.126139, 210HSGS|asmbl_29666|m.72148
6	GO:0009967	positive regulation of signal transduction	7	210HSGS|asmbl_42402|m.114952, 210HSGS|asmbl_1962|m.34134, 210HSGS|asmbl_40311|m.107980, 210HSGS|asmbl_11197|m.3495, 210HSGS|asmbl_25940|m.58486, 210HSGS|asmbl_22828|m.46388, 210HSGS|asmbl_2509|m.54924
3	GO:0044710	single-organism metabolic process	1538	210HSGS|comp10790_c0_seq1|m.151110, 210HSGS|asmbl_13981|m.12790, 210HSGS|asmbl_22558|m.45502, 210HSGS|asmbl_28028|m.65892, 210HSGS|asmbl_28013|m.65857, 210HSGS|asmbl_8482|m.141141, 210HSGS|asmbl_8484|m.141147, 210HSGS|comp8174_c0_seq1|m.147635, 210HSGS|asmbl_14355|m.14137, 210HSGS|asmbl_22083|m.43647, 210HSGS|asmbl_13085|m.9426, 210HSGS|asmbl_40911|m.110297, 210HSGS|asmbl_40911|m.110296, 210HSGS|…
S|asmbl_6496|m.135830, 210HSGS|asmbl_42750|m.116243, 210HSGS|asmbl_37380|m.99153, 210HSGS|asmbl_26593|m.60669, 210HSGS|asmbl_38194|m.101671, 210HSGS|asmbl_42318|m.114660, 210HSGS|asmbl_28013|m.65858, 210HSGS|comp15879_c1_seq13|m.176169, 210HSGS|asmbl_42941|m.117071, 210HSGS|comp11604_c0_seq4|m.152719, 210HSGS|asmbl_28732|m.68580, 210HSGS|asmbl_10585|m.1903, 210HSGS|asmbl_43770|m.119878, 210HSGS|a…
4	GO:0009611	response to wounding	13	210HSGS|asmbl_46517|m.129797, 210HSGS|asmbl_46539|m.129846, 210HSGS|asmbl_20675|m.38136, 210HSGS|comp12197_c0_seq4|m.154155, 210HSGS|comp11293_c0_seq1|m.152068, 210HSGS|asmbl_26177|m.59298, 210HSGS|asmbl_20337|m.36839, 210HSGS|asmbl_11197|m.3495, 210HSGS|asmbl_9050|m.143192, 210HSGS|asmbl_19485|m.33725, 210HSGS|asmbl_45515|m.126139, 210HSGS|asmbl_36000|m.94692, 210HSGS|asmbl_29721|m.72404
5	GO:0009272	fungal-type cell wall biogenesis	9	210HSGS|asmbl_12089|m.5844, 210HSGS|asmbl_30256|m.74338, 210HSGS|asmbl_16945|m.24386, 210HSGS|asmbl_37543|m.99632, 210HSGS|asmbl_38555|m.102927, 210HSGS|asmbl_40186|m.107651, 210HSGS|asmbl_46125|m.128339, 210HSGS|asmbl_5434|m.133057, 210HSGS|comp16920_c0_seq1|m.205638
6	GO:0046686	response to cadmium ion	14	210HSGS|comp18997_c0_seq1|m.211105, 210HSGS|comp8886_c0_seq1|m.148219, 210HSGS|comp8982_c0_seq2|m.148314, 210HSGS|comp10665_c0_seq1|m.150910, 210HSGS|comp8174_c0_seq1|m.147635, 210HSGS|comp11580_c0_seq1|m.152636, 210HSGS|asmbl_44807|m.123653, 210HSGS|asmbl_23710|m.49988, 210HSGS|asmbl_46653|m.130233, 210HSGS|comp10841_c0_seq3|m.151176, 210HSGS|asmbl_5659|m.133467, 210HSGS|asmbl_6829|m.136848, 210…
8	GO:0009203	ribonucleoside triphosphate catabolic process	233	210HSGS|asmbl_43428|m.118777, 210HSGS|asmbl_14700|m.15766, 210HSGS|asmbl_24549|m.53022, 210HSGS|asmbl_11406|m.4119, 210HSGS|asmbl_11407|m.4129, 210HSGS|asmbl_21189|m.40120, 210HSGS|asmbl_21191|m.40136, 210HSGS|asmbl_21250|m.40316, 210HSGS|asmbl_22325|m.44533, 210HSGS|asmbl_38844|m.103959, 210HSGS|asmbl_46747|m.130521, 210HSGS|comp16781_c0_seq4|m.198407, 210HSGS|comp6117_c0_seq2|m.146815, 210HSGS|…
10	GO:0000466	maturation of 5.8S rRNA from tricistronic rRNA transcript (SSU-rRNA, 5.8S rRNA, LSU-rRNA)	20	210HSGS|asmbl_33|m.83924, 210HSGS|comp16941_c0_seq32|m.207440, 210HSGS|comp16941_c0_seq34|m.207466, 210HSGS|comp16941_c0_seq27|m.207360, 210HSGS|comp16941_c0_seq31|m.207427, 210HSGS|asmbl_19435|m.33503, 210HSGS|asmbl_51|m.132372, 210HSGS|comp16941_c0_seq10|m.207096, 210HSGS|comp16941_c0_seq19|m.207235, 210HSGS|comp16941_c0_seq20|m.207251, 210HSGS|comp16941_c0_seq21|m.207264, 210HSGS|comp16941_c0_…
8	GO:0006399	tRNA metabolic process	166	210HSGS|asmbl_26162|m.59243, 210HSGS|asmbl_26161|m.59239, 210HSGS|comp15301_c0_seq2|m.169942, 210HSGS|asmbl_30233|m.74250, 210HSGS|asmbl_20480|m.37395, 210HSGS|asmbl_41674|m.112302, 210HSGS|asmbl_11350|m.3844, 210HSGS|asmbl_19117|m.32499, 210HSGS|asmbl_20480|m.37393, 210HSGS|asmbl_17452|m.26503, 210HSGS|asmbl_12830|m.8645, 210HSGS|asmbl_20480|m.37391, 210HSGS|asmbl_26143|m.59152, 210HSGS|asmbl_26…
3	GO:0032259	methylation	128	210HSGS|asmbl_42089|m.113823, 210HSGS|comp8174_c0_seq1|m.147635, 210HSGS|comp16906_c0_seq7|m.204532, 210HSGS|asmbl_21701|m.42224, 210HSGS|asmbl_5757|m.133762, 210HSGS|asmbl_21606|m.41869, 210HSGS|asmbl_31326|m.77705, 210HSGS|asmbl_40163|m.107588, 210HSGS|asmbl_5724|m.133680, 210HSGS|asmbl_5755|m.133742, 210HSGS|asmbl_5755|m.133744, 210HSGS|asmbl_5757|m.133760, 210HSGS|asmbl_34408|m.88927, 210HSGS…
5	GO:0060249	anatomical structure homeostasis	41	210HSGS|asmbl_19485|m.33725, 210HSGS|asmbl_20461|m.37279, 210HSGS|asmbl_11197|m.3495, 210HSGS|asmbl_38633|m.103284, 210HSGS|asmbl_19265|m.32978, 210HSGS|comp6537_c0_seq2|m.146962, 210HSGS|comp6537_c0_seq1|m.146961, 210HSGS|comp6537_c0_seq3|m.146964, 210HSGS|asmbl_11881|m.5283, 210HSGS|asmbl_9218|m.143627, 210HSGS|asmbl_21111|m.39924, 210HSGS|asmbl_37059|m.97974, 210HSGS|asmbl_37327|m.98940, 210HS…
6	GO:0016458	gene silencing	23	210HSGS|asmbl_19441|m.33522, 210HSGS|asmbl_31900|m.79929, 210HSGS|asmbl_22147|m.43971, 210HSGS|asmbl_22868|m.46534, 210HSGS|comp16882_c0_seq1|m.202311, 210HSGS|comp16882_c0_seq2|m.202319, 210HSGS|asmbl_11925|m.5362, 210HSGS|asmbl_15497|m.18744, 210HSGS|asmbl_34305|m.88627, 210HSGS|asmbl_35602|m.93208, 210HSGS|asmbl_37132|m.98234, 210HSGS|asmbl_29284|m.70724, 210HSGS|asmbl_29289|m.70753, 210HSGS|c…
4	GO:1901360	organic cyclic compound metabolic process	1863	210HSGS|comp8174_c0_seq1|m.147635, 210HSGS|asmbl_14355|m.14137, 210HSGS|asmbl_22083|m.43647, 210HSGS|asmbl_28255|m.66840, 210HSGS|asmbl_33986|m.87456, 210HSGS|asmbl_31516|m.78403, 210HSGS|asmbl_34014|m.87521, 210HSGS|asmbl_42120|m.113917, 210HSGS|comp16081_c0_seq1|m.180383, 210HSGS|asmbl_12433|m.7121, 210HSGS|asmbl_12433|m.7118, 210HSGS|asmbl_34749|m.90035, 210HSGS|asmbl_24311|m.52061, 210HSGS|as…
146962, 210HSGS|comp6537_c0_seq1|m.146961, 210HSGS|comp6537_c0_seq3|m.146964, 210HSGS|asmbl_11881|m.5283, 210HSGS|asmbl_9218|m.143627, 210HSGS|asmbl_21111|m.39924, 210HSGS|asmbl_37059|m.97974, 210HSGS|asmbl_37327|m.98940, 210HSGS|asmbl_40278|m.107916, 210HSGS|asmbl_13377|m.10438, 210HSGS|asmbl_29841|m.72844, 210HSGS|asmbl_23935|m.50728, 210HSGS|asmbl_19975|m.35553, 210HSGS|asmbl_4699|m.131424, 21…
4	GO:0006793	phosphorus metabolic process	978	210HSGS|asmbl_45515|m.126139, 210HSGS|asmbl_34939|m.90662, 210HSGS|asmbl_40925|m.110350, 210HSGS|asmbl_20722|m.38305, 210HSGS|asmbl_46688|m.130331, 210HSGS|asmbl_34989|m.91132, 210HSGS|asmbl_20722|m.38304, 210HSGS|asmbl_20746|m.38372, 210HSGS|asmbl_46690|m.130340, 210HSGS|asmbl_1363|m.11341, 210HSGS|asmbl_1360|m.11247, 210HSGS|comp11878_c0_seq1|m.153335, 210HSGS|asmbl_12921|m.8868, 210HSGS|asmbl_…
6	GO:0072358	cardiovascular system development	6	210HSGS|asmbl_28000|m.65777, 210HSGS|asmbl_27998|m.65757, 210HSGS|asmbl_43908|m.120363, 210HSGS|asmbl_39118|m.104919, 210HSGS|asmbl_33146|m.84416, 210HSGS|asmbl_28245|m.66764
7	GO:0090150	establishment of protein localization to membrane	16	210HSGS|asmbl_46653|m.130233, 210HSGS|asmbl_33178|m.84534, 210HSGS|asmbl_22163|m.44027, 210HSGS|asmbl_43014|m.117332, 210HSGS|asmbl_6378|m.135487, 210HSGS|asmbl_21303|m.40611, 210HSGS|asmbl_46294|m.128975, 210HSGS|asmbl_46515|m.129784, 210HSGS|asmbl_26394|m.60027, 210HSGS|asmbl_8946|m.142897, 210HSGS|asmbl_46578|m.129964, 210HSGS|asmbl_1144|m.4297, 210HSGS|asmbl_1143|m.4261, 210HSGS|asmbl_27635|m…
6	GO:0006561	proline biosynthetic process	7	210HSGS|asmbl_39833|m.106694, 210HSGS|asmbl_9769|m.145070, 210HSGS|asmbl_21365|m.40925, 210HSGS|asmbl_21364|m.40913, 210HSGS|asmbl_21363|m.40899, 210HSGS|asmbl_27125|m.62590, 210HSGS|asmbl_27866|m.65347
7	GO:0043648	dicarboxylic acid metabolic process	56	210HSGS|asmbl_28028|m.65892, 210HSGS|asmbl_28013|m.65857, 210HSGS|asmbl_8482|m.141141, 210HSGS|asmbl_8484|m.141147, 210HSGS|asmbl_13085|m.9426, 210HSGS|asmbl_40911|m.110297, 210HSGS|asmbl_40911|m.110296, 210HSGS|asmbl_13085|m.9422, 210HSGS|asmbl_5530|m.133267, 210HSGS|asmbl_13089|m.9439, 210HSGS|asmbl_2487|m.54131, 210HSGS|asmbl_27548|m.64011, 210HSGS|asmbl_27548|m.64012, 210HSGS|asmbl_40911|m.11…
8	GO:0032446	protein modification by small protein conjugation	57	210HSGS|asmbl_18948|m.32030, 210HSGS|asmbl_36452|m.95997, 210HSGS|comp5939_c0_seq1|m.146728, 210HSGS|asmbl_33035|m.84036, 210HSGS|asmbl_8326|m.140426, 210HSGS|asmbl_43961|m.120506, 210HSGS|comp11630_c0_seq1|m.152796, 210HSGS|asmbl_34835|m.90309, 210HSGS|asmbl_43076|m.117603, 210HSGS|asmbl_43099|m.117705, 210HSGS|asmbl_26162|m.59243, 210HSGS|asmbl_26161|m.59239, 210HSGS|comp14948_c0_seq8|m.167133,…
6	GO:0034622	cellular macromolecular complex assembly	127	210HSGS|asmbl_28255|m.66840, 210HSGS|asmbl_14659|m.15563, 210HSGS|asmbl_44496|m.122512, 210HSGS|asmbl_13684|m.11548, 210HSGS|asmbl_40186|m.107651, 210HSGS|asmbl_14670|m.15610, 210HSGS|asmbl_14671|m.15614, 210HSGS|asmbl_14867|m.16452, 210HSGS|asmbl_21900|m.42892, 210HSGS|asmbl_43799|m.119960, 210HSGS|comp15436_c0_seq3|m.170973, 210HSGS|asmbl_42357|m.114799, 210HSGS|comp10665_c0_seq1|m.150910, 210H…
6	GO:0006771	riboflavin metabolic process	11	210HSGS|comp12579_c0_seq11|m.155231, 210HSGS|asmbl_10674|m.2133, 210HSGS|comp16461_c0_seq3|m.188802, 210HSGS|asmbl_19379|m.33349, 210HSGS|asmbl_19227|m.32818, 210HSGS|asmbl_10675|m.2137, 210HSGS|asmbl_21779|m.42441, 210HSGS|asmbl_25027|m.54737, 210HSGS|asmbl_44189|m.121332, 210HSGS|comp14911_c0_seq5|m.166905, 210HSGS|comp14911_c0_seq8|m.166910
8	GO:0051443	positive regulation of ubiquitin-protein ligase activity	6	210HSGS|asmbl_8326|m.140426, 210HSGS|asmbl_46517|m.129797, 210HSGS|asmbl_33035|m.84036, 210HSGS|asmbl_22828|m.46388, 210HSGS|asmbl_46539|m.129846, 210HSGS|comp13599_c0_seq1|m.159439
7	GO:0032543	mitochondrial translation	21	210HSGS|asmbl_8631|m.141695, 210HSGS|comp15772_c0_seq1|m.174475, 210HSGS|comp16636_c0_seq1|m.193116, 210HSGS|asmbl_34895|m.90507, 210HSGS|asmbl_45063|m.124668, 210HSGS|comp16636_c0_seq5|m.193177, 210HSGS|asmbl_22019|m.43471, 210HSGS|comp16636_c0_seq16|m.193367, 210HSGS|comp16636_c0_seq2|m.193130, 210HSGS|asmbl_34905|m.90563, 210HSGS|asmbl_38763|m.103665, 210HSGS|comp16636_c0_seq17|m.193380, 210HS…
6	GO:0046903	secretion	34	210HSGS|asmbl_26177|m.59298, 210HSGS|asmbl_19485|m.33725, 210HSGS|asmbl_1667|m.23135, 210HSGS|asmbl_43599|m.119347, 210HSGS|asmbl_24789|m.53704, 210HSGS|asmbl_26238|m.59490, 210HSGS|asmbl_24795|m.53746, 210HSGS|asmbl_24786|m.53682, 210HSGS|asmbl_17518|m.26736, 210HSGS|asmbl_24785|m.53674, 210HSGS|asmbl_24796|m.53752, 210HSGS|asmbl_26247|m.59523, 210HSGS|asmbl_26706|m.60978, 210HSGS|asmbl_28108|m.…
7	GO:0006413	translational initiation	61	210HSGS|asmbl_28930|m.69206, 210HSGS|asmbl_44211|m.121402, 210HSGS|asmbl_28882|m.69088, 210HSGS|asmbl_35319|m.92295, 210HSGS|asmbl_14966|m.16817, 210HSGS|asmbl_17277|m.25785, 210HSGS|asmbl_24503|m.52802, 210HSGS|asmbl_27892|m.65454, 210HSGS|asmbl_29501|m.71460, 210HSGS|asmbl_30725|m.75876, 210HSGS|asmbl_31217|m.77276, 210HSGS|asmbl_35312|m.92247, 210HSGS|asmbl_35319|m.92294, 210HSGS|asmbl_36112|m…
6	GO:0032507	maintenance of protein location in cell	6	210HSGS|comp16352_c0_seq1|m.186127, 210HSGS|asmbl_9434|m.144008, 210HSGS|asmbl_29799|m.72648, 210HSGS|asmbl_14700|m.15766, 210HSGS|asmbl_38034|m.101165, 210HSGS|asmbl_35666|m.93419
6	GO:0006915	apoptotic process	33	210HSGS|asmbl_34306|m.88635, 210HSGS|comp15436_c0_seq3|m.170973, 210HSGS|asmbl_42357|m.114799, 210HSGS|asmbl_43063|m.117559, 210HSGS|asmbl_40311|m.107980, 210HSGS|asmbl_16156|m.20939, 210HSGS|asmbl_11356|m.3867, 210HSGS|asmbl_15927|m.20203, 210HSGS|asmbl_25384|m.56112, 210HSGS|asmbl_25386|m.56126, 210HSGS|asmbl_36626|m.96442, 210HSGS|asmbl_39113|m.104897, 210HSGS|asmbl_39367|m.105533, 210HSGS|asm…
8	GO:0046856	phosphatidylinositol dephosphorylation	14	210HSGS|asmbl_18562|m.30633, 210HSGS|asmbl_18562|m.30634, 210HSGS|asmbl_17559|m.26879, 210HSGS|asmbl_31096|m.76936, 210HSGS|asmbl_31087|m.76923, 210HSGS|asmbl_18561|m.30625, 210HSGS|asmbl_18555|m.30601, 210HSGS|asmbl_18550|m.30568, 210HSGS|asmbl_18555|m.30600, 210HSGS|asmbl_18556|m.30610, 210HSGS|asmbl_35667|m.93422, 210HSGS|comp15240_c0_seq5|m.169360, 210HSGS|comp16686_c0_seq1|m.195559, 210HSGS|…
8	GO:0019319	hexose biosynthetic process	22	210HSGS|asmbl_13030|m.9254, 210HSGS|asmbl_28245|m.66764, 210HSGS|asmbl_24855|m.54049, 210HSGS|comp18997_c0_seq1|m.211105, 210HSGS|comp8886_c0_seq1|m.148219, 210HSGS|comp10665_c0_seq1|m.150910, 210HSGS|asmbl_24855|m.54037, 210HSGS|asmbl_26177|m.59298, 210HSGS|asmbl_13934|m.12648, 210HSGS|asmbl_44807|m.123653, 210HSGS|asmbl_13929|m.12611, 210HSGS|asmbl_20781|m.38513, 210HSGS|comp10841_c0_seq3|m.151…
6	GO:1901071	glucosamine-containing compound metabolic process	41	210HSGS|asmbl_16945|m.24386, 210HSGS|asmbl_37543|m.99632, 210HSGS|asmbl_38555|m.102927, 210HSGS|asmbl_40704|m.109588, 210HSGS|asmbl_29061|m.69786, 210HSGS|asmbl_7936|m.139437, 210HSGS|asmbl_13457|m.10644, 210HSGS|asmbl_29063|m.69789, 210HSGS|asmbl_29062|m.69787, 210HSGS|comp12363_c0_seq2|m.154671, 210HSGS|asmbl_38677|m.103433, 210HSGS|asmbl_13473|m.10716, 210HSGS|asmbl_29060|m.69783, 210HSGS|asmb…
2	GO:0040011	locomotion	15	210HSGS|comp15802_c0_seq2|m.174980, 210HSGS|asmbl_11197|m.3495, 210HSGS|asmbl_19485|m.33725, 210HSGS|asmbl_24217|m.51667, 210HSGS|asmbl_29666|m.72148, 210HSGS|asmbl_46125|m.128339, 210HSGS|asmbl_6290|m.135277, 210HSGS|asmbl_44628|m.122978, 210HSGS|asmbl_44629|m.122980, 210HSGS|asmbl_33130|m.84380, 210HSGS|comp16446_c1_seq3|m.188294, 210HSGS|comp9516_c0_seq1|m.148996, 210HSGS|asmbl_11356|m.3867, 2…
5	GO:0042558	pteridine-containing compound metabolic process	20	210HSGS|comp12600_c0_seq1|m.155303, 210HSGS|asmbl_23965|m.50858, 210HSGS|asmbl_32277|m.81406, 210HSGS|asmbl_32275|m.81397, 210HSGS|asmbl_32425|m.81946, 210HSGS|asmbl_16664|m.23106, 210HSGS|asmbl_29688|m.72239, 210HSGS|asmbl_37353|m.99025, 210HSGS|asmbl_39059|m.104696, 210HSGS|asmbl_44682|m.123212, 210HSGS|comp15826_c0_seq8|m.175248, 210HSGS|asmbl_30677|m.75738, 210HSGS|asmbl_28906|m.69161, 210HSG…
6	GO:0044770	cell cycle phase transition	30	210HSGS|asmbl_27046|m.62344, 210HSGS|asmbl_42329|m.114695, 210HSGS|asmbl_18944|m.32005, 210HSGS|asmbl_9589|m.144461, 210HSGS|asmbl_25235|m.55369, 210HSGS|asmbl_19485|m.33725, 210HSGS|asmbl_33035|m.84036, 210HSGS|asmbl_12423|m.7076, 210HSGS|asmbl_17611|m.27092, 210HSGS|asmbl_17612|m.27098, 210HSGS|asmbl_1962|m.34134, 210HSGS|asmbl_43799|m.119960, 210HSGS|asmbl_5951|m.134292, 210HSGS|asmbl_19606|m.…
6	GO:0006772	thiamine metabolic process	6	210HSGS|asmbl_24606|m.53213, 210HSGS|asmbl_13434|m.10576, 210HSGS|asmbl_17732|m.27415, 210HSGS|asmbl_30362|m.74888, 210HSGS|asmbl_3612|m.95056, 210HSGS|asmbl_3613|m.95085
6	GO:0061025	membrane fusion	10	210HSGS|asmbl_3926|m.105218, 210HSGS|asmbl_9241|m.143664, 210HSGS|comp9747_c0_seq1|m.149278, 210HSGS|asmbl_44458|m.122348, 210HSGS|asmbl_41544|m.111864, 210HSGS|comp16647_c0_seq3|m.193683, 210HSGS|comp9347_c0_seq1|m.148831, 210HSGS|asmbl_22962|m.46910, 210HSGS|asmbl_9133|m.143386, 210HSGS|asmbl_9130|m.143377
5	GO:0006783	heme biosynthetic process	8	210HSGS|asmbl_12156|m.6063, 210HSGS|asmbl_15269|m.17910, 210HSGS|asmbl_13689|m.11566, 210HSGS|asmbl_15267|m.17902, 210HSGS|asmbl_13506|m.10866, 210HSGS|asmbl_32633|m.82683, 210HSGS|asmbl_39508|m.105832, 210HSGS|asmbl_39507|m.105828
4	GO:0009615	response to virus	7	210HSGS|asmbl_11197|m.3495, 210HSGS|asmbl_23710|m.49988, 210HSGS|asmbl_46653|m.130233, 210HSGS|comp18997_c0_seq1|m.211105, 210HSGS|comp8886_c0_seq1|m.148219, 210HSGS|asmbl_44774|m.123538, 210HSGS|asmbl_8433|m.140957
4	GO:0005975	carbohydrate metabolic process	448	210HSGS|asmbl_12089|m.5844, 210HSGS|asmbl_30256|m.74338, 210HSGS|asmbl_15312|m.18121, 210HSGS|asmbl_27140|m.62678, 210HSGS|asmbl_27141|m.62684, 210HSGS|comp12067_c0_seq1|m.153777, 210HSGS|comp12785_c0_seq6|m.155962, 210HSGS|asmbl_11776|m.5016, 210HSGS|asmbl_28996|m.69544, 210HSGS|asmbl_46302|m.129019, 210HSGS|asmbl_12229|m.6343, 210HSGS|asmbl_12230|m.6346, 210HSGS|asmbl_12227|m.6334, 210HSGS|asmb…
4	GO:0006790	sulfur compound metabolic process	73	210HSGS|comp16903_c1_seq11|m.204055, 210HSGS|asmbl_17752|m.27549, 210HSGS|comp16903_c1_seq26|m.204201, 210HSGS|asmbl_12286|m.6506, 210HSGS|asmbl_17746|m.27517, 210HSGS|asmbl_17748|m.27528, 210HSGS|asmbl_43094|m.117685, 210HSGS|asmbl_1451|m.15001, 210HSGS|asmbl_1459|m.15347, 210HSGS|asmbl_22308|m.44472, 210HSGS|comp14568_c0_seq3|m.164561, 210HSGS|asmbl_19450|m.33571, 210HSGS|asmbl_19476|m.33701, 2…
9	GO:0006270	DNA replication initiation	17	210HSGS|asmbl_12763|m.8327, 210HSGS|asmbl_3176|m.79412, 210HSGS|asmbl_44346|m.121822, 210HSGS|asmbl_12764|m.8331, 210HSGS|comp16586_c0_seq2|m.191696, 210HSGS|asmbl_15497|m.18744, 210HSGS|asmbl_16945|m.24386, 210HSGS|asmbl_21512|m.41493, 210HSGS|asmbl_26880|m.61732, 210HSGS|asmbl_28451|m.67606, 210HSGS|asmbl_37132|m.98234, 210HSGS|asmbl_37543|m.99632, 210HSGS|asmbl_44345|m.121815, 210HSGS|comp1658…
5	GO:0031323	regulation of cellular metabolic process	555	210HSGS|asmbl_28255|m.66840, 210HSGS|asmbl_33986|m.87456, 210HSGS|asmbl_31516|m.78403, 210HSGS|asmbl_34014|m.87521, 210HSGS|asmbl_42120|m.113917, 210HSGS|comp16081_c0_seq1|m.180383, 210HSGS|asmbl_12433|m.7121, 210HSGS|asmbl_12433|m.7118, 210HSGS|asmbl_34749|m.90035, 210HSGS|asmbl_24311|m.52061, 210HSGS|asmbl_34019|m.87548, 210HSGS|asmbl_43908|m.120363, 210HSGS|asmbl_8062|m.139703, 210HSGS|comp817…
6	GO:0051170	nuclear import	7	210HSGS|asmbl_19485|m.33725, 210HSGS|asmbl_35655|m.93371, 210HSGS|comp5939_c0_seq1|m.146728, 210HSGS|asmbl_19606|m.34052, 210HSGS|asmbl_20297|m.36633, 210HSGS|asmbl_23414|m.48974, 210HSGS|asmbl_25975|m.58558
7	GO:0002757	immune response-activating signal transduction	6	210HSGS|asmbl_11197|m.3495, 210HSGS|asmbl_46125|m.128339, 210HSGS|asmbl_22828|m.46388, 210HSGS|comp16014_c0_seq16|m.178792, 210HSGS|comp16014_c0_seq42|m.178964, 210HSGS|asmbl_45515|m.126139
8	GO:0006152	purine nucleoside catabolic process	235	210HSGS|asmbl_43428|m.118777, 210HSGS|asmbl_9050|m.143192, 210HSGS|asmbl_14700|m.15766, 210HSGS|asmbl_24549|m.53022, 210HSGS|asmbl_11406|m.4119, 210HSGS|asmbl_11407|m.4129, 210HSGS|asmbl_21189|m.40120, 210HSGS|asmbl_21191|m.40136, 210HSGS|asmbl_21250|m.40316, 210HSGS|asmbl_22325|m.44533, 210HSGS|asmbl_38844|m.103959, 210HSGS|asmbl_46747|m.130521, 210HSGS|comp16781_c0_seq4|m.198407, 210HSGS|comp61…
5	GO:0010038	response to metal ion	23	210HSGS|asmbl_42009|m.113564, 210HSGS|asmbl_42010|m.113566, 210HSGS|asmbl_46773|m.130624, 210HSGS|asmbl_46782|m.130668, 210HSGS|comp10886_c0_seq1|m.151226, 210HSGS|comp18997_c0_seq1|m.211105, 210HSGS|comp8886_c0_seq1|m.148219, 210HSGS|comp8982_c0_seq2|m.148314, 210HSGS|comp10665_c0_seq1|m.150910, 210HSGS|comp8174_c0_seq1|m.147635, 210HSGS|comp11580_c0_seq1|m.152636, 210HSGS|asmbl_44807|m.123653, …
6	GO:0009141	nucleoside triphosphate metabolic process	250	210HSGS|asmbl_43428|m.118777, 210HSGS|asmbl_14700|m.15766, 210HSGS|asmbl_24549|m.53022, 210HSGS|asmbl_11406|m.4119, 210HSGS|asmbl_11407|m.4129, 210HSGS|asmbl_21189|m.40120, 210HSGS|asmbl_21191|m.40136, 210HSGS|asmbl_21250|m.40316, 210HSGS|asmbl_22325|m.44533, 210HSGS|asmbl_38844|m.103959, 210HSGS|asmbl_46747|m.130521, 210HSGS|comp16781_c0_seq4|m.198407, 210HSGS|asmbl_8626|m.141679, 210HSGS|asmbl_…
5	GO:0048308	organelle inheritance	6	210HSGS|asmbl_34385|m.88843, 210HSGS|asmbl_22962|m.46910, 210HSGS|asmbl_46125|m.128339, 210HSGS|asmbl_40186|m.107651, 210HSGS|asmbl_43287|m.118310, 210HSGS|comp15583_c0_seq2|m.172542
8	GO:0009452	7-methylguanosine RNA capping	12	210HSGS|asmbl_40960|m.110544, 210HSGS|asmbl_6681|m.136463, 210HSGS|asmbl_40939|m.110479, 210HSGS|asmbl_42314|m.114652, 210HSGS|comp15044_c0_seq3|m.168096, 210HSGS|comp15044_c0_seq4|m.168099, 210HSGS|comp15362_c0_seq1|m.170496, 210HSGS|asmbl_14062|m.13062, 210HSGS|asmbl_21503|m.41434, 210HSGS|asmbl_21503|m.41431, 210HSGS|asmbl_21509|m.41473, 210HSGS|asmbl_12245|m.6378
10	GO:0006273	lagging strand elongation	7	210HSGS|asmbl_12763|m.8327, 210HSGS|asmbl_12764|m.8331, 210HSGS|comp16816_c0_seq11|m.200145, 210HSGS|asmbl_16387|m.22213, 210HSGS|asmbl_16390|m.22247, 210HSGS|comp16816_c0_seq1|m.200023, 210HSGS|asmbl_43971|m.120559
8	GO:0000375	RNA splicing, via transesterification reactions	40	210HSGS|comp13652_c0_seq1|m.159595, 210HSGS|asmbl_37232|m.98617, 210HSGS|asmbl_30432|m.75027, 210HSGS|asmbl_36496|m.96099, 210HSGS|asmbl_33986|m.87456, 210HSGS|asmbl_6681|m.136463, 210HSGS|asmbl_17216|m.25478, 210HSGS|asmbl_39118|m.104919, 210HSGS|asmbl_45997|m.127913, 210HSGS|asmbl_45996|m.127899, 210HSGS|asmbl_16668|m.23121, 210HSGS|asmbl_21367|m.40939, 210HSGS|asmbl_22309|m.44476, 210HSGS|asmb…
6	GO:0043039	tRNA aminoacylation	81	210HSGS|asmbl_31254|m.77395, 210HSGS|asmbl_31257|m.77407, 210HSGS|asmbl_31256|m.77400, 210HSGS|asmbl_12835|m.8672, 210HSGS|comp16584_c0_seq1|m.191675, 210HSGS|asmbl_4906|m.132002, 210HSGS|asmbl_27497|m.63780, 210HSGS|comp16432_c0_seq1|m.188117, 210HSGS|asmbl_803|m.139653, 210HSGS|asmbl_44216|m.121423, 210HSGS|asmbl_802|m.139635, 210HSGS|asmbl_18296|m.29651, 210HSGS|asmbl_24924|m.54401, 210HSGS|as…
3	GO:0016043	cellular component organization	543	210HSGS|asmbl_46653|m.130233, 210HSGS|asmbl_28255|m.66840, 210HSGS|asmbl_43962|m.120508, 210HSGS|asmbl_14700|m.15766, 210HSGS|asmbl_38844|m.103959, 210HSGS|asmbl_46125|m.128339, 210HSGS|asmbl_42089|m.113823, 210HSGS|asmbl_16156|m.20939, 210HSGS|comp8174_c0_seq1|m.147635, 210HSGS|asmbl_14659|m.15563, 210HSGS|asmbl_44496|m.122512, 210HSGS|asmbl_13684|m.11548, 210HSGS|asmbl_40186|m.107651, 210HSGS|a…
6	GO:0043173	nucleotide salvage	9	210HSGS|asmbl_40659|m.109444, 210HSGS|asmbl_11348|m.3833, 210HSGS|asmbl_26880|m.61732, 210HSGS|asmbl_42325|m.114683, 210HSGS|comp16392_c0_seq4|m.186686, 210HSGS|asmbl_37836|m.100636, 210HSGS|asmbl_20713|m.38281, 210HSGS|asmbl_20715|m.38283, 210HSGS|asmbl_20711|m.38275
8	GO:0046488	phosphatidylinositol metabolic process	60	210HSGS|asmbl_34939|m.90662, 210HSGS|asmbl_40925|m.110350, 210HSGS|asmbl_20722|m.38305, 210HSGS|asmbl_46688|m.130331, 210HSGS|asmbl_34989|m.91132, 210HSGS|asmbl_20722|m.38304, 210HSGS|asmbl_20746|m.38372, 210HSGS|asmbl_46690|m.130340, 210HSGS|asmbl_1363|m.11341, 210HSGS|asmbl_1360|m.11247, 210HSGS|comp11878_c0_seq1|m.153335, 210HSGS|asmbl_12921|m.8868, 210HSGS|asmbl_46692|m.130349, 210HSGS|asmbl_…
4	GO:0051301	cell division	60	210HSGS|asmbl_9589|m.144461, 210HSGS|asmbl_4777|m.131718, 210HSGS|asmbl_46125|m.128339, 210HSGS|asmbl_30720|m.75861, 210HSGS|asmbl_2509|m.54924, 210HSGS|comp8188_c0_seq1|m.147643, 210HSGS|asmbl_20757|m.38421, 210HSGS|comp16509_c0_seq3|m.189886, 210HSGS|asmbl_18991|m.32181, 210HSGS|asmbl_18968|m.32073, 210HSGS|asmbl_18969|m.32087, 210HSGS|asmbl_27046|m.62344, 210HSGS|asmbl_27050|m.62363, 210HSGS|a…
4	GO:0061061	muscle structure development	7	210HSGS|asmbl_19485|m.33725, 210HSGS|asmbl_11197|m.3495, 210HSGS|asmbl_46517|m.129797, 210HSGS|asmbl_46539|m.129846, 210HSGS|asmbl_22787|m.46274, 210HSGS|asmbl_28245|m.66764, 210HSGS|asmbl_46125|m.128339
6	GO:0006573	valine metabolic process	6	210HSGS|asmbl_45870|m.127489, 210HSGS|asmbl_34275|m.88537, 210HSGS|asmbl_8323|m.140417, 210HSGS|asmbl_34275|m.88539, 210HSGS|asmbl_34274|m.88535, 210HSGS|asmbl_34273|m.88532
9	GO:0016567	protein ubiquitination	48	210HSGS|asmbl_18948|m.32030, 210HSGS|asmbl_36452|m.95997, 210HSGS|asmbl_33035|m.84036, 210HSGS|asmbl_8326|m.140426, 210HSGS|asmbl_46517|m.129797, 210HSGS|asmbl_38039|m.101184, 210HSGS|asmbl_22828|m.46388, 210HSGS|asmbl_46539|m.129846, 210HSGS|comp13599_c0_seq1|m.159439, 210HSGS|asmbl_20931|m.39065, 210HSGS|asmbl_44104|m.121057, 210HSGS|asmbl_11034|m.3178, 210HSGS|asmbl_40435|m.108402, 210HSGS|asm…
8	GO:0006661	phosphatidylinositol biosynthetic process	37	210HSGS|asmbl_34939|m.90662, 210HSGS|asmbl_40925|m.110350, 210HSGS|asmbl_20722|m.38305, 210HSGS|asmbl_46688|m.130331, 210HSGS|asmbl_34989|m.91132, 210HSGS|asmbl_20722|m.38304, 210HSGS|asmbl_20746|m.38372, 210HSGS|asmbl_46690|m.130340, 210HSGS|asmbl_1363|m.11341, 210HSGS|asmbl_1360|m.11247, 210HSGS|comp11878_c0_seq1|m.153335, 210HSGS|asmbl_12921|m.8868, 210HSGS|asmbl_46692|m.130349, 210HSGS|asmbl_…
8	GO:0008154	actin polymerization or depolymerization	12	210HSGS|asmbl_14659|m.15563, 210HSGS|asmbl_44496|m.122512, 210HSGS|asmbl_13684|m.11548, 210HSGS|asmbl_40186|m.107651, 210HSGS|comp13731_c0_seq1|m.159918, 210HSGS|asmbl_41676|m.112315, 210HSGS|asmbl_11197|m.3495, 210HSGS|asmbl_15035|m.17015, 210HSGS|asmbl_45748|m.127012, 210HSGS|asmbl_17910|m.28199, 210HSGS|asmbl_40172|m.107618, 210HSGS|asmbl_22275|m.44392
5	GO:0042545	cell wall modification	8	210HSGS|asmbl_21731|m.42325, 210HSGS|asmbl_21732|m.42327, 210HSGS|asmbl_21733|m.42331, 210HSGS|asmbl_26985|m.62066, 210HSGS|asmbl_11497|m.4369, 210HSGS|asmbl_43047|m.117502, 210HSGS|comp13809_c0_seq1|m.160173, 210HSGS|comp5248_c0_seq1|m.146507
5	GO:0032984	macromolecular complex disassembly	11	210HSGS|asmbl_24826|m.53905, 210HSGS|comp15413_c1_seq1|m.170687, 210HSGS|asmbl_24859|m.54084, 210HSGS|asmbl_30423|m.75007, 210HSGS|asmbl_16284|m.21864, 210HSGS|asmbl_28445|m.67592, 210HSGS|asmbl_30930|m.76535, 210HSGS|asmbl_36328|m.95639, 210HSGS|asmbl_41676|m.112315, 210HSGS|asmbl_22275|m.44392, 210HSGS|asmbl_14294|m.13909
7	GO:0048477	oogenesis	9	210HSGS|comp15436_c0_seq3|m.170973, 210HSGS|asmbl_38034|m.101165, 210HSGS|asmbl_16156|m.20939, 210HSGS|asmbl_42357|m.114799, 210HSGS|asmbl_24217|m.51667, 210HSGS|asmbl_29666|m.72148, 210HSGS|comp14307_c0_seq1|m.162722, 210HSGS|asmbl_30062|m.73761, 210HSGS|asmbl_30141|m.73999
4	GO:0006520	cellular amino acid metabolic process	316	210HSGS|comp10790_c0_seq1|m.151110, 210HSGS|asmbl_13981|m.12790, 210HSGS|asmbl_22558|m.45502, 210HSGS|asmbl_28028|m.65892, 210HSGS|asmbl_28013|m.65857, 210HSGS|asmbl_8482|m.141141, 210HSGS|asmbl_8484|m.141147, 210HSGS|asmbl_13085|m.9426, 210HSGS|asmbl_40911|m.110297, 210HSGS|asmbl_40911|m.110296, 210HSGS|asmbl_13085|m.9422, 210HSGS|asmbl_5530|m.133267, 210HSGS|asmbl_13089|m.9439, 210HSGS|asmbl_24…
7	GO:0006333	chromatin assembly or disassembly	22	210HSGS|asmbl_42939|m.117066, 210HSGS|asmbl_10216|m.778, 210HSGS|comp76531_c0_seq1|m.211695, 210HSGS|asmbl_4305|m.117518, 210HSGS|comp9516_c0_seq1|m.148996, 210HSGS|comp5248_c0_seq1|m.146507, 210HSGS|comp15144_c0_seq10|m.168672, 210HSGS|asmbl_20675|m.38136, 210HSGS|comp12197_c0_seq4|m.154155, 210HSGS|comp11293_c0_seq1|m.152068, 210HSGS|asmbl_9683|m.144682, 210HSGS|asmbl_13626|m.11308, 210HSGS|asm…
7	GO:0006032	chitin catabolic process	25	210HSGS|asmbl_29061|m.69786, 210HSGS|asmbl_7936|m.139437, 210HSGS|asmbl_13457|m.10644, 210HSGS|asmbl_29063|m.69789, 210HSGS|asmbl_29062|m.69787, 210HSGS|comp12363_c0_seq2|m.154671, 210HSGS|asmbl_38677|m.103433, 210HSGS|asmbl_13473|m.10716, 210HSGS|asmbl_29060|m.69783, 210HSGS|asmbl_10005|m.23, 210HSGS|asmbl_17763|m.27584, 210HSGS|asmbl_30242|m.74299, 210HSGS|asmbl_35093|m.91630, 210HSGS|asmbl_386…
8	GO:0016072	rRNA metabolic process	80	210HSGS|asmbl_15438|m.18546, 210HSGS|comp12594_c0_seq1|m.155288, 210HSGS|asmbl_27586|m.64234, 210HSGS|comp14771_c0_seq1|m.165809, 210HSGS|comp11107_c0_seq1|m.151695, 210HSGS|asmbl_33|m.83924, 210HSGS|comp16941_c0_seq32|m.207440, 210HSGS|comp16941_c0_seq34|m.207466, 210HSGS|comp16941_c0_seq27|m.207360, 210HSGS|comp16941_c0_seq31|m.207427, 210HSGS|asmbl_19435|m.33503, 210HSGS|asmbl_51|m.132372, 210…
6	GO:0006163	purine nucleotide metabolic process	276	210HSGS|asmbl_16785|m.23935, 210HSGS|asmbl_37303|m.98887, 210HSGS|asmbl_43428|m.118777, 210HSGS|asmbl_14700|m.15766, 210HSGS|asmbl_24549|m.53022, 210HSGS|asmbl_11406|m.4119, 210HSGS|asmbl_11407|m.4129, 210HSGS|asmbl_21189|m.40120, 210HSGS|asmbl_21191|m.40136, 210HSGS|asmbl_21250|m.40316, 210HSGS|asmbl_22325|m.44533, 210HSGS|asmbl_38844|m.103959, 210HSGS|asmbl_46747|m.130521, 210HSGS|comp16781_c0_…
7	GO:0006525	arginine metabolic process	16	210HSGS|asmbl_21948|m.43091, 210HSGS|asmbl_16905|m.24251, 210HSGS|asmbl_39833|m.106694, 210HSGS|asmbl_44711|m.123307, 210HSGS|asmbl_15713|m.19455, 210HSGS|asmbl_16900|m.24244, 210HSGS|asmbl_18967|m.32068, 210HSGS|asmbl_21775|m.42433, 210HSGS|asmbl_37464|m.99355, 210HSGS|asmbl_44709|m.123283, 210HSGS|asmbl_12641|m.7859, 210HSGS|comp12136_c0_seq1|m.153980, 210HSGS|comp16963_c0_seq15|m.210930, 210HS…
7	GO:0043624	cellular protein complex disassembly	11	210HSGS|asmbl_24826|m.53905, 210HSGS|comp15413_c1_seq1|m.170687, 210HSGS|asmbl_24859|m.54084, 210HSGS|asmbl_30423|m.75007, 210HSGS|asmbl_16284|m.21864, 210HSGS|asmbl_28445|m.67592, 210HSGS|asmbl_30930|m.76535, 210HSGS|asmbl_36328|m.95639, 210HSGS|asmbl_41676|m.112315, 210HSGS|asmbl_22275|m.44392, 210HSGS|asmbl_14294|m.13909
10	GO:0071174	mitotic spindle checkpoint	10	210HSGS|asmbl_42120|m.113917, 210HSGS|comp16081_c0_seq1|m.180383, 210HSGS|asmbl_41888|m.113252, 210HSGS|asmbl_33035|m.84036, 210HSGS|asmbl_33828|m.86993, 210HSGS|asmbl_27817|m.65177, 210HSGS|asmbl_40514|m.108760, 210HSGS|asmbl_40682|m.109477, 210HSGS|asmbl_41866|m.113173, 210HSGS|comp14966_c1_seq1|m.167337
6	GO:0000105	histidine biosynthetic process	6	210HSGS|asmbl_11967|m.5493, 210HSGS|asmbl_22558|m.45502, 210HSGS|asmbl_24438|m.52501, 210HSGS|asmbl_25403|m.56199, 210HSGS|asmbl_32169|m.81030, 210HSGS|asmbl_41430|m.111408
6	GO:0009309	amine biosynthetic process	6	210HSGS|asmbl_35974|m.94596, 210HSGS|asmbl_35978|m.94601, 210HSGS|asmbl_18278|m.29607, 210HSGS|asmbl_20524|m.37667, 210HSGS|asmbl_35149|m.91831, 210HSGS|asmbl_22442|m.44965
7	GO:0009070	serine family amino acid biosynthetic process	11	210HSGS|comp16903_c1_seq11|m.204055, 210HSGS|asmbl_17752|m.27549, 210HSGS|comp16903_c1_seq26|m.204201, 210HSGS|asmbl_12286|m.6506, 210HSGS|asmbl_17746|m.27517, 210HSGS|asmbl_17748|m.27528, 210HSGS|asmbl_43094|m.117685, 210HSGS|asmbl_6198|m.134970, 210HSGS|asmbl_45837|m.127366, 210HSGS|asmbl_8323|m.140417, 210HSGS|comp12725_c0_seq3|m.155881
6	GO:0000097	sulfur amino acid biosynthetic process	27	210HSGS|comp16903_c1_seq11|m.204055, 210HSGS|asmbl_17752|m.27549, 210HSGS|comp16903_c1_seq26|m.204201, 210HSGS|asmbl_12286|m.6506, 210HSGS|asmbl_17746|m.27517, 210HSGS|asmbl_17748|m.27528, 210HSGS|asmbl_43094|m.117685, 210HSGS|asmbl_25385|m.56119, 210HSGS|asmbl_28223|m.66638, 210HSGS|asmbl_5530|m.133267, 210HSGS|asmbl_25384|m.56112, 210HSGS|asmbl_25386|m.56126, 210HSGS|asmbl_5528|m.133255, 210HSG…
6	GO:0006626	protein targeting to mitochondrion	11	210HSGS|asmbl_33178|m.84534, 210HSGS|asmbl_22163|m.44027, 210HSGS|asmbl_43014|m.117332, 210HSGS|asmbl_6378|m.135487, 210HSGS|asmbl_21303|m.40611, 210HSGS|asmbl_42181|m.114177, 210HSGS|asmbl_24434|m.52467, 210HSGS|asmbl_26333|m.59846, 210HSGS|asmbl_30266|m.74408, 210HSGS|asmbl_29253|m.70627, 210HSGS|asmbl_15345|m.18319
8	GO:0009128	purine nucleoside monophosphate catabolic process	94	210HSGS|comp6117_c0_seq2|m.146815, 210HSGS|asmbl_5728|m.133700, 210HSGS|asmbl_24663|m.53296, 210HSGS|asmbl_6582|m.136086, 210HSGS|asmbl_29832|m.72816, 210HSGS|asmbl_5082|m.132340, 210HSGS|asmbl_5079|m.132324, 210HSGS|asmbl_29833|m.72818, 210HSGS|asmbl_24680|m.53348, 210HSGS|asmbl_46055|m.128055, 210HSGS|asmbl_5077|m.132323, 210HSGS|asmbl_8380|m.140846, 210HSGS|asmbl_25929|m.58450, 210HSGS|asmbl_2…
5	GO:0070925	organelle assembly	28	210HSGS|comp15436_c0_seq3|m.170973, 210HSGS|asmbl_42357|m.114799, 210HSGS|asmbl_1962|m.34134, 210HSGS|asmbl_22962|m.46910, 210HSGS|asmbl_28805|m.68795, 210HSGS|asmbl_28665|m.68332, 210HSGS|asmbl_28796|m.68774, 210HSGS|asmbl_44264|m.121551, 210HSGS|asmbl_38034|m.101165, 210HSGS|asmbl_35682|m.93469, 210HSGS|asmbl_35683|m.93471, 210HSGS|asmbl_26944|m.61977, 210HSGS|asmbl_6910|m.137108, 210HSGS|comp1…
4	GO:0006979	response to oxidative stress	39	210HSGS|comp18997_c0_seq1|m.211105, 210HSGS|comp10886_c0_seq1|m.151226, 210HSGS|comp8886_c0_seq1|m.148219, 210HSGS|asmbl_1142|m.4201, 210HSGS|comp10584_c0_seq1|m.150689, 210HSGS|asmbl_13710|m.11641, 210HSGS|asmbl_20315|m.36775, 210HSGS|asmbl_34306|m.88635, 210HSGS|asmbl_18685|m.31151, 210HSGS|asmbl_13102|m.9471, 210HSGS|asmbl_18684|m.31150, 210HSGS|asmbl_44118|m.121127, 210HSGS|comp11644_c0_seq1|…
5	GO:0002684	positive regulation of immune system process	9	210HSGS|asmbl_39367|m.105533, 210HSGS|asmbl_11197|m.3495, 210HSGS|asmbl_46125|m.128339, 210HSGS|asmbl_22828|m.46388, 210HSGS|asmbl_20337|m.36839, 210HSGS|asmbl_8433|m.140957, 210HSGS|asmbl_45515|m.126139, 210HSGS|comp16014_c0_seq16|m.178792, 210HSGS|comp16014_c0_seq42|m.178964
5	GO:0051726	regulation of cell cycle	67	210HSGS|asmbl_27046|m.62344, 210HSGS|asmbl_42329|m.114695, 210HSGS|asmbl_17611|m.27092, 210HSGS|asmbl_17612|m.27098, 210HSGS|asmbl_15394|m.18425, 210HSGS|comp13907_c0_seq1|m.160478, 210HSGS|asmbl_18944|m.32005, 210HSGS|asmbl_9589|m.144461, 210HSGS|asmbl_44787|m.123559, 210HSGS|asmbl_46517|m.129797, 210HSGS|asmbl_22828|m.46388, 210HSGS|asmbl_46539|m.129846, 210HSGS|comp13599_c0_seq1|m.159439, 210H…
5	GO:0033043	regulation of organelle organization	46	210HSGS|comp8174_c0_seq1|m.147635, 210HSGS|asmbl_14659|m.15563, 210HSGS|asmbl_44496|m.122512, 210HSGS|asmbl_13684|m.11548, 210HSGS|asmbl_40186|m.107651, 210HSGS|asmbl_27046|m.62344, 210HSGS|asmbl_42329|m.114695, 210HSGS|asmbl_17611|m.27092, 210HSGS|asmbl_17612|m.27098, 210HSGS|asmbl_43063|m.117559, 210HSGS|asmbl_5951|m.134292, 210HSGS|comp13731_c0_seq1|m.159918, 210HSGS|asmbl_33507|m.85736, 210HS…
3	GO:0032504	multicellular organism reproduction	15	210HSGS|asmbl_19485|m.33725, 210HSGS|comp15436_c0_seq3|m.170973, 210HSGS|asmbl_38034|m.101165, 210HSGS|asmbl_16156|m.20939, 210HSGS|asmbl_42357|m.114799, 210HSGS|asmbl_24217|m.51667, 210HSGS|asmbl_30062|m.73761, 210HSGS|asmbl_30141|m.73999, 210HSGS|asmbl_24052|m.51153, 210HSGS|comp16555_c0_seq1|m.191121, 210HSGS|asmbl_29666|m.72148, 210HSGS|asmbl_26177|m.59298, 210HSGS|comp15436_c0_seq7|m.170990,…
5	GO:0044283	small molecule biosynthetic process	247	210HSGS|comp10790_c0_seq1|m.151110, 210HSGS|asmbl_14355|m.14137, 210HSGS|asmbl_22083|m.43647, 210HSGS|asmbl_13085|m.9426, 210HSGS|asmbl_40911|m.110297, 210HSGS|asmbl_40911|m.110296, 210HSGS|asmbl_13085|m.9422, 210HSGS|asmbl_5530|m.133267, 210HSGS|asmbl_13089|m.9439, 210HSGS|asmbl_2487|m.54131, 210HSGS|asmbl_27548|m.64011, 210HSGS|asmbl_27548|m.64012, 210HSGS|asmbl_40911|m.110294, 210HSGS|asmbl_55…
6	GO:0015849	organic acid transport	44	210HSGS|asmbl_15146|m.17470, 210HSGS|asmbl_10758|m.2309, 210HSGS|asmbl_15145|m.17466, 210HSGS|asmbl_26060|m.58899, 210HSGS|asmbl_23266|m.48412, 210HSGS|asmbl_21946|m.43084, 210HSGS|asmbl_32757|m.83045, 210HSGS|asmbl_41858|m.113153, 210HSGS|asmbl_33047|m.84099, 210HSGS|asmbl_26053|m.58881, 210HSGS|comp15469_c0_seq3|m.171511, 210HSGS|asmbl_19136|m.32591, 210HSGS|comp15469_c0_seq1|m.171505, 210HSGS|…
6	GO:0030258	lipid modification	49	210HSGS|asmbl_18562|m.30633, 210HSGS|asmbl_18562|m.30634, 210HSGS|asmbl_17559|m.26879, 210HSGS|asmbl_31096|m.76936, 210HSGS|asmbl_31087|m.76923, 210HSGS|asmbl_18561|m.30625, 210HSGS|asmbl_18555|m.30601, 210HSGS|asmbl_18550|m.30568, 210HSGS|asmbl_18555|m.30600, 210HSGS|asmbl_18556|m.30610, 210HSGS|asmbl_35667|m.93422, 210HSGS|comp15240_c0_seq5|m.169360, 210HSGS|comp16686_c0_seq1|m.195559, 210HSGS|…
6	GO:0071407	cellular response to organic cyclic compound	8	210HSGS|asmbl_19441|m.33522, 210HSGS|asmbl_22147|m.43971, 210HSGS|asmbl_22868|m.46534, 210HSGS|comp16882_c0_seq1|m.202311, 210HSGS|comp16882_c0_seq2|m.202319, 210HSGS|comp16014_c0_seq16|m.178792, 210HSGS|comp16014_c0_seq42|m.178964, 210HSGS|asmbl_11925|m.5362
10	GO:0034227	tRNA thio-modification	6	210HSGS|asmbl_26162|m.59243, 210HSGS|asmbl_26161|m.59239, 210HSGS|asmbl_1451|m.15001, 210HSGS|asmbl_1459|m.15347, 210HSGS|asmbl_22308|m.44472, 210HSGS|asmbl_42100|m.113869
9	GO:0071038	nuclear polyadenylation-dependent tRNA catabolic process	14	210HSGS|asmbl_33|m.83924, 210HSGS|comp16941_c0_seq32|m.207440, 210HSGS|comp16941_c0_seq34|m.207466, 210HSGS|comp16941_c0_seq27|m.207360, 210HSGS|comp16941_c0_seq31|m.207427, 210HSGS|asmbl_19435|m.33503, 210HSGS|asmbl_51|m.132372, 210HSGS|comp16941_c0_seq10|m.207096, 210HSGS|comp16941_c0_seq19|m.207235, 210HSGS|comp16941_c0_seq20|m.207251, 210HSGS|comp16941_c0_seq21|m.207264, 210HSGS|comp16941_c0_…
8	GO:0007169	transmembrane receptor protein tyrosine kinase signaling pathway	7	210HSGS|asmbl_26177|m.59298, 210HSGS|asmbl_19485|m.33725, 210HSGS|asmbl_22828|m.46388, 210HSGS|asmbl_45515|m.126139, 210HSGS|asmbl_11197|m.3495, 210HSGS|asmbl_32807|m.83256, 210HSGS|asmbl_19441|m.33522
6	GO:0005996	monosaccharide metabolic process	83	210HSGS|comp15441_c0_seq2|m.171017, 210HSGS|asmbl_15692|m.19395, 210HSGS|asmbl_28878|m.69053, 210HSGS|asmbl_30756|m.76010, 210HSGS|comp13879_c0_seq1|m.160416, 210HSGS|asmbl_10373|m.1135, 210HSGS|asmbl_26860|m.61609, 210HSGS|asmbl_13030|m.9254, 210HSGS|comp16740_c0_seq1|m.197329, 210HSGS|asmbl_15659|m.19306, 210HSGS|asmbl_28245|m.66764, 210HSGS|asmbl_20769|m.38455, 210HSGS|asmbl_20768|m.38451, 210…
5	GO:2000026	regulation of multicellular organismal development	13	210HSGS|asmbl_29721|m.72404, 210HSGS|asmbl_43908|m.120363, 210HSGS|comp5939_c0_seq1|m.146728, 210HSGS|comp15144_c0_seq10|m.168672, 210HSGS|comp18997_c0_seq1|m.211105, 210HSGS|comp8886_c0_seq1|m.148219, 210HSGS|asmbl_16470|m.22526, 210HSGS|asmbl_9176|m.143459, 210HSGS|asmbl_41483|m.111528, 210HSGS|comp10584_c0_seq1|m.150689, 210HSGS|asmbl_8096|m.139880, 210HSGS|comp8174_c0_seq1|m.147635, 210HSGS|a…
8	GO:0009156	ribonucleoside monophosphate biosynthetic process	53	210HSGS|asmbl_13564|m.11091, 210HSGS|asmbl_13567|m.11097, 210HSGS|asmbl_13563|m.11087, 210HSGS|asmbl_13565|m.11092, 210HSGS|asmbl_45885|m.127575, 210HSGS|asmbl_6117|m.134776, 210HSGS|asmbl_18225|m.29390, 210HSGS|asmbl_31664|m.79059, 210HSGS|asmbl_11201|m.3518, 210HSGS|asmbl_28745|m.68610, 210HSGS|asmbl_41888|m.113253, 210HSGS|asmbl_11226|m.3583, 210HSGS|asmbl_23623|m.49620, 210HSGS|asmbl_24510|m.…
7	GO:0016126	sterol biosynthetic process	13	210HSGS|asmbl_12514|m.7374, 210HSGS|asmbl_24732|m.53461, 210HSGS|asmbl_28055|m.65976, 210HSGS|asmbl_24732|m.53460, 210HSGS|asmbl_28055|m.65970, 210HSGS|asmbl_29463|m.71220, 210HSGS|asmbl_30867|m.76358, 210HSGS|asmbl_37380|m.99153, 210HSGS|asmbl_24771|m.53636, 210HSGS|asmbl_38616|m.103129, 210HSGS|comp13256_c0_seq1|m.158016, 210HSGS|comp15711_c0_seq1|m.174014, 210HSGS|asmbl_43063|m.117559
6	GO:0010638	positive regulation of organelle organization	12	210HSGS|comp8174_c0_seq1|m.147635, 210HSGS|asmbl_14659|m.15563, 210HSGS|asmbl_44496|m.122512, 210HSGS|asmbl_13684|m.11548, 210HSGS|asmbl_40186|m.107651, 210HSGS|asmbl_27046|m.62344, 210HSGS|asmbl_42329|m.114695, 210HSGS|asmbl_17611|m.27092, 210HSGS|asmbl_17612|m.27098, 210HSGS|comp13731_c0_seq1|m.159918, 210HSGS|asmbl_11197|m.3495, 210HSGS|asmbl_14700|m.15766
6	GO:0007166	cell surface receptor signaling pathway	48	210HSGS|asmbl_11197|m.3495, 210HSGS|asmbl_46125|m.128339, 210HSGS|asmbl_19485|m.33725, 210HSGS|asmbl_22828|m.46388, 210HSGS|asmbl_45515|m.126139, 210HSGS|asmbl_43428|m.118777, 210HSGS|asmbl_11675|m.4814, 210HSGS|asmbl_21469|m.41309, 210HSGS|asmbl_46324|m.129144, 210HSGS|comp5939_c0_seq1|m.146728, 210HSGS|asmbl_20461|m.37279, 210HSGS|comp14307_c0_seq1|m.162722, 210HSGS|asmbl_26177|m.59298, 210HSGS…
8	GO:0065002	intracellular protein transmembrane transport	21	210HSGS|asmbl_33178|m.84534, 210HSGS|asmbl_22163|m.44027, 210HSGS|asmbl_43014|m.117332, 210HSGS|asmbl_6378|m.135487, 210HSGS|asmbl_21303|m.40611, 210HSGS|comp14210_c0_seq2|m.162138, 210HSGS|asmbl_49|m.131988, 210HSGS|comp15871_c0_seq1|m.175956, 210HSGS|comp15871_c0_seq3|m.175969, 210HSGS|asmbl_8408|m.140928, 210HSGS|asmbl_43898|m.120316, 210HSGS|comp16153_c0_seq10|m.182222, 210HSGS|asmbl_14415|m.…
4	GO:0033554	cellular response to stress	300	210HSGS|asmbl_13710|m.11641, 210HSGS|asmbl_2509|m.54924, 210HSGS|asmbl_45314|m.125476, 210HSGS|asmbl_6582|m.136086, 210HSGS|asmbl_28028|m.65892, 210HSGS|asmbl_28013|m.65857, 210HSGS|asmbl_25940|m.58486, 210HSGS|asmbl_43094|m.117685, 210HSGS|comp8982_c0_seq2|m.148314, 210HSGS|comp12621_c0_seq1|m.155338, 210HSGS|asmbl_25233|m.55356, 210HSGS|comp8174_c0_seq1|m.147635, 210HSGS|comp10584_c0_seq1|m.150…
8	GO:0043631	RNA polyadenylation	11	210HSGS|asmbl_26537|m.60496, 210HSGS|asmbl_26537|m.60495, 210HSGS|asmbl_26538|m.60504, 210HSGS|asmbl_26540|m.60524, 210HSGS|asmbl_19435|m.33503, 210HSGS|asmbl_2458|m.53103, 210HSGS|asmbl_33051|m.84125, 210HSGS|asmbl_33050|m.84116, 210HSGS|comp16122_c0_seq1|m.181374, 210HSGS|asmbl_33038|m.84047, 210HSGS|asmbl_33049|m.84101
6	GO:0043043	peptide biosynthetic process	11	210HSGS|asmbl_41927|m.113339, 210HSGS|asmbl_42049|m.113621, 210HSGS|asmbl_42009|m.113564, 210HSGS|asmbl_42010|m.113566, 210HSGS|asmbl_42847|m.116689, 210HSGS|asmbl_42846|m.116686, 210HSGS|comp16447_c0_seq2|m.188366, 210HSGS|asmbl_39641|m.106134, 210HSGS|asmbl_42845|m.116682, 210HSGS|asmbl_43467|m.118899, 210HSGS|comp16447_c0_seq6|m.188381
10	GO:0002943	tRNA dihydrouridine synthesis	12	210HSGS|comp10286_c0_seq2|m.150146, 210HSGS|asmbl_22525|m.45322, 210HSGS|asmbl_22525|m.45327, 210HSGS|asmbl_22527|m.45338, 210HSGS|asmbl_8906|m.142715, 210HSGS|asmbl_13778|m.11824, 210HSGS|asmbl_8906|m.142716, 210HSGS|asmbl_8905|m.142707, 210HSGS|asmbl_11336|m.3787, 210HSGS|asmbl_24439|m.52507, 210HSGS|asmbl_24439|m.52508, 210HSGS|asmbl_8907|m.142726
8	GO:0000478	endonucleolytic cleavage involved in rRNA processing	7	210HSGS|asmbl_15438|m.18546, 210HSGS|comp12594_c0_seq1|m.155288, 210HSGS|asmbl_27586|m.64234, 210HSGS|comp14771_c0_seq1|m.165809, 210HSGS|comp4627_c0_seq1|m.146226, 210HSGS|asmbl_12245|m.6378, 210HSGS|asmbl_36810|m.97090
8	GO:1902100	negative regulation of metaphase/anaphase transition of cell cycle	10	210HSGS|asmbl_42120|m.113917, 210HSGS|comp16081_c0_seq1|m.180383, 210HSGS|asmbl_41888|m.113252, 210HSGS|asmbl_33035|m.84036, 210HSGS|asmbl_33828|m.86993, 210HSGS|asmbl_27817|m.65177, 210HSGS|asmbl_40514|m.108760, 210HSGS|asmbl_40682|m.109477, 210HSGS|asmbl_41866|m.113173, 210HSGS|comp14966_c1_seq1|m.167337
8	GO:0009145	purine nucleoside triphosphate biosynthetic process	25	210HSGS|comp9834_c0_seq1|m.149454, 210HSGS|asmbl_8345|m.140574, 210HSGS|asmbl_4744|m.131583, 210HSGS|asmbl_4216|m.114047, 210HSGS|asmbl_22447|m.45017, 210HSGS|asmbl_4646|m.129592, 210HSGS|comp11537_c0_seq1|m.152560, 210HSGS|comp16515_c0_seq1|m.190040, 210HSGS|comp19972_c0_seq1|m.211167, 210HSGS|asmbl_6582|m.136086, 210HSGS|asmbl_6736|m.136602, 210HSGS|asmbl_7530|m.138583, 210HSGS|asmbl_25929|m.58…
5	GO:0044106	cellular amine metabolic process	26	210HSGS|asmbl_46517|m.129797, 210HSGS|asmbl_46539|m.129846, 210HSGS|comp13599_c0_seq1|m.159439, 210HSGS|asmbl_2373|m.50116, 210HSGS|comp14691_c0_seq1|m.165295, 210HSGS|asmbl_30700|m.75801, 210HSGS|asmbl_30699|m.75797, 210HSGS|asmbl_28028|m.65892, 210HSGS|asmbl_28013|m.65857, 210HSGS|asmbl_35974|m.94596, 210HSGS|asmbl_35978|m.94601, 210HSGS|asmbl_18278|m.29607, 210HSGS|asmbl_20524|m.37667, 210HSGS…
4	GO:1901576	organic substance biosynthetic process	1466	210HSGS|comp10790_c0_seq1|m.151110, 210HSGS|comp8174_c0_seq1|m.147635, 210HSGS|asmbl_14355|m.14137, 210HSGS|asmbl_22083|m.43647, 210HSGS|asmbl_13085|m.9426, 210HSGS|asmbl_40911|m.110297, 210HSGS|asmbl_40911|m.110296, 210HSGS|asmbl_13085|m.9422, 210HSGS|asmbl_5530|m.133267, 210HSGS|asmbl_13089|m.9439, 210HSGS|asmbl_2487|m.54131, 210HSGS|asmbl_27548|m.64011, 210HSGS|asmbl_27548|m.64012, 210HSGS|asm…
p12496_c0_seq1|m.155026, 210HSGS|asmbl_25841|m.58185, 210HSGS|asmbl_10502|m.1723, 210HSGS|asmbl_16871|m.24175, 210HSGS|asmbl_39934|m.106899, 210HSGS|asmbl_16871|m.24174, 210HSGS|asmbl_16870|m.24172, 210HSGS|comp14459_c0_seq1|m.163808, 210HSGS|asmbl_36805|m.97074, 210HSGS|comp16904_c0_seq13|m.204515, 210HSGS|asmbl_6830|m.136860, 210HSGS|asmbl_21830|m.42595, 210HSGS|asmbl_12790|m.8478, 210HSGS|asmb…
11	GO:0070932	histone H3 deacetylation	6	210HSGS|asmbl_29721|m.72404, 210HSGS|asmbl_40610|m.109237, 210HSGS|asmbl_40611|m.109239, 210HSGS|asmbl_29728|m.72435, 210HSGS|asmbl_40609|m.109234, 210HSGS|asmbl_5911|m.134102
6	GO:0046112	nucleobase biosynthetic process	18	210HSGS|asmbl_11201|m.3518, 210HSGS|asmbl_11226|m.3583, 210HSGS|asmbl_32543|m.82391, 210HSGS|asmbl_24510|m.52829, 210HSGS|comp16963_c0_seq10|m.210911, 210HSGS|asmbl_27533|m.63910, 210HSGS|asmbl_33502|m.85707, 210HSGS|asmbl_27530|m.63866, 210HSGS|asmbl_31664|m.79059, 210HSGS|asmbl_44709|m.123283, 210HSGS|asmbl_9765|m.145060, 210HSGS|comp16639_c0_seq1|m.193595, 210HSGS|comp16963_c0_seq1|m.210876, 2…
5	GO:0051129	negative regulation of cellular component organization	21	210HSGS|asmbl_43063|m.117559, 210HSGS|asmbl_41676|m.112315, 210HSGS|asmbl_11197|m.3495, 210HSGS|asmbl_42120|m.113917, 210HSGS|comp16081_c0_seq1|m.180383, 210HSGS|asmbl_15035|m.17015, 210HSGS|comp11644_c0_seq1|m.152820, 210HSGS|asmbl_38844|m.103959, 210HSGS|asmbl_41888|m.113252, 210HSGS|asmbl_33035|m.84036, 210HSGS|asmbl_33828|m.86993, 210HSGS|asmbl_27817|m.65177, 210HSGS|asmbl_40514|m.108760, 210…
8	GO:0007265	Ras protein signal transduction	42	210HSGS|comp15683_c0_seq6|m.173581, 210HSGS|asmbl_45923|m.127637, 210HSGS|asmbl_20074|m.35893, 210HSGS|asmbl_20075|m.35896, 210HSGS|asmbl_23679|m.49830, 210HSGS|asmbl_34257|m.88484, 210HSGS|asmbl_45926|m.127650, 210HSGS|asmbl_46862|m.130966, 210HSGS|asmbl_46864|m.130986, 210HSGS|comp14256_c0_seq1|m.162497, 210HSGS|comp14716_c4_seq3|m.165558, 210HSGS|comp15118_c1_seq1|m.168464, 210HSGS|asmbl_16785…
3	GO:0019954	asexual reproduction	28	210HSGS|asmbl_21775|m.42433, 210HSGS|asmbl_41787|m.112956, 210HSGS|comp12383_c0_seq1|m.154716, 210HSGS|comp16393_c2_seq3|m.186731, 210HSGS|asmbl_19217|m.32739, 210HSGS|asmbl_41483|m.111528, 210HSGS|asmbl_25940|m.58486, 210HSGS|comp16158_c0_seq1|m.182249, 210HSGS|asmbl_24053|m.51161, 210HSGS|asmbl_41462|m.111469, 210HSGS|asmbl_21257|m.40365, 210HSGS|asmbl_26989|m.62082, 210HSGS|asmbl_33130|m.84380…
3	GO:0009719	response to endogenous stimulus	16	210HSGS|asmbl_22828|m.46388, 210HSGS|asmbl_45515|m.126139, 210HSGS|comp8174_c0_seq1|m.147635, 210HSGS|asmbl_23710|m.49988, 210HSGS|asmbl_46653|m.130233, 210HSGS|asmbl_26282|m.59682, 210HSGS|asmbl_16256|m.21716, 210HSGS|asmbl_26177|m.59298, 210HSGS|comp16014_c0_seq16|m.178792, 210HSGS|comp16014_c0_seq42|m.178964, 210HSGS|asmbl_19485|m.33725, 210HSGS|asmbl_42402|m.114952, 210HSGS|asmbl_45475|m.1259…
9	GO:0018279	protein N-linked glycosylation via asparagine	7	210HSGS|asmbl_36325|m.95629, 210HSGS|asmbl_11409|m.4141, 210HSGS|asmbl_11356|m.3867, 210HSGS|asmbl_28033|m.65904, 210HSGS|asmbl_45876|m.127507, 210HSGS|comp16351_c0_seq1|m.186020, 210HSGS|comp16351_c0_seq13|m.186116
6	GO:0072525	pyridine-containing compound biosynthetic process	24	210HSGS|asmbl_15523|m.18849, 210HSGS|asmbl_24125|m.51413, 210HSGS|asmbl_28158|m.66386, 210HSGS|asmbl_20199|m.36372, 210HSGS|asmbl_20199|m.36371, 210HSGS|asmbl_1131|m.3731, 210HSGS|asmbl_23772|m.50291, 210HSGS|asmbl_40361|m.108158, 210HSGS|asmbl_11980|m.5528, 210HSGS|asmbl_25992|m.58661, 210HSGS|asmbl_37051|m.97954, 210HSGS|asmbl_37052|m.97958, 210HSGS|comp15522_c0_seq10|m.172110, 210HSGS|asmbl_31…
5	GO:0043903	regulation of symbiosis, encompassing mutualism through parasitism	6	210HSGS|asmbl_9925|m.145530, 210HSGS|comp15377_c0_seq1|m.170550, 210HSGS|asmbl_39118|m.104919, 210HSGS|comp15377_c0_seq2|m.170557, 210HSGS|asmbl_6681|m.136463, 210HSGS|asmbl_37784|m.100457
4	GO:0007049	cell cycle	209	210HSGS|asmbl_43962|m.120508, 210HSGS|comp15436_c0_seq3|m.170973, 210HSGS|asmbl_42357|m.114799, 210HSGS|asmbl_27046|m.62344, 210HSGS|asmbl_42329|m.114695, 210HSGS|asmbl_17611|m.27092, 210HSGS|asmbl_17612|m.27098, 210HSGS|asmbl_15394|m.18425, 210HSGS|asmbl_1962|m.34134, 210HSGS|asmbl_9589|m.144461, 210HSGS|asmbl_32519|m.82308, 210HSGS|comp13907_c0_seq1|m.160478, 210HSGS|asmbl_18944|m.32005, 210HSG…
8	GO:0006284	base-excision repair	12	210HSGS|asmbl_4552|m.126156, 210HSGS|asmbl_19231|m.32850, 210HSGS|asmbl_20014|m.35684, 210HSGS|asmbl_8547|m.141375, 210HSGS|asmbl_20013|m.35680, 210HSGS|asmbl_27308|m.63137, 210HSGS|asmbl_27458|m.63687, 210HSGS|asmbl_28498|m.67699, 210HSGS|asmbl_30547|m.75392, 210HSGS|asmbl_43971|m.120559, 210HSGS|asmbl_8540|m.141355, 210HSGS|comp15512_c0_seq6|m.171866
6	GO:0006112	energy reserve metabolic process	18	210HSGS|asmbl_19485|m.33725, 210HSGS|asmbl_27431|m.63589, 210HSGS|asmbl_28824|m.68876, 210HSGS|asmbl_34125|m.87936, 210HSGS|asmbl_34125|m.87923, 210HSGS|asmbl_34131|m.87996, 210HSGS|asmbl_34130|m.87976, 210HSGS|asmbl_41288|m.111037, 210HSGS|comp13597_c0_seq2|m.159370, 210HSGS|asmbl_28245|m.66764, 210HSGS|asmbl_34025|m.87583, 210HSGS|asmbl_34129|m.87956, 210HSGS|comp13597_c0_seq1|m.159350, 210HSGS…
4	GO:0071852	fungal-type cell wall organization or biogenesis	31	210HSGS|asmbl_12089|m.5844, 210HSGS|asmbl_30256|m.74338, 210HSGS|asmbl_16945|m.24386, 210HSGS|asmbl_37543|m.99632, 210HSGS|asmbl_38555|m.102927, 210HSGS|asmbl_40186|m.107651, 210HSGS|asmbl_46125|m.128339, 210HSGS|asmbl_5434|m.133057, 210HSGS|comp16920_c0_seq1|m.205638, 210HSGS|asmbl_34296|m.88604, 210HSGS|asmbl_34294|m.88595, 210HSGS|asmbl_12229|m.6343, 210HSGS|asmbl_12230|m.6346, 210HSGS|asmbl_4…
6	GO:0042219	cellular modified amino acid catabolic process	7	210HSGS|asmbl_9050|m.143192, 210HSGS|asmbl_43094|m.117685, 210HSGS|asmbl_41871|m.113177, 210HSGS|asmbl_31008|m.76719, 210HSGS|asmbl_33810|m.86895, 210HSGS|asmbl_37051|m.97954, 210HSGS|asmbl_37052|m.97958
11	GO:0070933	histone H4 deacetylation	6	210HSGS|asmbl_29721|m.72404, 210HSGS|asmbl_40610|m.109237, 210HSGS|asmbl_40611|m.109239, 210HSGS|asmbl_29728|m.72435, 210HSGS|asmbl_40609|m.109234, 210HSGS|asmbl_5911|m.134102
7	GO:0019318	hexose metabolic process	78	210HSGS|comp15441_c0_seq2|m.171017, 210HSGS|asmbl_15692|m.19395, 210HSGS|asmbl_28878|m.69053, 210HSGS|asmbl_30756|m.76010, 210HSGS|comp13879_c0_seq1|m.160416, 210HSGS|asmbl_10373|m.1135, 210HSGS|asmbl_26860|m.61609, 210HSGS|asmbl_13030|m.9254, 210HSGS|asmbl_28245|m.66764, 210HSGS|asmbl_20769|m.38455, 210HSGS|asmbl_20768|m.38451, 210HSGS|asmbl_34275|m.88539, 210HSGS|asmbl_34274|m.88535, 210HSGS|as…
7	GO:0007264	small GTPase mediated signal transduction	102	210HSGS|comp15683_c0_seq6|m.173581, 210HSGS|asmbl_45923|m.127637, 210HSGS|asmbl_20074|m.35893, 210HSGS|asmbl_20075|m.35896, 210HSGS|asmbl_23679|m.49830, 210HSGS|asmbl_34257|m.88484, 210HSGS|asmbl_45926|m.127650, 210HSGS|asmbl_46862|m.130966, 210HSGS|asmbl_46864|m.130986, 210HSGS|comp14256_c0_seq1|m.162497, 210HSGS|comp14716_c4_seq3|m.165558, 210HSGS|comp15118_c1_seq1|m.168464, 210HSGS|asmbl_11406…
6	GO:0007346	regulation of mitotic cell cycle	27	210HSGS|asmbl_27046|m.62344, 210HSGS|asmbl_42329|m.114695, 210HSGS|asmbl_17611|m.27092, 210HSGS|asmbl_17612|m.27098, 210HSGS|asmbl_46517|m.129797, 210HSGS|asmbl_22828|m.46388, 210HSGS|asmbl_46539|m.129846, 210HSGS|comp13599_c0_seq1|m.159439, 210HSGS|asmbl_30972|m.76625, 210HSGS|asmbl_30971|m.76615, 210HSGS|asmbl_30972|m.76623, 210HSGS|comp15824_c0_seq2|m.175202, 210HSGS|asmbl_42120|m.113917, 210H…
5	GO:0006766	vitamin metabolic process	30	210HSGS|asmbl_16923|m.24332, 210HSGS|asmbl_27373|m.63365, 210HSGS|asmbl_27389|m.63413, 210HSGS|asmbl_15523|m.18849, 210HSGS|asmbl_24125|m.51413, 210HSGS|asmbl_28158|m.66386, 210HSGS|asmbl_15659|m.19306, 210HSGS|asmbl_24606|m.53213, 210HSGS|comp12579_c0_seq11|m.155231, 210HSGS|comp9014_c0_seq1|m.148352, 210HSGS|comp16130_c0_seq2|m.181522, 210HSGS|asmbl_14691|m.15709, 210HSGS|asmbl_23450|m.49070, 2…
10	GO:0031397	negative regulation of protein ubiquitination	7	210HSGS|asmbl_46517|m.129797, 210HSGS|asmbl_33035|m.84036, 210HSGS|asmbl_16945|m.24386, 210HSGS|asmbl_22828|m.46388, 210HSGS|asmbl_37543|m.99632, 210HSGS|asmbl_46539|m.129846, 210HSGS|comp13599_c0_seq1|m.159439
7	GO:0072330	monocarboxylic acid biosynthetic process	42	210HSGS|asmbl_14355|m.14137, 210HSGS|asmbl_22083|m.43647, 210HSGS|asmbl_19450|m.33571, 210HSGS|asmbl_19476|m.33701, 210HSGS|asmbl_39087|m.104797, 210HSGS|asmbl_45077|m.124711, 210HSGS|asmbl_16923|m.24332, 210HSGS|asmbl_27373|m.63365, 210HSGS|asmbl_27389|m.63413, 210HSGS|asmbl_2470|m.53376, 210HSGS|asmbl_28028|m.65892, 210HSGS|asmbl_28013|m.65857, 210HSGS|asmbl_14914|m.16597, 210HSGS|asmbl_37072|m…
4	GO:0007114	cell budding	7	210HSGS|asmbl_44857|m.123841, 210HSGS|asmbl_44051|m.120905, 210HSGS|asmbl_44053|m.120919, 210HSGS|asmbl_44051|m.120906, 210HSGS|asmbl_34385|m.88843, 210HSGS|asmbl_44012|m.120672, 210HSGS|asmbl_40682|m.109477
6	GO:0019395	fatty acid oxidation	7	210HSGS|asmbl_28245|m.66764, 210HSGS|asmbl_24052|m.51153, 210HSGS|asmbl_32307|m.81557, 210HSGS|asmbl_3825|m.101880, 210HSGS|asmbl_43063|m.117559, 210HSGS|asmbl_43623|m.119430, 210HSGS|asmbl_6829|m.136848
9	GO:0090296	regulation of mitochondrial DNA replication	9	210HSGS|asmbl_5728|m.133700, 210HSGS|asmbl_24663|m.53296, 210HSGS|asmbl_24680|m.53348, 210HSGS|asmbl_24680|m.53347, 210HSGS|asmbl_24663|m.53294, 210HSGS|asmbl_5664|m.133480, 210HSGS|asmbl_5666|m.133489, 210HSGS|asmbl_5667|m.133493, 210HSGS|comp15295_c0_seq2|m.169892
4	GO:0006091	generation of precursor metabolites and energy	115	210HSGS|comp7605_c0_seq4|m.147292, 210HSGS|comp5518_c0_seq1|m.146578, 210HSGS|asmbl_22494|m.45218, 210HSGS|comp3732_c0_seq1|m.145991, 210HSGS|asmbl_17113|m.25033, 210HSGS|asmbl_9294|m.143757, 210HSGS|asmbl_6906|m.137106, 210HSGS|asmbl_19087|m.32454, 210HSGS|asmbl_17159|m.25252, 210HSGS|asmbl_18297|m.29656, 210HSGS|asmbl_34155|m.88095, 210HSGS|comp12113_c0_seq1|m.153903, 210HSGS|comp24077_c0_seq1|…
8	GO:0072599	establishment of protein localization to endoplasmic reticulum	9	210HSGS|asmbl_46294|m.128975, 210HSGS|asmbl_46515|m.129784, 210HSGS|asmbl_26394|m.60027, 210HSGS|asmbl_8946|m.142897, 210HSGS|asmbl_46578|m.129964, 210HSGS|asmbl_1144|m.4297, 210HSGS|asmbl_1143|m.4261, 210HSGS|asmbl_27635|m.64318, 210HSGS|asmbl_38751|m.103606
4	GO:2000241	regulation of reproductive process	6	210HSGS|asmbl_16470|m.22526, 210HSGS|asmbl_9176|m.143459, 210HSGS|asmbl_41483|m.111528, 210HSGS|comp10584_c0_seq1|m.150689, 210HSGS|asmbl_19485|m.33725, 210HSGS|comp8174_c0_seq1|m.147635
5	GO:0009057	macromolecule catabolic process	194	210HSGS|asmbl_5728|m.133700, 210HSGS|asmbl_24663|m.53296, 210HSGS|asmbl_24680|m.53348, 210HSGS|asmbl_24680|m.53347, 210HSGS|asmbl_24663|m.53294, 210HSGS|asmbl_5664|m.133480, 210HSGS|asmbl_5666|m.133489, 210HSGS|asmbl_5667|m.133493, 210HSGS|comp15295_c0_seq2|m.169892, 210HSGS|asmbl_20931|m.39065, 210HSGS|asmbl_18406|m.30033, 210HSGS|asmbl_21310|m.40668, 210HSGS|comp10665_c0_seq1|m.150910, 210HSGS|…
8	GO:0046130	purine ribonucleoside catabolic process	234	210HSGS|asmbl_43428|m.118777, 210HSGS|asmbl_9050|m.143192, 210HSGS|asmbl_14700|m.15766, 210HSGS|asmbl_24549|m.53022, 210HSGS|asmbl_11406|m.4119, 210HSGS|asmbl_11407|m.4129, 210HSGS|asmbl_21189|m.40120, 210HSGS|asmbl_21191|m.40136, 210HSGS|asmbl_21250|m.40316, 210HSGS|asmbl_22325|m.44533, 210HSGS|asmbl_38844|m.103959, 210HSGS|asmbl_46747|m.130521, 210HSGS|comp16781_c0_seq4|m.198407, 210HSGS|comp61…
9	GO:0006188	IMP biosynthetic process	12	210HSGS|asmbl_11201|m.3518, 210HSGS|asmbl_28745|m.68610, 210HSGS|asmbl_41888|m.113253, 210HSGS|asmbl_11226|m.3583, 210HSGS|asmbl_23623|m.49620, 210HSGS|asmbl_24510|m.52829, 210HSGS|asmbl_25040|m.54797, 210HSGS|asmbl_32543|m.82391, 210HSGS|asmbl_34518|m.89296, 210HSGS|asmbl_40612|m.109243, 210HSGS|asmbl_40659|m.109444, 210HSGS|comp16392_c0_seq4|m.186686
3	GO:0022414	reproductive process	60	210HSGS|asmbl_19485|m.33725, 210HSGS|comp8174_c0_seq1|m.147635, 210HSGS|asmbl_24924|m.54401, 210HSGS|comp15436_c0_seq3|m.170973, 210HSGS|asmbl_38034|m.101165, 210HSGS|asmbl_16156|m.20939, 210HSGS|asmbl_42357|m.114799, 210HSGS|asmbl_24217|m.51667, 210HSGS|asmbl_34019|m.87548, 210HSGS|asmbl_23710|m.49988, 210HSGS|asmbl_46653|m.130233, 210HSGS|comp10665_c0_seq1|m.150910, 210HSGS|asmbl_7936|m.139437,…
6	GO:0016482	cytoplasmic transport	110	210HSGS|asmbl_46653|m.130233, 210HSGS|asmbl_37555|m.99658, 210HSGS|asmbl_25233|m.55356, 210HSGS|comp16821_c0_seq2|m.200233, 210HSGS|comp8174_c0_seq1|m.147635, 210HSGS|asmbl_12327|m.6659, 210HSGS|asmbl_25528|m.57021, 210HSGS|asmbl_40598|m.109179, 210HSGS|asmbl_19606|m.34052, 210HSGS|asmbl_19485|m.33725, 210HSGS|asmbl_33178|m.84534, 210HSGS|asmbl_22163|m.44027, 210HSGS|asmbl_43014|m.117332, 210HSGS…
6	GO:0006778	porphyrin-containing compound metabolic process	17	210HSGS|asmbl_12156|m.6063, 210HSGS|asmbl_15269|m.17910, 210HSGS|asmbl_13689|m.11566, 210HSGS|asmbl_15267|m.17902, 210HSGS|asmbl_13506|m.10866, 210HSGS|asmbl_32633|m.82683, 210HSGS|asmbl_37645|m.100015, 210HSGS|asmbl_15523|m.18849, 210HSGS|asmbl_6731|m.136582, 210HSGS|asmbl_32047|m.80540, 210HSGS|asmbl_13420|m.10520, 210HSGS|asmbl_31997|m.80281, 210HSGS|asmbl_37644|m.100000, 210HSGS|asmbl_37668|m…
8	GO:0071027	nuclear RNA surveillance	15	210HSGS|asmbl_19435|m.33503, 210HSGS|asmbl_33|m.83921, 210HSGS|asmbl_33|m.83924, 210HSGS|comp16941_c0_seq32|m.207440, 210HSGS|comp16941_c0_seq34|m.207466, 210HSGS|comp16941_c0_seq27|m.207360, 210HSGS|comp16941_c0_seq31|m.207427, 210HSGS|asmbl_51|m.132372, 210HSGS|comp16941_c0_seq10|m.207096, 210HSGS|comp16941_c0_seq19|m.207235, 210HSGS|comp16941_c0_seq20|m.207251, 210HSGS|comp16941_c0_seq21|m.207…
5	GO:0044282	small molecule catabolic process	70	210HSGS|asmbl_28028|m.65892, 210HSGS|asmbl_28013|m.65857, 210HSGS|asmbl_8482|m.141141, 210HSGS|asmbl_8484|m.141147, 210HSGS|asmbl_25641|m.57438, 210HSGS|asmbl_12202|m.6196, 210HSGS|asmbl_25641|m.57437, 210HSGS|asmbl_33502|m.85709, 210HSGS|asmbl_33502|m.85708, 210HSGS|comp9087_c0_seq1|m.148579, 210HSGS|asmbl_26091|m.58980, 210HSGS|asmbl_30700|m.75801, 210HSGS|asmbl_30699|m.75797, 210HSGS|asmbl_905…
4	GO:0009653	anatomical structure morphogenesis	68	210HSGS|asmbl_10952|m.2923, 210HSGS|asmbl_10946|m.2841, 210HSGS|asmbl_10950|m.2897, 210HSGS|comp15802_c0_seq2|m.174980, 210HSGS|asmbl_34019|m.87548, 210HSGS|asmbl_23710|m.49988, 210HSGS|asmbl_46653|m.130233, 210HSGS|asmbl_11197|m.3495, 210HSGS|asmbl_19485|m.33725, 210HSGS|asmbl_40186|m.107651, 210HSGS|asmbl_46125|m.128339, 210HSGS|asmbl_5434|m.133057, 210HSGS|comp16920_c0_seq1|m.205638, 210HSGS|c…
6	GO:0006549	isoleucine metabolic process	6	210HSGS|asmbl_30842|m.76271, 210HSGS|asmbl_37820|m.100599, 210HSGS|asmbl_38443|m.102560, 210HSGS|asmbl_43185|m.117924, 210HSGS|asmbl_45870|m.127489, 210HSGS|asmbl_8323|m.140417
8	GO:0015985	energy coupled proton transport, down electrochemical gradient	17	210HSGS|comp19972_c0_seq1|m.211167, 210HSGS|asmbl_6582|m.136086, 210HSGS|asmbl_6736|m.136602, 210HSGS|asmbl_7530|m.138583, 210HSGS|asmbl_25929|m.58450, 210HSGS|asmbl_22|m.43362, 210HSGS|asmbl_7530|m.138581, 210HSGS|asmbl_20276|m.36564, 210HSGS|comp16864_c1_seq3|m.201919, 210HSGS|asmbl_39168|m.105000, 210HSGS|asmbl_14482|m.14913, 210HSGS|asmbl_21734|m.42334, 210HSGS|asmbl_28054|m.65963, 210HSGS|as…
7	GO:0043254	regulation of protein complex assembly	14	210HSGS|asmbl_28255|m.66840, 210HSGS|asmbl_14659|m.15563, 210HSGS|asmbl_44496|m.122512, 210HSGS|asmbl_13684|m.11548, 210HSGS|asmbl_40186|m.107651, 210HSGS|comp13731_c0_seq1|m.159918, 210HSGS|asmbl_41676|m.112315, 210HSGS|asmbl_11197|m.3495, 210HSGS|asmbl_15035|m.17015, 210HSGS|asmbl_45748|m.127012, 210HSGS|asmbl_17910|m.28199, 210HSGS|asmbl_40172|m.107618, 210HSGS|asmbl_14700|m.15766, 210HSGS|asm…
9	GO:0032483	regulation of Rab protein signal transduction	24	210HSGS|asmbl_2538|m.56084, 210HSGS|asmbl_1021|m.745, 210HSGS|comp16929_c0_seq12|m.206085, 210HSGS|asmbl_20443|m.37175, 210HSGS|comp16437_c0_seq2|m.188188, 210HSGS|asmbl_18366|m.29914, 210HSGS|comp15207_c0_seq1|m.169096, 210HSGS|asmbl_18365|m.29901, 210HSGS|asmbl_18362|m.29880, 210HSGS|asmbl_18369|m.29933, 210HSGS|comp15207_c0_seq8|m.169108, 210HSGS|asmbl_16703|m.23266, 210HSGS|asmbl_18363|m.2988…
6	GO:0009073	aromatic amino acid family biosynthetic process	34	210HSGS|asmbl_35522|m.92918, 210HSGS|asmbl_15447|m.18579, 210HSGS|comp9352_c0_seq1|m.148835, 210HSGS|asmbl_15487|m.18694, 210HSGS|asmbl_24467|m.52661, 210HSGS|asmbl_38874|m.104047, 210HSGS|asmbl_38875|m.104054, 210HSGS|asmbl_38873|m.104042, 210HSGS|asmbl_38870|m.104028, 210HSGS|asmbl_24465|m.52658, 210HSGS|asmbl_15487|m.18693, 210HSGS|asmbl_28028|m.65892, 210HSGS|asmbl_19770|m.34864, 210HSGS|asmb…
6	GO:0016236	macroautophagy	6	210HSGS|asmbl_15|m.16964, 210HSGS|asmbl_22962|m.46910, 210HSGS|asmbl_9241|m.143664, 210HSGS|asmbl_10760|m.2317, 210HSGS|comp9747_c0_seq1|m.149278, 210HSGS|asmbl_21257|m.40365
9	GO:0000460	maturation of 5.8S rRNA	20	210HSGS|asmbl_33|m.83924, 210HSGS|comp16941_c0_seq32|m.207440, 210HSGS|comp16941_c0_seq34|m.207466, 210HSGS|comp16941_c0_seq27|m.207360, 210HSGS|comp16941_c0_seq31|m.207427, 210HSGS|asmbl_19435|m.33503, 210HSGS|asmbl_51|m.132372, 210HSGS|comp16941_c0_seq10|m.207096, 210HSGS|comp16941_c0_seq19|m.207235, 210HSGS|comp16941_c0_seq20|m.207251, 210HSGS|comp16941_c0_seq21|m.207264, 210HSGS|comp16941_c0_…
9	GO:0071035	nuclear polyadenylation-dependent rRNA catabolic process	14	210HSGS|asmbl_33|m.83924, 210HSGS|comp16941_c0_seq32|m.207440, 210HSGS|comp16941_c0_seq34|m.207466, 210HSGS|comp16941_c0_seq27|m.207360, 210HSGS|comp16941_c0_seq31|m.207427, 210HSGS|asmbl_19435|m.33503, 210HSGS|asmbl_51|m.132372, 210HSGS|comp16941_c0_seq10|m.207096, 210HSGS|comp16941_c0_seq19|m.207235, 210HSGS|comp16941_c0_seq20|m.207251, 210HSGS|comp16941_c0_seq21|m.207264, 210HSGS|comp16941_c0_…
8	GO:0000398	mRNA splicing, via spliceosome	38	210HSGS|comp13652_c0_seq1|m.159595, 210HSGS|asmbl_37232|m.98617, 210HSGS|asmbl_30432|m.75027, 210HSGS|asmbl_36496|m.96099, 210HSGS|asmbl_33986|m.87456, 210HSGS|asmbl_6681|m.136463, 210HSGS|asmbl_17216|m.25478, 210HSGS|asmbl_39118|m.104919, 210HSGS|asmbl_45997|m.127913, 210HSGS|asmbl_45996|m.127899, 210HSGS|asmbl_16668|m.23121, 210HSGS|asmbl_21367|m.40939, 210HSGS|asmbl_22309|m.44476, 210HSGS|asmb…
5	GO:0071826	ribonucleoprotein complex subunit organization	42	210HSGS|asmbl_17344|m.26066, 210HSGS|asmbl_28000|m.65777, 210HSGS|asmbl_27998|m.65757, 210HSGS|comp13907_c0_seq1|m.160478, 210HSGS|asmbl_36105|m.95005, 210HSGS|comp16948_c0_seq5|m.209117, 210HSGS|asmbl_35682|m.93469, 210HSGS|asmbl_35683|m.93471, 210HSGS|asmbl_26944|m.61977, 210HSGS|asmbl_6910|m.137108, 210HSGS|comp10332_c0_seq1|m.150203, 210HSGS|asmbl_22560|m.45522, 210HSGS|asmbl_8119|m.139940, 2…
6	GO:0006750	glutathione biosynthetic process	7	210HSGS|asmbl_42847|m.116689, 210HSGS|asmbl_42846|m.116686, 210HSGS|comp16447_c0_seq2|m.188366, 210HSGS|asmbl_39641|m.106134, 210HSGS|asmbl_42845|m.116682, 210HSGS|asmbl_43467|m.118899, 210HSGS|comp16447_c0_seq6|m.188381
5	GO:0072524	pyridine-containing compound metabolic process	46	210HSGS|asmbl_15523|m.18849, 210HSGS|asmbl_24125|m.51413, 210HSGS|asmbl_28158|m.66386, 210HSGS|comp15441_c0_seq2|m.171017, 210HSGS|asmbl_15692|m.19395, 210HSGS|asmbl_20199|m.36372, 210HSGS|asmbl_20199|m.36371, 210HSGS|asmbl_1131|m.3731, 210HSGS|asmbl_23772|m.50291, 210HSGS|asmbl_40361|m.108158, 210HSGS|asmbl_13531|m.10958, 210HSGS|asmbl_11980|m.5528, 210HSGS|asmbl_25992|m.58661, 210HSGS|asmbl_370…
4	GO:0016032	viral process	14	210HSGS|asmbl_9925|m.145530, 210HSGS|comp15377_c0_seq1|m.170550, 210HSGS|asmbl_39118|m.104919, 210HSGS|comp15377_c0_seq2|m.170557, 210HSGS|asmbl_22828|m.46388, 210HSGS|asmbl_46517|m.129797, 210HSGS|asmbl_18948|m.32030, 210HSGS|asmbl_11197|m.3495, 210HSGS|asmbl_46539|m.129846, 210HSGS|comp13599_c0_seq1|m.159439, 210HSGS|asmbl_6681|m.136463, 210HSGS|asmbl_37784|m.100457, 210HSGS|asmbl_36452|m.95997…
6	GO:0009062	fatty acid catabolic process	11	210HSGS|comp8174_c0_seq1|m.147635, 210HSGS|asmbl_14836|m.16334, 210HSGS|asmbl_28245|m.66764, 210HSGS|asmbl_3825|m.101880, 210HSGS|asmbl_24052|m.51153, 210HSGS|asmbl_32307|m.81557, 210HSGS|asmbl_43063|m.117559, 210HSGS|asmbl_43623|m.119430, 210HSGS|asmbl_6829|m.136848, 210HSGS|asmbl_44254|m.121532, 210HSGS|asmbl_14644|m.15459
4	GO:0042546	cell wall biogenesis	18	210HSGS|asmbl_12089|m.5844, 210HSGS|asmbl_30256|m.74338, 210HSGS|asmbl_1962|m.34134, 210HSGS|asmbl_16945|m.24386, 210HSGS|asmbl_37543|m.99632, 210HSGS|asmbl_38555|m.102927, 210HSGS|asmbl_40186|m.107651, 210HSGS|asmbl_46125|m.128339, 210HSGS|asmbl_5434|m.133057, 210HSGS|comp16920_c0_seq1|m.205638, 210HSGS|comp16393_c2_seq3|m.186731, 210HSGS|asmbl_21209|m.40201, 210HSGS|asmbl_40704|m.109588, 210HSG…
4	GO:0009888	tissue development	16	210HSGS|asmbl_11197|m.3495, 210HSGS|asmbl_19485|m.33725, 210HSGS|asmbl_46517|m.129797, 210HSGS|asmbl_46539|m.129846, 210HSGS|asmbl_22787|m.46274, 210HSGS|comp5939_c0_seq1|m.146728, 210HSGS|comp15802_c0_seq2|m.174980, 210HSGS|asmbl_20757|m.38421, 210HSGS|asmbl_34019|m.87548, 210HSGS|asmbl_3424|m.88441, 210HSGS|asmbl_38034|m.101165, 210HSGS|comp10665_c0_seq1|m.150910, 210HSGS|comp14307_c0_seq1|m.16…
6	GO:0050801	ion homeostasis	19	210HSGS|comp16014_c0_seq16|m.178792, 210HSGS|comp16014_c0_seq42|m.178964, 210HSGS|asmbl_19485|m.33725, 210HSGS|comp16720_c0_seq1|m.196850, 210HSGS|asmbl_1451|m.15001, 210HSGS|asmbl_33470|m.85532, 210HSGS|comp12274_c0_seq1|m.154530, 210HSGS|asmbl_1459|m.15347, 210HSGS|asmbl_22308|m.44472, 210HSGS|comp16471_c0_seq1|m.188926, 210HSGS|asmbl_34507|m.89258, 210HSGS|comp13513_c0_seq1|m.159008, 210HSGS|a…
7	GO:0006402	mRNA catabolic process	26	210HSGS|asmbl_6659|m.136390, 210HSGS|asmbl_6659|m.136389, 210HSGS|asmbl_17184|m.25361, 210HSGS|asmbl_6658|m.136386, 210HSGS|comp15436_c0_seq3|m.170973, 210HSGS|asmbl_42357|m.114799, 210HSGS|asmbl_21274|m.40487, 210HSGS|asmbl_19441|m.33522, 210HSGS|asmbl_11350|m.3844, 210HSGS|asmbl_19435|m.33503, 210HSGS|asmbl_33|m.83924, 210HSGS|comp16941_c0_seq32|m.207440, 210HSGS|comp16941_c0_seq34|m.207466, 21…
9	GO:0030811	regulation of nucleotide catabolic process	49	210HSGS|asmbl_16785|m.23935, 210HSGS|asmbl_37303|m.98887, 210HSGS|asmbl_43428|m.118777, 210HSGS|asmbl_14700|m.15766, 210HSGS|asmbl_24549|m.53022, 210HSGS|asmbl_11406|m.4119, 210HSGS|asmbl_11407|m.4129, 210HSGS|asmbl_21189|m.40120, 210HSGS|asmbl_21191|m.40136, 210HSGS|asmbl_21250|m.40316, 210HSGS|asmbl_22325|m.44533, 210HSGS|asmbl_38844|m.103959, 210HSGS|asmbl_46747|m.130521, 210HSGS|comp16781_c0_…
7	GO:0032042	mitochondrial DNA metabolic process	9	210HSGS|asmbl_5728|m.133700, 210HSGS|asmbl_24663|m.53296, 210HSGS|asmbl_24680|m.53348, 210HSGS|asmbl_24680|m.53347, 210HSGS|asmbl_24663|m.53294, 210HSGS|asmbl_5664|m.133480, 210HSGS|asmbl_5666|m.133489, 210HSGS|asmbl_5667|m.133493, 210HSGS|comp15295_c0_seq2|m.169892
7	GO:0009150	purine ribonucleotide metabolic process	273	210HSGS|asmbl_43428|m.118777, 210HSGS|asmbl_14700|m.15766, 210HSGS|asmbl_24549|m.53022, 210HSGS|asmbl_11406|m.4119, 210HSGS|asmbl_11407|m.4129, 210HSGS|asmbl_21189|m.40120, 210HSGS|asmbl_21191|m.40136, 210HSGS|asmbl_21250|m.40316, 210HSGS|asmbl_22325|m.44533, 210HSGS|asmbl_38844|m.103959, 210HSGS|asmbl_46747|m.130521, 210HSGS|comp16781_c0_seq4|m.198407, 210HSGS|asmbl_29662|m.72137, 210HSGS|comp13…
6	GO:0006144	purine nucleobase metabolic process	15	210HSGS|asmbl_11201|m.3518, 210HSGS|asmbl_11226|m.3583, 210HSGS|asmbl_32543|m.82391, 210HSGS|asmbl_20713|m.38281, 210HSGS|asmbl_20715|m.38283, 210HSGS|asmbl_20711|m.38275, 210HSGS|asmbl_24510|m.52829, 210HSGS|asmbl_17294|m.25867, 210HSGS|asmbl_15897|m.20109, 210HSGS|asmbl_15898|m.20115, 210HSGS|asmbl_45794|m.127241, 210HSGS|asmbl_45794|m.127242, 210HSGS|asmbl_35730|m.93704, 210HSGS|asmbl_42325|m.…
7	GO:0034661	ncRNA catabolic process	15	210HSGS|asmbl_33|m.83921, 210HSGS|asmbl_33|m.83924, 210HSGS|comp16941_c0_seq32|m.207440, 210HSGS|comp16941_c0_seq34|m.207466, 210HSGS|comp16941_c0_seq27|m.207360, 210HSGS|comp16941_c0_seq31|m.207427, 210HSGS|asmbl_51|m.132372, 210HSGS|comp16941_c0_seq10|m.207096, 210HSGS|comp16941_c0_seq19|m.207235, 210HSGS|comp16941_c0_seq20|m.207251, 210HSGS|comp16941_c0_seq21|m.207264, 210HSGS|comp16941_c0_seq…
8	GO:0006536	glutamate metabolic process	17	210HSGS|asmbl_28028|m.65892, 210HSGS|asmbl_28013|m.65857, 210HSGS|asmbl_8482|m.141141, 210HSGS|asmbl_8484|m.141147, 210HSGS|asmbl_13085|m.9426, 210HSGS|asmbl_40911|m.110297, 210HSGS|asmbl_40911|m.110296, 210HSGS|asmbl_13085|m.9422, 210HSGS|asmbl_5530|m.133267, 210HSGS|asmbl_13089|m.9439, 210HSGS|asmbl_2487|m.54131, 210HSGS|asmbl_27548|m.64011, 210HSGS|asmbl_27548|m.64012, 210HSGS|asmbl_40911|m.11…
6	GO:1900428	regulation of filamentous growth of a population of unicellular organisms	6	210HSGS|asmbl_28436|m.67561, 210HSGS|asmbl_15319|m.18156, 210HSGS|asmbl_45234|m.125195, 210HSGS|comp14607_c0_seq2|m.164715, 210HSGS|asmbl_25431|m.56344, 210HSGS|asmbl_29728|m.72435
7	GO:0016570	histone modification	48	210HSGS|asmbl_42089|m.113823, 210HSGS|comp8174_c0_seq1|m.147635, 210HSGS|comp16906_c0_seq7|m.204532, 210HSGS|asmbl_21701|m.42224, 210HSGS|asmbl_5757|m.133762, 210HSGS|asmbl_21606|m.41869, 210HSGS|asmbl_31326|m.77705, 210HSGS|asmbl_40163|m.107588, 210HSGS|asmbl_5724|m.133680, 210HSGS|asmbl_5755|m.133742, 210HSGS|asmbl_5755|m.133744, 210HSGS|asmbl_5757|m.133760, 210HSGS|asmbl_29721|m.72404, 210HSGS…
7	GO:0051254	positive regulation of RNA metabolic process	22	210HSGS|asmbl_28255|m.66840, 210HSGS|asmbl_33986|m.87456, 210HSGS|asmbl_31516|m.78403, 210HSGS|asmbl_34014|m.87521, 210HSGS|asmbl_42120|m.113917, 210HSGS|comp16081_c0_seq1|m.180383, 210HSGS|asmbl_37784|m.100457, 210HSGS|comp13907_c0_seq1|m.160478, 210HSGS|asmbl_17184|m.25361, 210HSGS|asmbl_19441|m.33522, 210HSGS|asmbl_6681|m.136463, 210HSGS|asmbl_10502|m.1723, 210HSGS|asmbl_35525|m.92932, 210HSGS…
6	GO:0009074	aromatic amino acid family catabolic process	7	210HSGS|comp14691_c0_seq1|m.165295, 210HSGS|asmbl_11980|m.5528, 210HSGS|asmbl_25992|m.58661, 210HSGS|asmbl_37051|m.97954, 210HSGS|asmbl_37052|m.97958, 210HSGS|asmbl_14355|m.14137, 210HSGS|asmbl_22083|m.43647
8	GO:0006535	cysteine biosynthetic process from serine	7	210HSGS|comp16903_c1_seq11|m.204055, 210HSGS|asmbl_17752|m.27549, 210HSGS|comp16903_c1_seq26|m.204201, 210HSGS|asmbl_12286|m.6506, 210HSGS|asmbl_17746|m.27517, 210HSGS|asmbl_17748|m.27528, 210HSGS|asmbl_43094|m.117685
5	GO:0051236	establishment of RNA localization	15	210HSGS|asmbl_37555|m.99658, 210HSGS|asmbl_25233|m.55356, 210HSGS|comp16821_c0_seq2|m.200233, 210HSGS|comp8174_c0_seq1|m.147635, 210HSGS|asmbl_12327|m.6659, 210HSGS|asmbl_25528|m.57021, 210HSGS|asmbl_40598|m.109179, 210HSGS|asmbl_19606|m.34052, 210HSGS|asmbl_13566|m.11095, 210HSGS|asmbl_27170|m.62779, 210HSGS|asmbl_13566|m.11094, 210HSGS|asmbl_11927|m.5380, 210HSGS|asmbl_13558|m.11054, 210HSGS|as…
5	GO:0042157	lipoprotein metabolic process	34	210HSGS|asmbl_34939|m.90662, 210HSGS|asmbl_40925|m.110350, 210HSGS|asmbl_20722|m.38305, 210HSGS|asmbl_46688|m.130331, 210HSGS|asmbl_34989|m.91132, 210HSGS|asmbl_20722|m.38304, 210HSGS|asmbl_20746|m.38372, 210HSGS|asmbl_46690|m.130340, 210HSGS|asmbl_1363|m.11341, 210HSGS|asmbl_1360|m.11247, 210HSGS|comp11878_c0_seq1|m.153335, 210HSGS|asmbl_12921|m.8868, 210HSGS|asmbl_46692|m.130349, 210HSGS|asmbl_…
3	GO:0007610	behavior	9	210HSGS|asmbl_29251|m.70612, 210HSGS|asmbl_19485|m.33725, 210HSGS|asmbl_24217|m.51667, 210HSGS|asmbl_20461|m.37279, 210HSGS|asmbl_30062|m.73761, 210HSGS|asmbl_30141|m.73999, 210HSGS|asmbl_9050|m.143192, 210HSGS|asmbl_17611|m.27092, 210HSGS|asmbl_17612|m.27098
5	GO:0072521	purine-containing compound metabolic process	302	210HSGS|asmbl_39367|m.105533, 210HSGS|asmbl_16785|m.23935, 210HSGS|asmbl_37303|m.98887, 210HSGS|asmbl_43428|m.118777, 210HSGS|asmbl_11201|m.3518, 210HSGS|asmbl_11226|m.3583, 210HSGS|asmbl_32543|m.82391, 210HSGS|asmbl_9050|m.143192, 210HSGS|asmbl_1451|m.15001, 210HSGS|asmbl_1459|m.15347, 210HSGS|asmbl_22308|m.44472, 210HSGS|asmbl_14700|m.15766, 210HSGS|asmbl_24549|m.53022, 210HSGS|asmbl_11406|m.41…
9	GO:0070407	oxidation-dependent protein catabolic process	9	210HSGS|asmbl_5728|m.133700, 210HSGS|asmbl_24663|m.53296, 210HSGS|asmbl_24680|m.53348, 210HSGS|asmbl_24680|m.53347, 210HSGS|asmbl_24663|m.53294, 210HSGS|asmbl_5664|m.133480, 210HSGS|asmbl_5666|m.133489, 210HSGS|asmbl_5667|m.133493, 210HSGS|comp15295_c0_seq2|m.169892
7	GO:0032787	monocarboxylic acid metabolic process	84	210HSGS|asmbl_14355|m.14137, 210HSGS|asmbl_22083|m.43647, 210HSGS|asmbl_19450|m.33571, 210HSGS|asmbl_19476|m.33701, 210HSGS|asmbl_39087|m.104797, 210HSGS|asmbl_45077|m.124711, 210HSGS|asmbl_16923|m.24332, 210HSGS|asmbl_27373|m.63365, 210HSGS|asmbl_27389|m.63413, 210HSGS|asmbl_32162|m.81011, 210HSGS|asmbl_36079|m.94949, 210HSGS|asmbl_14836|m.16334, 210HSGS|asmbl_2470|m.53376, 210HSGS|comp8174_c0_s…
6	GO:0044724	single-organism carbohydrate catabolic process	66	210HSGS|asmbl_38973|m.104426, 210HSGS|asmbl_37034|m.97907, 210HSGS|asmbl_24785|m.53675, 210HSGS|asmbl_33130|m.84380, 210HSGS|asmbl_37033|m.97904, 210HSGS|asmbl_38972|m.104423, 210HSGS|asmbl_43428|m.118777, 210HSGS|comp16446_c1_seq3|m.188294, 210HSGS|asmbl_19485|m.33725, 210HSGS|asmbl_27431|m.63589, 210HSGS|comp15441_c0_seq2|m.171017, 210HSGS|asmbl_15692|m.19395, 210HSGS|asmbl_28878|m.69053, 210HS…
6	GO:0006591	ornithine metabolic process	9	210HSGS|asmbl_30700|m.75801, 210HSGS|asmbl_30699|m.75797, 210HSGS|comp13270_c0_seq1|m.158078, 210HSGS|asmbl_39833|m.106694, 210HSGS|asmbl_39518|m.105865, 210HSGS|asmbl_39833|m.106693, 210HSGS|asmbl_21775|m.42433, 210HSGS|asmbl_35735|m.93754, 210HSGS|asmbl_39829|m.106682
4	GO:0048609	multicellular organismal reproductive process	15	210HSGS|asmbl_19485|m.33725, 210HSGS|comp15436_c0_seq3|m.170973, 210HSGS|asmbl_38034|m.101165, 210HSGS|asmbl_16156|m.20939, 210HSGS|asmbl_42357|m.114799, 210HSGS|asmbl_24217|m.51667, 210HSGS|asmbl_30062|m.73761, 210HSGS|asmbl_30141|m.73999, 210HSGS|asmbl_24052|m.51153, 210HSGS|comp16555_c0_seq1|m.191121, 210HSGS|asmbl_29666|m.72148, 210HSGS|asmbl_26177|m.59298, 210HSGS|comp15436_c0_seq7|m.170990,…
3	GO:0016265	death	38	210HSGS|comp8174_c0_seq1|m.147635, 210HSGS|asmbl_34306|m.88635, 210HSGS|comp15436_c0_seq3|m.170973, 210HSGS|asmbl_42357|m.114799, 210HSGS|asmbl_43063|m.117559, 210HSGS|asmbl_40311|m.107980, 210HSGS|asmbl_16156|m.20939, 210HSGS|asmbl_11356|m.3867, 210HSGS|asmbl_15927|m.20203, 210HSGS|asmbl_25384|m.56112, 210HSGS|asmbl_25386|m.56126, 210HSGS|asmbl_36626|m.96442, 210HSGS|asmbl_39113|m.104897, 210HSG…
8	GO:0070918	production of small RNA involved in gene silencing by RNA	6	210HSGS|asmbl_19441|m.33522, 210HSGS|asmbl_22147|m.43971, 210HSGS|asmbl_22868|m.46534, 210HSGS|comp16882_c0_seq1|m.202311, 210HSGS|comp16882_c0_seq2|m.202319, 210HSGS|asmbl_11925|m.5362
6	GO:0046364	monosaccharide biosynthetic process	23	210HSGS|asmbl_13030|m.9254, 210HSGS|asmbl_15659|m.19306, 210HSGS|asmbl_28245|m.66764, 210HSGS|asmbl_24855|m.54049, 210HSGS|comp18997_c0_seq1|m.211105, 210HSGS|comp8886_c0_seq1|m.148219, 210HSGS|comp10665_c0_seq1|m.150910, 210HSGS|asmbl_24855|m.54037, 210HSGS|asmbl_26177|m.59298, 210HSGS|asmbl_13934|m.12648, 210HSGS|asmbl_44807|m.123653, 210HSGS|asmbl_13929|m.12611, 210HSGS|asmbl_20781|m.38513, 21…
10	GO:0042779	tRNA 3'-trailer cleavage	8	210HSGS|asmbl_23028|m.47200, 210HSGS|comp16332_c0_seq41|m.185778, 210HSGS|comp16332_c0_seq29|m.185764, 210HSGS|asmbl_22992|m.46976, 210HSGS|asmbl_22994|m.46990, 210HSGS|asmbl_22998|m.47012, 210HSGS|asmbl_23009|m.47080, 210HSGS|asmbl_22996|m.46999
8	GO:2000113	negative regulation of cellular macromolecule biosynthetic process	29	210HSGS|asmbl_12433|m.7121, 210HSGS|asmbl_12433|m.7118, 210HSGS|asmbl_34749|m.90035, 210HSGS|asmbl_24311|m.52061, 210HSGS|asmbl_34019|m.87548, 210HSGS|asmbl_43908|m.120363, 210HSGS|asmbl_8062|m.139703, 210HSGS|asmbl_29509|m.71488, 210HSGS|comp16078_c0_seq16|m.180072, 210HSGS|comp16078_c0_seq25|m.180178, 210HSGS|comp16078_c0_seq1|m.179972, 210HSGS|asmbl_15497|m.18744, 210HSGS|asmbl_34305|m.88627, …
7	GO:0046496	nicotinamide nucleotide metabolic process	44	210HSGS|comp15441_c0_seq2|m.171017, 210HSGS|asmbl_15692|m.19395, 210HSGS|asmbl_20199|m.36372, 210HSGS|asmbl_20199|m.36371, 210HSGS|asmbl_1131|m.3731, 210HSGS|asmbl_23772|m.50291, 210HSGS|asmbl_40361|m.108158, 210HSGS|asmbl_13531|m.10958, 210HSGS|comp15522_c0_seq10|m.172110, 210HSGS|asmbl_31096|m.76936, 210HSGS|asmbl_36416|m.95895, 210HSGS|asmbl_31085|m.76918, 210HSGS|asmbl_31087|m.76923, 210HSGS|…
5	GO:0043455	regulation of secondary metabolic process	8	210HSGS|asmbl_10460|m.1538, 210HSGS|asmbl_42896|m.116872, 210HSGS|asmbl_43428|m.118777, 210HSGS|asmbl_2509|m.54924, 210HSGS|asmbl_25940|m.58486, 210HSGS|asmbl_45314|m.125476, 210HSGS|asmbl_33130|m.84380, 210HSGS|comp16446_c1_seq3|m.188294
6	GO:0030952	establishment or maintenance of cytoskeleton polarity	9	210HSGS|asmbl_34296|m.88604, 210HSGS|asmbl_34294|m.88595, 210HSGS|asmbl_44051|m.120905, 210HSGS|asmbl_44053|m.120919, 210HSGS|asmbl_44051|m.120906, 210HSGS|asmbl_34296|m.88601, 210HSGS|asmbl_21617|m.41898, 210HSGS|asmbl_44012|m.120672, 210HSGS|asmbl_29666|m.72148
9	GO:0033124	regulation of GTP catabolic process	47	210HSGS|asmbl_43428|m.118777, 210HSGS|asmbl_14700|m.15766, 210HSGS|asmbl_24549|m.53022, 210HSGS|asmbl_11406|m.4119, 210HSGS|asmbl_11407|m.4129, 210HSGS|asmbl_21189|m.40120, 210HSGS|asmbl_21191|m.40136, 210HSGS|asmbl_21250|m.40316, 210HSGS|asmbl_22325|m.44533, 210HSGS|asmbl_38844|m.103959, 210HSGS|asmbl_46747|m.130521, 210HSGS|comp16781_c0_seq4|m.198407, 210HSGS|asmbl_21319|m.40736, 210HSGS|asmbl_…
7	GO:0006888	ER to Golgi vesicle-mediated transport	21	210HSGS|asmbl_12025|m.5699, 210HSGS|asmbl_32647|m.82712, 210HSGS|asmbl_28007|m.65815, 210HSGS|asmbl_9241|m.143664, 210HSGS|comp16846_c0_seq1|m.201143, 210HSGS|comp9747_c0_seq1|m.149278, 210HSGS|asmbl_44857|m.123841, 210HSGS|comp15221_c1_seq1|m.169216, 210HSGS|asmbl_32649|m.82725, 210HSGS|comp16846_c0_seq1|m.201141, 210HSGS|asmbl_15|m.16964, 210HSGS|asmbl_14492|m.14964, 210HSGS|asmbl_17197|m.25417…
4	GO:0001775	cell activation	7	210HSGS|asmbl_39367|m.105533, 210HSGS|comp15436_c0_seq3|m.170973, 210HSGS|asmbl_42357|m.114799, 210HSGS|asmbl_11197|m.3495, 210HSGS|asmbl_45515|m.126139, 210HSGS|asmbl_19485|m.33725, 210HSGS|asmbl_20337|m.36839
5	GO:0044550	secondary metabolite biosynthetic process	23	210HSGS|comp8174_c0_seq1|m.147635, 210HSGS|asmbl_14355|m.14137, 210HSGS|asmbl_22083|m.43647, 210HSGS|asmbl_41927|m.113339, 210HSGS|asmbl_42049|m.113621, 210HSGS|asmbl_42009|m.113564, 210HSGS|asmbl_42010|m.113566, 210HSGS|asmbl_10460|m.1538, 210HSGS|asmbl_42896|m.116872, 210HSGS|asmbl_43428|m.118777, 210HSGS|asmbl_36609|m.96416, 210HSGS|asmbl_21304|m.40613, 210HSGS|asmbl_28028|m.65892, 210HSGS|asm…
8	GO:0019359	nicotinamide nucleotide biosynthetic process	21	210HSGS|asmbl_20199|m.36372, 210HSGS|asmbl_20199|m.36371, 210HSGS|asmbl_1131|m.3731, 210HSGS|asmbl_23772|m.50291, 210HSGS|asmbl_40361|m.108158, 210HSGS|comp15522_c0_seq10|m.172110, 210HSGS|asmbl_31096|m.76936, 210HSGS|asmbl_36416|m.95895, 210HSGS|asmbl_31085|m.76918, 210HSGS|asmbl_31087|m.76923, 210HSGS|asmbl_36417|m.95898, 210HSGS|asmbl_9018|m.143106, 210HSGS|asmbl_31091|m.76930, 210HSGS|asmbl_3…
5	GO:0007018	microtubule-based movement	21	210HSGS|asmbl_16156|m.20939, 210HSGS|asmbl_32296|m.81503, 210HSGS|comp16865_c0_seq1|m.201923, 210HSGS|asmbl_13723|m.11696, 210HSGS|asmbl_30088|m.73851, 210HSGS|asmbl_38034|m.101165, 210HSGS|asmbl_11772|m.5003, 210HSGS|asmbl_13726|m.11706, 210HSGS|asmbl_19217|m.32739, 210HSGS|asmbl_20151|m.36193, 210HSGS|asmbl_24302|m.52019, 210HSGS|asmbl_24302|m.52020, 210HSGS|asmbl_26742|m.61172, 210HSGS|asmbl_2…
7	GO:0042773	ATP synthesis coupled electron transport	17	210HSGS|asmbl_39963|m.106964, 210HSGS|asmbl_34306|m.88635, 210HSGS|comp12685_c0_seq1|m.155592, 210HSGS|asmbl_17993|m.28557, 210HSGS|asmbl_30587|m.75474, 210HSGS|asmbl_578|m.133835, 210HSGS|asmbl_864|m.141737, 210HSGS|asmbl_38736|m.103579, 210HSGS|comp6980_c0_seq2|m.147083, 210HSGS|asmbl_578|m.133830, 210HSGS|asmbl_11855|m.5243, 210HSGS|asmbl_992|m.145502, 210HSGS|asmbl_748|m.138404, 210HSGS|asmbl…
6	GO:0000282	cellular bud site selection	8	210HSGS|asmbl_17216|m.25478, 210HSGS|asmbl_24177|m.51597, 210HSGS|asmbl_12245|m.6378, 210HSGS|asmbl_21189|m.40120, 210HSGS|asmbl_21191|m.40136, 210HSGS|asmbl_21250|m.40316, 210HSGS|comp16781_c0_seq4|m.198407, 210HSGS|asmbl_44857|m.123841
4	GO:0046483	heterocycle metabolic process	1800	210HSGS|asmbl_28255|m.66840, 210HSGS|asmbl_33986|m.87456, 210HSGS|asmbl_31516|m.78403, 210HSGS|asmbl_34014|m.87521, 210HSGS|asmbl_42120|m.113917, 210HSGS|comp16081_c0_seq1|m.180383, 210HSGS|asmbl_12433|m.7121, 210HSGS|asmbl_12433|m.7118, 210HSGS|asmbl_34749|m.90035, 210HSGS|asmbl_24311|m.52061, 210HSGS|asmbl_34019|m.87548, 210HSGS|asmbl_43908|m.120363, 210HSGS|asmbl_8062|m.139703, 210HSGS|asmbl_1…
|m.25192, 210HSGS|asmbl_45675|m.126732, 210HSGS|asmbl_33982|m.87444, 210HSGS|comp5107_c0_seq1|m.146454, 210HSGS|asmbl_33975|m.87421, 210HSGS|asmbl_36258|m.95383, 210HSGS|asmbl_36228|m.95327, 210HSGS|asmbl_21503|m.41433, 210HSGS|asmbl_36257|m.95380, 210HSGS|asmbl_17134|m.25195, 210HSGS|comp13384_c0_seq1|m.158501, 210HSGS|asmbl_11962|m.5440, 210HSGS|asmbl_13027|m.9230, 210HSGS|asmbl_24217|m.51667, …
6	GO:0014706	striated muscle tissue development	6	210HSGS|asmbl_19485|m.33725, 210HSGS|asmbl_11197|m.3495, 210HSGS|asmbl_46517|m.129797, 210HSGS|asmbl_46539|m.129846, 210HSGS|asmbl_22787|m.46274, 210HSGS|asmbl_28245|m.66764
4	GO:0009617	response to bacterium	6	210HSGS|comp18997_c0_seq1|m.211105, 210HSGS|comp8886_c0_seq1|m.148219, 210HSGS|comp16014_c0_seq42|m.178964, 210HSGS|asmbl_17474|m.26581, 210HSGS|asmbl_32807|m.83256, 210HSGS|comp10886_c0_seq1|m.151226
5	GO:0036211	protein modification process	599	210HSGS|asmbl_42089|m.113823, 210HSGS|comp8174_c0_seq1|m.147635, 210HSGS|asmbl_45515|m.126139, 210HSGS|asmbl_18948|m.32030, 210HSGS|asmbl_36452|m.95997, 210HSGS|asmbl_34939|m.90662, 210HSGS|asmbl_40925|m.110350, 210HSGS|asmbl_20722|m.38305, 210HSGS|asmbl_46688|m.130331, 210HSGS|asmbl_34989|m.91132, 210HSGS|asmbl_20722|m.38304, 210HSGS|asmbl_20746|m.38372, 210HSGS|asmbl_46690|m.130340, 210HSGS|asm…
6	GO:0010821	regulation of mitochondrion organization	10	210HSGS|asmbl_43063|m.117559, 210HSGS|asmbl_5728|m.133700, 210HSGS|asmbl_24663|m.53296, 210HSGS|asmbl_24680|m.53348, 210HSGS|asmbl_24680|m.53347, 210HSGS|asmbl_24663|m.53294, 210HSGS|asmbl_5664|m.133480, 210HSGS|asmbl_5666|m.133489, 210HSGS|asmbl_5667|m.133493, 210HSGS|comp15295_c0_seq2|m.169892
4	GO:0071555	cell wall organization	34	210HSGS|asmbl_21731|m.42325, 210HSGS|asmbl_21732|m.42327, 210HSGS|asmbl_21733|m.42331, 210HSGS|asmbl_26985|m.62066, 210HSGS|asmbl_11497|m.4369, 210HSGS|asmbl_43047|m.117502, 210HSGS|comp13809_c0_seq1|m.160173, 210HSGS|asmbl_40186|m.107651, 210HSGS|asmbl_46125|m.128339, 210HSGS|asmbl_5434|m.133057, 210HSGS|comp16920_c0_seq1|m.205638, 210HSGS|asmbl_34296|m.88604, 210HSGS|asmbl_34294|m.88595, 210HSG…
5	GO:0097485	neuron projection guidance	6	210HSGS|comp15802_c0_seq2|m.174980, 210HSGS|asmbl_19485|m.33725, 210HSGS|asmbl_24217|m.51667, 210HSGS|asmbl_11197|m.3495, 210HSGS|asmbl_29666|m.72148, 210HSGS|asmbl_46125|m.128339
8	GO:0006448	regulation of translational elongation	12	210HSGS|asmbl_17996|m.28571, 210HSGS|asmbl_17996|m.28570, 210HSGS|asmbl_14655|m.15544, 210HSGS|comp16586_c0_seq2|m.191696, 210HSGS|asmbl_14692|m.15714, 210HSGS|asmbl_18006|m.28622, 210HSGS|comp16584_c0_seq1|m.191675, 210HSGS|comp16586_c0_seq1|m.191682, 210HSGS|asmbl_5592|m.133350, 210HSGS|asmbl_14294|m.13909, 210HSGS|asmbl_11222|m.3559, 210HSGS|asmbl_8946|m.142897
5	GO:0014070	response to organic cyclic compound	14	210HSGS|asmbl_19441|m.33522, 210HSGS|asmbl_22147|m.43971, 210HSGS|asmbl_22868|m.46534, 210HSGS|comp16882_c0_seq1|m.202311, 210HSGS|comp16882_c0_seq2|m.202319, 210HSGS|asmbl_8626|m.141679, 210HSGS|asmbl_22830|m.46405, 210HSGS|asmbl_22831|m.46411, 210HSGS|asmbl_16256|m.21716, 210HSGS|comp16014_c0_seq16|m.178792, 210HSGS|comp16014_c0_seq42|m.178964, 210HSGS|asmbl_11925|m.5362, 210HSGS|asmbl_19485|m.…
6	GO:0048315	conidium formation	6	210HSGS|asmbl_41787|m.112956, 210HSGS|comp12383_c0_seq1|m.154716, 210HSGS|asmbl_43428|m.118777, 210HSGS|asmbl_41483|m.111528, 210HSGS|asmbl_41462|m.111470, 210HSGS|asmbl_13710|m.11641
2	GO:0032502	developmental process	199	210HSGS|asmbl_10952|m.2923, 210HSGS|asmbl_10946|m.2841, 210HSGS|asmbl_10950|m.2897, 210HSGS|asmbl_12763|m.8327, 210HSGS|comp16890_c1_seq2|m.203303, 210HSGS|asmbl_10791|m.2386, 210HSGS|asmbl_14415|m.14496, 210HSGS|asmbl_19607|m.34057, 210HSGS|asmbl_22868|m.46534, 210HSGS|asmbl_34940|m.90667, 210HSGS|asmbl_45876|m.127507, 210HSGS|asmbl_5500|m.133203, 210HSGS|asmbl_8096|m.139880, 210HSGS|asmbl_9925|…
6	GO:0022008	neurogenesis	17	210HSGS|comp15802_c0_seq2|m.174980, 210HSGS|asmbl_11197|m.3495, 210HSGS|asmbl_19485|m.33725, 210HSGS|asmbl_24217|m.51667, 210HSGS|asmbl_29666|m.72148, 210HSGS|asmbl_46125|m.128339, 210HSGS|asmbl_8119|m.139940, 210HSGS|asmbl_38034|m.101165, 210HSGS|asmbl_40013|m.107072, 210HSGS|asmbl_45997|m.127913, 210HSGS|asmbl_45996|m.127899, 210HSGS|asmbl_12245|m.6378, 210HSGS|asmbl_36375|m.95769, 210HSGS|comp…
7	GO:0010558	negative regulation of macromolecule biosynthetic process	29	210HSGS|asmbl_12433|m.7121, 210HSGS|asmbl_12433|m.7118, 210HSGS|asmbl_34749|m.90035, 210HSGS|asmbl_24311|m.52061, 210HSGS|asmbl_34019|m.87548, 210HSGS|asmbl_43908|m.120363, 210HSGS|asmbl_8062|m.139703, 210HSGS|asmbl_29509|m.71488, 210HSGS|comp16078_c0_seq16|m.180072, 210HSGS|comp16078_c0_seq25|m.180178, 210HSGS|comp16078_c0_seq1|m.179972, 210HSGS|asmbl_37784|m.100457, 210HSGS|asmbl_15497|m.18744,…
7	GO:1901990	regulation of mitotic cell cycle phase transition	19	210HSGS|asmbl_27046|m.62344, 210HSGS|asmbl_42329|m.114695, 210HSGS|asmbl_46517|m.129797, 210HSGS|asmbl_22828|m.46388, 210HSGS|asmbl_46539|m.129846, 210HSGS|comp13599_c0_seq1|m.159439, 210HSGS|asmbl_42120|m.113917, 210HSGS|comp16081_c0_seq1|m.180383, 210HSGS|asmbl_25235|m.55369, 210HSGS|asmbl_37719|m.100189, 210HSGS|comp5939_c0_seq1|m.146728, 210HSGS|asmbl_41888|m.113252, 210HSGS|asmbl_33035|m.840…
6	GO:0046348	amino sugar catabolic process	25	210HSGS|asmbl_29061|m.69786, 210HSGS|asmbl_7936|m.139437, 210HSGS|asmbl_13457|m.10644, 210HSGS|asmbl_29063|m.69789, 210HSGS|asmbl_29062|m.69787, 210HSGS|comp12363_c0_seq2|m.154671, 210HSGS|asmbl_38677|m.103433, 210HSGS|asmbl_13473|m.10716, 210HSGS|asmbl_29060|m.69783, 210HSGS|asmbl_10005|m.23, 210HSGS|asmbl_17763|m.27584, 210HSGS|asmbl_30242|m.74299, 210HSGS|asmbl_35093|m.91630, 210HSGS|asmbl_386…
3	GO:0035821	modification of morphology or physiology of other organism	6	210HSGS|asmbl_23710|m.49988, 210HSGS|asmbl_46653|m.130233, 210HSGS|asmbl_13562|m.11082, 210HSGS|asmbl_43386|m.118643, 210HSGS|asmbl_36452|m.95997, 210HSGS|asmbl_45475|m.125923
8	GO:0009146	purine nucleoside triphosphate catabolic process	233	210HSGS|asmbl_43428|m.118777, 210HSGS|asmbl_14700|m.15766, 210HSGS|asmbl_24549|m.53022, 210HSGS|asmbl_11406|m.4119, 210HSGS|asmbl_11407|m.4129, 210HSGS|asmbl_21189|m.40120, 210HSGS|asmbl_21191|m.40136, 210HSGS|asmbl_21250|m.40316, 210HSGS|asmbl_22325|m.44533, 210HSGS|asmbl_38844|m.103959, 210HSGS|asmbl_46747|m.130521, 210HSGS|comp16781_c0_seq4|m.198407, 210HSGS|comp6117_c0_seq2|m.146815, 210HSGS|…
5	GO:0031503	protein complex localization	7	210HSGS|asmbl_10213|m.763, 210HSGS|asmbl_38034|m.101165, 210HSGS|asmbl_24122|m.51409, 210HSGS|asmbl_24121|m.51406, 210HSGS|asmbl_34385|m.88843, 210HSGS|asmbl_43765|m.119860, 210HSGS|asmbl_25233|m.55356
8	GO:0045937	positive regulation of phosphate metabolic process	35	210HSGS|asmbl_45515|m.126139, 210HSGS|asmbl_34296|m.88604, 210HSGS|asmbl_28805|m.68795, 210HSGS|asmbl_37356|m.99038, 210HSGS|asmbl_34294|m.88595, 210HSGS|asmbl_34296|m.88601, 210HSGS|asmbl_21617|m.41898, 210HSGS|asmbl_22896|m.46642, 210HSGS|asmbl_22905|m.46661, 210HSGS|asmbl_22905|m.46662, 210HSGS|asmbl_28796|m.68774, 210HSGS|asmbl_37356|m.99036, 210HSGS|asmbl_19485|m.33725, 210HSGS|asmbl_42402|m…
11	GO:0045292	mRNA cis splicing, via spliceosome	8	210HSGS|asmbl_17344|m.26066, 210HSGS|asmbl_36105|m.95005, 210HSGS|comp16948_c0_seq5|m.209117, 210HSGS|asmbl_13566|m.11095, 210HSGS|asmbl_13566|m.11094, 210HSGS|comp13907_c0_seq1|m.160478, 210HSGS|asmbl_13416|m.10509, 210HSGS|asmbl_13558|m.11054
4	GO:0019637	organophosphate metabolic process	507	210HSGS|asmbl_34939|m.90662, 210HSGS|asmbl_40925|m.110350, 210HSGS|asmbl_20722|m.38305, 210HSGS|asmbl_46688|m.130331, 210HSGS|asmbl_34989|m.91132, 210HSGS|asmbl_20722|m.38304, 210HSGS|asmbl_20746|m.38372, 210HSGS|asmbl_46690|m.130340, 210HSGS|asmbl_1363|m.11341, 210HSGS|asmbl_1360|m.11247, 210HSGS|comp11878_c0_seq1|m.153335, 210HSGS|asmbl_12921|m.8868, 210HSGS|asmbl_46692|m.130349, 210HSGS|asmbl_…
5	GO:0032970	regulation of actin filament-based process	11	210HSGS|asmbl_14659|m.15563, 210HSGS|asmbl_44496|m.122512, 210HSGS|asmbl_13684|m.11548, 210HSGS|asmbl_40186|m.107651, 210HSGS|comp13731_c0_seq1|m.159918, 210HSGS|asmbl_41676|m.112315, 210HSGS|asmbl_11197|m.3495, 210HSGS|asmbl_15035|m.17015, 210HSGS|asmbl_45748|m.127012, 210HSGS|asmbl_17910|m.28199, 210HSGS|asmbl_40172|m.107618
7	GO:0009396	folic acid-containing compound biosynthetic process	14	210HSGS|asmbl_32277|m.81406, 210HSGS|asmbl_32275|m.81397, 210HSGS|asmbl_32425|m.81946, 210HSGS|asmbl_39059|m.104696, 210HSGS|comp15826_c0_seq8|m.175248, 210HSGS|asmbl_30677|m.75738, 210HSGS|asmbl_28906|m.69161, 210HSGS|asmbl_2479|m.53711, 210HSGS|comp15826_c0_seq1|m.175224, 210HSGS|asmbl_30678|m.75744, 210HSGS|asmbl_2478|m.53661, 210HSGS|asmbl_28907|m.69162, 210HSGS|asmbl_30674|m.75720, 210HSGS|c…
3	GO:0044700	single organism signaling	278	210HSGS|asmbl_20337|m.36839, 210HSGS|asmbl_11197|m.3495, 210HSGS|asmbl_46125|m.128339, 210HSGS|asmbl_19485|m.33725, 210HSGS|asmbl_22828|m.46388, 210HSGS|asmbl_45515|m.126139, 210HSGS|asmbl_43428|m.118777, 210HSGS|asmbl_33146|m.84416, 210HSGS|asmbl_26177|m.59298, 210HSGS|asmbl_11675|m.4814, 210HSGS|asmbl_21469|m.41309, 210HSGS|asmbl_46324|m.129144, 210HSGS|asmbl_16156|m.20939, 210HSGS|comp15436_c0…
1	GO:0008150	biological_process	5481	210HSGS|comp10790_c0_seq1|m.151110, 210HSGS|asmbl_13981|m.12790, 210HSGS|asmbl_22558|m.45502, 210HSGS|asmbl_28028|m.65892, 210HSGS|asmbl_28013|m.65857, 210HSGS|asmbl_8482|m.141141, 210HSGS|asmbl_8484|m.141147, 210HSGS|comp8174_c0_seq1|m.147635, 210HSGS|asmbl_42120|m.113917, 210HSGS|comp16081_c0_seq1|m.180383, 210HSGS|asmbl_14355|m.14137, 210HSGS|asmbl_22083|m.43647, 210HSGS|asmbl_46653|m.130233, …
m.81708, 210HSGS|asmbl_43389|m.118658, 210HSGS|asmbl_5080|m.132338, 210HSGS|comp16864_c1_seq3|m.201919, 210HSGS|asmbl_39168|m.105000, 210HSGS|asmbl_45997|m.127913, 210HSGS|asmbl_45996|m.127899, 210HSGS|asmbl_43388|m.118656, 210HSGS|asmbl_6378|m.135487, 210HSGS|asmbl_34306|m.88635, 210HSGS|asmbl_39279|m.105284, 210HSGS|asmbl_16964|m.24508, 210HSGS|asmbl_35348|m.92396, 210HSGS|asmbl_39304|m.105340,…
92|m.95823, 210HSGS|asmbl_7849|m.139236, 210HSGS|comp2948_c0_seq1|m.145939, 210HSGS|asmbl_22950|m.46872, 210HSGS|comp26796_c0_seq1|m.211326, 210HSGS|asmbl_2047|m.37332, 210HSGS|asmbl_27510|m.63829, 210HSGS|asmbl_32435|m.82018, 210HSGS|asmbl_32436|m.82028, 210HSGS|asmbl_36403|m.95859, 210HSGS|asmbl_40081|m.107248, 210HSGS|asmbl_40106|m.107431, 210HSGS|asmbl_40755|m.109727, 210HSGS|asmbl_41944|m.11…
8622, 210HSGS|asmbl_21146|m.40010, 210HSGS|asmbl_40104|m.107419, 210HSGS|asmbl_46723|m.130447, 210HSGS|asmbl_40549|m.108908, 210HSGS|asmbl_2044|m.37154, 210HSGS|comp16171_c3_seq1|m.182397, 210HSGS|asmbl_30064|m.73779, 210HSGS|asmbl_25217|m.55278, 210HSGS|asmbl_26492|m.60303, 210HSGS|asmbl_38055|m.101264, 210HSGS|asmbl_46971|m.131377, 210HSGS|asmbl_16928|m.24352, 210HSGS|asmbl_28537|m.67827, 210HS…
157281, 210HSGS|asmbl_26272|m.59635, 210HSGS|asmbl_7989|m.139577, 210HSGS|asmbl_8462|m.141064, 210HSGS|asmbl_33621|m.86212, 210HSGS|asmbl_7317|m.137994, 210HSGS|asmbl_33908|m.87276, 210HSGS|asmbl_13436|m.10592, 210HSGS|asmbl_24732|m.53460, 210HSGS|asmbl_26274|m.59647, 210HSGS|asmbl_33031|m.84007, 210HSGS|asmbl_31467|m.78164, 210HSGS|asmbl_43107|m.117739, 210HSGS|asmbl_19708|m.34539, 210HSGS|asmbl…
0_seq8|m.166910, 210HSGS|asmbl_13434|m.10576, 210HSGS|asmbl_3612|m.95056, 210HSGS|asmbl_3613|m.95085, 210HSGS|asmbl_27194|m.62814, 210HSGS|asmbl_22906|m.46668, 210HSGS|asmbl_22916|m.46722, 210HSGS|asmbl_38494|m.102786, 210HSGS|asmbl_20430|m.37098, 210HSGS|asmbl_25044|m.54811, 210HSGS|asmbl_26793|m.61411, 210HSGS|comp9333_c0_seq1|m.148813, 210HSGS|asmbl_20833|m.38703, 210HSGS|asmbl_20834|m.38709, …
7	GO:0035601	protein deacylation	10	210HSGS|asmbl_29721|m.72404, 210HSGS|asmbl_40610|m.109237, 210HSGS|asmbl_40611|m.109239, 210HSGS|asmbl_29728|m.72435, 210HSGS|asmbl_40609|m.109234, 210HSGS|asmbl_5911|m.134102, 210HSGS|asmbl_28210|m.66570, 210HSGS|asmbl_28216|m.66602, 210HSGS|asmbl_28436|m.67561, 210HSGS|asmbl_8331|m.140482
5	GO:0006508	proteolysis	265	210HSGS|asmbl_5728|m.133700, 210HSGS|asmbl_24663|m.53296, 210HSGS|asmbl_24680|m.53348, 210HSGS|asmbl_24680|m.53347, 210HSGS|asmbl_24663|m.53294, 210HSGS|asmbl_5664|m.133480, 210HSGS|asmbl_5666|m.133489, 210HSGS|asmbl_5667|m.133493, 210HSGS|comp15295_c0_seq2|m.169892, 210HSGS|asmbl_20931|m.39065, 210HSGS|asmbl_18406|m.30033, 210HSGS|asmbl_21310|m.40668, 210HSGS|comp10665_c0_seq1|m.150910, 210HSGS|…
7	GO:0046942	carboxylic acid transport	44	210HSGS|asmbl_15146|m.17470, 210HSGS|asmbl_10758|m.2309, 210HSGS|asmbl_15145|m.17466, 210HSGS|asmbl_26060|m.58899, 210HSGS|asmbl_23266|m.48412, 210HSGS|asmbl_21946|m.43084, 210HSGS|asmbl_32757|m.83045, 210HSGS|asmbl_41858|m.113153, 210HSGS|asmbl_33047|m.84099, 210HSGS|asmbl_26053|m.58881, 210HSGS|comp15469_c0_seq3|m.171511, 210HSGS|asmbl_19136|m.32591, 210HSGS|comp15469_c0_seq1|m.171505, 210HSGS|…
6	GO:0006213	pyrimidine nucleoside metabolic process	9	210HSGS|asmbl_8626|m.141679, 210HSGS|comp9834_c0_seq1|m.149454, 210HSGS|asmbl_8345|m.140574, 210HSGS|asmbl_18225|m.29390, 210HSGS|asmbl_31664|m.79059, 210HSGS|asmbl_43260|m.118183, 210HSGS|asmbl_43259|m.118179, 210HSGS|asmbl_37836|m.100636, 210HSGS|comp16639_c0_seq1|m.193595
8	GO:0031497	chromatin assembly	19	210HSGS|asmbl_42939|m.117066, 210HSGS|asmbl_10216|m.778, 210HSGS|comp76531_c0_seq1|m.211695, 210HSGS|asmbl_4305|m.117518, 210HSGS|comp9516_c0_seq1|m.148996, 210HSGS|comp5248_c0_seq1|m.146507, 210HSGS|comp15144_c0_seq10|m.168672, 210HSGS|asmbl_20675|m.38136, 210HSGS|comp12197_c0_seq4|m.154155, 210HSGS|comp11293_c0_seq1|m.152068, 210HSGS|asmbl_9683|m.144682, 210HSGS|asmbl_13626|m.11308, 210HSGS|asm…
8	GO:0009205	purine ribonucleoside triphosphate metabolic process	247	210HSGS|asmbl_43428|m.118777, 210HSGS|asmbl_14700|m.15766, 210HSGS|asmbl_24549|m.53022, 210HSGS|asmbl_11406|m.4119, 210HSGS|asmbl_11407|m.4129, 210HSGS|asmbl_21189|m.40120, 210HSGS|asmbl_21191|m.40136, 210HSGS|asmbl_21250|m.40316, 210HSGS|asmbl_22325|m.44533, 210HSGS|asmbl_38844|m.103959, 210HSGS|asmbl_46747|m.130521, 210HSGS|comp16781_c0_seq4|m.198407, 210HSGS|asmbl_29662|m.72137, 210HSGS|comp13…
8	GO:0009127	purine nucleoside monophosphate biosynthetic process	47	210HSGS|asmbl_13564|m.11091, 210HSGS|asmbl_13567|m.11097, 210HSGS|asmbl_13563|m.11087, 210HSGS|asmbl_13565|m.11092, 210HSGS|asmbl_11201|m.3518, 210HSGS|asmbl_28745|m.68610, 210HSGS|asmbl_41888|m.113253, 210HSGS|asmbl_11226|m.3583, 210HSGS|asmbl_23623|m.49620, 210HSGS|asmbl_24510|m.52829, 210HSGS|asmbl_25040|m.54797, 210HSGS|asmbl_32543|m.82391, 210HSGS|asmbl_34518|m.89296, 210HSGS|asmbl_40612|m.1…
5	GO:0071824	protein-DNA complex subunit organization	32	210HSGS|asmbl_28255|m.66840, 210HSGS|asmbl_45280|m.125369, 210HSGS|asmbl_42939|m.117066, 210HSGS|asmbl_10216|m.778, 210HSGS|comp76531_c0_seq1|m.211695, 210HSGS|asmbl_4305|m.117518, 210HSGS|comp9516_c0_seq1|m.148996, 210HSGS|comp5248_c0_seq1|m.146507, 210HSGS|comp15144_c0_seq10|m.168672, 210HSGS|asmbl_20675|m.38136, 210HSGS|comp12197_c0_seq4|m.154155, 210HSGS|comp11293_c0_seq1|m.152068, 210HSGS|as…
7	GO:0006468	protein phosphorylation	301	210HSGS|asmbl_45515|m.126139, 210HSGS|asmbl_34296|m.88604, 210HSGS|asmbl_28805|m.68795, 210HSGS|asmbl_37356|m.99038, 210HSGS|asmbl_34294|m.88595, 210HSGS|asmbl_34296|m.88601, 210HSGS|asmbl_21617|m.41898, 210HSGS|asmbl_22896|m.46642, 210HSGS|asmbl_22905|m.46661, 210HSGS|asmbl_22905|m.46662, 210HSGS|asmbl_28796|m.68774, 210HSGS|asmbl_37356|m.99036, 210HSGS|asmbl_3681|m.97083, 210HSGS|asmbl_20139|m.…
6	GO:0046834	lipid phosphorylation	12	210HSGS|comp13477_c0_seq3|m.158869, 210HSGS|asmbl_4500|m.124429, 210HSGS|asmbl_31783|m.79480, 210HSGS|asmbl_15073|m.17214, 210HSGS|asmbl_15570|m.19012, 210HSGS|asmbl_15685|m.19365, 210HSGS|asmbl_30593|m.75512, 210HSGS|asmbl_31781|m.79472, 210HSGS|asmbl_44641|m.123042, 210HSGS|asmbl_4499|m.124402, 210HSGS|comp16832_c1_seq1|m.200704, 210HSGS|comp6102_c0_seq1|m.146801
6	GO:0051493	regulation of cytoskeleton organization	14	210HSGS|asmbl_14659|m.15563, 210HSGS|asmbl_44496|m.122512, 210HSGS|asmbl_13684|m.11548, 210HSGS|asmbl_40186|m.107651, 210HSGS|comp13731_c0_seq1|m.159918, 210HSGS|asmbl_41676|m.112315, 210HSGS|asmbl_11197|m.3495, 210HSGS|asmbl_15035|m.17015, 210HSGS|asmbl_45748|m.127012, 210HSGS|asmbl_17910|m.28199, 210HSGS|asmbl_40172|m.107618, 210HSGS|asmbl_32290|m.81489, 210HSGS|asmbl_14700|m.15766, 210HSGS|asm…
3	GO:0006807	nitrogen compound metabolic process	2050	210HSGS|comp10790_c0_seq1|m.151110, 210HSGS|asmbl_13981|m.12790, 210HSGS|asmbl_22558|m.45502, 210HSGS|asmbl_28028|m.65892, 210HSGS|asmbl_28013|m.65857, 210HSGS|asmbl_8482|m.141141, 210HSGS|asmbl_8484|m.141147, 210HSGS|asmbl_13085|m.9426, 210HSGS|asmbl_40911|m.110297, 210HSGS|asmbl_40911|m.110296, 210HSGS|asmbl_13085|m.9422, 210HSGS|asmbl_5530|m.133267, 210HSGS|asmbl_13089|m.9439, 210HSGS|asmbl_24…
omp15537_c0_seq2|m.172224, 210HSGS|comp16214_c0_seq1|m.183468, 210HSGS|comp16892_c1_seq1|m.203319, 210HSGS|asmbl_34306|m.88635, 210HSGS|asmbl_32029|m.80483, 210HSGS|asmbl_42914|m.116976, 210HSGS|asmbl_42915|m.116979, 210HSGS|comp16754_c1_seq3|m.197632, 210HSGS|asmbl_32804|m.83239, 210HSGS|asmbl_9591|m.144474, 210HSGS|asmbl_9588|m.144456, 210HSGS|asmbl_9589|m.144461, 210HSGS|asmbl_38039|m.101184, …
5	GO:0009308	amine metabolic process	31	210HSGS|asmbl_46517|m.129797, 210HSGS|asmbl_46539|m.129846, 210HSGS|comp13599_c0_seq1|m.159439, 210HSGS|asmbl_2373|m.50116, 210HSGS|comp14691_c0_seq1|m.165295, 210HSGS|asmbl_30700|m.75801, 210HSGS|asmbl_30699|m.75797, 210HSGS|asmbl_28028|m.65892, 210HSGS|asmbl_28013|m.65857, 210HSGS|asmbl_35974|m.94596, 210HSGS|asmbl_35978|m.94601, 210HSGS|asmbl_18278|m.29607, 210HSGS|asmbl_20524|m.37667, 210HSGS…
6	GO:0046394	carboxylic acid biosynthetic process	206	210HSGS|comp10790_c0_seq1|m.151110, 210HSGS|asmbl_14355|m.14137, 210HSGS|asmbl_22083|m.43647, 210HSGS|asmbl_13085|m.9426, 210HSGS|asmbl_40911|m.110297, 210HSGS|asmbl_40911|m.110296, 210HSGS|asmbl_13085|m.9422, 210HSGS|asmbl_5530|m.133267, 210HSGS|asmbl_13089|m.9439, 210HSGS|asmbl_2487|m.54131, 210HSGS|asmbl_27548|m.64011, 210HSGS|asmbl_27548|m.64012, 210HSGS|asmbl_40911|m.110294, 210HSGS|asmbl_55…
8	GO:0009218	pyrimidine ribonucleotide metabolic process	8	210HSGS|comp9834_c0_seq1|m.149454, 210HSGS|asmbl_8345|m.140574, 210HSGS|asmbl_18225|m.29390, 210HSGS|asmbl_31664|m.79059, 210HSGS|asmbl_37836|m.100636, 210HSGS|comp16639_c0_seq1|m.193595, 210HSGS|comp13430_c0_seq1|m.158724, 210HSGS|asmbl_43962|m.120508
6	GO:0006696	ergosterol biosynthetic process	11	210HSGS|asmbl_24732|m.53461, 210HSGS|asmbl_28055|m.65976, 210HSGS|asmbl_24732|m.53460, 210HSGS|asmbl_28055|m.65970, 210HSGS|asmbl_29463|m.71220, 210HSGS|asmbl_30867|m.76358, 210HSGS|asmbl_37380|m.99153, 210HSGS|asmbl_24771|m.53636, 210HSGS|asmbl_38616|m.103129, 210HSGS|comp13256_c0_seq1|m.158016, 210HSGS|comp15711_c0_seq1|m.174014
6	GO:0006568	tryptophan metabolic process	10	210HSGS|comp14691_c0_seq1|m.165295, 210HSGS|asmbl_35974|m.94596, 210HSGS|asmbl_35978|m.94601, 210HSGS|asmbl_18278|m.29607, 210HSGS|asmbl_20524|m.37667, 210HSGS|asmbl_11980|m.5528, 210HSGS|asmbl_25992|m.58661, 210HSGS|asmbl_37051|m.97954, 210HSGS|asmbl_37052|m.97958, 210HSGS|asmbl_34129|m.87955
5	GO:0048513	organ development	49	210HSGS|comp8174_c0_seq1|m.147635, 210HSGS|asmbl_24924|m.54401, 210HSGS|asmbl_34019|m.87548, 210HSGS|asmbl_11197|m.3495, 210HSGS|asmbl_19485|m.33725, 210HSGS|asmbl_46517|m.129797, 210HSGS|asmbl_46539|m.129846, 210HSGS|asmbl_28000|m.65777, 210HSGS|asmbl_27998|m.65757, 210HSGS|asmbl_22787|m.46274, 210HSGS|asmbl_43908|m.120363, 210HSGS|asmbl_42670|m.116014, 210HSGS|asmbl_20461|m.37279, 210HSGS|asmbl…
4	GO:0044711	single-organism biosynthetic process	262	210HSGS|comp10790_c0_seq1|m.151110, 210HSGS|comp8174_c0_seq1|m.147635, 210HSGS|asmbl_14355|m.14137, 210HSGS|asmbl_22083|m.43647, 210HSGS|asmbl_13085|m.9426, 210HSGS|asmbl_40911|m.110297, 210HSGS|asmbl_40911|m.110296, 210HSGS|asmbl_13085|m.9422, 210HSGS|asmbl_5530|m.133267, 210HSGS|asmbl_13089|m.9439, 210HSGS|asmbl_2487|m.54131, 210HSGS|asmbl_27548|m.64011, 210HSGS|asmbl_27548|m.64012, 210HSGS|asm…
5	GO:0033013	tetrapyrrole metabolic process	21	210HSGS|asmbl_46396|m.129353, 210HSGS|asmbl_15269|m.17911, 210HSGS|asmbl_46396|m.129349, 210HSGS|asmbl_46418|m.129399, 210HSGS|asmbl_12156|m.6063, 210HSGS|asmbl_15269|m.17910, 210HSGS|asmbl_13689|m.11566, 210HSGS|asmbl_15267|m.17902, 210HSGS|asmbl_13506|m.10866, 210HSGS|asmbl_32633|m.82683, 210HSGS|asmbl_37645|m.100015, 210HSGS|asmbl_15523|m.18849, 210HSGS|asmbl_6731|m.136582, 210HSGS|asmbl_32047…
4	GO:0097035	regulation of membrane lipid distribution	7	210HSGS|asmbl_9047|m.143173, 210HSGS|comp16851_c1_seq2|m.201450, 210HSGS|asmbl_17274|m.25774, 210HSGS|asmbl_1028|m.961, 210HSGS|asmbl_1027|m.922, 210HSGS|asmbl_1028|m.960, 210HSGS|asmbl_17273|m.25767
7	GO:0009086	methionine biosynthetic process	18	210HSGS|asmbl_25385|m.56119, 210HSGS|asmbl_28223|m.66638, 210HSGS|asmbl_5530|m.133267, 210HSGS|asmbl_25384|m.56112, 210HSGS|asmbl_25386|m.56126, 210HSGS|asmbl_5528|m.133255, 210HSGS|asmbl_38034|m.101165, 210HSGS|asmbl_15484|m.18685, 210HSGS|asmbl_33854|m.87058, 210HSGS|asmbl_37820|m.100599, 210HSGS|asmbl_38443|m.102560, 210HSGS|asmbl_42894|m.116854, 210HSGS|asmbl_43185|m.117924, 210HSGS|comp14568…
8	GO:0006200	ATP catabolic process	94	210HSGS|comp6117_c0_seq2|m.146815, 210HSGS|asmbl_5728|m.133700, 210HSGS|asmbl_24663|m.53296, 210HSGS|asmbl_6582|m.136086, 210HSGS|asmbl_29832|m.72816, 210HSGS|asmbl_5082|m.132340, 210HSGS|asmbl_5079|m.132324, 210HSGS|asmbl_29833|m.72818, 210HSGS|asmbl_24680|m.53348, 210HSGS|asmbl_46055|m.128055, 210HSGS|asmbl_5077|m.132323, 210HSGS|asmbl_8380|m.140846, 210HSGS|asmbl_25929|m.58450, 210HSGS|asmbl_2…
5	GO:0042723	thiamine-containing compound metabolic process	6	210HSGS|asmbl_24606|m.53213, 210HSGS|asmbl_13434|m.10576, 210HSGS|asmbl_17732|m.27415, 210HSGS|asmbl_30362|m.74888, 210HSGS|asmbl_3612|m.95056, 210HSGS|asmbl_3613|m.95085
5	GO:0006740	NADPH regeneration	13	210HSGS|comp15441_c0_seq2|m.171017, 210HSGS|asmbl_15692|m.19395, 210HSGS|asmbl_34275|m.88539, 210HSGS|asmbl_34274|m.88535, 210HSGS|asmbl_29519|m.71528, 210HSGS|asmbl_29523|m.71544, 210HSGS|asmbl_1142|m.4201, 210HSGS|asmbl_26432|m.60190, 210HSGS|asmbl_31596|m.78726, 210HSGS|asmbl_31597|m.78738, 210HSGS|asmbl_34273|m.88532, 210HSGS|asmbl_34275|m.88537, 210HSGS|comp10922_c0_seq1|m.151262
7	GO:0019344	cysteine biosynthetic process	8	210HSGS|comp16903_c1_seq11|m.204055, 210HSGS|asmbl_17752|m.27549, 210HSGS|comp16903_c1_seq26|m.204201, 210HSGS|asmbl_12286|m.6506, 210HSGS|asmbl_17746|m.27517, 210HSGS|asmbl_17748|m.27528, 210HSGS|asmbl_43094|m.117685, 210HSGS|asmbl_6198|m.134970
4	GO:0023051	regulation of signaling	113	210HSGS|asmbl_26177|m.59298, 210HSGS|asmbl_11675|m.4814, 210HSGS|asmbl_21469|m.41309, 210HSGS|asmbl_46324|m.129144, 210HSGS|asmbl_22828|m.46388, 210HSGS|asmbl_45515|m.126139, 210HSGS|comp5939_c0_seq1|m.146728, 210HSGS|comp15683_c0_seq6|m.173581, 210HSGS|asmbl_45923|m.127637, 210HSGS|asmbl_20074|m.35893, 210HSGS|asmbl_20075|m.35896, 210HSGS|asmbl_23679|m.49830, 210HSGS|asmbl_34257|m.88484, 210HSGS…
3	GO:0071554	cell wall organization or biogenesis	47	210HSGS|asmbl_7936|m.139437, 210HSGS|comp15738_c0_seq1|m.174206, 210HSGS|asmbl_33505|m.85726, 210HSGS|asmbl_12089|m.5844, 210HSGS|asmbl_30256|m.74338, 210HSGS|asmbl_1962|m.34134, 210HSGS|asmbl_21731|m.42325, 210HSGS|asmbl_21732|m.42327, 210HSGS|asmbl_21733|m.42331, 210HSGS|asmbl_26985|m.62066, 210HSGS|asmbl_11497|m.4369, 210HSGS|asmbl_43047|m.117502, 210HSGS|comp13809_c0_seq1|m.160173, 210HSGS|as…
3	GO:0042330	taxis	8	210HSGS|comp15802_c0_seq2|m.174980, 210HSGS|asmbl_19485|m.33725, 210HSGS|asmbl_24217|m.51667, 210HSGS|asmbl_11197|m.3495, 210HSGS|asmbl_29666|m.72148, 210HSGS|asmbl_46125|m.128339, 210HSGS|asmbl_17611|m.27092, 210HSGS|asmbl_17612|m.27098
8	GO:0009125	nucleoside monophosphate catabolic process	94	210HSGS|comp6117_c0_seq2|m.146815, 210HSGS|asmbl_5728|m.133700, 210HSGS|asmbl_24663|m.53296, 210HSGS|asmbl_6582|m.136086, 210HSGS|asmbl_29832|m.72816, 210HSGS|asmbl_5082|m.132340, 210HSGS|asmbl_5079|m.132324, 210HSGS|asmbl_29833|m.72818, 210HSGS|asmbl_24680|m.53348, 210HSGS|asmbl_46055|m.128055, 210HSGS|asmbl_5077|m.132323, 210HSGS|asmbl_8380|m.140846, 210HSGS|asmbl_25929|m.58450, 210HSGS|asmbl_2…
5	GO:0043038	amino acid activation	81	210HSGS|asmbl_31254|m.77395, 210HSGS|asmbl_31257|m.77407, 210HSGS|asmbl_31256|m.77400, 210HSGS|asmbl_12835|m.8672, 210HSGS|comp16584_c0_seq1|m.191675, 210HSGS|asmbl_4906|m.132002, 210HSGS|asmbl_27497|m.63780, 210HSGS|comp16432_c0_seq1|m.188117, 210HSGS|asmbl_803|m.139653, 210HSGS|asmbl_44216|m.121423, 210HSGS|asmbl_802|m.139635, 210HSGS|asmbl_18296|m.29651, 210HSGS|asmbl_24924|m.54401, 210HSGS|as…
4	GO:0009886	post-embryonic morphogenesis	6	210HSGS|asmbl_34019|m.87548, 210HSGS|asmbl_23710|m.49988, 210HSGS|asmbl_46653|m.130233, 210HSGS|asmbl_20461|m.37279, 210HSGS|asmbl_38034|m.101165, 210HSGS|comp15802_c0_seq2|m.174980
5	GO:0060341	regulation of cellular localization	6	210HSGS|asmbl_25233|m.55356, 210HSGS|asmbl_26177|m.59298, 210HSGS|asmbl_43063|m.117559, 210HSGS|asmbl_19485|m.33725, 210HSGS|asmbl_32307|m.81557, 210HSGS|asmbl_45515|m.126139
5	GO:1901617	organic hydroxy compound biosynthetic process	28	210HSGS|asmbl_15523|m.18849, 210HSGS|asmbl_24125|m.51413, 210HSGS|asmbl_28158|m.66386, 210HSGS|comp11523_c0_seq1|m.152531, 210HSGS|asmbl_36609|m.96416, 210HSGS|comp8740_c0_seq1|m.148056, 210HSGS|asmbl_12514|m.7374, 210HSGS|asmbl_25940|m.58486, 210HSGS|asmbl_45314|m.125476, 210HSGS|asmbl_15217|m.17795, 210HSGS|asmbl_24732|m.53461, 210HSGS|asmbl_28055|m.65976, 210HSGS|asmbl_24732|m.53460, 210HSGS|a…
7	GO:0009118	regulation of nucleoside metabolic process	49	210HSGS|asmbl_16785|m.23935, 210HSGS|asmbl_37303|m.98887, 210HSGS|asmbl_43428|m.118777, 210HSGS|asmbl_14700|m.15766, 210HSGS|asmbl_24549|m.53022, 210HSGS|asmbl_11406|m.4119, 210HSGS|asmbl_11407|m.4129, 210HSGS|asmbl_21189|m.40120, 210HSGS|asmbl_21191|m.40136, 210HSGS|asmbl_21250|m.40316, 210HSGS|asmbl_22325|m.44533, 210HSGS|asmbl_38844|m.103959, 210HSGS|asmbl_46747|m.130521, 210HSGS|comp16781_c0_…
9	GO:0043161	proteasomal ubiquitin-dependent protein catabolic process	28	210HSGS|asmbl_33507|m.85736, 210HSGS|comp8982_c0_seq2|m.148314, 210HSGS|comp16014_c0_seq16|m.178792, 210HSGS|comp16014_c0_seq42|m.178964, 210HSGS|asmbl_36325|m.95629, 210HSGS|asmbl_36326|m.95633, 210HSGS|asmbl_35964|m.94573, 210HSGS|asmbl_36323|m.95610, 210HSGS|asmbl_46294|m.128975, 210HSGS|comp16351_c0_seq1|m.186020, 210HSGS|comp16351_c0_seq13|m.186116, 210HSGS|asmbl_1962|m.34134, 210HSGS|asmbl_…
6	GO:1901293	nucleoside phosphate biosynthetic process	98	210HSGS|asmbl_13564|m.11091, 210HSGS|asmbl_13567|m.11097, 210HSGS|asmbl_13563|m.11087, 210HSGS|asmbl_13565|m.11092, 210HSGS|asmbl_19243|m.32922, 210HSGS|comp12725_c0_seq3|m.155881, 210HSGS|asmbl_45885|m.127575, 210HSGS|asmbl_6117|m.134776, 210HSGS|asmbl_42670|m.116014, 210HSGS|asmbl_20199|m.36372, 210HSGS|asmbl_20199|m.36371, 210HSGS|comp9834_c0_seq1|m.149454, 210HSGS|asmbl_8345|m.140574, 210HSGS…
6	GO:0006887	exocytosis	26	210HSGS|asmbl_19485|m.33725, 210HSGS|asmbl_1667|m.23135, 210HSGS|asmbl_43599|m.119347, 210HSGS|asmbl_24789|m.53704, 210HSGS|asmbl_26238|m.59490, 210HSGS|asmbl_24795|m.53746, 210HSGS|asmbl_24786|m.53682, 210HSGS|asmbl_17518|m.26736, 210HSGS|asmbl_24785|m.53674, 210HSGS|asmbl_24796|m.53752, 210HSGS|asmbl_26247|m.59523, 210HSGS|asmbl_26706|m.60978, 210HSGS|asmbl_28108|m.66156, 210HSGS|asmbl_43598|m.…
5	GO:0043937	regulation of sporulation	9	210HSGS|asmbl_25940|m.58486, 210HSGS|asmbl_41483|m.111528, 210HSGS|comp16158_c0_seq1|m.182249, 210HSGS|asmbl_24053|m.51161, 210HSGS|asmbl_41462|m.111469, 210HSGS|comp10584_c0_seq1|m.150689, 210HSGS|asmbl_43428|m.118777, 210HSGS|asmbl_41462|m.111470, 210HSGS|asmbl_13710|m.11641
8	GO:0072655	establishment of protein localization to mitochondrion	11	210HSGS|asmbl_33178|m.84534, 210HSGS|asmbl_22163|m.44027, 210HSGS|asmbl_43014|m.117332, 210HSGS|asmbl_6378|m.135487, 210HSGS|asmbl_21303|m.40611, 210HSGS|asmbl_42181|m.114177, 210HSGS|asmbl_24434|m.52467, 210HSGS|asmbl_26333|m.59846, 210HSGS|asmbl_30266|m.74408, 210HSGS|asmbl_29253|m.70627, 210HSGS|asmbl_15345|m.18319
7	GO:0016568	chromatin modification	62	210HSGS|asmbl_42089|m.113823, 210HSGS|comp8174_c0_seq1|m.147635, 210HSGS|comp16906_c0_seq7|m.204532, 210HSGS|asmbl_21701|m.42224, 210HSGS|asmbl_5757|m.133762, 210HSGS|asmbl_21606|m.41869, 210HSGS|asmbl_31326|m.77705, 210HSGS|asmbl_40163|m.107588, 210HSGS|asmbl_5724|m.133680, 210HSGS|asmbl_5755|m.133742, 210HSGS|asmbl_5755|m.133744, 210HSGS|asmbl_5757|m.133760, 210HSGS|asmbl_29721|m.72404, 210HSGS…
5	GO:0042127	regulation of cell proliferation	9	210HSGS|comp5939_c0_seq1|m.146728, 210HSGS|asmbl_39230|m.105123, 210HSGS|asmbl_10260|m.895, 210HSGS|asmbl_29099|m.69960, 210HSGS|asmbl_17184|m.25361, 210HSGS|comp13543_c0_seq1|m.159160, 210HSGS|asmbl_9925|m.145530, 210HSGS|comp15377_c0_seq1|m.170550, 210HSGS|asmbl_19441|m.33522
6	GO:0046486	glycerolipid metabolic process	69	210HSGS|asmbl_34939|m.90662, 210HSGS|asmbl_40925|m.110350, 210HSGS|asmbl_20722|m.38305, 210HSGS|asmbl_46688|m.130331, 210HSGS|asmbl_34989|m.91132, 210HSGS|asmbl_20722|m.38304, 210HSGS|asmbl_20746|m.38372, 210HSGS|asmbl_46690|m.130340, 210HSGS|asmbl_1363|m.11341, 210HSGS|asmbl_1360|m.11247, 210HSGS|comp11878_c0_seq1|m.153335, 210HSGS|asmbl_12921|m.8868, 210HSGS|asmbl_46692|m.130349, 210HSGS|asmbl_…
6	GO:0048569	post-embryonic organ development	7	210HSGS|comp8174_c0_seq1|m.147635, 210HSGS|asmbl_24924|m.54401, 210HSGS|asmbl_34019|m.87548, 210HSGS|asmbl_20461|m.37279, 210HSGS|asmbl_38034|m.101165, 210HSGS|comp15802_c0_seq2|m.174980, 210HSGS|comp5939_c0_seq1|m.146728
8	GO:0042775	mitochondrial ATP synthesis coupled electron transport	8	210HSGS|asmbl_39963|m.106964, 210HSGS|asmbl_34306|m.88635, 210HSGS|comp12685_c0_seq1|m.155592, 210HSGS|asmbl_17993|m.28557, 210HSGS|asmbl_30587|m.75474, 210HSGS|asmbl_578|m.133835, 210HSGS|asmbl_864|m.141737, 210HSGS|asmbl_38736|m.103579
8	GO:0015672	monovalent inorganic cation transport	42	210HSGS|asmbl_19706|m.34535, 210HSGS|asmbl_22030|m.43487, 210HSGS|asmbl_41558|m.111935, 210HSGS|asmbl_6312|m.135347, 210HSGS|asmbl_22014|m.43441, 210HSGS|asmbl_8914|m.142782, 210HSGS|comp16539_c0_seq3|m.190929, 210HSGS|comp16939_c0_seq1|m.206605, 210HSGS|asmbl_20091|m.35969, 210HSGS|comp19972_c0_seq1|m.211167, 210HSGS|asmbl_40406|m.108290, 210HSGS|asmbl_43460|m.118866, 210HSGS|asmbl_6582|m.136086…
7	GO:0009231	riboflavin biosynthetic process	10	210HSGS|asmbl_10674|m.2133, 210HSGS|comp16461_c0_seq3|m.188802, 210HSGS|asmbl_19379|m.33349, 210HSGS|asmbl_19227|m.32818, 210HSGS|asmbl_10675|m.2137, 210HSGS|asmbl_21779|m.42441, 210HSGS|asmbl_25027|m.54737, 210HSGS|asmbl_44189|m.121332, 210HSGS|comp14911_c0_seq5|m.166905, 210HSGS|comp14911_c0_seq8|m.166910
8	GO:0005977	glycogen metabolic process	17	210HSGS|asmbl_19485|m.33725, 210HSGS|asmbl_27431|m.63589, 210HSGS|asmbl_28824|m.68876, 210HSGS|asmbl_34125|m.87936, 210HSGS|asmbl_34125|m.87923, 210HSGS|asmbl_34131|m.87996, 210HSGS|asmbl_34130|m.87976, 210HSGS|asmbl_41288|m.111037, 210HSGS|comp13597_c0_seq2|m.159370, 210HSGS|asmbl_28245|m.66764, 210HSGS|asmbl_34025|m.87583, 210HSGS|asmbl_34129|m.87956, 210HSGS|comp13597_c0_seq1|m.159350, 210HSGS…
6	GO:0006904	vesicle docking involved in exocytosis	14	210HSGS|asmbl_1667|m.23135, 210HSGS|asmbl_43599|m.119347, 210HSGS|asmbl_24789|m.53704, 210HSGS|asmbl_26238|m.59490, 210HSGS|asmbl_24795|m.53746, 210HSGS|asmbl_24786|m.53682, 210HSGS|asmbl_17518|m.26736, 210HSGS|asmbl_24785|m.53674, 210HSGS|asmbl_24796|m.53752, 210HSGS|asmbl_26247|m.59523, 210HSGS|asmbl_26706|m.60978, 210HSGS|asmbl_28108|m.66156, 210HSGS|asmbl_43598|m.119334, 210HSGS|comp15901_c0_…
6	GO:0006098	pentose-phosphate shunt	13	210HSGS|comp15441_c0_seq2|m.171017, 210HSGS|asmbl_15692|m.19395, 210HSGS|asmbl_34275|m.88539, 210HSGS|asmbl_34274|m.88535, 210HSGS|asmbl_29519|m.71528, 210HSGS|asmbl_29523|m.71544, 210HSGS|asmbl_1142|m.4201, 210HSGS|asmbl_26432|m.60190, 210HSGS|asmbl_31596|m.78726, 210HSGS|asmbl_31597|m.78738, 210HSGS|asmbl_34273|m.88532, 210HSGS|asmbl_34275|m.88537, 210HSGS|comp10922_c0_seq1|m.151262
6	GO:0060548	negative regulation of cell death	11	210HSGS|asmbl_46517|m.129797, 210HSGS|comp16014_c0_seq16|m.178792, 210HSGS|comp16014_c0_seq42|m.178964, 210HSGS|asmbl_20337|m.36839, 210HSGS|asmbl_22828|m.46388, 210HSGS|asmbl_42120|m.113917, 210HSGS|asmbl_43094|m.117685, 210HSGS|asmbl_46539|m.129846, 210HSGS|asmbl_6333|m.135411, 210HSGS|comp13599_c0_seq1|m.159439, 210HSGS|comp16081_c0_seq1|m.180383
3	GO:0044763	single-organism cellular process	1683	210HSGS|asmbl_46653|m.130233, 210HSGS|asmbl_43962|m.120508, 210HSGS|asmbl_14700|m.15766, 210HSGS|asmbl_38844|m.103959, 210HSGS|asmbl_46125|m.128339, 210HSGS|asmbl_42089|m.113823, 210HSGS|comp8174_c0_seq1|m.147635, 210HSGS|asmbl_7936|m.139437, 210HSGS|comp15738_c0_seq1|m.174206, 210HSGS|asmbl_33505|m.85726, 210HSGS|asmbl_19441|m.33522, 210HSGS|asmbl_20337|m.36839, 210HSGS|asmbl_14659|m.15563, 210H…
.165725, 210HSGS|comp15540_c3_seq1|m.172276, 210HSGS|asmbl_31954|m.80196, 210HSGS|asmbl_13920|m.12597, 210HSGS|asmbl_28359|m.67274, 210HSGS|asmbl_24550|m.53027, 210HSGS|asmbl_12523|m.7418, 210HSGS|asmbl_12518|m.7404, 210HSGS|asmbl_13931|m.12633, 210HSGS|asmbl_16778|m.23899, 210HSGS|asmbl_23737|m.50135, 210HSGS|asmbl_23775|m.50300, 210HSGS|asmbl_24388|m.52343, 210HSGS|asmbl_24502|m.52797, 210HSGS|…
8	GO:0046085	adenosine metabolic process	9	210HSGS|asmbl_1451|m.15001, 210HSGS|asmbl_1459|m.15347, 210HSGS|asmbl_22308|m.44472, 210HSGS|asmbl_33697|m.86521, 210HSGS|asmbl_33694|m.86497, 210HSGS|asmbl_33698|m.86530, 210HSGS|asmbl_33696|m.86512, 210HSGS|asmbl_22798|m.46316, 210HSGS|comp13421_c2_seq3|m.158704
6	GO:0031324	negative regulation of cellular metabolic process	46	210HSGS|asmbl_12433|m.7121, 210HSGS|asmbl_12433|m.7118, 210HSGS|asmbl_34749|m.90035, 210HSGS|asmbl_24311|m.52061, 210HSGS|asmbl_34019|m.87548, 210HSGS|asmbl_43908|m.120363, 210HSGS|asmbl_8062|m.139703, 210HSGS|asmbl_29509|m.71488, 210HSGS|comp16078_c0_seq16|m.180072, 210HSGS|comp16078_c0_seq25|m.180178, 210HSGS|comp16078_c0_seq1|m.179972, 210HSGS|asmbl_45515|m.126139, 210HSGS|asmbl_37784|m.100457…
8	GO:0006605	protein targeting	68	210HSGS|asmbl_33178|m.84534, 210HSGS|asmbl_22163|m.44027, 210HSGS|asmbl_43014|m.117332, 210HSGS|asmbl_6378|m.135487, 210HSGS|asmbl_21303|m.40611, 210HSGS|asmbl_22962|m.46910, 210HSGS|asmbl_19485|m.33725, 210HSGS|comp14210_c0_seq2|m.162138, 210HSGS|asmbl_49|m.131988, 210HSGS|comp15871_c0_seq1|m.175956, 210HSGS|comp15871_c0_seq3|m.175969, 210HSGS|asmbl_8408|m.140928, 210HSGS|asmbl_43898|m.120316, 2…
4	GO:0034641	cellular nitrogen compound metabolic process	1830	210HSGS|asmbl_28255|m.66840, 210HSGS|asmbl_33986|m.87456, 210HSGS|asmbl_31516|m.78403, 210HSGS|asmbl_34014|m.87521, 210HSGS|asmbl_42120|m.113917, 210HSGS|comp16081_c0_seq1|m.180383, 210HSGS|asmbl_12433|m.7121, 210HSGS|asmbl_12433|m.7118, 210HSGS|asmbl_34749|m.90035, 210HSGS|asmbl_24311|m.52061, 210HSGS|asmbl_34019|m.87548, 210HSGS|asmbl_43908|m.120363, 210HSGS|asmbl_8062|m.139703, 210HSGS|asmbl_4…
comp16512_c0_seq12|m.190009, 210HSGS|comp16512_c0_seq9|m.189983, 210HSGS|comp8773_c0_seq1|m.148076, 210HSGS|asmbl_24510|m.52829, 210HSGS|asmbl_20199|m.36372, 210HSGS|asmbl_20199|m.36371, 210HSGS|asmbl_31604|m.78784, 210HSGS|asmbl_33|m.83921, 210HSGS|asmbl_36596|m.96395, 210HSGS|asmbl_21273|m.40480, 210HSGS|asmbl_17133|m.25192, 210HSGS|asmbl_45675|m.126732, 210HSGS|asmbl_33982|m.87444, 210HSGS|com…
6	GO:1901292	nucleoside phosphate catabolic process	241	210HSGS|asmbl_16785|m.23935, 210HSGS|asmbl_37303|m.98887, 210HSGS|asmbl_43428|m.118777, 210HSGS|asmbl_29989|m.73385, 210HSGS|asmbl_29989|m.73369, 210HSGS|asmbl_29990|m.73399, 210HSGS|asmbl_29991|m.73406, 210HSGS|comp15828_c0_seq2|m.175299, 210HSGS|asmbl_14700|m.15766, 210HSGS|asmbl_24549|m.53022, 210HSGS|asmbl_11406|m.4119, 210HSGS|asmbl_11407|m.4129, 210HSGS|asmbl_21189|m.40120, 210HSGS|asmbl_21…
5	GO:0006479	protein methylation	27	210HSGS|asmbl_42089|m.113823, 210HSGS|comp8174_c0_seq1|m.147635, 210HSGS|comp16906_c0_seq7|m.204532, 210HSGS|asmbl_21701|m.42224, 210HSGS|asmbl_5757|m.133762, 210HSGS|asmbl_21606|m.41869, 210HSGS|asmbl_31326|m.77705, 210HSGS|asmbl_40163|m.107588, 210HSGS|asmbl_5724|m.133680, 210HSGS|asmbl_5755|m.133742, 210HSGS|asmbl_5755|m.133744, 210HSGS|asmbl_5757|m.133760, 210HSGS|asmbl_34408|m.88927, 210HSGS…
4	GO:0044260	cellular macromolecule metabolic process	2222	210HSGS|asmbl_28255|m.66840, 210HSGS|asmbl_42089|m.113823, 210HSGS|asmbl_33986|m.87456, 210HSGS|asmbl_31516|m.78403, 210HSGS|asmbl_34014|m.87521, 210HSGS|asmbl_42120|m.113917, 210HSGS|comp16081_c0_seq1|m.180383, 210HSGS|asmbl_12433|m.7121, 210HSGS|asmbl_12433|m.7118, 210HSGS|asmbl_34749|m.90035, 210HSGS|asmbl_24311|m.52061, 210HSGS|asmbl_34019|m.87548, 210HSGS|asmbl_43908|m.120363, 210HSGS|asmbl_…
5142, 210HSGS|asmbl_5744|m.133726, 210HSGS|comp127370_c0_seq1|m.211854, 210HSGS|asmbl_30106|m.73940, 210HSGS|asmbl_6349|m.135451, 210HSGS|asmbl_7444|m.138365, 210HSGS|asmbl_3100|m.76706, 210HSGS|asmbl_644|m.135675, 210HSGS|asmbl_6348|m.135450, 210HSGS|asmbl_6792|m.136765, 210HSGS|asmbl_40102|m.107406, 210HSGS|asmbl_23800|m.50375, 210HSGS|comp159130_c0_seq1|m.211944, 210HSGS|asmbl_6241|m.135138, 2…
21249|m.40302, 210HSGS|asmbl_26366|m.59955, 210HSGS|asmbl_26367|m.59963, 210HSGS|asmbl_29509|m.71486, 210HSGS|asmbl_34940|m.90667, 210HSGS|asmbl_36525|m.96181, 210HSGS|asmbl_38119|m.101421, 210HSGS|asmbl_42556|m.115593, 210HSGS|asmbl_42717|m.116133, 210HSGS|comp14238_c0_seq1|m.162257, 210HSGS|comp14948_c0_seq5|m.167123, 210HSGS|comp16393_c1_seq2|m.186721, 210HSGS|comp16689_c0_seq1|m.195577, 210HS…
6	GO:0046474	glycerophospholipid biosynthetic process	44	210HSGS|asmbl_34939|m.90662, 210HSGS|asmbl_40925|m.110350, 210HSGS|asmbl_20722|m.38305, 210HSGS|asmbl_46688|m.130331, 210HSGS|asmbl_34989|m.91132, 210HSGS|asmbl_20722|m.38304, 210HSGS|asmbl_20746|m.38372, 210HSGS|asmbl_46690|m.130340, 210HSGS|asmbl_1363|m.11341, 210HSGS|asmbl_1360|m.11247, 210HSGS|comp11878_c0_seq1|m.153335, 210HSGS|asmbl_12921|m.8868, 210HSGS|asmbl_46692|m.130349, 210HSGS|asmbl_…
6	GO:0000054	ribosomal subunit export from nucleus	11	210HSGS|asmbl_12245|m.6378, 210HSGS|asmbl_45055|m.124616, 210HSGS|asmbl_28152|m.66344, 210HSGS|asmbl_40598|m.109179, 210HSGS|asmbl_43225|m.118068, 210HSGS|asmbl_35682|m.93469, 210HSGS|asmbl_35683|m.93471, 210HSGS|asmbl_415|m.111602, 210HSGS|asmbl_415|m.111601, 210HSGS|asmbl_26944|m.61977, 210HSGS|asmbl_408|m.110001
5	GO:0071822	protein complex subunit organization	122	210HSGS|asmbl_28255|m.66840, 210HSGS|asmbl_16156|m.20939, 210HSGS|asmbl_14659|m.15563, 210HSGS|asmbl_44496|m.122512, 210HSGS|asmbl_13684|m.11548, 210HSGS|asmbl_40186|m.107651, 210HSGS|asmbl_25841|m.58185, 210HSGS|asmbl_43287|m.118310, 210HSGS|comp15583_c0_seq2|m.172542, 210HSGS|asmbl_9685|m.144694, 210HSGS|asmbl_9687|m.144713, 210HSGS|asmbl_14670|m.15610, 210HSGS|asmbl_14671|m.15614, 210HSGS|asmb…
6	GO:0010564	regulation of cell cycle process	36	210HSGS|asmbl_27046|m.62344, 210HSGS|asmbl_42329|m.114695, 210HSGS|asmbl_17611|m.27092, 210HSGS|asmbl_17612|m.27098, 210HSGS|asmbl_15394|m.18425, 210HSGS|asmbl_18944|m.32005, 210HSGS|asmbl_9589|m.144461, 210HSGS|asmbl_46517|m.129797, 210HSGS|asmbl_22828|m.46388, 210HSGS|asmbl_46539|m.129846, 210HSGS|comp13599_c0_seq1|m.159439, 210HSGS|asmbl_42120|m.113917, 210HSGS|comp16081_c0_seq1|m.180383, 210H…
9	GO:0035023	regulation of Rho protein signal transduction	25	210HSGS|asmbl_11197|m.3495, 210HSGS|asmbl_13978|m.12779, 210HSGS|asmbl_38103|m.101386, 210HSGS|asmbl_13978|m.12778, 210HSGS|asmbl_13978|m.12777, 210HSGS|asmbl_14768|m.16065, 210HSGS|asmbl_15150|m.17482, 210HSGS|asmbl_15679|m.19346, 210HSGS|asmbl_17093|m.24939, 210HSGS|asmbl_17103|m.24981, 210HSGS|asmbl_17282|m.25805, 210HSGS|asmbl_18482|m.30313, 210HSGS|asmbl_24821|m.53861, 210HSGS|asmbl_32657|m.…
4	GO:0050817	coagulation	8	210HSGS|asmbl_20675|m.38136, 210HSGS|comp12197_c0_seq4|m.154155, 210HSGS|comp11293_c0_seq1|m.152068, 210HSGS|asmbl_26177|m.59298, 210HSGS|asmbl_20337|m.36839, 210HSGS|asmbl_19485|m.33725, 210HSGS|asmbl_11197|m.3495, 210HSGS|asmbl_45515|m.126139
4	GO:0050790	regulation of catalytic activity	127	210HSGS|asmbl_42120|m.113917, 210HSGS|comp16081_c0_seq1|m.180383, 210HSGS|asmbl_45515|m.126139, 210HSGS|asmbl_34296|m.88604, 210HSGS|asmbl_28805|m.68795, 210HSGS|asmbl_37356|m.99038, 210HSGS|asmbl_34294|m.88595, 210HSGS|asmbl_34296|m.88601, 210HSGS|asmbl_21617|m.41898, 210HSGS|asmbl_22896|m.46642, 210HSGS|asmbl_22905|m.46661, 210HSGS|asmbl_22905|m.46662, 210HSGS|asmbl_28796|m.68774, 210HSGS|asmbl…
2	GO:0065007	biological regulation	963	210HSGS|asmbl_42120|m.113917, 210HSGS|comp16081_c0_seq1|m.180383, 210HSGS|asmbl_28255|m.66840, 210HSGS|asmbl_33986|m.87456, 210HSGS|asmbl_31516|m.78403, 210HSGS|asmbl_34014|m.87521, 210HSGS|asmbl_12433|m.7121, 210HSGS|asmbl_12433|m.7118, 210HSGS|asmbl_34749|m.90035, 210HSGS|asmbl_24311|m.52061, 210HSGS|asmbl_34019|m.87548, 210HSGS|asmbl_43908|m.120363, 210HSGS|asmbl_8062|m.139703, 210HSGS|comp817…
2	GO:0023052	signaling	278	210HSGS|asmbl_20337|m.36839, 210HSGS|asmbl_11197|m.3495, 210HSGS|asmbl_46125|m.128339, 210HSGS|asmbl_19485|m.33725, 210HSGS|asmbl_22828|m.46388, 210HSGS|asmbl_45515|m.126139, 210HSGS|asmbl_43428|m.118777, 210HSGS|asmbl_33146|m.84416, 210HSGS|asmbl_26177|m.59298, 210HSGS|asmbl_11675|m.4814, 210HSGS|asmbl_21469|m.41309, 210HSGS|asmbl_46324|m.129144, 210HSGS|asmbl_16156|m.20939, 210HSGS|comp15436_c0…
5	GO:0060255	regulation of macromolecule metabolic process	507	210HSGS|asmbl_28255|m.66840, 210HSGS|asmbl_33986|m.87456, 210HSGS|asmbl_31516|m.78403, 210HSGS|asmbl_34014|m.87521, 210HSGS|asmbl_42120|m.113917, 210HSGS|comp16081_c0_seq1|m.180383, 210HSGS|asmbl_12433|m.7121, 210HSGS|asmbl_12433|m.7118, 210HSGS|asmbl_34749|m.90035, 210HSGS|asmbl_24311|m.52061, 210HSGS|asmbl_34019|m.87548, 210HSGS|asmbl_43908|m.120363, 210HSGS|asmbl_8062|m.139703, 210HSGS|comp817…
4	GO:0009791	post-embryonic development	34	210HSGS|comp9516_c0_seq1|m.148996, 210HSGS|asmbl_16156|m.20939, 210HSGS|asmbl_11356|m.3867, 210HSGS|asmbl_22828|m.46388, 210HSGS|comp8174_c0_seq1|m.147635, 210HSGS|asmbl_24924|m.54401, 210HSGS|asmbl_34019|m.87548, 210HSGS|asmbl_23710|m.49988, 210HSGS|asmbl_46653|m.130233, 210HSGS|comp10665_c0_seq1|m.150910, 210HSGS|asmbl_33985|m.87454, 210HSGS|comp16890_c1_seq2|m.203303, 210HSGS|asmbl_19441|m.335…
4	GO:0036180	filamentous growth of a population of unicellular organisms in response to biotic stimulus	6	210HSGS|asmbl_28436|m.67561, 210HSGS|asmbl_22089|m.43678, 210HSGS|asmbl_13562|m.11082, 210HSGS|asmbl_16008|m.20467, 210HSGS|asmbl_25992|m.58661, 210HSGS|asmbl_30473|m.75119
9	GO:0006271	DNA strand elongation involved in DNA replication	13	210HSGS|asmbl_12763|m.8327, 210HSGS|asmbl_12764|m.8331, 210HSGS|asmbl_44346|m.121822, 210HSGS|asmbl_15497|m.18744, 210HSGS|asmbl_21512|m.41493, 210HSGS|asmbl_28451|m.67606, 210HSGS|asmbl_37132|m.98234, 210HSGS|asmbl_44345|m.121815, 210HSGS|comp16816_c0_seq11|m.200145, 210HSGS|asmbl_16387|m.22213, 210HSGS|asmbl_16390|m.22247, 210HSGS|comp16816_c0_seq1|m.200023, 210HSGS|asmbl_43971|m.120559
6	GO:0008299	isoprenoid biosynthetic process	19	210HSGS|asmbl_36609|m.96416, 210HSGS|asmbl_36931|m.97502, 210HSGS|asmbl_38789|m.103789, 210HSGS|asmbl_9725|m.144959, 210HSGS|asmbl_35978|m.94599, 210HSGS|asmbl_38791|m.103800, 210HSGS|asmbl_35978|m.94600, 210HSGS|asmbl_22195|m.44116, 210HSGS|asmbl_30714|m.75851, 210HSGS|asmbl_12514|m.7374, 210HSGS|asmbl_20296|m.36622, 210HSGS|asmbl_35985|m.94640, 210HSGS|asmbl_38616|m.103129, 210HSGS|asmbl_44039|…
4	GO:0044093	positive regulation of molecular function	73	210HSGS|asmbl_45515|m.126139, 210HSGS|asmbl_34296|m.88604, 210HSGS|asmbl_28805|m.68795, 210HSGS|asmbl_37356|m.99038, 210HSGS|asmbl_34294|m.88595, 210HSGS|asmbl_34296|m.88601, 210HSGS|asmbl_21617|m.41898, 210HSGS|asmbl_22896|m.46642, 210HSGS|asmbl_22905|m.46661, 210HSGS|asmbl_22905|m.46662, 210HSGS|asmbl_28796|m.68774, 210HSGS|asmbl_37356|m.99036, 210HSGS|asmbl_16785|m.23935, 210HSGS|asmbl_37303|m…
8	GO:0045860	positive regulation of protein kinase activity	23	210HSGS|asmbl_45515|m.126139, 210HSGS|asmbl_34296|m.88604, 210HSGS|asmbl_28805|m.68795, 210HSGS|asmbl_37356|m.99038, 210HSGS|asmbl_34294|m.88595, 210HSGS|asmbl_34296|m.88601, 210HSGS|asmbl_21617|m.41898, 210HSGS|asmbl_22896|m.46642, 210HSGS|asmbl_22905|m.46661, 210HSGS|asmbl_22905|m.46662, 210HSGS|asmbl_28796|m.68774, 210HSGS|asmbl_37356|m.99036, 210HSGS|asmbl_42402|m.114952, 210HSGS|asmbl_26177|…
3	GO:0042221	response to chemical stimulus	131	210HSGS|asmbl_19441|m.33522, 210HSGS|asmbl_43094|m.117685, 210HSGS|comp18997_c0_seq1|m.211105, 210HSGS|comp10886_c0_seq1|m.151226, 210HSGS|comp8886_c0_seq1|m.148219, 210HSGS|asmbl_1142|m.4201, 210HSGS|comp10584_c0_seq1|m.150689, 210HSGS|asmbl_13710|m.11641, 210HSGS|asmbl_42009|m.113564, 210HSGS|asmbl_42010|m.113566, 210HSGS|comp15802_c0_seq2|m.174980, 210HSGS|asmbl_22828|m.46388, 210HSGS|asmbl_45…
7	GO:0043623	cellular protein complex assembly	56	210HSGS|asmbl_14659|m.15563, 210HSGS|asmbl_44496|m.122512, 210HSGS|asmbl_13684|m.11548, 210HSGS|asmbl_40186|m.107651, 210HSGS|asmbl_14670|m.15610, 210HSGS|asmbl_14671|m.15614, 210HSGS|asmbl_14867|m.16452, 210HSGS|asmbl_21900|m.42892, 210HSGS|asmbl_43799|m.119960, 210HSGS|comp15436_c0_seq3|m.170973, 210HSGS|asmbl_42357|m.114799, 210HSGS|comp10665_c0_seq1|m.150910, 210HSGS|asmbl_24052|m.51153, 210H…
5	GO:0043412	macromolecule modification	677	210HSGS|asmbl_42089|m.113823, 210HSGS|comp8174_c0_seq1|m.147635, 210HSGS|asmbl_45515|m.126139, 210HSGS|asmbl_18948|m.32030, 210HSGS|asmbl_36452|m.95997, 210HSGS|asmbl_34939|m.90662, 210HSGS|asmbl_40925|m.110350, 210HSGS|asmbl_20722|m.38305, 210HSGS|asmbl_46688|m.130331, 210HSGS|asmbl_34989|m.91132, 210HSGS|asmbl_20722|m.38304, 210HSGS|asmbl_20746|m.38372, 210HSGS|asmbl_46690|m.130340, 210HSGS|asm…
9	GO:0070838	divalent metal ion transport	20	210HSGS|asmbl_19485|m.33725, 210HSGS|asmbl_8501|m.141250, 210HSGS|comp16207_c0_seq1|m.183404, 210HSGS|asmbl_14168|m.13372, 210HSGS|asmbl_14169|m.13375, 210HSGS|asmbl_10840|m.2528, 210HSGS|asmbl_10847|m.2544, 210HSGS|asmbl_14167|m.13363, 210HSGS|asmbl_14566|m.15278, 210HSGS|asmbl_42274|m.114519, 210HSGS|asmbl_42275|m.114528, 210HSGS|asmbl_42966|m.117130, 210HSGS|comp16207_c0_seq2|m.183405, 210HSGS…
5	GO:0000278	mitotic cell cycle	87	210HSGS|asmbl_27046|m.62344, 210HSGS|asmbl_42329|m.114695, 210HSGS|asmbl_17611|m.27092, 210HSGS|asmbl_17612|m.27098, 210HSGS|asmbl_22193|m.44101, 210HSGS|comp13529_c0_seq2|m.159109, 210HSGS|asmbl_29519|m.71530, 210HSGS|asmbl_21871|m.42814, 210HSGS|asmbl_38792|m.103801, 210HSGS|comp13586_c0_seq1|m.159273, 210HSGS|asmbl_17430|m.26440, 210HSGS|asmbl_17430|m.26441, 210HSGS|comp13126_c0_seq1|m.157484,…
5	GO:0012501	programmed cell death	35	210HSGS|comp8174_c0_seq1|m.147635, 210HSGS|asmbl_34306|m.88635, 210HSGS|comp15436_c0_seq3|m.170973, 210HSGS|asmbl_42357|m.114799, 210HSGS|asmbl_43063|m.117559, 210HSGS|asmbl_40311|m.107980, 210HSGS|asmbl_16156|m.20939, 210HSGS|asmbl_11356|m.3867, 210HSGS|asmbl_15927|m.20203, 210HSGS|asmbl_25384|m.56112, 210HSGS|asmbl_25386|m.56126, 210HSGS|asmbl_36626|m.96442, 210HSGS|asmbl_39113|m.104897, 210HSG…
7	GO:1901988	negative regulation of cell cycle phase transition	24	210HSGS|asmbl_18944|m.32005, 210HSGS|asmbl_9589|m.144461, 210HSGS|asmbl_46517|m.129797, 210HSGS|asmbl_22828|m.46388, 210HSGS|asmbl_46539|m.129846, 210HSGS|comp13599_c0_seq1|m.159439, 210HSGS|asmbl_42120|m.113917, 210HSGS|comp16081_c0_seq1|m.180383, 210HSGS|asmbl_37719|m.100189, 210HSGS|asmbl_16945|m.24386, 210HSGS|asmbl_24498|m.52778, 210HSGS|asmbl_25823|m.58003, 210HSGS|asmbl_25826|m.58048, 210H…
2	GO:0032501	multicellular organismal process	161	210HSGS|asmbl_29251|m.70612, 210HSGS|asmbl_19485|m.33725, 210HSGS|asmbl_24217|m.51667, 210HSGS|asmbl_10952|m.2923, 210HSGS|asmbl_10946|m.2841, 210HSGS|asmbl_10950|m.2897, 210HSGS|comp9516_c0_seq1|m.148996, 210HSGS|asmbl_16156|m.20939, 210HSGS|asmbl_11356|m.3867, 210HSGS|asmbl_22828|m.46388, 210HSGS|asmbl_9825|m.145200, 210HSGS|asmbl_11985|m.5545, 210HSGS|asmbl_14491|m.14953, 210HSGS|asmbl_20424|m…
9	GO:0006367	transcription initiation from RNA polymerase II promoter	11	210HSGS|asmbl_28255|m.66840, 210HSGS|asmbl_45280|m.125369, 210HSGS|asmbl_6681|m.136463, 210HSGS|asmbl_12279|m.6491, 210HSGS|asmbl_14448|m.14647, 210HSGS|asmbl_9723|m.144942, 210HSGS|asmbl_16673|m.23141, 210HSGS|asmbl_22828|m.46388, 210HSGS|asmbl_28605|m.68088, 210HSGS|asmbl_34014|m.87521, 210HSGS|asmbl_45540|m.126189
5	GO:0072359	circulatory system development	6	210HSGS|asmbl_28000|m.65777, 210HSGS|asmbl_27998|m.65757, 210HSGS|asmbl_43908|m.120363, 210HSGS|asmbl_39118|m.104919, 210HSGS|asmbl_33146|m.84416, 210HSGS|asmbl_28245|m.66764
6	GO:0015914	phospholipid transport	12	210HSGS|asmbl_9047|m.143173, 210HSGS|comp16851_c1_seq2|m.201450, 210HSGS|asmbl_12615|m.7787, 210HSGS|asmbl_18790|m.31519, 210HSGS|asmbl_45208|m.125060, 210HSGS|comp14446_c1_seq1|m.163739, 210HSGS|comp16935_c1_seq4|m.206483, 210HSGS|asmbl_17274|m.25774, 210HSGS|asmbl_1028|m.961, 210HSGS|asmbl_1027|m.922, 210HSGS|asmbl_1028|m.960, 210HSGS|asmbl_17273|m.25767
6	GO:0042886	amide transport	9	210HSGS|asmbl_26177|m.59298, 210HSGS|asmbl_32307|m.81557, 210HSGS|asmbl_20103|m.36020, 210HSGS|asmbl_36719|m.96751, 210HSGS|comp15356_c0_seq1|m.170466, 210HSGS|comp16593_c0_seq54|m.191941, 210HSGS|comp16593_c0_seq68|m.191968, 210HSGS|comp16593_c0_seq8|m.191826, 210HSGS|asmbl_42147|m.114013
5	GO:0048523	negative regulation of cellular process	94	210HSGS|asmbl_12433|m.7121, 210HSGS|asmbl_12433|m.7118, 210HSGS|asmbl_34749|m.90035, 210HSGS|asmbl_24311|m.52061, 210HSGS|asmbl_34019|m.87548, 210HSGS|asmbl_43908|m.120363, 210HSGS|asmbl_8062|m.139703, 210HSGS|asmbl_11675|m.4814, 210HSGS|asmbl_21469|m.41309, 210HSGS|asmbl_46324|m.129144, 210HSGS|asmbl_29509|m.71488, 210HSGS|comp16078_c0_seq16|m.180072, 210HSGS|comp16078_c0_seq25|m.180178, 210HSGS…
6	GO:0044257	cellular protein catabolic process	109	210HSGS|asmbl_5728|m.133700, 210HSGS|asmbl_24663|m.53296, 210HSGS|asmbl_24680|m.53348, 210HSGS|asmbl_24680|m.53347, 210HSGS|asmbl_24663|m.53294, 210HSGS|asmbl_5664|m.133480, 210HSGS|asmbl_5666|m.133489, 210HSGS|asmbl_5667|m.133493, 210HSGS|comp15295_c0_seq2|m.169892, 210HSGS|asmbl_20931|m.39065, 210HSGS|asmbl_18406|m.30033, 210HSGS|asmbl_21310|m.40668, 210HSGS|comp10665_c0_seq1|m.150910, 210HSGS|…
5	GO:0048278	vesicle docking	22	210HSGS|asmbl_1667|m.23135, 210HSGS|asmbl_43599|m.119347, 210HSGS|asmbl_24789|m.53704, 210HSGS|asmbl_26238|m.59490, 210HSGS|asmbl_24795|m.53746, 210HSGS|asmbl_24786|m.53682, 210HSGS|asmbl_17518|m.26736, 210HSGS|asmbl_24785|m.53674, 210HSGS|asmbl_24796|m.53752, 210HSGS|asmbl_26247|m.59523, 210HSGS|asmbl_26706|m.60978, 210HSGS|asmbl_28108|m.66156, 210HSGS|asmbl_43598|m.119334, 210HSGS|comp15901_c0_…
7	GO:0051603	proteolysis involved in cellular protein catabolic process	109	210HSGS|asmbl_5728|m.133700, 210HSGS|asmbl_24663|m.53296, 210HSGS|asmbl_24680|m.53348, 210HSGS|asmbl_24680|m.53347, 210HSGS|asmbl_24663|m.53294, 210HSGS|asmbl_5664|m.133480, 210HSGS|asmbl_5666|m.133489, 210HSGS|asmbl_5667|m.133493, 210HSGS|comp15295_c0_seq2|m.169892, 210HSGS|asmbl_20931|m.39065, 210HSGS|asmbl_18406|m.30033, 210HSGS|asmbl_21310|m.40668, 210HSGS|comp10665_c0_seq1|m.150910, 210HSGS|…
2	GO:0002376	immune system process	33	210HSGS|asmbl_39367|m.105533, 210HSGS|asmbl_11197|m.3495, 210HSGS|asmbl_46125|m.128339, 210HSGS|asmbl_19485|m.33725, 210HSGS|asmbl_22828|m.46388, 210HSGS|asmbl_45515|m.126139, 210HSGS|comp8174_c0_seq1|m.147635, 210HSGS|asmbl_20337|m.36839, 210HSGS|comp15436_c0_seq3|m.170973, 210HSGS|asmbl_42357|m.114799, 210HSGS|comp14411_c0_seq2|m.163372, 210HSGS|asmbl_8433|m.140957, 210HSGS|asmbl_26177|m.59298,…
5	GO:1901605	alpha-amino acid metabolic process	167	210HSGS|comp10790_c0_seq1|m.151110, 210HSGS|asmbl_13981|m.12790, 210HSGS|asmbl_22558|m.45502, 210HSGS|asmbl_28028|m.65892, 210HSGS|asmbl_28013|m.65857, 210HSGS|asmbl_8482|m.141141, 210HSGS|asmbl_8484|m.141147, 210HSGS|asmbl_13085|m.9426, 210HSGS|asmbl_40911|m.110297, 210HSGS|asmbl_40911|m.110296, 210HSGS|asmbl_13085|m.9422, 210HSGS|asmbl_5530|m.133267, 210HSGS|asmbl_13089|m.9439, 210HSGS|asmbl_24…
8	GO:0072666	establishment of protein localization to vacuole	21	210HSGS|asmbl_22962|m.46910, 210HSGS|asmbl_9241|m.143664, 210HSGS|comp9747_c0_seq1|m.149278, 210HSGS|asmbl_19843|m.35140, 210HSGS|asmbl_19826|m.34977, 210HSGS|asmbl_21257|m.40365, 210HSGS|asmbl_40186|m.107651, 210HSGS|asmbl_46773|m.130624, 210HSGS|comp8174_c0_seq1|m.147635, 210HSGS|asmbl_46951|m.131260, 210HSGS|comp14231_c0_seq3|m.162220, 210HSGS|comp12274_c0_seq1|m.154530, 210HSGS|asmbl_2303|m.4…
6	GO:0016311	dephosphorylation	61	210HSGS|asmbl_24893|m.54205, 210HSGS|comp16014_c0_seq16|m.178792, 210HSGS|comp16014_c0_seq42|m.178964, 210HSGS|asmbl_24892|m.54198, 210HSGS|asmbl_46|m.127927, 210HSGS|asmbl_45|m.124426, 210HSGS|asmbl_45311|m.125464, 210HSGS|asmbl_45311|m.125460, 210HSGS|asmbl_22248|m.44248, 210HSGS|asmbl_44|m.120633, 210HSGS|asmbl_46|m.127925, 210HSGS|asmbl_46|m.127926, 210HSGS|asmbl_9485|m.144080, 210HSGS|asmbl_…
4	GO:0048646	anatomical structure formation involved in morphogenesis	44	210HSGS|asmbl_11197|m.3495, 210HSGS|asmbl_40186|m.107651, 210HSGS|asmbl_46125|m.128339, 210HSGS|asmbl_5434|m.133057, 210HSGS|comp16920_c0_seq1|m.205638, 210HSGS|comp8174_c0_seq1|m.147635, 210HSGS|comp11679_c0_seq1|m.152906, 210HSGS|asmbl_44857|m.123841, 210HSGS|asmbl_16945|m.24386, 210HSGS|asmbl_25040|m.54797, 210HSGS|asmbl_37543|m.99632, 210HSGS|asmbl_40682|m.109477, 210HSGS|asmbl_44334|m.121786…
6	GO:0006633	fatty acid biosynthetic process	29	210HSGS|asmbl_19450|m.33571, 210HSGS|asmbl_19476|m.33701, 210HSGS|asmbl_39087|m.104797, 210HSGS|asmbl_45077|m.124711, 210HSGS|asmbl_2470|m.53376, 210HSGS|asmbl_14914|m.16597, 210HSGS|comp16552_c0_seq9|m.191086, 210HSGS|asmbl_7835|m.139224, 210HSGS|asmbl_19708|m.34539, 210HSGS|asmbl_22760|m.46236, 210HSGS|asmbl_19707|m.34536, 210HSGS|asmbl_3741|m.99211, 210HSGS|asmbl_36602|m.96408, 210HSGS|asmbl_3…
4	GO:0042592	homeostatic process	84	210HSGS|comp16014_c0_seq16|m.178792, 210HSGS|comp16014_c0_seq42|m.178964, 210HSGS|asmbl_22828|m.46388, 210HSGS|asmbl_44334|m.121786, 210HSGS|asmbl_19485|m.33725, 210HSGS|asmbl_20461|m.37279, 210HSGS|comp16720_c0_seq1|m.196850, 210HSGS|asmbl_1451|m.15001, 210HSGS|asmbl_33470|m.85532, 210HSGS|comp12274_c0_seq1|m.154530, 210HSGS|asmbl_1459|m.15347, 210HSGS|asmbl_22308|m.44472, 210HSGS|comp16471_c0_s…
9	GO:0001934	positive regulation of protein phosphorylation	24	210HSGS|asmbl_45515|m.126139, 210HSGS|asmbl_34296|m.88604, 210HSGS|asmbl_28805|m.68795, 210HSGS|asmbl_37356|m.99038, 210HSGS|asmbl_34294|m.88595, 210HSGS|asmbl_34296|m.88601, 210HSGS|asmbl_21617|m.41898, 210HSGS|asmbl_22896|m.46642, 210HSGS|asmbl_22905|m.46661, 210HSGS|asmbl_22905|m.46662, 210HSGS|asmbl_28796|m.68774, 210HSGS|asmbl_37356|m.99036, 210HSGS|asmbl_42402|m.114952, 210HSGS|asmbl_26177|…
5	GO:0003002	regionalization	6	210HSGS|comp16682_c0_seq1|m.195520, 210HSGS|asmbl_13027|m.9230, 210HSGS|comp5939_c0_seq1|m.146728, 210HSGS|asmbl_23710|m.49988, 210HSGS|asmbl_46653|m.130233, 210HSGS|asmbl_29666|m.72148
8	GO:0046040	IMP metabolic process	12	210HSGS|asmbl_11201|m.3518, 210HSGS|asmbl_28745|m.68610, 210HSGS|asmbl_41888|m.113253, 210HSGS|asmbl_11226|m.3583, 210HSGS|asmbl_23623|m.49620, 210HSGS|asmbl_24510|m.52829, 210HSGS|asmbl_25040|m.54797, 210HSGS|asmbl_32543|m.82391, 210HSGS|asmbl_34518|m.89296, 210HSGS|asmbl_40612|m.109243, 210HSGS|asmbl_40659|m.109444, 210HSGS|comp16392_c0_seq4|m.186686
7	GO:0031334	positive regulation of protein complex assembly	7	210HSGS|asmbl_14659|m.15563, 210HSGS|asmbl_44496|m.122512, 210HSGS|asmbl_13684|m.11548, 210HSGS|asmbl_40186|m.107651, 210HSGS|comp13731_c0_seq1|m.159918, 210HSGS|asmbl_11197|m.3495, 210HSGS|asmbl_14700|m.15766
8	GO:0070592	cell wall polysaccharide biosynthetic process	7	210HSGS|asmbl_12089|m.5844, 210HSGS|asmbl_30256|m.74338, 210HSGS|asmbl_16945|m.24386, 210HSGS|asmbl_37543|m.99632, 210HSGS|asmbl_38555|m.102927, 210HSGS|comp16393_c2_seq3|m.186731, 210HSGS|asmbl_40704|m.109588
2	GO:0051704	multi-organism process	69	210HSGS|asmbl_20461|m.37279, 210HSGS|asmbl_19485|m.33725, 210HSGS|asmbl_12229|m.6343, 210HSGS|asmbl_12230|m.6346, 210HSGS|asmbl_12227|m.6334, 210HSGS|asmbl_18524|m.30467, 210HSGS|asmbl_11197|m.3495, 210HSGS|asmbl_9925|m.145530, 210HSGS|comp15377_c0_seq1|m.170550, 210HSGS|asmbl_39118|m.104919, 210HSGS|asmbl_7936|m.139437, 210HSGS|comp15377_c0_seq2|m.170557, 210HSGS|asmbl_23710|m.49988, 210HSGS|asm…
7	GO:0031929	TOR signaling cascade	6	210HSGS|asmbl_42402|m.114952, 210HSGS|asmbl_34296|m.88604, 210HSGS|asmbl_34294|m.88595, 210HSGS|comp17077_c0_seq1|m.210985, 210HSGS|asmbl_34296|m.88601, 210HSGS|asmbl_21617|m.41898
8	GO:0032508	DNA duplex unwinding	44	210HSGS|asmbl_43907|m.120361, 210HSGS|asmbl_38633|m.103284, 210HSGS|asmbl_19265|m.32978, 210HSGS|comp8174_c0_seq1|m.147635, 210HSGS|comp6537_c0_seq2|m.146962, 210HSGS|comp6537_c0_seq1|m.146961, 210HSGS|comp6537_c0_seq3|m.146964, 210HSGS|asmbl_11881|m.5283, 210HSGS|asmbl_9218|m.143627, 210HSGS|asmbl_21111|m.39924, 210HSGS|asmbl_37059|m.97974, 210HSGS|asmbl_37327|m.98940, 210HSGS|asmbl_40278|m.1079…
8	GO:0072663	establishment of protein localization to peroxisome	15	210HSGS|comp14210_c0_seq2|m.162138, 210HSGS|asmbl_49|m.131988, 210HSGS|comp15871_c0_seq1|m.175956, 210HSGS|comp15871_c0_seq3|m.175969, 210HSGS|asmbl_8408|m.140928, 210HSGS|asmbl_43898|m.120316, 210HSGS|comp16153_c0_seq10|m.182222, 210HSGS|asmbl_14415|m.14496, 210HSGS|asmbl_43897|m.120312, 210HSGS|asmbl_8062|m.139703, 210HSGS|comp16153_c0_seq1|m.182176, 210HSGS|asmbl_9051|m.143202, 210HSGS|asmbl_3…
4	GO:0044092	negative regulation of molecular function	23	210HSGS|asmbl_42120|m.113917, 210HSGS|comp16081_c0_seq1|m.180383, 210HSGS|asmbl_45515|m.126139, 210HSGS|asmbl_14700|m.15766, 210HSGS|asmbl_36047|m.94835, 210HSGS|asmbl_41592|m.112033, 210HSGS|asmbl_19485|m.33725, 210HSGS|asmbl_46517|m.129797, 210HSGS|asmbl_33035|m.84036, 210HSGS|asmbl_16945|m.24386, 210HSGS|asmbl_22828|m.46388, 210HSGS|asmbl_37543|m.99632, 210HSGS|asmbl_46539|m.129846, 210HSGS|co…
6	GO:0043269	regulation of ion transport	8	210HSGS|asmbl_20948|m.39125, 210HSGS|asmbl_19485|m.33725, 210HSGS|comp14744_c0_seq1|m.165725, 210HSGS|asmbl_17274|m.25774, 210HSGS|asmbl_1028|m.961, 210HSGS|asmbl_1027|m.922, 210HSGS|asmbl_1028|m.960, 210HSGS|asmbl_17273|m.25767
6	GO:0006664	glycolipid metabolic process	34	210HSGS|asmbl_34939|m.90662, 210HSGS|asmbl_40925|m.110350, 210HSGS|asmbl_20722|m.38305, 210HSGS|asmbl_46688|m.130331, 210HSGS|asmbl_34989|m.91132, 210HSGS|asmbl_20722|m.38304, 210HSGS|asmbl_20746|m.38372, 210HSGS|asmbl_46690|m.130340, 210HSGS|asmbl_1363|m.11341, 210HSGS|asmbl_1360|m.11247, 210HSGS|comp11878_c0_seq1|m.153335, 210HSGS|asmbl_12921|m.8868, 210HSGS|asmbl_46692|m.130349, 210HSGS|asmbl_…
6	GO:0090305	nucleic acid phosphodiester bond hydrolysis	72	210HSGS|asmbl_15438|m.18546, 210HSGS|comp12594_c0_seq1|m.155288, 210HSGS|asmbl_27586|m.64234, 210HSGS|comp14771_c0_seq1|m.165809, 210HSGS|comp11107_c0_seq1|m.151695, 210HSGS|asmbl_33|m.83924, 210HSGS|comp16941_c0_seq32|m.207440, 210HSGS|comp16941_c0_seq34|m.207466, 210HSGS|comp16941_c0_seq27|m.207360, 210HSGS|comp16941_c0_seq31|m.207427, 210HSGS|asmbl_19435|m.33503, 210HSGS|asmbl_51|m.132372, 210…
5	GO:0006560	proline metabolic process	10	210HSGS|asmbl_39833|m.106694, 210HSGS|asmbl_9769|m.145070, 210HSGS|asmbl_13085|m.9426, 210HSGS|asmbl_13085|m.9422, 210HSGS|asmbl_13089|m.9439, 210HSGS|asmbl_21365|m.40925, 210HSGS|asmbl_21364|m.40913, 210HSGS|asmbl_21363|m.40899, 210HSGS|asmbl_27125|m.62590, 210HSGS|asmbl_27866|m.65347
6	GO:1901264	carbohydrate derivative transport	8	210HSGS|asmbl_30295|m.74537, 210HSGS|asmbl_30256|m.74338, 210HSGS|asmbl_44174|m.121286, 210HSGS|asmbl_16473|m.22533, 210HSGS|asmbl_16534|m.22737, 210HSGS|asmbl_44173|m.121282, 210HSGS|asmbl_22957|m.46896, 210HSGS|comp16471_c0_seq1|m.188926
4	GO:0006725	cellular aromatic compound metabolic process	1807	210HSGS|comp8174_c0_seq1|m.147635, 210HSGS|asmbl_14355|m.14137, 210HSGS|asmbl_22083|m.43647, 210HSGS|asmbl_28255|m.66840, 210HSGS|asmbl_33986|m.87456, 210HSGS|asmbl_31516|m.78403, 210HSGS|asmbl_34014|m.87521, 210HSGS|asmbl_42120|m.113917, 210HSGS|comp16081_c0_seq1|m.180383, 210HSGS|asmbl_12433|m.7121, 210HSGS|asmbl_12433|m.7118, 210HSGS|asmbl_34749|m.90035, 210HSGS|asmbl_24311|m.52061, 210HSGS|as…
35|m.50728, 210HSGS|asmbl_19975|m.35553, 210HSGS|asmbl_4699|m.131424, 210HSGS|asmbl_38393|m.102350, 210HSGS|asmbl_22603|m.45656, 210HSGS|asmbl_40740|m.109677, 210HSGS|asmbl_21122|m.39952, 210HSGS|asmbl_22621|m.45728, 210HSGS|asmbl_38392|m.102347, 210HSGS|asmbl_19262|m.32964, 210HSGS|asmbl_10502|m.1723, 210HSGS|asmbl_1444|m.14636, 210HSGS|asmbl_19263|m.32968, 210HSGS|asmbl_28451|m.67606, 210HSGS|a…
7	GO:0006470	protein dephosphorylation	37	210HSGS|asmbl_46|m.127927, 210HSGS|asmbl_45|m.124426, 210HSGS|asmbl_45311|m.125464, 210HSGS|asmbl_45311|m.125460, 210HSGS|asmbl_22248|m.44248, 210HSGS|asmbl_44|m.120633, 210HSGS|asmbl_46|m.127925, 210HSGS|asmbl_46|m.127926, 210HSGS|asmbl_9485|m.144080, 210HSGS|asmbl_16988|m.24590, 210HSGS|asmbl_7107|m.137549, 210HSGS|asmbl_46740|m.130486, 210HSGS|comp16535_c3_seq1|m.190754, 210HSGS|asmbl_46739|m.…
6	GO:0075259	spore-bearing organ development	9	210HSGS|asmbl_16470|m.22526, 210HSGS|asmbl_9176|m.143459, 210HSGS|asmbl_41483|m.111528, 210HSGS|comp10584_c0_seq1|m.150689, 210HSGS|asmbl_2509|m.54924, 210HSGS|asmbl_41787|m.112956, 210HSGS|asmbl_43428|m.118777, 210HSGS|comp16393_c2_seq3|m.186731, 210HSGS|asmbl_19217|m.32739
6	GO:0016310	phosphorylation	456	210HSGS|asmbl_45515|m.126139, 210HSGS|asmbl_34296|m.88604, 210HSGS|asmbl_28805|m.68795, 210HSGS|asmbl_37356|m.99038, 210HSGS|asmbl_34294|m.88595, 210HSGS|asmbl_34296|m.88601, 210HSGS|asmbl_21617|m.41898, 210HSGS|asmbl_22896|m.46642, 210HSGS|asmbl_22905|m.46661, 210HSGS|asmbl_22905|m.46662, 210HSGS|asmbl_28796|m.68774, 210HSGS|asmbl_37356|m.99036, 210HSGS|asmbl_3681|m.97083, 210HSGS|asmbl_33502|m.…
4	GO:0007569	cell aging	10	210HSGS|asmbl_45584|m.126371, 210HSGS|asmbl_25823|m.58003, 210HSGS|asmbl_25826|m.58048, 210HSGS|asmbl_20838|m.38725, 210HSGS|asmbl_32186|m.81112, 210HSGS|asmbl_44334|m.121786, 210HSGS|asmbl_13531|m.10958, 210HSGS|asmbl_43287|m.118310, 210HSGS|asmbl_46125|m.128339, 210HSGS|comp15583_c0_seq2|m.172542
7	GO:0006857	oligopeptide transport	7	210HSGS|asmbl_20103|m.36020, 210HSGS|asmbl_36719|m.96751, 210HSGS|comp15356_c0_seq1|m.170466, 210HSGS|comp16593_c0_seq54|m.191941, 210HSGS|comp16593_c0_seq68|m.191968, 210HSGS|comp16593_c0_seq8|m.191826, 210HSGS|asmbl_42147|m.114013
5	GO:0000096	sulfur amino acid metabolic process	33	210HSGS|comp16903_c1_seq11|m.204055, 210HSGS|asmbl_17752|m.27549, 210HSGS|comp16903_c1_seq26|m.204201, 210HSGS|asmbl_12286|m.6506, 210HSGS|asmbl_17746|m.27517, 210HSGS|asmbl_17748|m.27528, 210HSGS|asmbl_43094|m.117685, 210HSGS|asmbl_1451|m.15001, 210HSGS|asmbl_1459|m.15347, 210HSGS|asmbl_22308|m.44472, 210HSGS|comp14568_c0_seq3|m.164561, 210HSGS|asmbl_25385|m.56119, 210HSGS|asmbl_28223|m.66638, 2…
5	GO:0034976	response to endoplasmic reticulum stress	10	210HSGS|comp8982_c0_seq2|m.148314, 210HSGS|comp12621_c0_seq1|m.155338, 210HSGS|comp16014_c0_seq16|m.178792, 210HSGS|comp16014_c0_seq42|m.178964, 210HSGS|asmbl_36325|m.95629, 210HSGS|comp16351_c0_seq1|m.186020, 210HSGS|comp16351_c0_seq13|m.186116, 210HSGS|asmbl_36326|m.95633, 210HSGS|asmbl_25940|m.58486, 210HSGS|asmbl_771|m.138961
6	GO:0007062	sister chromatid cohesion	7	210HSGS|asmbl_42329|m.114695, 210HSGS|asmbl_10213|m.763, 210HSGS|comp14322_c1_seq4|m.162885, 210HSGS|asmbl_21058|m.39728, 210HSGS|asmbl_21053|m.39705, 210HSGS|asmbl_42144|m.113994, 210HSGS|comp16892_c1_seq1|m.203319
9	GO:0006475	internal protein amino acid acetylation	16	210HSGS|asmbl_20332|m.36827, 210HSGS|asmbl_8732|m.142179, 210HSGS|asmbl_16281|m.21851, 210HSGS|asmbl_36758|m.96903, 210HSGS|asmbl_43908|m.120363, 210HSGS|comp16489_c0_seq1|m.189333, 210HSGS|asmbl_29284|m.70724, 210HSGS|asmbl_9817|m.145178, 210HSGS|asmbl_29721|m.72404, 210HSGS|asmbl_37666|m.100077, 210HSGS|comp14607_c0_seq2|m.164715, 210HSGS|asmbl_20838|m.38725, 210HSGS|asmbl_29289|m.70753, 210HSG…
7	GO:0070647	protein modification by small protein conjugation or removal	61	210HSGS|asmbl_18948|m.32030, 210HSGS|asmbl_36452|m.95997, 210HSGS|comp5939_c0_seq1|m.146728, 210HSGS|asmbl_22787|m.46274, 210HSGS|asmbl_6829|m.136848, 210HSGS|asmbl_33035|m.84036, 210HSGS|asmbl_8326|m.140426, 210HSGS|asmbl_43961|m.120506, 210HSGS|comp11630_c0_seq1|m.152796, 210HSGS|asmbl_34835|m.90309, 210HSGS|asmbl_43076|m.117603, 210HSGS|asmbl_43099|m.117705, 210HSGS|asmbl_26162|m.59243, 210HSG…
5	GO:0080134	regulation of response to stress	19	210HSGS|asmbl_25233|m.55356, 210HSGS|comp8174_c0_seq1|m.147635, 210HSGS|asmbl_22828|m.46388, 210HSGS|asmbl_46517|m.129797, 210HSGS|asmbl_46539|m.129846, 210HSGS|asmbl_44619|m.122956, 210HSGS|asmbl_11197|m.3495, 210HSGS|asmbl_8433|m.140957, 210HSGS|asmbl_19485|m.33725, 210HSGS|asmbl_28436|m.67561, 210HSGS|asmbl_13562|m.11082, 210HSGS|asmbl_43386|m.118643, 210HSGS|asmbl_17474|m.26581, 210HSGS|asmbl…
4	GO:0009314	response to radiation	21	210HSGS|asmbl_20337|m.36839, 210HSGS|asmbl_25431|m.56344, 210HSGS|asmbl_12433|m.7121, 210HSGS|asmbl_22831|m.46411, 210HSGS|asmbl_25823|m.58003, 210HSGS|asmbl_25826|m.58048, 210HSGS|comp18997_c0_seq1|m.211105, 210HSGS|comp10886_c0_seq1|m.151226, 210HSGS|comp8886_c0_seq1|m.148219, 210HSGS|asmbl_6829|m.136848, 210HSGS|asmbl_34940|m.90667, 210HSGS|comp16393_c1_seq2|m.186721, 210HSGS|comp14411_c0_seq2…
4	GO:0061024	membrane organization	49	210HSGS|asmbl_46653|m.130233, 210HSGS|asmbl_11197|m.3495, 210HSGS|asmbl_44360|m.121914, 210HSGS|asmbl_8934|m.142854, 210HSGS|asmbl_3926|m.105218, 210HSGS|comp9347_c0_seq1|m.148831, 210HSGS|asmbl_43063|m.117559, 210HSGS|asmbl_16156|m.20939, 210HSGS|asmbl_5431|m.133046, 210HSGS|asmbl_26394|m.60027, 210HSGS|asmbl_33178|m.84534, 210HSGS|asmbl_22163|m.44027, 210HSGS|asmbl_43014|m.117332, 210HSGS|asmbl…
4	GO:0070727	cellular macromolecule localization	173	210HSGS|asmbl_46653|m.130233, 210HSGS|asmbl_44360|m.121914, 210HSGS|asmbl_8934|m.142854, 210HSGS|comp16352_c0_seq1|m.186127, 210HSGS|asmbl_9434|m.144008, 210HSGS|asmbl_29799|m.72648, 210HSGS|asmbl_5431|m.133046, 210HSGS|asmbl_26394|m.60027, 210HSGS|asmbl_33178|m.84534, 210HSGS|asmbl_22163|m.44027, 210HSGS|asmbl_43014|m.117332, 210HSGS|asmbl_6378|m.135487, 210HSGS|asmbl_21303|m.40611, 210HSGS|asmb…
8	GO:0007187	G-protein coupled receptor signaling pathway, coupled to cyclic nucleotide second messenger	8	210HSGS|asmbl_41794|m.112986, 210HSGS|comp13582_c0_seq2|m.159251, 210HSGS|comp13582_c0_seq6|m.159260, 210HSGS|asmbl_31992|m.80260, 210HSGS|asmbl_41787|m.112956, 210HSGS|asmbl_43428|m.118777, 210HSGS|asmbl_44334|m.121786, 210HSGS|comp13582_c0_seq1|m.159248
2	GO:0008152	metabolic process	4364	210HSGS|comp10790_c0_seq1|m.151110, 210HSGS|asmbl_13981|m.12790, 210HSGS|asmbl_22558|m.45502, 210HSGS|asmbl_28028|m.65892, 210HSGS|asmbl_28013|m.65857, 210HSGS|asmbl_8482|m.141141, 210HSGS|asmbl_8484|m.141147, 210HSGS|comp8174_c0_seq1|m.147635, 210HSGS|asmbl_42120|m.113917, 210HSGS|comp16081_c0_seq1|m.180383, 210HSGS|asmbl_14355|m.14137, 210HSGS|asmbl_22083|m.43647, 210HSGS|asmbl_13085|m.9426, 21…
.35361, 210HSGS|comp15576_c0_seq3|m.172487, 210HSGS|comp15576_c0_seq4|m.172499, 210HSGS|asmbl_19929|m.35363, 210HSGS|asmbl_33686|m.86434, 210HSGS|asmbl_29703|m.72299, 210HSGS|asmbl_42100|m.113869, 210HSGS|asmbl_7060|m.137397, 210HSGS|comp15151_c2_seq1|m.168703, 210HSGS|asmbl_16479|m.22564, 210HSGS|asmbl_44911|m.124040, 210HSGS|comp14904_c0_seq1|m.166857, 210HSGS|comp16636_c0_seq1|m.193116, 210HSG…
3_c6_seq2|m.185804, 210HSGS|asmbl_7574|m.138672, 210HSGS|asmbl_30797|m.76147, 210HSGS|asmbl_38204|m.101700, 210HSGS|asmbl_10007|m.27, 210HSGS|asmbl_26827|m.61504, 210HSGS|comp16836_c0_seq3|m.200846, 210HSGS|asmbl_29454|m.71134, 210HSGS|asmbl_24146|m.51441, 210HSGS|asmbl_8271|m.140214, 210HSGS|comp14705_c0_seq4|m.165390, 210HSGS|asmbl_4069|m.109503, 210HSGS|comp12061_c0_seq1|m.153765, 210HSGS|asmb…
4|m.94596, 210HSGS|asmbl_35978|m.94601, 210HSGS|asmbl_18278|m.29607, 210HSGS|asmbl_20524|m.37667, 210HSGS|asmbl_2538|m.56084, 210HSGS|comp15266_c0_seq1|m.169535, 210HSGS|comp14312_c0_seq1|m.162754, 210HSGS|asmbl_17457|m.26508, 210HSGS|asmbl_21530|m.41559, 210HSGS|asmbl_28488|m.67660, 210HSGS|asmbl_43964|m.120518, 210HSGS|comp14231_c0_seq3|m.162220, 210HSGS|asmbl_22831|m.46411, 210HSGS|asmbl_23028…
644|m.15459, 210HSGS|asmbl_22442|m.44965, 210HSGS|asmbl_39518|m.105865, 210HSGS|asmbl_39833|m.106693, 210HSGS|asmbl_35735|m.93754, 210HSGS|asmbl_39829|m.106682, 210HSGS|asmbl_32110|m.80764, 210HSGS|asmbl_34129|m.87955, 210HSGS|asmbl_35528|m.92955, 210HSGS|asmbl_45837|m.127366, 210HSGS|asmbl_21365|m.40925, 210HSGS|asmbl_21364|m.40913, 210HSGS|asmbl_21363|m.40899, 210HSGS|asmbl_16238|m.21616, 210HS…
9	GO:0055076	transition metal ion homeostasis	10	210HSGS|comp16720_c0_seq1|m.196850, 210HSGS|asmbl_1451|m.15001, 210HSGS|asmbl_33470|m.85532, 210HSGS|comp12274_c0_seq1|m.154530, 210HSGS|asmbl_1459|m.15347, 210HSGS|asmbl_22308|m.44472, 210HSGS|comp16471_c0_seq1|m.188926, 210HSGS|asmbl_34507|m.89258, 210HSGS|asmbl_14417|m.14506, 210HSGS|asmbl_11841|m.5225
5	GO:0060429	epithelium development	8	210HSGS|asmbl_11197|m.3495, 210HSGS|comp5939_c0_seq1|m.146728, 210HSGS|comp15802_c0_seq2|m.174980, 210HSGS|asmbl_20757|m.38421, 210HSGS|asmbl_3424|m.88441, 210HSGS|asmbl_38034|m.101165, 210HSGS|comp10665_c0_seq1|m.150910, 210HSGS|comp14307_c0_seq1|m.162722
5	GO:0008204	ergosterol metabolic process	11	210HSGS|asmbl_24732|m.53461, 210HSGS|asmbl_28055|m.65976, 210HSGS|asmbl_24732|m.53460, 210HSGS|asmbl_28055|m.65970, 210HSGS|asmbl_29463|m.71220, 210HSGS|asmbl_30867|m.76358, 210HSGS|asmbl_37380|m.99153, 210HSGS|asmbl_24771|m.53636, 210HSGS|asmbl_38616|m.103129, 210HSGS|comp13256_c0_seq1|m.158016, 210HSGS|comp15711_c0_seq1|m.174014
6	GO:0006818	hydrogen transport	33	210HSGS|comp19972_c0_seq1|m.211167, 210HSGS|asmbl_40406|m.108290, 210HSGS|asmbl_43460|m.118866, 210HSGS|asmbl_6582|m.136086, 210HSGS|asmbl_32356|m.81708, 210HSGS|asmbl_10247|m.841, 210HSGS|asmbl_25929|m.58450, 210HSGS|asmbl_10247|m.839, 210HSGS|asmbl_492|m.132020, 210HSGS|comp12274_c0_seq1|m.154530, 210HSGS|comp10566_c0_seq1|m.150671, 210HSGS|asmbl_40944|m.110501, 210HSGS|asmbl_16861|m.24147, 210…
9	GO:0051436	negative regulation of ubiquitin-protein ligase activity involved in mitotic cell cycle	7	210HSGS|asmbl_46517|m.129797, 210HSGS|asmbl_33035|m.84036, 210HSGS|asmbl_16945|m.24386, 210HSGS|asmbl_22828|m.46388, 210HSGS|asmbl_37543|m.99632, 210HSGS|asmbl_46539|m.129846, 210HSGS|comp13599_c0_seq1|m.159439
6	GO:0046839	phospholipid dephosphorylation	14	210HSGS|asmbl_18562|m.30633, 210HSGS|asmbl_18562|m.30634, 210HSGS|asmbl_17559|m.26879, 210HSGS|asmbl_31096|m.76936, 210HSGS|asmbl_31087|m.76923, 210HSGS|asmbl_18561|m.30625, 210HSGS|asmbl_18555|m.30601, 210HSGS|asmbl_18550|m.30568, 210HSGS|asmbl_18555|m.30600, 210HSGS|asmbl_18556|m.30610, 210HSGS|asmbl_35667|m.93422, 210HSGS|comp15240_c0_seq5|m.169360, 210HSGS|comp16686_c0_seq1|m.195559, 210HSGS|…
8	GO:0006354	DNA-dependent transcription, elongation	18	210HSGS|asmbl_37784|m.100457, 210HSGS|asmbl_7061|m.137402, 210HSGS|asmbl_28945|m.69276, 210HSGS|asmbl_35286|m.92185, 210HSGS|asmbl_28942|m.69254, 210HSGS|asmbl_28945|m.69275, 210HSGS|asmbl_31751|m.79370, 210HSGS|asmbl_8433|m.140957, 210HSGS|asmbl_6681|m.136463, 210HSGS|asmbl_6290|m.135277, 210HSGS|comp54543_c0_seq1|m.211562, 210HSGS|asmbl_14110|m.13208, 210HSGS|comp5518_c0_seq1|m.146578, 210HSGS|…
6	GO:0042559	pteridine-containing compound biosynthetic process	14	210HSGS|asmbl_32277|m.81406, 210HSGS|asmbl_32275|m.81397, 210HSGS|asmbl_32425|m.81946, 210HSGS|asmbl_39059|m.104696, 210HSGS|comp15826_c0_seq8|m.175248, 210HSGS|asmbl_30677|m.75738, 210HSGS|asmbl_28906|m.69161, 210HSGS|asmbl_2479|m.53711, 210HSGS|comp15826_c0_seq1|m.175224, 210HSGS|asmbl_30678|m.75744, 210HSGS|asmbl_2478|m.53661, 210HSGS|asmbl_28907|m.69162, 210HSGS|asmbl_30674|m.75720, 210HSGS|c…
4	GO:0019538	protein metabolic process	1217	210HSGS|asmbl_42089|m.113823, 210HSGS|comp8174_c0_seq1|m.147635, 210HSGS|asmbl_45515|m.126139, 210HSGS|asmbl_5728|m.133700, 210HSGS|asmbl_24663|m.53296, 210HSGS|asmbl_24680|m.53348, 210HSGS|asmbl_24680|m.53347, 210HSGS|asmbl_24663|m.53294, 210HSGS|asmbl_5664|m.133480, 210HSGS|asmbl_5666|m.133489, 210HSGS|asmbl_5667|m.133493, 210HSGS|comp15295_c0_seq2|m.169892, 210HSGS|asmbl_18948|m.32030, 210HSGS…
210HSGS|asmbl_45498|m.126019, 210HSGS|asmbl_32811|m.83271, 210HSGS|asmbl_16908|m.24257, 210HSGS|asmbl_10214|m.766, 210HSGS|asmbl_26528|m.60465, 210HSGS|asmbl_36407|m.95873, 210HSGS|asmbl_36693|m.96621, 210HSGS|asmbl_24217|m.51667, 210HSGS|asmbl_31517|m.78411, 210HSGS|asmbl_26162|m.59243, 210HSGS|asmbl_26161|m.59239, 210HSGS|comp14948_c0_seq8|m.167133, 210HSGS|asmbl_16467|m.22502, 210HSGS|asmbl_20…
6	GO:0009108	coenzyme biosynthetic process	65	210HSGS|asmbl_33701|m.86560, 210HSGS|asmbl_32277|m.81406, 210HSGS|asmbl_32275|m.81397, 210HSGS|asmbl_32425|m.81946, 210HSGS|asmbl_16923|m.24332, 210HSGS|asmbl_19450|m.33571, 210HSGS|asmbl_19476|m.33701, 210HSGS|asmbl_39087|m.104797, 210HSGS|asmbl_45077|m.124711, 210HSGS|asmbl_20838|m.38725, 210HSGS|asmbl_20199|m.36372, 210HSGS|asmbl_20199|m.36371, 210HSGS|asmbl_39059|m.104696, 210HSGS|asmbl_37152…
5	GO:0010646	regulation of cell communication	112	210HSGS|asmbl_26177|m.59298, 210HSGS|asmbl_11675|m.4814, 210HSGS|asmbl_21469|m.41309, 210HSGS|asmbl_46324|m.129144, 210HSGS|asmbl_22828|m.46388, 210HSGS|asmbl_45515|m.126139, 210HSGS|comp5939_c0_seq1|m.146728, 210HSGS|comp15683_c0_seq6|m.173581, 210HSGS|asmbl_45923|m.127637, 210HSGS|asmbl_20074|m.35893, 210HSGS|asmbl_20075|m.35896, 210HSGS|asmbl_23679|m.49830, 210HSGS|asmbl_34257|m.88484, 210HSGS…
5	GO:0006031	chitin biosynthetic process	16	210HSGS|asmbl_16945|m.24386, 210HSGS|asmbl_37543|m.99632, 210HSGS|asmbl_38555|m.102927, 210HSGS|asmbl_40704|m.109588, 210HSGS|asmbl_31901|m.79941, 210HSGS|asmbl_42051|m.113628, 210HSGS|asmbl_42011|m.113569, 210HSGS|asmbl_42051|m.113627, 210HSGS|asmbl_17413|m.26336, 210HSGS|asmbl_32118|m.80796, 210HSGS|asmbl_34673|m.89774, 210HSGS|asmbl_42052|m.113635, 210HSGS|comp12383_c0_seq1|m.154716, 210HSGS|c…
9	GO:0036388	pre-replicative complex assembly	9	210HSGS|asmbl_44346|m.121822, 210HSGS|asmbl_10502|m.1723, 210HSGS|asmbl_15497|m.18744, 210HSGS|asmbl_16945|m.24386, 210HSGS|asmbl_21512|m.41493, 210HSGS|asmbl_28451|m.67606, 210HSGS|asmbl_37132|m.98234, 210HSGS|asmbl_37543|m.99632, 210HSGS|asmbl_44345|m.121815
7	GO:0017038	protein import	26	210HSGS|asmbl_33178|m.84534, 210HSGS|asmbl_22163|m.44027, 210HSGS|asmbl_43014|m.117332, 210HSGS|asmbl_6378|m.135487, 210HSGS|asmbl_21303|m.40611, 210HSGS|asmbl_19485|m.33725, 210HSGS|comp14210_c0_seq2|m.162138, 210HSGS|asmbl_49|m.131988, 210HSGS|comp15871_c0_seq1|m.175956, 210HSGS|comp15871_c0_seq3|m.175969, 210HSGS|asmbl_8408|m.140928, 210HSGS|asmbl_43898|m.120316, 210HSGS|comp16153_c0_seq10|m.1…
9	GO:0016558	protein import into peroxisome matrix	11	210HSGS|comp14210_c0_seq2|m.162138, 210HSGS|asmbl_49|m.131988, 210HSGS|comp15871_c0_seq1|m.175956, 210HSGS|comp15871_c0_seq3|m.175969, 210HSGS|asmbl_8408|m.140928, 210HSGS|asmbl_43898|m.120316, 210HSGS|comp16153_c0_seq10|m.182222, 210HSGS|asmbl_14415|m.14496, 210HSGS|asmbl_43897|m.120312, 210HSGS|asmbl_8062|m.139703, 210HSGS|comp16153_c0_seq1|m.182176
7	GO:0051248	negative regulation of protein metabolic process	13	210HSGS|asmbl_45515|m.126139, 210HSGS|asmbl_36047|m.94835, 210HSGS|asmbl_19441|m.33522, 210HSGS|asmbl_41592|m.112033, 210HSGS|asmbl_24217|m.51667, 210HSGS|asmbl_46517|m.129797, 210HSGS|asmbl_33035|m.84036, 210HSGS|asmbl_16945|m.24386, 210HSGS|asmbl_22828|m.46388, 210HSGS|asmbl_37543|m.99632, 210HSGS|asmbl_46539|m.129846, 210HSGS|comp13599_c0_seq1|m.159439, 210HSGS|asmbl_8946|m.142897
7	GO:0030003	cellular cation homeostasis	15	210HSGS|comp16014_c0_seq16|m.178792, 210HSGS|comp16014_c0_seq42|m.178964, 210HSGS|asmbl_19485|m.33725, 210HSGS|comp16720_c0_seq1|m.196850, 210HSGS|asmbl_1451|m.15001, 210HSGS|asmbl_33470|m.85532, 210HSGS|comp12274_c0_seq1|m.154530, 210HSGS|asmbl_1459|m.15347, 210HSGS|asmbl_22308|m.44472, 210HSGS|comp16471_c0_seq1|m.188926, 210HSGS|asmbl_34507|m.89258, 210HSGS|comp13513_c0_seq1|m.159008, 210HSGS|a…
8	GO:0048015	phosphatidylinositol-mediated signaling	6	210HSGS|asmbl_31783|m.79480, 210HSGS|asmbl_15073|m.17214, 210HSGS|asmbl_15570|m.19012, 210HSGS|asmbl_31781|m.79472, 210HSGS|asmbl_45515|m.126139, 210HSGS|comp16832_c1_seq1|m.200704
6	GO:0016128	phytosteroid metabolic process	12	210HSGS|comp8740_c0_seq1|m.148056, 210HSGS|asmbl_24732|m.53461, 210HSGS|asmbl_28055|m.65976, 210HSGS|asmbl_24732|m.53460, 210HSGS|asmbl_28055|m.65970, 210HSGS|asmbl_29463|m.71220, 210HSGS|asmbl_30867|m.76358, 210HSGS|asmbl_37380|m.99153, 210HSGS|asmbl_24771|m.53636, 210HSGS|asmbl_38616|m.103129, 210HSGS|comp13256_c0_seq1|m.158016, 210HSGS|comp15711_c0_seq1|m.174014
7	GO:0051259	protein oligomerization	8	210HSGS|asmbl_16156|m.20939, 210HSGS|asmbl_25841|m.58185, 210HSGS|asmbl_43287|m.118310, 210HSGS|comp15583_c0_seq2|m.172542, 210HSGS|asmbl_9685|m.144694, 210HSGS|asmbl_9687|m.144713, 210HSGS|asmbl_39833|m.106694, 210HSGS|asmbl_8626|m.141679
8	GO:0045841	negative regulation of mitotic metaphase/anaphase transition	10	210HSGS|asmbl_42120|m.113917, 210HSGS|comp16081_c0_seq1|m.180383, 210HSGS|asmbl_41888|m.113252, 210HSGS|asmbl_33035|m.84036, 210HSGS|asmbl_33828|m.86993, 210HSGS|asmbl_27817|m.65177, 210HSGS|asmbl_40514|m.108760, 210HSGS|asmbl_40682|m.109477, 210HSGS|asmbl_41866|m.113173, 210HSGS|comp14966_c1_seq1|m.167337
5	GO:0006914	autophagy	21	210HSGS|comp9347_c0_seq1|m.148831, 210HSGS|asmbl_15|m.16964, 210HSGS|asmbl_22962|m.46910, 210HSGS|asmbl_9241|m.143664, 210HSGS|comp9747_c0_seq1|m.149278, 210HSGS|asmbl_38034|m.101165, 210HSGS|asmbl_44420|m.122174, 210HSGS|asmbl_10791|m.2386, 210HSGS|asmbl_31588|m.78700, 210HSGS|asmbl_44416|m.122156, 210HSGS|asmbl_44417|m.122159, 210HSGS|asmbl_44658|m.123141, 210HSGS|comp16137_c0_seq4|m.181984, 21…
7	GO:0009313	oligosaccharide catabolic process	8	210HSGS|asmbl_38973|m.104426, 210HSGS|asmbl_37034|m.97907, 210HSGS|asmbl_24785|m.53675, 210HSGS|asmbl_33130|m.84380, 210HSGS|asmbl_37033|m.97904, 210HSGS|asmbl_38972|m.104423, 210HSGS|asmbl_43428|m.118777, 210HSGS|comp16446_c1_seq3|m.188294
5	GO:0007599	hemostasis	8	210HSGS|asmbl_20675|m.38136, 210HSGS|comp12197_c0_seq4|m.154155, 210HSGS|comp11293_c0_seq1|m.152068, 210HSGS|asmbl_26177|m.59298, 210HSGS|asmbl_20337|m.36839, 210HSGS|asmbl_19485|m.33725, 210HSGS|asmbl_11197|m.3495, 210HSGS|asmbl_45515|m.126139
10	GO:0031396	regulation of protein ubiquitination	8	210HSGS|asmbl_8326|m.140426, 210HSGS|asmbl_46517|m.129797, 210HSGS|asmbl_33035|m.84036, 210HSGS|asmbl_22828|m.46388, 210HSGS|asmbl_46539|m.129846, 210HSGS|comp13599_c0_seq1|m.159439, 210HSGS|asmbl_16945|m.24386, 210HSGS|asmbl_37543|m.99632
6	GO:0044042	glucan metabolic process	29	210HSGS|comp9119_c0_seq1|m.148653, 210HSGS|asmbl_34131|m.87996, 210HSGS|asmbl_34130|m.87976, 210HSGS|comp13597_c0_seq2|m.159370, 210HSGS|asmbl_34129|m.87956, 210HSGS|asmbl_19485|m.33725, 210HSGS|asmbl_27431|m.63589, 210HSGS|asmbl_28824|m.68876, 210HSGS|asmbl_34125|m.87936, 210HSGS|asmbl_34125|m.87923, 210HSGS|asmbl_41288|m.111037, 210HSGS|asmbl_28245|m.66764, 210HSGS|asmbl_34025|m.87583, 210HSGS|…
8	GO:0009129	pyrimidine nucleoside monophosphate metabolic process	6	210HSGS|asmbl_28696|m.68432, 210HSGS|asmbl_8626|m.141679, 210HSGS|asmbl_18225|m.29390, 210HSGS|asmbl_31664|m.79059, 210HSGS|asmbl_37836|m.100636, 210HSGS|comp16639_c0_seq1|m.193595
5	GO:0034440	lipid oxidation	7	210HSGS|asmbl_28245|m.66764, 210HSGS|asmbl_24052|m.51153, 210HSGS|asmbl_32307|m.81557, 210HSGS|asmbl_3825|m.101880, 210HSGS|asmbl_43063|m.117559, 210HSGS|asmbl_43623|m.119430, 210HSGS|asmbl_6829|m.136848
9	GO:1901069	guanosine-containing compound catabolic process	140	210HSGS|asmbl_43428|m.118777, 210HSGS|asmbl_14700|m.15766, 210HSGS|asmbl_24549|m.53022, 210HSGS|asmbl_11406|m.4119, 210HSGS|asmbl_11407|m.4129, 210HSGS|asmbl_21189|m.40120, 210HSGS|asmbl_21191|m.40136, 210HSGS|asmbl_21250|m.40316, 210HSGS|asmbl_22325|m.44533, 210HSGS|asmbl_38844|m.103959, 210HSGS|asmbl_46747|m.130521, 210HSGS|comp16781_c0_seq4|m.198407, 210HSGS|asmbl_3465|m.89728, 210HSGS|asmbl_4…
9	GO:0006625	protein targeting to peroxisome	15	210HSGS|comp14210_c0_seq2|m.162138, 210HSGS|asmbl_49|m.131988, 210HSGS|comp15871_c0_seq1|m.175956, 210HSGS|comp15871_c0_seq3|m.175969, 210HSGS|asmbl_8408|m.140928, 210HSGS|asmbl_43898|m.120316, 210HSGS|comp16153_c0_seq10|m.182222, 210HSGS|asmbl_14415|m.14496, 210HSGS|asmbl_43897|m.120312, 210HSGS|asmbl_8062|m.139703, 210HSGS|comp16153_c0_seq1|m.182176, 210HSGS|asmbl_9051|m.143202, 210HSGS|asmbl_3…
8	GO:1902099	regulation of metaphase/anaphase transition of cell cycle	13	210HSGS|asmbl_27046|m.62344, 210HSGS|asmbl_42329|m.114695, 210HSGS|asmbl_42120|m.113917, 210HSGS|comp16081_c0_seq1|m.180383, 210HSGS|asmbl_25235|m.55369, 210HSGS|asmbl_41888|m.113252, 210HSGS|asmbl_33035|m.84036, 210HSGS|asmbl_33828|m.86993, 210HSGS|asmbl_27817|m.65177, 210HSGS|asmbl_40514|m.108760, 210HSGS|asmbl_40682|m.109477, 210HSGS|asmbl_41866|m.113173, 210HSGS|comp14966_c1_seq1|m.167337
6	GO:0048232	male gamete generation	6	210HSGS|comp16555_c0_seq1|m.191121, 210HSGS|asmbl_38034|m.101165, 210HSGS|comp15436_c0_seq3|m.170973, 210HSGS|asmbl_26177|m.59298, 210HSGS|asmbl_42357|m.114799, 210HSGS|comp15436_c0_seq7|m.170990
8	GO:0033674	positive regulation of kinase activity	24	210HSGS|asmbl_45515|m.126139, 210HSGS|asmbl_34296|m.88604, 210HSGS|asmbl_28805|m.68795, 210HSGS|asmbl_37356|m.99038, 210HSGS|asmbl_34294|m.88595, 210HSGS|asmbl_34296|m.88601, 210HSGS|asmbl_21617|m.41898, 210HSGS|asmbl_22896|m.46642, 210HSGS|asmbl_22905|m.46661, 210HSGS|asmbl_22905|m.46662, 210HSGS|asmbl_28796|m.68774, 210HSGS|asmbl_37356|m.99036, 210HSGS|asmbl_11197|m.3495, 210HSGS|asmbl_42402|m.…
8	GO:0019856	pyrimidine nucleobase biosynthetic process	13	210HSGS|comp16963_c0_seq10|m.210911, 210HSGS|asmbl_27533|m.63910, 210HSGS|asmbl_33502|m.85707, 210HSGS|asmbl_27530|m.63866, 210HSGS|asmbl_31664|m.79059, 210HSGS|asmbl_44709|m.123283, 210HSGS|asmbl_9765|m.145060, 210HSGS|comp16639_c0_seq1|m.193595, 210HSGS|comp16963_c0_seq1|m.210876, 210HSGS|comp16963_c0_seq10|m.210910, 210HSGS|comp16963_c0_seq15|m.210930, 210HSGS|comp16963_c0_seq7|m.210898, 210HS…
8	GO:0031400	negative regulation of protein modification process	10	210HSGS|asmbl_45515|m.126139, 210HSGS|asmbl_36047|m.94835, 210HSGS|asmbl_41592|m.112033, 210HSGS|asmbl_46517|m.129797, 210HSGS|asmbl_33035|m.84036, 210HSGS|asmbl_16945|m.24386, 210HSGS|asmbl_22828|m.46388, 210HSGS|asmbl_37543|m.99632, 210HSGS|asmbl_46539|m.129846, 210HSGS|comp13599_c0_seq1|m.159439
8	GO:0045814	negative regulation of gene expression, epigenetic	9	210HSGS|asmbl_15497|m.18744, 210HSGS|asmbl_34305|m.88627, 210HSGS|asmbl_35602|m.93208, 210HSGS|asmbl_37132|m.98234, 210HSGS|asmbl_29284|m.70724, 210HSGS|asmbl_29289|m.70753, 210HSGS|comp10665_c0_seq1|m.150910, 210HSGS|asmbl_10502|m.1723, 210HSGS|asmbl_43962|m.120508
8	GO:0006875	cellular metal ion homeostasis	13	210HSGS|comp16014_c0_seq16|m.178792, 210HSGS|comp16014_c0_seq42|m.178964, 210HSGS|asmbl_19485|m.33725, 210HSGS|comp16720_c0_seq1|m.196850, 210HSGS|asmbl_1451|m.15001, 210HSGS|asmbl_33470|m.85532, 210HSGS|comp12274_c0_seq1|m.154530, 210HSGS|asmbl_1459|m.15347, 210HSGS|asmbl_22308|m.44472, 210HSGS|comp16471_c0_seq1|m.188926, 210HSGS|asmbl_34507|m.89258, 210HSGS|comp13513_c0_seq1|m.159008, 210HSGS|a…
7	GO:0016485	protein processing	14	210HSGS|asmbl_24933|m.54460, 210HSGS|asmbl_24933|m.54457, 210HSGS|asmbl_5945|m.134246, 210HSGS|asmbl_20510|m.37628, 210HSGS|asmbl_24918|m.54378, 210HSGS|asmbl_24293|m.51972, 210HSGS|asmbl_32799|m.83222, 210HSGS|asmbl_32783|m.83179, 210HSGS|asmbl_45440|m.125746, 210HSGS|comp15646_c2_seq15|m.173166, 210HSGS|asmbl_30266|m.74408, 210HSGS|asmbl_29253|m.70627, 210HSGS|asmbl_30771|m.76091, 210HSGS|asmbl…
6	GO:0045333	cellular respiration	51	210HSGS|comp7605_c0_seq4|m.147292, 210HSGS|comp5518_c0_seq1|m.146578, 210HSGS|asmbl_22494|m.45218, 210HSGS|asmbl_36903|m.97380, 210HSGS|comp13336_c0_seq2|m.158301, 210HSGS|asmbl_36936|m.97536, 210HSGS|asmbl_36936|m.97532, 210HSGS|asmbl_11925|m.5363, 210HSGS|asmbl_11966|m.5483, 210HSGS|asmbl_25040|m.54797, 210HSGS|asmbl_36902|m.97373, 210HSGS|asmbl_39963|m.106964, 210HSGS|asmbl_34306|m.88635, 210H…
7	GO:0071025	RNA surveillance	15	210HSGS|asmbl_19435|m.33503, 210HSGS|asmbl_33|m.83921, 210HSGS|asmbl_33|m.83924, 210HSGS|comp16941_c0_seq32|m.207440, 210HSGS|comp16941_c0_seq34|m.207466, 210HSGS|comp16941_c0_seq27|m.207360, 210HSGS|comp16941_c0_seq31|m.207427, 210HSGS|asmbl_51|m.132372, 210HSGS|comp16941_c0_seq10|m.207096, 210HSGS|comp16941_c0_seq19|m.207235, 210HSGS|comp16941_c0_seq20|m.207251, 210HSGS|comp16941_c0_seq21|m.207…
10	GO:0009206	purine ribonucleoside triphosphate biosynthetic process	25	210HSGS|comp9834_c0_seq1|m.149454, 210HSGS|asmbl_8345|m.140574, 210HSGS|asmbl_4744|m.131583, 210HSGS|asmbl_4216|m.114047, 210HSGS|asmbl_22447|m.45017, 210HSGS|asmbl_4646|m.129592, 210HSGS|comp11537_c0_seq1|m.152560, 210HSGS|comp16515_c0_seq1|m.190040, 210HSGS|comp19972_c0_seq1|m.211167, 210HSGS|asmbl_6582|m.136086, 210HSGS|asmbl_6736|m.136602, 210HSGS|asmbl_7530|m.138583, 210HSGS|asmbl_25929|m.58…
6	GO:0016226	iron-sulfur cluster assembly	13	210HSGS|asmbl_1451|m.15001, 210HSGS|asmbl_19696|m.34482, 210HSGS|asmbl_23619|m.49612, 210HSGS|comp15144_c0_seq10|m.168671, 210HSGS|asmbl_19235|m.32875, 210HSGS|asmbl_19029|m.32354, 210HSGS|asmbl_1459|m.15347, 210HSGS|asmbl_19694|m.34472, 210HSGS|asmbl_22308|m.44472, 210HSGS|asmbl_42214|m.114286, 210HSGS|asmbl_6333|m.135411, 210HSGS|comp14146_c0_seq3|m.161838, 210HSGS|comp15435_c0_seq1|m.170957
4	GO:0009790	embryo development	18	210HSGS|comp10665_c0_seq1|m.150910, 210HSGS|comp9516_c0_seq1|m.148996, 210HSGS|asmbl_32296|m.81503, 210HSGS|asmbl_16156|m.20939, 210HSGS|asmbl_11356|m.3867, 210HSGS|asmbl_20799|m.38580, 210HSGS|asmbl_22828|m.46388, 210HSGS|asmbl_36545|m.96253, 210HSGS|asmbl_13027|m.9230, 210HSGS|comp15240_c0_seq5|m.169360, 210HSGS|comp16393_c1_seq2|m.186721, 210HSGS|asmbl_11197|m.3495, 210HSGS|asmbl_7936|m.139437…
9	GO:0000377	RNA splicing, via transesterification reactions with bulged adenosine as nucleophile	38	210HSGS|comp13652_c0_seq1|m.159595, 210HSGS|asmbl_37232|m.98617, 210HSGS|asmbl_30432|m.75027, 210HSGS|asmbl_36496|m.96099, 210HSGS|asmbl_33986|m.87456, 210HSGS|asmbl_6681|m.136463, 210HSGS|asmbl_17216|m.25478, 210HSGS|asmbl_39118|m.104919, 210HSGS|asmbl_45997|m.127913, 210HSGS|asmbl_45996|m.127899, 210HSGS|asmbl_16668|m.23121, 210HSGS|asmbl_21367|m.40939, 210HSGS|asmbl_22309|m.44476, 210HSGS|asmb…
8	GO:0006261	DNA-dependent DNA replication	46	210HSGS|asmbl_29509|m.71488, 210HSGS|comp16078_c0_seq16|m.180072, 210HSGS|comp16078_c0_seq25|m.180178, 210HSGS|comp16078_c0_seq1|m.179972, 210HSGS|asmbl_12763|m.8327, 210HSGS|asmbl_12764|m.8331, 210HSGS|asmbl_44346|m.121822, 210HSGS|asmbl_15497|m.18744, 210HSGS|asmbl_21512|m.41493, 210HSGS|asmbl_28451|m.67606, 210HSGS|asmbl_37132|m.98234, 210HSGS|asmbl_44345|m.121815, 210HSGS|asmbl_3176|m.79412, …
6	GO:0005991	trehalose metabolic process	25	210HSGS|asmbl_38973|m.104426, 210HSGS|asmbl_37034|m.97907, 210HSGS|asmbl_24785|m.53675, 210HSGS|asmbl_33130|m.84380, 210HSGS|asmbl_37033|m.97904, 210HSGS|asmbl_38972|m.104423, 210HSGS|asmbl_43428|m.118777, 210HSGS|comp16446_c1_seq3|m.188294, 210HSGS|comp15658_c1_seq1|m.173289, 210HSGS|asmbl_17701|m.27299, 210HSGS|asmbl_38561|m.102940, 210HSGS|asmbl_27994|m.65745, 210HSGS|asmbl_38562|m.102941, 210…
9	GO:0042780	tRNA 3'-end processing	8	210HSGS|asmbl_23028|m.47200, 210HSGS|comp16332_c0_seq41|m.185778, 210HSGS|comp16332_c0_seq29|m.185764, 210HSGS|asmbl_22992|m.46976, 210HSGS|asmbl_22994|m.46990, 210HSGS|asmbl_22998|m.47012, 210HSGS|asmbl_23009|m.47080, 210HSGS|asmbl_22996|m.46999
8	GO:0006265	DNA topological change	14	210HSGS|asmbl_2353|m.49308, 210HSGS|asmbl_11664|m.4749, 210HSGS|comp16350_c4_seq6|m.186015, 210HSGS|asmbl_38993|m.104505, 210HSGS|asmbl_11664|m.4748, 210HSGS|comp12501_c0_seq2|m.155033, 210HSGS|asmbl_11665|m.4759, 210HSGS|asmbl_11670|m.4785, 210HSGS|asmbl_11664|m.4745, 210HSGS|asmbl_11662|m.4719, 210HSGS|asmbl_17839|m.27857, 210HSGS|asmbl_38993|m.104502, 210HSGS|asmbl_45276|m.125338, 210HSGS|comp…
4	GO:0006403	RNA localization	18	210HSGS|asmbl_37555|m.99658, 210HSGS|asmbl_25233|m.55356, 210HSGS|comp16821_c0_seq2|m.200233, 210HSGS|comp8174_c0_seq1|m.147635, 210HSGS|asmbl_12327|m.6659, 210HSGS|asmbl_25528|m.57021, 210HSGS|asmbl_40598|m.109179, 210HSGS|asmbl_19606|m.34052, 210HSGS|asmbl_13566|m.11095, 210HSGS|asmbl_27170|m.62779, 210HSGS|asmbl_13566|m.11094, 210HSGS|asmbl_11927|m.5380, 210HSGS|asmbl_13558|m.11054, 210HSGS|as…
5	GO:0009889	regulation of biosynthetic process	429	210HSGS|asmbl_28255|m.66840, 210HSGS|asmbl_33986|m.87456, 210HSGS|asmbl_31516|m.78403, 210HSGS|asmbl_34014|m.87521, 210HSGS|asmbl_42120|m.113917, 210HSGS|comp16081_c0_seq1|m.180383, 210HSGS|asmbl_12433|m.7121, 210HSGS|asmbl_12433|m.7118, 210HSGS|asmbl_34749|m.90035, 210HSGS|asmbl_24311|m.52061, 210HSGS|asmbl_34019|m.87548, 210HSGS|asmbl_43908|m.120363, 210HSGS|asmbl_8062|m.139703, 210HSGS|asmbl_3…
6	GO:0051174	regulation of phosphorus metabolic process	120	210HSGS|asmbl_45515|m.126139, 210HSGS|asmbl_34296|m.88604, 210HSGS|asmbl_28805|m.68795, 210HSGS|asmbl_37356|m.99038, 210HSGS|asmbl_34294|m.88595, 210HSGS|asmbl_34296|m.88601, 210HSGS|asmbl_21617|m.41898, 210HSGS|asmbl_22896|m.46642, 210HSGS|asmbl_22905|m.46661, 210HSGS|asmbl_22905|m.46662, 210HSGS|asmbl_28796|m.68774, 210HSGS|asmbl_37356|m.99036, 210HSGS|asmbl_3681|m.97083, 210HSGS|asmbl_24893|m.…
9	GO:0044744	protein targeting to nucleus	7	210HSGS|asmbl_19485|m.33725, 210HSGS|asmbl_35655|m.93371, 210HSGS|comp5939_c0_seq1|m.146728, 210HSGS|asmbl_19606|m.34052, 210HSGS|asmbl_20297|m.36633, 210HSGS|asmbl_23414|m.48974, 210HSGS|asmbl_25975|m.58558
7	GO:0097190	apoptotic signaling pathway	6	210HSGS|comp15436_c0_seq3|m.170973, 210HSGS|asmbl_42357|m.114799, 210HSGS|asmbl_43063|m.117559, 210HSGS|asmbl_45515|m.126139, 210HSGS|asmbl_11197|m.3495, 210HSGS|asmbl_22828|m.46388
5	GO:0009893	positive regulation of metabolic process	80	210HSGS|asmbl_28255|m.66840, 210HSGS|asmbl_33986|m.87456, 210HSGS|asmbl_31516|m.78403, 210HSGS|asmbl_34014|m.87521, 210HSGS|asmbl_42120|m.113917, 210HSGS|comp16081_c0_seq1|m.180383, 210HSGS|comp8174_c0_seq1|m.147635, 210HSGS|asmbl_45515|m.126139, 210HSGS|asmbl_34296|m.88604, 210HSGS|asmbl_28805|m.68795, 210HSGS|asmbl_37356|m.99038, 210HSGS|asmbl_34294|m.88595, 210HSGS|asmbl_34296|m.88601, 210HSGS…
9	GO:0018394	peptidyl-lysine acetylation	16	210HSGS|asmbl_20332|m.36827, 210HSGS|asmbl_8732|m.142179, 210HSGS|asmbl_16281|m.21851, 210HSGS|asmbl_36758|m.96903, 210HSGS|asmbl_43908|m.120363, 210HSGS|comp16489_c0_seq1|m.189333, 210HSGS|asmbl_29284|m.70724, 210HSGS|asmbl_9817|m.145178, 210HSGS|asmbl_29721|m.72404, 210HSGS|asmbl_37666|m.100077, 210HSGS|comp14607_c0_seq2|m.164715, 210HSGS|asmbl_20838|m.38725, 210HSGS|asmbl_29289|m.70753, 210HSG…
6	GO:0051173	positive regulation of nitrogen compound metabolic process	27	210HSGS|asmbl_28255|m.66840, 210HSGS|asmbl_33986|m.87456, 210HSGS|asmbl_31516|m.78403, 210HSGS|asmbl_34014|m.87521, 210HSGS|asmbl_42120|m.113917, 210HSGS|comp16081_c0_seq1|m.180383, 210HSGS|asmbl_37784|m.100457, 210HSGS|asmbl_42896|m.116872, 210HSGS|comp13907_c0_seq1|m.160478, 210HSGS|asmbl_11197|m.3495, 210HSGS|asmbl_25841|m.58185, 210HSGS|asmbl_17184|m.25361, 210HSGS|asmbl_19441|m.33522, 210HSG…
6	GO:0006457	protein folding	81	210HSGS|asmbl_39279|m.105284, 210HSGS|asmbl_16964|m.24508, 210HSGS|comp18997_c0_seq1|m.211105, 210HSGS|comp10886_c0_seq1|m.151226, 210HSGS|comp8886_c0_seq1|m.148219, 210HSGS|comp8982_c0_seq2|m.148314, 210HSGS|asmbl_35348|m.92396, 210HSGS|asmbl_39304|m.105340, 210HSGS|asmbl_44770|m.123525, 210HSGS|asmbl_32354|m.81700, 210HSGS|asmbl_35491|m.92860, 210HSGS|asmbl_7166|m.137666, 210HSGS|asmbl_12889|m.…
9	GO:0042327	positive regulation of phosphorylation	33	210HSGS|asmbl_45515|m.126139, 210HSGS|asmbl_34296|m.88604, 210HSGS|asmbl_28805|m.68795, 210HSGS|asmbl_37356|m.99038, 210HSGS|asmbl_34294|m.88595, 210HSGS|asmbl_34296|m.88601, 210HSGS|asmbl_21617|m.41898, 210HSGS|asmbl_22896|m.46642, 210HSGS|asmbl_22905|m.46661, 210HSGS|asmbl_22905|m.46662, 210HSGS|asmbl_28796|m.68774, 210HSGS|asmbl_37356|m.99036, 210HSGS|asmbl_42402|m.114952, 210HSGS|asmbl_26177|…
8	GO:0009158	ribonucleoside monophosphate catabolic process	94	210HSGS|comp6117_c0_seq2|m.146815, 210HSGS|asmbl_5728|m.133700, 210HSGS|asmbl_24663|m.53296, 210HSGS|asmbl_6582|m.136086, 210HSGS|asmbl_29832|m.72816, 210HSGS|asmbl_5082|m.132340, 210HSGS|asmbl_5079|m.132324, 210HSGS|asmbl_29833|m.72818, 210HSGS|asmbl_24680|m.53348, 210HSGS|asmbl_46055|m.128055, 210HSGS|asmbl_5077|m.132323, 210HSGS|asmbl_8380|m.140846, 210HSGS|asmbl_25929|m.58450, 210HSGS|asmbl_2…
6	GO:0016070	RNA metabolic process	883	210HSGS|asmbl_28255|m.66840, 210HSGS|asmbl_33986|m.87456, 210HSGS|asmbl_31516|m.78403, 210HSGS|asmbl_34014|m.87521, 210HSGS|asmbl_42120|m.113917, 210HSGS|comp16081_c0_seq1|m.180383, 210HSGS|asmbl_12433|m.7121, 210HSGS|asmbl_12433|m.7118, 210HSGS|asmbl_34749|m.90035, 210HSGS|asmbl_24311|m.52061, 210HSGS|asmbl_34019|m.87548, 210HSGS|asmbl_43908|m.120363, 210HSGS|asmbl_8062|m.139703, 210HSGS|asmbl_1…
10	GO:0071173	spindle assembly checkpoint	10	210HSGS|asmbl_42120|m.113917, 210HSGS|comp16081_c0_seq1|m.180383, 210HSGS|asmbl_41888|m.113252, 210HSGS|asmbl_33035|m.84036, 210HSGS|asmbl_33828|m.86993, 210HSGS|asmbl_27817|m.65177, 210HSGS|asmbl_40514|m.108760, 210HSGS|asmbl_40682|m.109477, 210HSGS|asmbl_41866|m.113173, 210HSGS|comp14966_c1_seq1|m.167337
8	GO:0051273	beta-glucan metabolic process	9	210HSGS|asmbl_23710|m.49988, 210HSGS|asmbl_46653|m.130233, 210HSGS|asmbl_23533|m.49316, 210HSGS|comp5518_c0_seq1|m.146578, 210HSGS|asmbl_24284|m.51947, 210HSGS|asmbl_35178|m.91893, 210HSGS|asmbl_40022|m.107090, 210HSGS|asmbl_34025|m.87583, 210HSGS|asmbl_5434|m.133057
9	GO:0031570	DNA integrity checkpoint	14	210HSGS|asmbl_18944|m.32005, 210HSGS|asmbl_9589|m.144461, 210HSGS|asmbl_46517|m.129797, 210HSGS|asmbl_22828|m.46388, 210HSGS|asmbl_46539|m.129846, 210HSGS|comp13599_c0_seq1|m.159439, 210HSGS|asmbl_16945|m.24386, 210HSGS|asmbl_24498|m.52778, 210HSGS|asmbl_25823|m.58003, 210HSGS|asmbl_25826|m.58048, 210HSGS|asmbl_29540|m.71624, 210HSGS|asmbl_37543|m.99632, 210HSGS|asmbl_40682|m.109477, 210HSGS|comp…
4	GO:0043934	sporulation	36	210HSGS|asmbl_40186|m.107651, 210HSGS|asmbl_46125|m.128339, 210HSGS|asmbl_5434|m.133057, 210HSGS|comp16920_c0_seq1|m.205638, 210HSGS|comp11679_c0_seq1|m.152906, 210HSGS|asmbl_44857|m.123841, 210HSGS|asmbl_16945|m.24386, 210HSGS|asmbl_25040|m.54797, 210HSGS|asmbl_37543|m.99632, 210HSGS|asmbl_40682|m.109477, 210HSGS|asmbl_44334|m.121786, 210HSGS|asmbl_9589|m.144461, 210HSGS|asmbl_21775|m.42433, 210…
5	GO:0051130	positive regulation of cellular component organization	17	210HSGS|asmbl_28255|m.66840, 210HSGS|comp8174_c0_seq1|m.147635, 210HSGS|asmbl_14659|m.15563, 210HSGS|asmbl_44496|m.122512, 210HSGS|asmbl_13684|m.11548, 210HSGS|asmbl_40186|m.107651, 210HSGS|asmbl_27046|m.62344, 210HSGS|asmbl_42329|m.114695, 210HSGS|asmbl_17611|m.27092, 210HSGS|asmbl_17612|m.27098, 210HSGS|asmbl_5434|m.133057, 210HSGS|comp13731_c0_seq1|m.159918, 210HSGS|asmbl_11197|m.3495, 210HSGS…
6	GO:0006325	chromatin organization	83	210HSGS|asmbl_42089|m.113823, 210HSGS|comp8174_c0_seq1|m.147635, 210HSGS|comp16906_c0_seq7|m.204532, 210HSGS|asmbl_21701|m.42224, 210HSGS|asmbl_5757|m.133762, 210HSGS|asmbl_21606|m.41869, 210HSGS|asmbl_31326|m.77705, 210HSGS|asmbl_40163|m.107588, 210HSGS|asmbl_5724|m.133680, 210HSGS|asmbl_5755|m.133742, 210HSGS|asmbl_5755|m.133744, 210HSGS|asmbl_5757|m.133760, 210HSGS|asmbl_29721|m.72404, 210HSGS…
4	GO:0055114	oxidation-reduction process	624	210HSGS|comp7605_c0_seq4|m.147292, 210HSGS|comp5518_c0_seq1|m.146578, 210HSGS|asmbl_22494|m.45218, 210HSGS|comp3732_c0_seq1|m.145991, 210HSGS|asmbl_17113|m.25033, 210HSGS|asmbl_9294|m.143757, 210HSGS|asmbl_6906|m.137106, 210HSGS|asmbl_19087|m.32454, 210HSGS|asmbl_17159|m.25252, 210HSGS|asmbl_18297|m.29656, 210HSGS|asmbl_34155|m.88095, 210HSGS|comp12113_c0_seq1|m.153903, 210HSGS|comp24077_c0_seq1|…
4	GO:0019222	regulation of metabolic process	593	210HSGS|asmbl_42120|m.113917, 210HSGS|comp16081_c0_seq1|m.180383, 210HSGS|asmbl_28255|m.66840, 210HSGS|asmbl_33986|m.87456, 210HSGS|asmbl_31516|m.78403, 210HSGS|asmbl_34014|m.87521, 210HSGS|asmbl_12433|m.7121, 210HSGS|asmbl_12433|m.7118, 210HSGS|asmbl_34749|m.90035, 210HSGS|asmbl_24311|m.52061, 210HSGS|asmbl_34019|m.87548, 210HSGS|asmbl_43908|m.120363, 210HSGS|asmbl_8062|m.139703, 210HSGS|comp817…
4	GO:0071214	cellular response to abiotic stimulus	16	210HSGS|asmbl_25431|m.56344, 210HSGS|asmbl_13710|m.11641, 210HSGS|asmbl_2509|m.54924, 210HSGS|asmbl_45314|m.125476, 210HSGS|asmbl_6582|m.136086, 210HSGS|asmbl_28028|m.65892, 210HSGS|asmbl_28013|m.65857, 210HSGS|asmbl_28436|m.67561, 210HSGS|asmbl_10460|m.1538, 210HSGS|asmbl_25940|m.58486, 210HSGS|asmbl_15319|m.18156, 210HSGS|asmbl_19485|m.33725, 210HSGS|asmbl_12378|m.6935, 210HSGS|asmbl_12377|m.69…
10	GO:0000462	maturation of SSU-rRNA from tricistronic rRNA transcript (SSU-rRNA, 5.8S rRNA, LSU-rRNA)	9	210HSGS|asmbl_15438|m.18546, 210HSGS|comp12594_c0_seq1|m.155288, 210HSGS|asmbl_20200|m.36376, 210HSGS|asmbl_27586|m.64234, 210HSGS|asmbl_6827|m.136830, 210HSGS|comp14771_c0_seq1|m.165809, 210HSGS|comp4627_c0_seq1|m.146226, 210HSGS|asmbl_12245|m.6378, 210HSGS|asmbl_36810|m.97090
6	GO:0006026	aminoglycan catabolic process	25	210HSGS|asmbl_29061|m.69786, 210HSGS|asmbl_7936|m.139437, 210HSGS|asmbl_13457|m.10644, 210HSGS|asmbl_29063|m.69789, 210HSGS|asmbl_29062|m.69787, 210HSGS|comp12363_c0_seq2|m.154671, 210HSGS|asmbl_38677|m.103433, 210HSGS|asmbl_13473|m.10716, 210HSGS|asmbl_29060|m.69783, 210HSGS|asmbl_10005|m.23, 210HSGS|asmbl_17763|m.27584, 210HSGS|asmbl_30242|m.74299, 210HSGS|asmbl_35093|m.91630, 210HSGS|asmbl_386…
6	GO:0043574	peroxisomal transport	15	210HSGS|comp14210_c0_seq2|m.162138, 210HSGS|asmbl_49|m.131988, 210HSGS|comp15871_c0_seq1|m.175956, 210HSGS|comp15871_c0_seq3|m.175969, 210HSGS|asmbl_8408|m.140928, 210HSGS|asmbl_43898|m.120316, 210HSGS|comp16153_c0_seq10|m.182222, 210HSGS|asmbl_14415|m.14496, 210HSGS|asmbl_43897|m.120312, 210HSGS|asmbl_8062|m.139703, 210HSGS|comp16153_c0_seq1|m.182176, 210HSGS|asmbl_9051|m.143202, 210HSGS|asmbl_3…
8	GO:0031050	dsRNA fragmentation	6	210HSGS|asmbl_19441|m.33522, 210HSGS|asmbl_22147|m.43971, 210HSGS|asmbl_22868|m.46534, 210HSGS|comp16882_c0_seq1|m.202311, 210HSGS|comp16882_c0_seq2|m.202319, 210HSGS|asmbl_11925|m.5362
5	GO:0006997	nucleus organization	7	210HSGS|asmbl_25528|m.57021, 210HSGS|asmbl_9925|m.145530, 210HSGS|comp15377_c0_seq1|m.170550, 210HSGS|comp8982_c0_seq2|m.148314, 210HSGS|asmbl_38034|m.101165, 210HSGS|asmbl_46294|m.128975, 210HSGS|asmbl_25233|m.55356
2	GO:0044699	single-organism process	1810	210HSGS|asmbl_46653|m.130233, 210HSGS|asmbl_29251|m.70612, 210HSGS|asmbl_43962|m.120508, 210HSGS|asmbl_14700|m.15766, 210HSGS|asmbl_38844|m.103959, 210HSGS|asmbl_46125|m.128339, 210HSGS|asmbl_42089|m.113823, 210HSGS|asmbl_19485|m.33725, 210HSGS|asmbl_24217|m.51667, 210HSGS|comp8174_c0_seq1|m.147635, 210HSGS|asmbl_7936|m.139437, 210HSGS|comp15738_c0_seq1|m.174206, 210HSGS|asmbl_33505|m.85726, 210H…
6379_c0_seq2|m.186481, 210HSGS|asmbl_28101|m.66113, 210HSGS|asmbl_15718|m.19467, 210HSGS|asmbl_33410|m.85355, 210HSGS|asmbl_33411|m.85360, 210HSGS|comp15021_c0_seq1|m.167855, 210HSGS|asmbl_24311|m.52061, 210HSGS|asmbl_8331|m.140482, 210HSGS|asmbl_9817|m.145178, 210HSGS|asmbl_37666|m.100077, 210HSGS|asmbl_29837|m.72829, 210HSGS|asmbl_9817|m.145177, 210HSGS|asmbl_1711|m.25011, 210HSGS|asmbl_40075|m…
8	GO:0030001	metal ion transport	55	210HSGS|asmbl_19485|m.33725, 210HSGS|asmbl_8501|m.141250, 210HSGS|comp16207_c0_seq1|m.183404, 210HSGS|asmbl_14168|m.13372, 210HSGS|asmbl_14169|m.13375, 210HSGS|asmbl_10840|m.2528, 210HSGS|asmbl_10847|m.2544, 210HSGS|asmbl_14167|m.13363, 210HSGS|asmbl_14566|m.15278, 210HSGS|asmbl_42274|m.114519, 210HSGS|asmbl_42275|m.114528, 210HSGS|asmbl_42966|m.117130, 210HSGS|comp16207_c0_seq2|m.183405, 210HSGS…
7	GO:0006812	cation transport	129	210HSGS|asmbl_14700|m.15766, 210HSGS|asmbl_19706|m.34535, 210HSGS|asmbl_22030|m.43487, 210HSGS|asmbl_19485|m.33725, 210HSGS|asmbl_8501|m.141250, 210HSGS|comp16207_c0_seq1|m.183404, 210HSGS|asmbl_14168|m.13372, 210HSGS|asmbl_14169|m.13375, 210HSGS|asmbl_10840|m.2528, 210HSGS|asmbl_10847|m.2544, 210HSGS|asmbl_14167|m.13363, 210HSGS|asmbl_14566|m.15278, 210HSGS|asmbl_42274|m.114519, 210HSGS|asmbl_42…
5	GO:0051093	negative regulation of developmental process	9	210HSGS|comp5939_c0_seq1|m.146728, 210HSGS|comp15144_c0_seq10|m.168672, 210HSGS|comp18997_c0_seq1|m.211105, 210HSGS|comp8886_c0_seq1|m.148219, 210HSGS|comp10584_c0_seq1|m.150689, 210HSGS|asmbl_34019|m.87548, 210HSGS|asmbl_24053|m.51161, 210HSGS|asmbl_43428|m.118777, 210HSGS|comp8174_c0_seq1|m.147635
5	GO:0015980	energy derivation by oxidation of organic compounds	71	210HSGS|comp7605_c0_seq4|m.147292, 210HSGS|comp5518_c0_seq1|m.146578, 210HSGS|asmbl_22494|m.45218, 210HSGS|asmbl_19485|m.33725, 210HSGS|asmbl_27431|m.63589, 210HSGS|asmbl_28824|m.68876, 210HSGS|asmbl_34125|m.87936, 210HSGS|asmbl_34125|m.87923, 210HSGS|asmbl_34131|m.87996, 210HSGS|asmbl_34130|m.87976, 210HSGS|asmbl_41288|m.111037, 210HSGS|comp13597_c0_seq2|m.159370, 210HSGS|asmbl_28245|m.66764, 21…
4	GO:0030436	asexual sporulation	19	210HSGS|asmbl_21775|m.42433, 210HSGS|asmbl_41787|m.112956, 210HSGS|comp12383_c0_seq1|m.154716, 210HSGS|asmbl_25940|m.58486, 210HSGS|asmbl_41483|m.111528, 210HSGS|comp16158_c0_seq1|m.182249, 210HSGS|asmbl_24053|m.51161, 210HSGS|asmbl_41462|m.111469, 210HSGS|asmbl_21257|m.40365, 210HSGS|asmbl_26989|m.62082, 210HSGS|asmbl_33130|m.84380, 210HSGS|asmbl_40704|m.109588, 210HSGS|asmbl_44549|m.122765, 210…
5	GO:0071702	organic substance transport	314	210HSGS|asmbl_46653|m.130233, 210HSGS|asmbl_37555|m.99658, 210HSGS|asmbl_25233|m.55356, 210HSGS|comp16821_c0_seq2|m.200233, 210HSGS|asmbl_21077|m.39785, 210HSGS|asmbl_21076|m.39772, 210HSGS|asmbl_14700|m.15766, 210HSGS|asmbl_26177|m.59298, 210HSGS|asmbl_30295|m.74537, 210HSGS|asmbl_16353|m.22133, 210HSGS|asmbl_17682|m.27228, 210HSGS|asmbl_44174|m.121286, 210HSGS|asmbl_16473|m.22533, 210HSGS|asmbl…
3	GO:0050789	regulation of biological process	907	210HSGS|asmbl_42120|m.113917, 210HSGS|comp16081_c0_seq1|m.180383, 210HSGS|asmbl_28255|m.66840, 210HSGS|asmbl_33986|m.87456, 210HSGS|asmbl_31516|m.78403, 210HSGS|asmbl_34014|m.87521, 210HSGS|asmbl_12433|m.7121, 210HSGS|asmbl_12433|m.7118, 210HSGS|asmbl_34749|m.90035, 210HSGS|asmbl_24311|m.52061, 210HSGS|asmbl_34019|m.87548, 210HSGS|asmbl_43908|m.120363, 210HSGS|asmbl_8062|m.139703, 210HSGS|comp817…
7	GO:0010627	regulation of intracellular protein kinase cascade	6	210HSGS|asmbl_41592|m.112033, 210HSGS|asmbl_40311|m.107980, 210HSGS|asmbl_25940|m.58486, 210HSGS|asmbl_22828|m.46388, 210HSGS|asmbl_2509|m.54924, 210HSGS|asmbl_45515|m.126139
5	GO:0046907	intracellular transport	221	210HSGS|asmbl_46653|m.130233, 210HSGS|asmbl_37555|m.99658, 210HSGS|asmbl_25233|m.55356, 210HSGS|comp16821_c0_seq2|m.200233, 210HSGS|asmbl_6967|m.137210, 210HSGS|comp13764_c0_seq1|m.160028, 210HSGS|asmbl_14932|m.16654, 210HSGS|asmbl_41519|m.111743, 210HSGS|asmbl_44060|m.120960, 210HSGS|asmbl_16156|m.20939, 210HSGS|asmbl_32296|m.81503, 210HSGS|comp16865_c0_seq1|m.201923, 210HSGS|comp8174_c0_seq1|m.…
3	GO:0044237	cellular metabolic process	3233	210HSGS|comp10790_c0_seq1|m.151110, 210HSGS|asmbl_13981|m.12790, 210HSGS|asmbl_22558|m.45502, 210HSGS|asmbl_28028|m.65892, 210HSGS|asmbl_28013|m.65857, 210HSGS|asmbl_8482|m.141141, 210HSGS|asmbl_8484|m.141147, 210HSGS|comp8174_c0_seq1|m.147635, 210HSGS|asmbl_14355|m.14137, 210HSGS|asmbl_22083|m.43647, 210HSGS|asmbl_13085|m.9426, 210HSGS|asmbl_40911|m.110297, 210HSGS|asmbl_40911|m.110296, 210HSGS|…
38314, 210HSGS|asmbl_12561|m.7600, 210HSGS|asmbl_44767|m.123512, 210HSGS|asmbl_10258|m.879, 210HSGS|asmbl_11198|m.3504, 210HSGS|asmbl_12300|m.6568, 210HSGS|asmbl_13430|m.10546, 210HSGS|asmbl_16466|m.22497, 210HSGS|asmbl_17218|m.25487, 210HSGS|asmbl_17813|m.27777, 210HSGS|asmbl_18492|m.30356, 210HSGS|asmbl_19652|m.34310, 210HSGS|asmbl_20654|m.38093, 210HSGS|asmbl_21740|m.42355, 210HSGS|asmbl_22342…
03|m.109585, 210HSGS|comp16314_c0_seq1|m.185576, 210HSGS|asmbl_29662|m.72137, 210HSGS|comp13513_c0_seq1|m.159008, 210HSGS|comp16772_c0_seq1|m.198104, 210HSGS|comp16772_c0_seq57|m.198274, 210HSGS|asmbl_17979|m.28501, 210HSGS|asmbl_17914|m.28216, 210HSGS|asmbl_27679|m.64529, 210HSGS|comp16772_c0_seq56|m.198271, 210HSGS|asmbl_36059|m.94922, 210HSGS|comp16772_c0_seq10|m.198121, 210HSGS|comp16876_c0_s…
5	GO:0034605	cellular response to heat	6	210HSGS|asmbl_25940|m.58486, 210HSGS|asmbl_45314|m.125476, 210HSGS|asmbl_25233|m.55356, 210HSGS|comp12427_c0_seq1|m.154824, 210HSGS|asmbl_13710|m.11641, 210HSGS|asmbl_4586|m.127437
4	GO:0070887	cellular response to chemical stimulus	84	210HSGS|asmbl_19441|m.33522, 210HSGS|asmbl_43094|m.117685, 210HSGS|comp10584_c0_seq1|m.150689, 210HSGS|asmbl_13710|m.11641, 210HSGS|asmbl_22828|m.46388, 210HSGS|asmbl_45515|m.126139, 210HSGS|asmbl_22147|m.43971, 210HSGS|asmbl_22868|m.46534, 210HSGS|comp16882_c0_seq1|m.202311, 210HSGS|comp16882_c0_seq2|m.202319, 210HSGS|asmbl_26282|m.59682, 210HSGS|asmbl_26177|m.59298, 210HSGS|comp16014_c0_seq16|m…
5	GO:0042254	ribosome biogenesis	121	210HSGS|asmbl_15438|m.18546, 210HSGS|comp12594_c0_seq1|m.155288, 210HSGS|asmbl_27586|m.64234, 210HSGS|comp14771_c0_seq1|m.165809, 210HSGS|comp11107_c0_seq1|m.151695, 210HSGS|asmbl_33|m.83924, 210HSGS|comp16941_c0_seq32|m.207440, 210HSGS|comp16941_c0_seq34|m.207466, 210HSGS|comp16941_c0_seq27|m.207360, 210HSGS|comp16941_c0_seq31|m.207427, 210HSGS|asmbl_19435|m.33503, 210HSGS|asmbl_51|m.132372, 210…
9	GO:0033121	regulation of purine nucleotide catabolic process	49	210HSGS|asmbl_16785|m.23935, 210HSGS|asmbl_37303|m.98887, 210HSGS|asmbl_43428|m.118777, 210HSGS|asmbl_14700|m.15766, 210HSGS|asmbl_24549|m.53022, 210HSGS|asmbl_11406|m.4119, 210HSGS|asmbl_11407|m.4129, 210HSGS|asmbl_21189|m.40120, 210HSGS|asmbl_21191|m.40136, 210HSGS|asmbl_21250|m.40316, 210HSGS|asmbl_22325|m.44533, 210HSGS|asmbl_38844|m.103959, 210HSGS|asmbl_46747|m.130521, 210HSGS|comp16781_c0_…
4	GO:0044262	cellular carbohydrate metabolic process	84	210HSGS|asmbl_12089|m.5844, 210HSGS|asmbl_30256|m.74338, 210HSGS|comp12067_c0_seq1|m.153777, 210HSGS|comp12785_c0_seq6|m.155962, 210HSGS|asmbl_11776|m.5016, 210HSGS|asmbl_28996|m.69544, 210HSGS|asmbl_46302|m.129019, 210HSGS|asmbl_16945|m.24386, 210HSGS|asmbl_37543|m.99632, 210HSGS|asmbl_38555|m.102927, 210HSGS|asmbl_11226|m.3584, 210HSGS|asmbl_11201|m.3514, 210HSGS|asmbl_38973|m.104426, 210HSGS|a…
4	GO:0044255	cellular lipid metabolic process	222	210HSGS|asmbl_34939|m.90662, 210HSGS|asmbl_40925|m.110350, 210HSGS|asmbl_20722|m.38305, 210HSGS|asmbl_46688|m.130331, 210HSGS|asmbl_34989|m.91132, 210HSGS|asmbl_20722|m.38304, 210HSGS|asmbl_20746|m.38372, 210HSGS|asmbl_46690|m.130340, 210HSGS|asmbl_1363|m.11341, 210HSGS|asmbl_1360|m.11247, 210HSGS|comp11878_c0_seq1|m.153335, 210HSGS|asmbl_12921|m.8868, 210HSGS|asmbl_46692|m.130349, 210HSGS|asmbl_…
6	GO:0015711	organic anion transport	58	210HSGS|asmbl_21077|m.39785, 210HSGS|asmbl_21076|m.39772, 210HSGS|asmbl_15146|m.17470, 210HSGS|asmbl_10758|m.2309, 210HSGS|asmbl_15145|m.17466, 210HSGS|asmbl_26060|m.58899, 210HSGS|asmbl_23266|m.48412, 210HSGS|asmbl_21946|m.43084, 210HSGS|asmbl_9047|m.143173, 210HSGS|comp16851_c1_seq2|m.201450, 210HSGS|asmbl_32757|m.83045, 210HSGS|asmbl_41858|m.113153, 210HSGS|asmbl_33047|m.84099, 210HSGS|asmbl_2…
8	GO:0006417	regulation of translation	42	210HSGS|asmbl_17996|m.28571, 210HSGS|asmbl_17996|m.28570, 210HSGS|asmbl_14655|m.15544, 210HSGS|comp16586_c0_seq2|m.191696, 210HSGS|asmbl_14692|m.15714, 210HSGS|asmbl_18006|m.28622, 210HSGS|comp16584_c0_seq1|m.191675, 210HSGS|comp16586_c0_seq1|m.191682, 210HSGS|asmbl_28930|m.69206, 210HSGS|asmbl_44211|m.121402, 210HSGS|asmbl_28882|m.69088, 210HSGS|asmbl_35319|m.92295, 210HSGS|asmbl_14966|m.16817, …
8	GO:0046039	GTP metabolic process	142	210HSGS|asmbl_43428|m.118777, 210HSGS|asmbl_14700|m.15766, 210HSGS|asmbl_24549|m.53022, 210HSGS|asmbl_11406|m.4119, 210HSGS|asmbl_11407|m.4129, 210HSGS|asmbl_21189|m.40120, 210HSGS|asmbl_21191|m.40136, 210HSGS|asmbl_21250|m.40316, 210HSGS|asmbl_22325|m.44533, 210HSGS|asmbl_38844|m.103959, 210HSGS|asmbl_46747|m.130521, 210HSGS|comp16781_c0_seq4|m.198407, 210HSGS|asmbl_3465|m.89728, 210HSGS|asmbl_4…
6	GO:0070085	glycosylation	50	210HSGS|asmbl_12229|m.6343, 210HSGS|asmbl_12230|m.6346, 210HSGS|asmbl_12227|m.6334, 210HSGS|asmbl_31502|m.78308, 210HSGS|asmbl_31504|m.78318, 210HSGS|asmbl_31505|m.78325, 210HSGS|asmbl_31506|m.78332, 210HSGS|asmbl_9674|m.144611, 210HSGS|comp15854_c0_seq1|m.175777, 210HSGS|asmbl_30295|m.74537, 210HSGS|asmbl_1962|m.34134, 210HSGS|asmbl_30256|m.74338, 210HSGS|asmbl_23252|m.48342, 210HSGS|asmbl_23252…
6	GO:0009064	glutamine family amino acid metabolic process	49	210HSGS|comp10790_c0_seq1|m.151110, 210HSGS|asmbl_13981|m.12790, 210HSGS|asmbl_22558|m.45502, 210HSGS|asmbl_28028|m.65892, 210HSGS|asmbl_28013|m.65857, 210HSGS|asmbl_8482|m.141141, 210HSGS|asmbl_8484|m.141147, 210HSGS|asmbl_13085|m.9426, 210HSGS|asmbl_40911|m.110297, 210HSGS|asmbl_40911|m.110296, 210HSGS|asmbl_13085|m.9422, 210HSGS|asmbl_5530|m.133267, 210HSGS|asmbl_13089|m.9439, 210HSGS|asmbl_24…
9	GO:0071267	L-methionine salvage	7	210HSGS|asmbl_25385|m.56119, 210HSGS|asmbl_28223|m.66638, 210HSGS|asmbl_5530|m.133267, 210HSGS|asmbl_25384|m.56112, 210HSGS|asmbl_25386|m.56126, 210HSGS|asmbl_5528|m.133255, 210HSGS|comp16487_c0_seq1|m.189327
6	GO:0006505	GPI anchor metabolic process	33	210HSGS|asmbl_34939|m.90662, 210HSGS|asmbl_40925|m.110350, 210HSGS|asmbl_20722|m.38305, 210HSGS|asmbl_46688|m.130331, 210HSGS|asmbl_34989|m.91132, 210HSGS|asmbl_20722|m.38304, 210HSGS|asmbl_20746|m.38372, 210HSGS|asmbl_46690|m.130340, 210HSGS|asmbl_1363|m.11341, 210HSGS|asmbl_1360|m.11247, 210HSGS|comp11878_c0_seq1|m.153335, 210HSGS|asmbl_12921|m.8868, 210HSGS|asmbl_46692|m.130349, 210HSGS|asmbl_…
10	GO:0009168	purine ribonucleoside monophosphate biosynthetic process	47	210HSGS|asmbl_13564|m.11091, 210HSGS|asmbl_13567|m.11097, 210HSGS|asmbl_13563|m.11087, 210HSGS|asmbl_13565|m.11092, 210HSGS|asmbl_11201|m.3518, 210HSGS|asmbl_28745|m.68610, 210HSGS|asmbl_41888|m.113253, 210HSGS|asmbl_11226|m.3583, 210HSGS|asmbl_23623|m.49620, 210HSGS|asmbl_24510|m.52829, 210HSGS|asmbl_25040|m.54797, 210HSGS|asmbl_32543|m.82391, 210HSGS|asmbl_34518|m.89296, 210HSGS|asmbl_40612|m.1…
7	GO:0043549	regulation of kinase activity	52	210HSGS|asmbl_45515|m.126139, 210HSGS|asmbl_34296|m.88604, 210HSGS|asmbl_28805|m.68795, 210HSGS|asmbl_37356|m.99038, 210HSGS|asmbl_34294|m.88595, 210HSGS|asmbl_34296|m.88601, 210HSGS|asmbl_21617|m.41898, 210HSGS|asmbl_22896|m.46642, 210HSGS|asmbl_22905|m.46661, 210HSGS|asmbl_22905|m.46662, 210HSGS|asmbl_28796|m.68774, 210HSGS|asmbl_37356|m.99036, 210HSGS|asmbl_3681|m.97083, 210HSGS|asmbl_11197|m.…
8	GO:0001731	formation of translation preinitiation complex	17	210HSGS|asmbl_28930|m.69206, 210HSGS|asmbl_28882|m.69088, 210HSGS|asmbl_35319|m.92295, 210HSGS|asmbl_14966|m.16817, 210HSGS|asmbl_17277|m.25785, 210HSGS|asmbl_27892|m.65454, 210HSGS|asmbl_29501|m.71460, 210HSGS|asmbl_30725|m.75876, 210HSGS|asmbl_31217|m.77276, 210HSGS|asmbl_35312|m.92247, 210HSGS|asmbl_35319|m.92294, 210HSGS|asmbl_37513|m.99540, 210HSGS|asmbl_37543|m.99632, 210HSGS|asmbl_38721|m.…
6	GO:0006643	membrane lipid metabolic process	42	210HSGS|asmbl_34939|m.90662, 210HSGS|asmbl_40925|m.110350, 210HSGS|asmbl_20722|m.38305, 210HSGS|asmbl_46688|m.130331, 210HSGS|asmbl_34989|m.91132, 210HSGS|asmbl_20722|m.38304, 210HSGS|asmbl_20746|m.38372, 210HSGS|asmbl_46690|m.130340, 210HSGS|asmbl_1363|m.11341, 210HSGS|asmbl_1360|m.11247, 210HSGS|comp11878_c0_seq1|m.153335, 210HSGS|asmbl_12921|m.8868, 210HSGS|asmbl_46692|m.130349, 210HSGS|asmbl_…
9	GO:0031125	rRNA 3'-end processing	15	210HSGS|asmbl_33|m.83924, 210HSGS|comp16941_c0_seq32|m.207440, 210HSGS|comp16941_c0_seq34|m.207466, 210HSGS|comp16941_c0_seq27|m.207360, 210HSGS|comp16941_c0_seq31|m.207427, 210HSGS|asmbl_19435|m.33503, 210HSGS|asmbl_51|m.132372, 210HSGS|comp16941_c0_seq10|m.207096, 210HSGS|comp16941_c0_seq19|m.207235, 210HSGS|comp16941_c0_seq20|m.207251, 210HSGS|comp16941_c0_seq21|m.207264, 210HSGS|comp16941_c0_…
7	GO:0042402	cellular biogenic amine catabolic process	7	210HSGS|asmbl_2373|m.50116, 210HSGS|comp14691_c0_seq1|m.165295, 210HSGS|asmbl_40197|m.107697, 210HSGS|asmbl_11980|m.5528, 210HSGS|asmbl_25992|m.58661, 210HSGS|asmbl_37051|m.97954, 210HSGS|asmbl_37052|m.97958
5	GO:0006974	response to DNA damage stimulus	234	210HSGS|comp15436_c0_seq3|m.170973, 210HSGS|asmbl_42357|m.114799, 210HSGS|asmbl_21830|m.42595, 210HSGS|asmbl_21830|m.42594, 210HSGS|asmbl_21830|m.42593, 210HSGS|asmbl_23272|m.48452, 210HSGS|asmbl_43261|m.118187, 210HSGS|comp14411_c0_seq2|m.163372, 210HSGS|comp14411_c0_seq2|m.163373, 210HSGS|asmbl_44619|m.122956, 210HSGS|asmbl_18944|m.32005, 210HSGS|asmbl_9589|m.144461, 210HSGS|asmbl_19485|m.33725…
3	GO:0009605	response to external stimulus	44	210HSGS|asmbl_20337|m.36839, 210HSGS|asmbl_28245|m.66764, 210HSGS|asmbl_42402|m.114952, 210HSGS|asmbl_43094|m.117685, 210HSGS|comp15802_c0_seq2|m.174980, 210HSGS|asmbl_46517|m.129797, 210HSGS|asmbl_46539|m.129846, 210HSGS|asmbl_9050|m.143192, 210HSGS|asmbl_15|m.16964, 210HSGS|asmbl_22962|m.46910, 210HSGS|asmbl_19485|m.33725, 210HSGS|asmbl_24217|m.51667, 210HSGS|asmbl_25940|m.58486, 210HSGS|asmbl_…
7	GO:1901073	glucosamine-containing compound biosynthetic process	16	210HSGS|asmbl_16945|m.24386, 210HSGS|asmbl_37543|m.99632, 210HSGS|asmbl_38555|m.102927, 210HSGS|asmbl_40704|m.109588, 210HSGS|asmbl_31901|m.79941, 210HSGS|asmbl_42051|m.113628, 210HSGS|asmbl_42011|m.113569, 210HSGS|asmbl_42051|m.113627, 210HSGS|asmbl_17413|m.26336, 210HSGS|asmbl_32118|m.80796, 210HSGS|asmbl_34673|m.89774, 210HSGS|asmbl_42052|m.113635, 210HSGS|comp12383_c0_seq1|m.154716, 210HSGS|c…
6	GO:0090501	RNA phosphodiester bond hydrolysis	30	210HSGS|asmbl_15438|m.18546, 210HSGS|comp12594_c0_seq1|m.155288, 210HSGS|asmbl_27586|m.64234, 210HSGS|comp14771_c0_seq1|m.165809, 210HSGS|comp11107_c0_seq1|m.151695, 210HSGS|asmbl_33|m.83924, 210HSGS|comp16941_c0_seq32|m.207440, 210HSGS|comp16941_c0_seq34|m.207466, 210HSGS|comp16941_c0_seq27|m.207360, 210HSGS|comp16941_c0_seq31|m.207427, 210HSGS|asmbl_19435|m.33503, 210HSGS|asmbl_51|m.132372, 210…
5	GO:0022402	cell cycle process	144	210HSGS|asmbl_43962|m.120508, 210HSGS|comp15436_c0_seq3|m.170973, 210HSGS|asmbl_42357|m.114799, 210HSGS|asmbl_27046|m.62344, 210HSGS|asmbl_42329|m.114695, 210HSGS|asmbl_17611|m.27092, 210HSGS|asmbl_17612|m.27098, 210HSGS|asmbl_15394|m.18425, 210HSGS|asmbl_1962|m.34134, 210HSGS|asmbl_9589|m.144461, 210HSGS|asmbl_32519|m.82308, 210HSGS|asmbl_18944|m.32005, 210HSGS|asmbl_40186|m.107651, 210HSGS|asmb…
4	GO:0048583	regulation of response to stimulus	127	210HSGS|asmbl_11197|m.3495, 210HSGS|asmbl_46125|m.128339, 210HSGS|asmbl_19485|m.33725, 210HSGS|asmbl_22828|m.46388, 210HSGS|asmbl_45515|m.126139, 210HSGS|asmbl_25233|m.55356, 210HSGS|comp8174_c0_seq1|m.147635, 210HSGS|asmbl_11675|m.4814, 210HSGS|asmbl_21469|m.41309, 210HSGS|asmbl_46324|m.129144, 210HSGS|asmbl_20337|m.36839, 210HSGS|asmbl_46517|m.129797, 210HSGS|asmbl_46539|m.129846, 210HSGS|comp5…
6	GO:0090407	organophosphate biosynthetic process	183	210HSGS|asmbl_34939|m.90662, 210HSGS|asmbl_40925|m.110350, 210HSGS|asmbl_20722|m.38305, 210HSGS|asmbl_46688|m.130331, 210HSGS|asmbl_34989|m.91132, 210HSGS|asmbl_20722|m.38304, 210HSGS|asmbl_20746|m.38372, 210HSGS|asmbl_46690|m.130340, 210HSGS|asmbl_1363|m.11341, 210HSGS|asmbl_1360|m.11247, 210HSGS|comp11878_c0_seq1|m.153335, 210HSGS|asmbl_12921|m.8868, 210HSGS|asmbl_46692|m.130349, 210HSGS|asmbl_…
2	GO:0050896	response to stimulus	670	210HSGS|asmbl_29251|m.70612, 210HSGS|asmbl_19485|m.33725, 210HSGS|asmbl_24217|m.51667, 210HSGS|asmbl_19441|m.33522, 210HSGS|asmbl_20337|m.36839, 210HSGS|comp18997_c0_seq1|m.211105, 210HSGS|comp8886_c0_seq1|m.148219, 210HSGS|asmbl_36719|m.96751, 210HSGS|comp16593_c0_seq54|m.191941, 210HSGS|comp16593_c0_seq68|m.191968, 210HSGS|comp16593_c0_seq8|m.191826, 210HSGS|asmbl_28245|m.66764, 210HSGS|asmbl_2…
6	GO:0033692	cellular polysaccharide biosynthetic process	30	210HSGS|asmbl_12089|m.5844, 210HSGS|asmbl_30256|m.74338, 210HSGS|comp12067_c0_seq1|m.153777, 210HSGS|comp12785_c0_seq6|m.155962, 210HSGS|asmbl_11776|m.5016, 210HSGS|asmbl_28996|m.69544, 210HSGS|asmbl_46302|m.129019, 210HSGS|asmbl_16945|m.24386, 210HSGS|asmbl_37543|m.99632, 210HSGS|asmbl_38555|m.102927, 210HSGS|asmbl_28824|m.68876, 210HSGS|asmbl_34125|m.87936, 210HSGS|asmbl_34125|m.87923, 210HSGS|…
6	GO:0015031	protein transport	219	210HSGS|asmbl_46653|m.130233, 210HSGS|comp16352_c0_seq1|m.186127, 210HSGS|asmbl_33178|m.84534, 210HSGS|asmbl_22163|m.44027, 210HSGS|asmbl_43014|m.117332, 210HSGS|asmbl_6378|m.135487, 210HSGS|asmbl_21303|m.40611, 210HSGS|asmbl_29821|m.72751, 210HSGS|asmbl_42555|m.115591, 210HSGS|asmbl_2564|m.57428, 210HSGS|asmbl_6315|m.135359, 210HSGS|comp15838_c0_seq2|m.175596, 210HSGS|asmbl_35588|m.93125, 210HSG…
4	GO:0051186	cofactor metabolic process	123	210HSGS|asmbl_33701|m.86560, 210HSGS|asmbl_32277|m.81406, 210HSGS|asmbl_32275|m.81397, 210HSGS|asmbl_32425|m.81946, 210HSGS|asmbl_16923|m.24332, 210HSGS|asmbl_19450|m.33571, 210HSGS|asmbl_19476|m.33701, 210HSGS|asmbl_39087|m.104797, 210HSGS|asmbl_45077|m.124711, 210HSGS|asmbl_27373|m.63365, 210HSGS|asmbl_27389|m.63413, 210HSGS|asmbl_42557|m.115607, 210HSGS|asmbl_16664|m.23106, 210HSGS|asmbl_29688…
7	GO:2001141	regulation of RNA biosynthetic process	359	210HSGS|asmbl_28255|m.66840, 210HSGS|asmbl_33986|m.87456, 210HSGS|asmbl_31516|m.78403, 210HSGS|asmbl_34014|m.87521, 210HSGS|asmbl_42120|m.113917, 210HSGS|comp16081_c0_seq1|m.180383, 210HSGS|asmbl_12433|m.7121, 210HSGS|asmbl_12433|m.7118, 210HSGS|asmbl_34749|m.90035, 210HSGS|asmbl_24311|m.52061, 210HSGS|asmbl_34019|m.87548, 210HSGS|asmbl_43908|m.120363, 210HSGS|asmbl_8062|m.139703, 210HSGS|asmbl_3…
5	GO:0035967	cellular response to topologically incorrect protein	9	210HSGS|comp16014_c0_seq16|m.178792, 210HSGS|comp16014_c0_seq42|m.178964, 210HSGS|asmbl_36325|m.95629, 210HSGS|comp16351_c0_seq1|m.186020, 210HSGS|comp16351_c0_seq13|m.186116, 210HSGS|asmbl_36326|m.95633, 210HSGS|asmbl_25940|m.58486, 210HSGS|asmbl_771|m.138961, 210HSGS|asmbl_16976|m.24559
8	GO:0043066	negative regulation of apoptotic process	11	210HSGS|asmbl_46517|m.129797, 210HSGS|comp16014_c0_seq16|m.178792, 210HSGS|comp16014_c0_seq42|m.178964, 210HSGS|asmbl_20337|m.36839, 210HSGS|asmbl_22828|m.46388, 210HSGS|asmbl_42120|m.113917, 210HSGS|asmbl_43094|m.117685, 210HSGS|asmbl_46539|m.129846, 210HSGS|asmbl_6333|m.135411, 210HSGS|comp13599_c0_seq1|m.159439, 210HSGS|comp16081_c0_seq1|m.180383
8	GO:0045893	positive regulation of transcription, DNA-dependent	17	210HSGS|asmbl_28255|m.66840, 210HSGS|asmbl_33986|m.87456, 210HSGS|asmbl_31516|m.78403, 210HSGS|asmbl_34014|m.87521, 210HSGS|asmbl_42120|m.113917, 210HSGS|comp16081_c0_seq1|m.180383, 210HSGS|asmbl_10502|m.1723, 210HSGS|asmbl_28028|m.65892, 210HSGS|asmbl_28013|m.65857, 210HSGS|asmbl_42402|m.114952, 210HSGS|asmbl_37784|m.100457, 210HSGS|asmbl_19597|m.33972, 210HSGS|asmbl_17184|m.25361, 210HSGS|asmbl…
9	GO:0006368	transcription elongation from RNA polymerase II promoter	6	210HSGS|asmbl_37784|m.100457, 210HSGS|asmbl_7061|m.137402, 210HSGS|asmbl_6681|m.136463, 210HSGS|asmbl_6290|m.135277, 210HSGS|asmbl_35525|m.92932, 210HSGS|comp16489_c0_seq1|m.189333
6	GO:0043413	macromolecule glycosylation	35	210HSGS|asmbl_12229|m.6343, 210HSGS|asmbl_12230|m.6346, 210HSGS|asmbl_12227|m.6334, 210HSGS|asmbl_31502|m.78308, 210HSGS|asmbl_31504|m.78318, 210HSGS|asmbl_31505|m.78325, 210HSGS|asmbl_31506|m.78332, 210HSGS|asmbl_9674|m.144611, 210HSGS|comp15854_c0_seq1|m.175777, 210HSGS|asmbl_30295|m.74537, 210HSGS|asmbl_1962|m.34134, 210HSGS|asmbl_30256|m.74338, 210HSGS|asmbl_23252|m.48342, 210HSGS|asmbl_23252…
2	GO:0071840	cellular component organization or biogenesis	653	210HSGS|asmbl_46653|m.130233, 210HSGS|asmbl_28255|m.66840, 210HSGS|asmbl_43962|m.120508, 210HSGS|asmbl_14700|m.15766, 210HSGS|asmbl_38844|m.103959, 210HSGS|asmbl_46125|m.128339, 210HSGS|asmbl_42089|m.113823, 210HSGS|asmbl_16156|m.20939, 210HSGS|comp8174_c0_seq1|m.147635, 210HSGS|asmbl_7936|m.139437, 210HSGS|comp15738_c0_seq1|m.174206, 210HSGS|asmbl_33505|m.85726, 210HSGS|asmbl_14659|m.15563, 210H…
5	GO:0065003	macromolecular complex assembly	147	210HSGS|asmbl_28255|m.66840, 210HSGS|asmbl_16156|m.20939, 210HSGS|asmbl_14659|m.15563, 210HSGS|asmbl_44496|m.122512, 210HSGS|asmbl_13684|m.11548, 210HSGS|asmbl_40186|m.107651, 210HSGS|asmbl_25841|m.58185, 210HSGS|asmbl_43287|m.118310, 210HSGS|comp15583_c0_seq2|m.172542, 210HSGS|asmbl_9685|m.144694, 210HSGS|asmbl_9687|m.144713, 210HSGS|asmbl_14670|m.15610, 210HSGS|asmbl_14671|m.15614, 210HSGS|asmb…
9	GO:0006388	tRNA splicing, via endonucleolytic cleavage and ligation	7	210HSGS|asmbl_40091|m.107318, 210HSGS|asmbl_40764|m.109796, 210HSGS|asmbl_12214|m.6241, 210HSGS|asmbl_13192|m.9748, 210HSGS|asmbl_25616|m.57341, 210HSGS|asmbl_40089|m.107310, 210HSGS|asmbl_40762|m.109767
5	GO:0016054	organic acid catabolic process	56	210HSGS|asmbl_28028|m.65892, 210HSGS|asmbl_28013|m.65857, 210HSGS|asmbl_8482|m.141141, 210HSGS|asmbl_8484|m.141147, 210HSGS|asmbl_25641|m.57438, 210HSGS|asmbl_12202|m.6196, 210HSGS|asmbl_25641|m.57437, 210HSGS|asmbl_26091|m.58980, 210HSGS|asmbl_30700|m.75801, 210HSGS|asmbl_30699|m.75797, 210HSGS|asmbl_9050|m.143192, 210HSGS|asmbl_14836|m.16334, 210HSGS|asmbl_34353|m.88742, 210HSGS|comp15547_c0_se…
6	GO:0044786	cell cycle DNA replication	10	210HSGS|asmbl_44346|m.121822, 210HSGS|asmbl_10502|m.1723, 210HSGS|asmbl_15497|m.18744, 210HSGS|asmbl_16945|m.24386, 210HSGS|asmbl_21512|m.41493, 210HSGS|asmbl_28451|m.67606, 210HSGS|asmbl_37132|m.98234, 210HSGS|asmbl_37543|m.99632, 210HSGS|asmbl_44345|m.121815, 210HSGS|asmbl_24052|m.51153
8	GO:0043634	polyadenylation-dependent ncRNA catabolic process	15	210HSGS|asmbl_33|m.83921, 210HSGS|asmbl_33|m.83924, 210HSGS|comp16941_c0_seq32|m.207440, 210HSGS|comp16941_c0_seq34|m.207466, 210HSGS|comp16941_c0_seq27|m.207360, 210HSGS|comp16941_c0_seq31|m.207427, 210HSGS|asmbl_51|m.132372, 210HSGS|comp16941_c0_seq10|m.207096, 210HSGS|comp16941_c0_seq19|m.207235, 210HSGS|comp16941_c0_seq20|m.207251, 210HSGS|comp16941_c0_seq21|m.207264, 210HSGS|comp16941_c0_seq…
8	GO:0042325	regulation of phosphorylation	65	210HSGS|asmbl_45515|m.126139, 210HSGS|asmbl_34296|m.88604, 210HSGS|asmbl_28805|m.68795, 210HSGS|asmbl_37356|m.99038, 210HSGS|asmbl_34294|m.88595, 210HSGS|asmbl_34296|m.88601, 210HSGS|asmbl_21617|m.41898, 210HSGS|asmbl_22896|m.46642, 210HSGS|asmbl_22905|m.46661, 210HSGS|asmbl_22905|m.46662, 210HSGS|asmbl_28796|m.68774, 210HSGS|asmbl_37356|m.99036, 210HSGS|asmbl_3681|m.97083, 210HSGS|asmbl_11197|m.…
6	GO:0033753	establishment of ribosome localization	11	210HSGS|asmbl_12245|m.6378, 210HSGS|asmbl_45055|m.124616, 210HSGS|asmbl_28152|m.66344, 210HSGS|asmbl_40598|m.109179, 210HSGS|asmbl_43225|m.118068, 210HSGS|asmbl_35682|m.93469, 210HSGS|asmbl_35683|m.93471, 210HSGS|asmbl_415|m.111602, 210HSGS|asmbl_415|m.111601, 210HSGS|asmbl_26944|m.61977, 210HSGS|asmbl_408|m.110001
9	GO:0000413	protein peptidyl-prolyl isomerization	29	210HSGS|asmbl_16964|m.24508, 210HSGS|asmbl_32354|m.81700, 210HSGS|asmbl_12889|m.8809, 210HSGS|comp16205_c1_seq2|m.183385, 210HSGS|comp17077_c0_seq1|m.210985, 210HSGS|asmbl_19766|m.34852, 210HSGS|asmbl_19762|m.34833, 210HSGS|asmbl_33738|m.86636, 210HSGS|asmbl_33285|m.84885, 210HSGS|asmbl_12886|m.8800, 210HSGS|asmbl_20461|m.37279, 210HSGS|asmbl_27823|m.65193, 210HSGS|asmbl_37544|m.99637, 210HSGS|as…
7	GO:0032956	regulation of actin cytoskeleton organization	11	210HSGS|asmbl_14659|m.15563, 210HSGS|asmbl_44496|m.122512, 210HSGS|asmbl_13684|m.11548, 210HSGS|asmbl_40186|m.107651, 210HSGS|comp13731_c0_seq1|m.159918, 210HSGS|asmbl_41676|m.112315, 210HSGS|asmbl_11197|m.3495, 210HSGS|asmbl_15035|m.17015, 210HSGS|asmbl_45748|m.127012, 210HSGS|asmbl_17910|m.28199, 210HSGS|asmbl_40172|m.107618
7	GO:2000112	regulation of cellular macromolecule biosynthetic process	417	210HSGS|asmbl_28255|m.66840, 210HSGS|asmbl_33986|m.87456, 210HSGS|asmbl_31516|m.78403, 210HSGS|asmbl_34014|m.87521, 210HSGS|asmbl_42120|m.113917, 210HSGS|comp16081_c0_seq1|m.180383, 210HSGS|asmbl_12433|m.7121, 210HSGS|asmbl_12433|m.7118, 210HSGS|asmbl_34749|m.90035, 210HSGS|asmbl_24311|m.52061, 210HSGS|asmbl_34019|m.87548, 210HSGS|asmbl_43908|m.120363, 210HSGS|asmbl_8062|m.139703, 210HSGS|asmbl_3…
5	GO:0034654	nucleobase-containing compound biosynthetic process	562	210HSGS|asmbl_28255|m.66840, 210HSGS|asmbl_33986|m.87456, 210HSGS|asmbl_31516|m.78403, 210HSGS|asmbl_34014|m.87521, 210HSGS|asmbl_42120|m.113917, 210HSGS|comp16081_c0_seq1|m.180383, 210HSGS|asmbl_12433|m.7121, 210HSGS|asmbl_12433|m.7118, 210HSGS|asmbl_34749|m.90035, 210HSGS|asmbl_24311|m.52061, 210HSGS|asmbl_34019|m.87548, 210HSGS|asmbl_43908|m.120363, 210HSGS|asmbl_8062|m.139703, 210HSGS|asmbl_3…
6	GO:0022616	DNA strand elongation	13	210HSGS|asmbl_12763|m.8327, 210HSGS|asmbl_12764|m.8331, 210HSGS|asmbl_44346|m.121822, 210HSGS|asmbl_15497|m.18744, 210HSGS|asmbl_21512|m.41493, 210HSGS|asmbl_28451|m.67606, 210HSGS|asmbl_37132|m.98234, 210HSGS|asmbl_44345|m.121815, 210HSGS|comp16816_c0_seq11|m.200145, 210HSGS|asmbl_16387|m.22213, 210HSGS|asmbl_16390|m.22247, 210HSGS|comp16816_c0_seq1|m.200023, 210HSGS|asmbl_43971|m.120559
6	GO:0044772	mitotic cell cycle phase transition	22	210HSGS|asmbl_27046|m.62344, 210HSGS|asmbl_42329|m.114695, 210HSGS|asmbl_25235|m.55369, 210HSGS|asmbl_19485|m.33725, 210HSGS|asmbl_33035|m.84036, 210HSGS|asmbl_12423|m.7076, 210HSGS|asmbl_17611|m.27092, 210HSGS|asmbl_17612|m.27098, 210HSGS|asmbl_1962|m.34134, 210HSGS|asmbl_43799|m.119960, 210HSGS|asmbl_5951|m.134292, 210HSGS|asmbl_19606|m.34052, 210HSGS|comp12194_c1_seq1|m.154135, 210HSGS|asmbl_3…
6	GO:0034204	lipid translocation	7	210HSGS|asmbl_9047|m.143173, 210HSGS|comp16851_c1_seq2|m.201450, 210HSGS|asmbl_17274|m.25774, 210HSGS|asmbl_1028|m.961, 210HSGS|asmbl_1027|m.922, 210HSGS|asmbl_1028|m.960, 210HSGS|asmbl_17273|m.25767
6	GO:0051172	negative regulation of nitrogen compound metabolic process	31	210HSGS|asmbl_12433|m.7121, 210HSGS|asmbl_12433|m.7118, 210HSGS|asmbl_34749|m.90035, 210HSGS|asmbl_24311|m.52061, 210HSGS|asmbl_34019|m.87548, 210HSGS|asmbl_43908|m.120363, 210HSGS|asmbl_8062|m.139703, 210HSGS|asmbl_29509|m.71488, 210HSGS|comp16078_c0_seq16|m.180072, 210HSGS|comp16078_c0_seq25|m.180178, 210HSGS|comp16078_c0_seq1|m.179972, 210HSGS|asmbl_37784|m.100457, 210HSGS|asmbl_15497|m.18744,…
7	GO:0006891	intra-Golgi vesicle-mediated transport	7	210HSGS|asmbl_17546|m.26865, 210HSGS|asmbl_17197|m.25417, 210HSGS|asmbl_17545|m.26864, 210HSGS|asmbl_37561|m.99684, 210HSGS|comp16333_c5_seq1|m.185797, 210HSGS|asmbl_21116|m.39935, 210HSGS|asmbl_32542|m.82385
4	GO:0071166	ribonucleoprotein complex localization	11	210HSGS|asmbl_12245|m.6378, 210HSGS|asmbl_45055|m.124616, 210HSGS|asmbl_28152|m.66344, 210HSGS|asmbl_40598|m.109179, 210HSGS|asmbl_43225|m.118068, 210HSGS|asmbl_35682|m.93469, 210HSGS|asmbl_35683|m.93471, 210HSGS|asmbl_415|m.111602, 210HSGS|asmbl_415|m.111601, 210HSGS|asmbl_26944|m.61977, 210HSGS|asmbl_408|m.110001
3	GO:0065008	regulation of biological quality	140	210HSGS|asmbl_14659|m.15563, 210HSGS|asmbl_44496|m.122512, 210HSGS|asmbl_13684|m.11548, 210HSGS|asmbl_40186|m.107651, 210HSGS|comp16014_c0_seq16|m.178792, 210HSGS|comp16014_c0_seq42|m.178964, 210HSGS|asmbl_26177|m.59298, 210HSGS|asmbl_22828|m.46388, 210HSGS|asmbl_20675|m.38136, 210HSGS|comp12197_c0_seq4|m.154155, 210HSGS|comp11293_c0_seq1|m.152068, 210HSGS|asmbl_20337|m.36839, 210HSGS|asmbl_17996…
8	GO:0016575	histone deacetylation	8	210HSGS|asmbl_29721|m.72404, 210HSGS|asmbl_40610|m.109237, 210HSGS|asmbl_40611|m.109239, 210HSGS|asmbl_29728|m.72435, 210HSGS|asmbl_40609|m.109234, 210HSGS|asmbl_5911|m.134102, 210HSGS|asmbl_28436|m.67561, 210HSGS|asmbl_8331|m.140482
4	GO:0006935	chemotaxis	8	210HSGS|comp15802_c0_seq2|m.174980, 210HSGS|asmbl_19485|m.33725, 210HSGS|asmbl_24217|m.51667, 210HSGS|asmbl_11197|m.3495, 210HSGS|asmbl_29666|m.72148, 210HSGS|asmbl_46125|m.128339, 210HSGS|asmbl_17611|m.27092, 210HSGS|asmbl_17612|m.27098
10	GO:0009169	purine ribonucleoside monophosphate catabolic process	94	210HSGS|comp6117_c0_seq2|m.146815, 210HSGS|asmbl_5728|m.133700, 210HSGS|asmbl_24663|m.53296, 210HSGS|asmbl_6582|m.136086, 210HSGS|asmbl_29832|m.72816, 210HSGS|asmbl_5082|m.132340, 210HSGS|asmbl_5079|m.132324, 210HSGS|asmbl_29833|m.72818, 210HSGS|asmbl_24680|m.53348, 210HSGS|asmbl_46055|m.128055, 210HSGS|asmbl_5077|m.132323, 210HSGS|asmbl_8380|m.140846, 210HSGS|asmbl_25929|m.58450, 210HSGS|asmbl_2…
9	GO:0071046	nuclear polyadenylation-dependent ncRNA catabolic process	15	210HSGS|asmbl_33|m.83921, 210HSGS|asmbl_33|m.83924, 210HSGS|comp16941_c0_seq32|m.207440, 210HSGS|comp16941_c0_seq34|m.207466, 210HSGS|comp16941_c0_seq27|m.207360, 210HSGS|comp16941_c0_seq31|m.207427, 210HSGS|asmbl_51|m.132372, 210HSGS|comp16941_c0_seq10|m.207096, 210HSGS|comp16941_c0_seq19|m.207235, 210HSGS|comp16941_c0_seq20|m.207251, 210HSGS|comp16941_c0_seq21|m.207264, 210HSGS|comp16941_c0_seq…
3	GO:0051707	response to other organism	19	210HSGS|asmbl_12229|m.6343, 210HSGS|asmbl_12230|m.6346, 210HSGS|asmbl_12227|m.6334, 210HSGS|asmbl_11197|m.3495, 210HSGS|asmbl_7936|m.139437, 210HSGS|asmbl_23710|m.49988, 210HSGS|asmbl_46653|m.130233, 210HSGS|comp18997_c0_seq1|m.211105, 210HSGS|comp8886_c0_seq1|m.148219, 210HSGS|asmbl_44774|m.123538, 210HSGS|asmbl_8433|m.140957, 210HSGS|asmbl_13562|m.11082, 210HSGS|asmbl_43386|m.118643, 210HSGS|co…
7	GO:0043633	polyadenylation-dependent RNA catabolic process	15	210HSGS|asmbl_33|m.83921, 210HSGS|asmbl_19435|m.33503, 210HSGS|asmbl_33|m.83924, 210HSGS|comp16941_c0_seq32|m.207440, 210HSGS|comp16941_c0_seq34|m.207466, 210HSGS|comp16941_c0_seq27|m.207360, 210HSGS|comp16941_c0_seq31|m.207427, 210HSGS|asmbl_51|m.132372, 210HSGS|comp16941_c0_seq10|m.207096, 210HSGS|comp16941_c0_seq19|m.207235, 210HSGS|comp16941_c0_seq20|m.207251, 210HSGS|comp16941_c0_seq21|m.207…
7	GO:0051347	positive regulation of transferase activity	24	210HSGS|asmbl_45515|m.126139, 210HSGS|asmbl_34296|m.88604, 210HSGS|asmbl_28805|m.68795, 210HSGS|asmbl_37356|m.99038, 210HSGS|asmbl_34294|m.88595, 210HSGS|asmbl_34296|m.88601, 210HSGS|asmbl_21617|m.41898, 210HSGS|asmbl_22896|m.46642, 210HSGS|asmbl_22905|m.46661, 210HSGS|asmbl_22905|m.46662, 210HSGS|asmbl_28796|m.68774, 210HSGS|asmbl_37356|m.99036, 210HSGS|asmbl_11197|m.3495, 210HSGS|asmbl_42402|m.…
5	GO:0035690	cellular response to drug	14	210HSGS|asmbl_37836|m.100636, 210HSGS|asmbl_15|m.16964, 210HSGS|asmbl_46580|m.129974, 210HSGS|asmbl_11841|m.5225, 210HSGS|asmbl_13562|m.11082, 210HSGS|asmbl_17595|m.27029, 210HSGS|asmbl_18389|m.29964, 210HSGS|asmbl_21916|m.42933, 210HSGS|asmbl_21949|m.43092, 210HSGS|asmbl_25431|m.56344, 210HSGS|asmbl_25940|m.58486, 210HSGS|asmbl_43428|m.118777, 210HSGS|asmbl_45314|m.125476, 210HSGS|comp16118_c0_s…
5	GO:0051336	regulation of hydrolase activity	62	210HSGS|asmbl_42120|m.113917, 210HSGS|comp16081_c0_seq1|m.180383, 210HSGS|asmbl_24893|m.54205, 210HSGS|comp16014_c0_seq16|m.178792, 210HSGS|comp16014_c0_seq42|m.178964, 210HSGS|asmbl_24892|m.54198, 210HSGS|asmbl_16785|m.23935, 210HSGS|asmbl_37303|m.98887, 210HSGS|asmbl_43428|m.118777, 210HSGS|asmbl_14700|m.15766, 210HSGS|asmbl_34306|m.88635, 210HSGS|asmbl_24549|m.53022, 210HSGS|asmbl_11406|m.4119…
6	GO:0033365	protein localization to organelle	71	210HSGS|asmbl_9434|m.144008, 210HSGS|asmbl_29799|m.72648, 210HSGS|asmbl_5431|m.133046, 210HSGS|asmbl_26394|m.60027, 210HSGS|asmbl_33178|m.84534, 210HSGS|asmbl_22163|m.44027, 210HSGS|asmbl_43014|m.117332, 210HSGS|asmbl_6378|m.135487, 210HSGS|asmbl_21303|m.40611, 210HSGS|asmbl_22962|m.46910, 210HSGS|asmbl_46653|m.130233, 210HSGS|asmbl_771|m.138961, 210HSGS|asmbl_19485|m.33725, 210HSGS|comp14210_c0_…
5	GO:0006518	peptide metabolic process	26	210HSGS|asmbl_41927|m.113339, 210HSGS|asmbl_42049|m.113621, 210HSGS|asmbl_42009|m.113564, 210HSGS|asmbl_42010|m.113566, 210HSGS|asmbl_24933|m.54460, 210HSGS|asmbl_24933|m.54457, 210HSGS|asmbl_5945|m.134246, 210HSGS|asmbl_20510|m.37628, 210HSGS|asmbl_24918|m.54378, 210HSGS|asmbl_24293|m.51972, 210HSGS|asmbl_31008|m.76719, 210HSGS|asmbl_33810|m.86895, 210HSGS|asmbl_42847|m.116689, 210HSGS|asmbl_428…
5	GO:0048827	phyllome development	6	210HSGS|comp8174_c0_seq1|m.147635, 210HSGS|asmbl_24924|m.54401, 210HSGS|comp10886_c0_seq1|m.151226, 210HSGS|asmbl_33985|m.87454, 210HSGS|asmbl_24052|m.51153, 210HSGS|asmbl_20757|m.38421
4	GO:0044249	cellular biosynthetic process	1419	210HSGS|comp10790_c0_seq1|m.151110, 210HSGS|comp8174_c0_seq1|m.147635, 210HSGS|asmbl_14355|m.14137, 210HSGS|asmbl_22083|m.43647, 210HSGS|asmbl_13085|m.9426, 210HSGS|asmbl_40911|m.110297, 210HSGS|asmbl_40911|m.110296, 210HSGS|asmbl_13085|m.9422, 210HSGS|asmbl_5530|m.133267, 210HSGS|asmbl_13089|m.9439, 210HSGS|asmbl_2487|m.54131, 210HSGS|asmbl_27548|m.64011, 210HSGS|asmbl_27548|m.64012, 210HSGS|asm…
GS|asmbl_36805|m.97072, 210HSGS|asmbl_27152|m.62711, 210HSGS|asmbl_21256|m.40358, 210HSGS|comp16904_c0_seq13|m.204504, 210HSGS|asmbl_36804|m.97070, 210HSGS|asmbl_21830|m.42594, 210HSGS|asmbl_12767|m.8348, 210HSGS|asmbl_6826|m.136826, 210HSGS|comp16914_c0_seq4|m.204622, 210HSGS|asmbl_27154|m.62719, 210HSGS|asmbl_12792|m.8483, 210HSGS|comp14391_c0_seq32|m.163258, 210HSGS|asmbl_28297|m.66992, 210HSG…
5	GO:0044108	cellular alcohol biosynthetic process	11	210HSGS|asmbl_24732|m.53461, 210HSGS|asmbl_28055|m.65976, 210HSGS|asmbl_24732|m.53460, 210HSGS|asmbl_28055|m.65970, 210HSGS|asmbl_29463|m.71220, 210HSGS|asmbl_30867|m.76358, 210HSGS|asmbl_37380|m.99153, 210HSGS|asmbl_24771|m.53636, 210HSGS|asmbl_38616|m.103129, 210HSGS|comp13256_c0_seq1|m.158016, 210HSGS|comp15711_c0_seq1|m.174014
5	GO:0055086	nucleobase-containing small molecule metabolic process	400	210HSGS|asmbl_33502|m.85707, 210HSGS|asmbl_26874|m.61696, 210HSGS|asmbl_26880|m.61732, 210HSGS|asmbl_9765|m.145060, 210HSGS|asmbl_16785|m.23935, 210HSGS|asmbl_37303|m.98887, 210HSGS|asmbl_32204|m.81261, 210HSGS|asmbl_43428|m.118777, 210HSGS|asmbl_13564|m.11091, 210HSGS|asmbl_13567|m.11097, 210HSGS|asmbl_13563|m.11087, 210HSGS|asmbl_13565|m.11092, 210HSGS|asmbl_29989|m.73385, 210HSGS|asmbl_29989|m…
4	GO:0072593	reactive oxygen species metabolic process	26	210HSGS|asmbl_45817|m.127296, 210HSGS|asmbl_11197|m.3495, 210HSGS|asmbl_20315|m.36775, 210HSGS|asmbl_33685|m.86432, 210HSGS|asmbl_33297|m.84956, 210HSGS|asmbl_14397|m.14437, 210HSGS|asmbl_14400|m.14447, 210HSGS|asmbl_40019|m.107082, 210HSGS|asmbl_33296|m.84952, 210HSGS|asmbl_10580|m.1895, 210HSGS|asmbl_42750|m.116243, 210HSGS|asmbl_10585|m.1903, 210HSGS|asmbl_43770|m.119878, 210HSGS|asmbl_10577|m…
6	GO:0009411	response to UV	7	210HSGS|asmbl_12433|m.7121, 210HSGS|asmbl_22831|m.46411, 210HSGS|asmbl_12378|m.6935, 210HSGS|asmbl_12377|m.6934, 210HSGS|comp10584_c0_seq1|m.150689, 210HSGS|asmbl_25431|m.56344, 210HSGS|asmbl_43908|m.120363
7	GO:0072665	protein localization to vacuole	21	210HSGS|asmbl_22962|m.46910, 210HSGS|asmbl_9241|m.143664, 210HSGS|comp9747_c0_seq1|m.149278, 210HSGS|asmbl_19843|m.35140, 210HSGS|asmbl_19826|m.34977, 210HSGS|asmbl_21257|m.40365, 210HSGS|asmbl_40186|m.107651, 210HSGS|asmbl_46773|m.130624, 210HSGS|comp8174_c0_seq1|m.147635, 210HSGS|asmbl_46951|m.131260, 210HSGS|comp14231_c0_seq3|m.162220, 210HSGS|comp12274_c0_seq1|m.154530, 210HSGS|asmbl_2303|m.4…
8	GO:0006289	nucleotide-excision repair	33	210HSGS|comp14411_c0_seq2|m.163372, 210HSGS|comp11644_c0_seq1|m.152820, 210HSGS|asmbl_16195|m.21093, 210HSGS|asmbl_4523|m.125175, 210HSGS|asmbl_45718|m.126878, 210HSGS|asmbl_4524|m.125205, 210HSGS|asmbl_33208|m.84654, 210HSGS|asmbl_16228|m.21512, 210HSGS|asmbl_16218|m.21380, 210HSGS|asmbl_25027|m.54739, 210HSGS|asmbl_45717|m.126877, 210HSGS|asmbl_45716|m.126875, 210HSGS|asmbl_39395|m.105587, 210H…
4	GO:0007017	microtubule-based process	84	210HSGS|asmbl_43962|m.120508, 210HSGS|asmbl_14700|m.15766, 210HSGS|comp15436_c0_seq3|m.170973, 210HSGS|asmbl_42357|m.114799, 210HSGS|asmbl_1962|m.34134, 210HSGS|asmbl_32290|m.81489, 210HSGS|asmbl_16156|m.20939, 210HSGS|asmbl_32296|m.81503, 210HSGS|comp16865_c0_seq1|m.201923, 210HSGS|asmbl_22193|m.44101, 210HSGS|comp13529_c0_seq2|m.159109, 210HSGS|asmbl_29519|m.71530, 210HSGS|asmbl_21871|m.42814, …
10	GO:0007189	adenylate cyclase-activating G-protein coupled receptor signaling pathway	8	210HSGS|asmbl_41794|m.112986, 210HSGS|comp13582_c0_seq2|m.159251, 210HSGS|comp13582_c0_seq6|m.159260, 210HSGS|asmbl_31992|m.80260, 210HSGS|asmbl_41787|m.112956, 210HSGS|asmbl_43428|m.118777, 210HSGS|asmbl_44334|m.121786, 210HSGS|comp13582_c0_seq1|m.159248
4	GO:0019748	secondary metabolic process	27	210HSGS|comp8174_c0_seq1|m.147635, 210HSGS|asmbl_14355|m.14137, 210HSGS|asmbl_22083|m.43647, 210HSGS|asmbl_41927|m.113339, 210HSGS|asmbl_42049|m.113621, 210HSGS|asmbl_42009|m.113564, 210HSGS|asmbl_42010|m.113566, 210HSGS|asmbl_10460|m.1538, 210HSGS|asmbl_42896|m.116872, 210HSGS|asmbl_43428|m.118777, 210HSGS|asmbl_36609|m.96416, 210HSGS|asmbl_21304|m.40613, 210HSGS|asmbl_28028|m.65892, 210HSGS|asm…
9	GO:0000041	transition metal ion transport	11	210HSGS|asmbl_20709|m.38265, 210HSGS|asmbl_20710|m.38271, 210HSGS|comp8740_c0_seq1|m.148056, 210HSGS|asmbl_19199|m.32711, 210HSGS|asmbl_33470|m.85532, 210HSGS|asmbl_29725|m.72417, 210HSGS|asmbl_34507|m.89258, 210HSGS|comp16720_c0_seq1|m.196850, 210HSGS|asmbl_40634|m.109339, 210HSGS|asmbl_44789|m.123565, 210HSGS|asmbl_39412|m.105632
6	GO:0000280	nuclear division	41	210HSGS|asmbl_27046|m.62344, 210HSGS|asmbl_42329|m.114695, 210HSGS|asmbl_17611|m.27092, 210HSGS|asmbl_17612|m.27098, 210HSGS|asmbl_5951|m.134292, 210HSGS|asmbl_28176|m.66422, 210HSGS|asmbl_25235|m.55369, 210HSGS|asmbl_37719|m.100189, 210HSGS|asmbl_24669|m.53329, 210HSGS|asmbl_41888|m.113252, 210HSGS|asmbl_33035|m.84036, 210HSGS|asmbl_33828|m.86993, 210HSGS|asmbl_27817|m.65177, 210HSGS|asmbl_40514…
6	GO:0006886	intracellular protein transport	157	210HSGS|asmbl_46653|m.130233, 210HSGS|asmbl_33178|m.84534, 210HSGS|asmbl_22163|m.44027, 210HSGS|asmbl_43014|m.117332, 210HSGS|asmbl_6378|m.135487, 210HSGS|asmbl_21303|m.40611, 210HSGS|asmbl_22962|m.46910, 210HSGS|asmbl_41544|m.111864, 210HSGS|asmbl_9047|m.143173, 210HSGS|asmbl_8460|m.141050, 210HSGS|asmbl_28007|m.65815, 210HSGS|asmbl_14191|m.13532, 210HSGS|asmbl_31254|m.77395, 210HSGS|asmbl_14194…
6	GO:0006984	ER-nucleus signaling pathway	8	210HSGS|comp16014_c0_seq16|m.178792, 210HSGS|comp16014_c0_seq42|m.178964, 210HSGS|asmbl_36325|m.95629, 210HSGS|comp16351_c0_seq1|m.186020, 210HSGS|comp16351_c0_seq13|m.186116, 210HSGS|asmbl_36326|m.95633, 210HSGS|asmbl_25940|m.58486, 210HSGS|asmbl_771|m.138961
8	GO:0030071	regulation of mitotic metaphase/anaphase transition	13	210HSGS|asmbl_27046|m.62344, 210HSGS|asmbl_42329|m.114695, 210HSGS|asmbl_42120|m.113917, 210HSGS|comp16081_c0_seq1|m.180383, 210HSGS|asmbl_25235|m.55369, 210HSGS|asmbl_41888|m.113252, 210HSGS|asmbl_33035|m.84036, 210HSGS|asmbl_33828|m.86993, 210HSGS|asmbl_27817|m.65177, 210HSGS|asmbl_40514|m.108760, 210HSGS|asmbl_40682|m.109477, 210HSGS|asmbl_41866|m.113173, 210HSGS|comp14966_c1_seq1|m.167337
8	GO:0009130	pyrimidine nucleoside monophosphate biosynthetic process	6	210HSGS|asmbl_28696|m.68432, 210HSGS|asmbl_8626|m.141679, 210HSGS|asmbl_18225|m.29390, 210HSGS|asmbl_31664|m.79059, 210HSGS|asmbl_37836|m.100636, 210HSGS|comp16639_c0_seq1|m.193595
8	GO:0046129	purine ribonucleoside biosynthetic process	35	210HSGS|comp9834_c0_seq1|m.149454, 210HSGS|asmbl_8345|m.140574, 210HSGS|asmbl_13562|m.11082, 210HSGS|asmbl_13981|m.12790, 210HSGS|asmbl_26880|m.61732, 210HSGS|asmbl_42325|m.114683, 210HSGS|asmbl_5530|m.133267, 210HSGS|asmbl_5528|m.133255, 210HSGS|asmbl_4744|m.131583, 210HSGS|asmbl_4216|m.114047, 210HSGS|asmbl_22447|m.45017, 210HSGS|asmbl_4646|m.129592, 210HSGS|comp11537_c0_seq1|m.152560, 210HSGS|…
5	GO:0045185	maintenance of protein location	6	210HSGS|comp16352_c0_seq1|m.186127, 210HSGS|asmbl_9434|m.144008, 210HSGS|asmbl_29799|m.72648, 210HSGS|asmbl_14700|m.15766, 210HSGS|asmbl_38034|m.101165, 210HSGS|asmbl_35666|m.93419
6	GO:0051169	nuclear transport	28	210HSGS|asmbl_37555|m.99658, 210HSGS|asmbl_25233|m.55356, 210HSGS|comp16821_c0_seq2|m.200233, 210HSGS|comp8174_c0_seq1|m.147635, 210HSGS|asmbl_12327|m.6659, 210HSGS|asmbl_25528|m.57021, 210HSGS|asmbl_40598|m.109179, 210HSGS|asmbl_19606|m.34052, 210HSGS|asmbl_44787|m.123559, 210HSGS|asmbl_10213|m.763, 210HSGS|asmbl_28195|m.66536, 210HSGS|asmbl_8536|m.141315, 210HSGS|asmbl_19485|m.33725, 210HSGS|as…
8	GO:0006476	protein deacetylation	10	210HSGS|asmbl_29721|m.72404, 210HSGS|asmbl_40610|m.109237, 210HSGS|asmbl_40611|m.109239, 210HSGS|asmbl_29728|m.72435, 210HSGS|asmbl_40609|m.109234, 210HSGS|asmbl_5911|m.134102, 210HSGS|asmbl_28210|m.66570, 210HSGS|asmbl_28216|m.66602, 210HSGS|asmbl_28436|m.67561, 210HSGS|asmbl_8331|m.140482
10	GO:0000079	regulation of cyclin-dependent protein serine/threonine kinase activity	25	210HSGS|asmbl_42904|m.116937, 210HSGS|asmbl_42892|m.116838, 210HSGS|asmbl_7594|m.138721, 210HSGS|comp16932_c0_seq2|m.206143, 210HSGS|comp16078_c0_seq9|m.180041, 210HSGS|comp16078_c0_seq4|m.180011, 210HSGS|comp16078_c0_seq26|m.180194, 210HSGS|comp14705_c0_seq4|m.165390, 210HSGS|asmbl_4069|m.109503, 210HSGS|asmbl_42904|m.116934, 210HSGS|comp14112_c0_seq1|m.161633, 210HSGS|asmbl_17389|m.26194, 210HS…
8	GO:0090502	RNA phosphodiester bond hydrolysis, endonucleolytic	7	210HSGS|asmbl_15438|m.18546, 210HSGS|comp12594_c0_seq1|m.155288, 210HSGS|asmbl_27586|m.64234, 210HSGS|comp14771_c0_seq1|m.165809, 210HSGS|comp4627_c0_seq1|m.146226, 210HSGS|asmbl_12245|m.6378, 210HSGS|asmbl_36810|m.97090
7	GO:0006541	glutamine metabolic process	16	210HSGS|comp10790_c0_seq1|m.151110, 210HSGS|asmbl_13981|m.12790, 210HSGS|asmbl_22558|m.45502, 210HSGS|asmbl_40911|m.110297, 210HSGS|asmbl_40911|m.110296, 210HSGS|asmbl_27548|m.64011, 210HSGS|asmbl_27548|m.64012, 210HSGS|asmbl_40911|m.110294, 210HSGS|comp16963_c0_seq10|m.210911, 210HSGS|asmbl_27533|m.63910, 210HSGS|asmbl_24158|m.51503, 210HSGS|asmbl_27530|m.63866, 210HSGS|comp16963_c0_seq1|m.21087…
8	GO:0008380	RNA splicing	64	210HSGS|comp13907_c0_seq1|m.160478, 210HSGS|asmbl_40091|m.107318, 210HSGS|asmbl_40764|m.109796, 210HSGS|asmbl_12214|m.6241, 210HSGS|asmbl_13192|m.9748, 210HSGS|asmbl_25616|m.57341, 210HSGS|asmbl_40089|m.107310, 210HSGS|asmbl_40762|m.109767, 210HSGS|comp13652_c0_seq1|m.159595, 210HSGS|asmbl_37232|m.98617, 210HSGS|asmbl_30432|m.75027, 210HSGS|asmbl_36496|m.96099, 210HSGS|asmbl_33986|m.87456, 210HSG…
7	GO:0043069	negative regulation of programmed cell death	11	210HSGS|asmbl_46517|m.129797, 210HSGS|comp16014_c0_seq16|m.178792, 210HSGS|comp16014_c0_seq42|m.178964, 210HSGS|asmbl_20337|m.36839, 210HSGS|asmbl_22828|m.46388, 210HSGS|asmbl_42120|m.113917, 210HSGS|asmbl_43094|m.117685, 210HSGS|asmbl_46539|m.129846, 210HSGS|asmbl_6333|m.135411, 210HSGS|comp13599_c0_seq1|m.159439, 210HSGS|comp16081_c0_seq1|m.180383
6	GO:0032990	cell part morphogenesis	8	210HSGS|comp15802_c0_seq2|m.174980, 210HSGS|asmbl_19485|m.33725, 210HSGS|asmbl_24217|m.51667, 210HSGS|asmbl_11197|m.3495, 210HSGS|asmbl_29666|m.72148, 210HSGS|asmbl_46125|m.128339, 210HSGS|asmbl_38034|m.101165, 210HSGS|asmbl_33146|m.84416
6	GO:0072657	protein localization to membrane	16	210HSGS|asmbl_46653|m.130233, 210HSGS|asmbl_33178|m.84534, 210HSGS|asmbl_22163|m.44027, 210HSGS|asmbl_43014|m.117332, 210HSGS|asmbl_6378|m.135487, 210HSGS|asmbl_21303|m.40611, 210HSGS|asmbl_46294|m.128975, 210HSGS|asmbl_46515|m.129784, 210HSGS|asmbl_26394|m.60027, 210HSGS|asmbl_8946|m.142897, 210HSGS|asmbl_46578|m.129964, 210HSGS|asmbl_1144|m.4297, 210HSGS|asmbl_1143|m.4261, 210HSGS|asmbl_27635|m…
8	GO:0071265	L-methionine biosynthetic process	10	210HSGS|asmbl_25385|m.56119, 210HSGS|asmbl_28223|m.66638, 210HSGS|asmbl_5530|m.133267, 210HSGS|asmbl_25384|m.56112, 210HSGS|asmbl_25386|m.56126, 210HSGS|asmbl_5528|m.133255, 210HSGS|comp16487_c0_seq1|m.189327, 210HSGS|asmbl_35978|m.94599, 210HSGS|asmbl_35978|m.94600, 210HSGS|asmbl_35985|m.94640
8	GO:0070900	mitochondrial tRNA modification	7	210HSGS|asmbl_1451|m.15001, 210HSGS|asmbl_1459|m.15347, 210HSGS|asmbl_22308|m.44472, 210HSGS|asmbl_33697|m.86521, 210HSGS|asmbl_33694|m.86497, 210HSGS|asmbl_33698|m.86530, 210HSGS|asmbl_33696|m.86512
6	GO:0006720	isoprenoid metabolic process	22	210HSGS|asmbl_36609|m.96416, 210HSGS|comp14529_c0_seq6|m.164379, 210HSGS|asmbl_36931|m.97502, 210HSGS|asmbl_38789|m.103789, 210HSGS|comp8174_c0_seq1|m.147635, 210HSGS|asmbl_9725|m.144959, 210HSGS|asmbl_40419|m.108334, 210HSGS|asmbl_35978|m.94599, 210HSGS|asmbl_38791|m.103800, 210HSGS|asmbl_35978|m.94600, 210HSGS|asmbl_22195|m.44116, 210HSGS|asmbl_30714|m.75851, 210HSGS|asmbl_12514|m.7374, 210HSGS…
9	GO:0015991	ATP hydrolysis coupled proton transport	19	210HSGS|asmbl_6582|m.136086, 210HSGS|asmbl_32356|m.81708, 210HSGS|asmbl_10247|m.841, 210HSGS|asmbl_25929|m.58450, 210HSGS|asmbl_10247|m.839, 210HSGS|asmbl_492|m.132020, 210HSGS|comp12274_c0_seq1|m.154530, 210HSGS|comp10566_c0_seq1|m.150671, 210HSGS|asmbl_40944|m.110501, 210HSGS|asmbl_16861|m.24147, 210HSGS|asmbl_10250|m.861, 210HSGS|asmbl_12528|m.7434, 210HSGS|asmbl_17790|m.27691, 210HSGS|asmbl_2…
8	GO:0051258	protein polymerization	20	210HSGS|asmbl_14659|m.15563, 210HSGS|asmbl_44496|m.122512, 210HSGS|asmbl_13684|m.11548, 210HSGS|asmbl_40186|m.107651, 210HSGS|asmbl_14670|m.15610, 210HSGS|asmbl_14671|m.15614, 210HSGS|asmbl_14867|m.16452, 210HSGS|asmbl_21900|m.42892, 210HSGS|asmbl_43799|m.119960, 210HSGS|asmbl_38039|m.101184, 210HSGS|asmbl_8326|m.140426, 210HSGS|comp13731_c0_seq1|m.159918, 210HSGS|asmbl_41676|m.112315, 210HSGS|as…
6	GO:0031175	neuron projection development	7	210HSGS|comp15802_c0_seq2|m.174980, 210HSGS|asmbl_19485|m.33725, 210HSGS|asmbl_24217|m.51667, 210HSGS|asmbl_11197|m.3495, 210HSGS|asmbl_29666|m.72148, 210HSGS|asmbl_46125|m.128339, 210HSGS|asmbl_33146|m.84416
9	GO:0006378	mRNA polyadenylation	6	210HSGS|asmbl_2458|m.53103, 210HSGS|asmbl_33051|m.84125, 210HSGS|asmbl_33050|m.84116, 210HSGS|comp16122_c0_seq1|m.181374, 210HSGS|asmbl_33038|m.84047, 210HSGS|asmbl_33049|m.84101
4	GO:0010876	lipid localization	14	210HSGS|asmbl_22957|m.46896, 210HSGS|asmbl_38474|m.102702, 210HSGS|asmbl_9047|m.143173, 210HSGS|comp16851_c1_seq2|m.201450, 210HSGS|asmbl_12615|m.7787, 210HSGS|asmbl_18790|m.31519, 210HSGS|asmbl_45208|m.125060, 210HSGS|comp14446_c1_seq1|m.163739, 210HSGS|comp16935_c1_seq4|m.206483, 210HSGS|asmbl_17274|m.25774, 210HSGS|asmbl_1028|m.961, 210HSGS|asmbl_1027|m.922, 210HSGS|asmbl_1028|m.960, 210HSGS|a…
8	GO:0045859	regulation of protein kinase activity	51	210HSGS|asmbl_45515|m.126139, 210HSGS|asmbl_34296|m.88604, 210HSGS|asmbl_28805|m.68795, 210HSGS|asmbl_37356|m.99038, 210HSGS|asmbl_34294|m.88595, 210HSGS|asmbl_34296|m.88601, 210HSGS|asmbl_21617|m.41898, 210HSGS|asmbl_22896|m.46642, 210HSGS|asmbl_22905|m.46661, 210HSGS|asmbl_22905|m.46662, 210HSGS|asmbl_28796|m.68774, 210HSGS|asmbl_37356|m.99036, 210HSGS|asmbl_3681|m.97083, 210HSGS|asmbl_42402|m.…
9	GO:0032011	ARF protein signal transduction	12	210HSGS|comp15683_c0_seq6|m.173581, 210HSGS|asmbl_45923|m.127637, 210HSGS|asmbl_20074|m.35893, 210HSGS|asmbl_20075|m.35896, 210HSGS|asmbl_23679|m.49830, 210HSGS|asmbl_34257|m.88484, 210HSGS|asmbl_45926|m.127650, 210HSGS|asmbl_46862|m.130966, 210HSGS|asmbl_46864|m.130986, 210HSGS|comp14256_c0_seq1|m.162497, 210HSGS|comp14716_c4_seq3|m.165558, 210HSGS|comp15118_c1_seq1|m.168464
6	GO:0009117	nucleotide metabolic process	358	210HSGS|asmbl_33502|m.85707, 210HSGS|asmbl_26874|m.61696, 210HSGS|asmbl_26880|m.61732, 210HSGS|asmbl_9765|m.145060, 210HSGS|asmbl_16785|m.23935, 210HSGS|asmbl_37303|m.98887, 210HSGS|asmbl_43428|m.118777, 210HSGS|asmbl_29989|m.73385, 210HSGS|asmbl_29989|m.73369, 210HSGS|asmbl_29990|m.73399, 210HSGS|asmbl_29991|m.73406, 210HSGS|comp15828_c0_seq2|m.175299, 210HSGS|asmbl_19243|m.32922, 210HSGS|comp12…
6	GO:0009261	ribonucleotide catabolic process	233	210HSGS|asmbl_43428|m.118777, 210HSGS|asmbl_14700|m.15766, 210HSGS|asmbl_24549|m.53022, 210HSGS|asmbl_11406|m.4119, 210HSGS|asmbl_11407|m.4129, 210HSGS|asmbl_21189|m.40120, 210HSGS|asmbl_21191|m.40136, 210HSGS|asmbl_21250|m.40316, 210HSGS|asmbl_22325|m.44533, 210HSGS|asmbl_38844|m.103959, 210HSGS|asmbl_46747|m.130521, 210HSGS|comp16781_c0_seq4|m.198407, 210HSGS|comp6117_c0_seq2|m.146815, 210HSGS|…
6	GO:0006644	phospholipid metabolic process	120	210HSGS|asmbl_34939|m.90662, 210HSGS|asmbl_40925|m.110350, 210HSGS|asmbl_20722|m.38305, 210HSGS|asmbl_46688|m.130331, 210HSGS|asmbl_34989|m.91132, 210HSGS|asmbl_20722|m.38304, 210HSGS|asmbl_20746|m.38372, 210HSGS|asmbl_46690|m.130340, 210HSGS|asmbl_1363|m.11341, 210HSGS|asmbl_1360|m.11247, 210HSGS|comp11878_c0_seq1|m.153335, 210HSGS|asmbl_12921|m.8868, 210HSGS|asmbl_46692|m.130349, 210HSGS|asmbl_…
7	GO:0045935	positive regulation of nucleobase-containing compound metabolic process	25	210HSGS|asmbl_28255|m.66840, 210HSGS|asmbl_33986|m.87456, 210HSGS|asmbl_31516|m.78403, 210HSGS|asmbl_34014|m.87521, 210HSGS|asmbl_42120|m.113917, 210HSGS|comp16081_c0_seq1|m.180383, 210HSGS|asmbl_37784|m.100457, 210HSGS|comp13907_c0_seq1|m.160478, 210HSGS|asmbl_11197|m.3495, 210HSGS|asmbl_25841|m.58185, 210HSGS|asmbl_17184|m.25361, 210HSGS|asmbl_19441|m.33522, 210HSGS|asmbl_6681|m.136463, 210HSGS…
8	GO:0000394	RNA splicing, via endonucleolytic cleavage and ligation	9	210HSGS|asmbl_40091|m.107318, 210HSGS|asmbl_40764|m.109796, 210HSGS|asmbl_12214|m.6241, 210HSGS|asmbl_13192|m.9748, 210HSGS|asmbl_25616|m.57341, 210HSGS|asmbl_40089|m.107310, 210HSGS|asmbl_40762|m.109767, 210HSGS|asmbl_38034|m.101165, 210HSGS|asmbl_25940|m.58486
10	GO:0034627	'de novo' NAD biosynthetic process	6	210HSGS|asmbl_11980|m.5528, 210HSGS|asmbl_25992|m.58661, 210HSGS|asmbl_35818|m.94027, 210HSGS|asmbl_37051|m.97954, 210HSGS|asmbl_37052|m.97958, 210HSGS|comp14691_c0_seq1|m.165295
5	GO:0008652	cellular amino acid biosynthetic process	160	210HSGS|comp10790_c0_seq1|m.151110, 210HSGS|asmbl_13085|m.9426, 210HSGS|asmbl_40911|m.110297, 210HSGS|asmbl_40911|m.110296, 210HSGS|asmbl_13085|m.9422, 210HSGS|asmbl_5530|m.133267, 210HSGS|asmbl_13089|m.9439, 210HSGS|asmbl_2487|m.54131, 210HSGS|asmbl_27548|m.64011, 210HSGS|asmbl_27548|m.64012, 210HSGS|asmbl_40911|m.110294, 210HSGS|asmbl_5528|m.133255, 210HSGS|comp16903_c1_seq11|m.204055, 210HSGS|…
3	GO:0032505	reproduction of a single-celled organism	20	210HSGS|asmbl_40186|m.107651, 210HSGS|asmbl_46125|m.128339, 210HSGS|asmbl_5434|m.133057, 210HSGS|comp16920_c0_seq1|m.205638, 210HSGS|comp11679_c0_seq1|m.152906, 210HSGS|asmbl_44857|m.123841, 210HSGS|asmbl_16945|m.24386, 210HSGS|asmbl_25040|m.54797, 210HSGS|asmbl_37543|m.99632, 210HSGS|asmbl_40682|m.109477, 210HSGS|asmbl_44334|m.121786, 210HSGS|asmbl_9589|m.144461, 210HSGS|asmbl_34305|m.88627, 210…
3	GO:0048869	cellular developmental process	75	210HSGS|comp15802_c0_seq2|m.174980, 210HSGS|asmbl_13027|m.9230, 210HSGS|comp16137_c0_seq4|m.181984, 210HSGS|asmbl_11197|m.3495, 210HSGS|asmbl_19485|m.33725, 210HSGS|asmbl_40186|m.107651, 210HSGS|asmbl_46125|m.128339, 210HSGS|asmbl_5434|m.133057, 210HSGS|comp16920_c0_seq1|m.205638, 210HSGS|asmbl_22787|m.46274, 210HSGS|comp11679_c0_seq1|m.152906, 210HSGS|asmbl_44857|m.123841, 210HSGS|asmbl_16945|m.…
10	GO:0031398	positive regulation of protein ubiquitination	6	210HSGS|asmbl_8326|m.140426, 210HSGS|asmbl_46517|m.129797, 210HSGS|asmbl_33035|m.84036, 210HSGS|asmbl_22828|m.46388, 210HSGS|asmbl_46539|m.129846, 210HSGS|comp13599_c0_seq1|m.159439
8	GO:0006515	misfolded or incompletely synthesized protein catabolic process	10	210HSGS|asmbl_5728|m.133700, 210HSGS|asmbl_24663|m.53296, 210HSGS|asmbl_24680|m.53348, 210HSGS|asmbl_24680|m.53347, 210HSGS|asmbl_24663|m.53294, 210HSGS|asmbl_5664|m.133480, 210HSGS|asmbl_5666|m.133489, 210HSGS|asmbl_5667|m.133493, 210HSGS|comp15295_c0_seq2|m.169892, 210HSGS|asmbl_16976|m.24559
9	GO:0032784	regulation of DNA-dependent transcription, elongation	9	210HSGS|asmbl_37784|m.100457, 210HSGS|asmbl_7061|m.137402, 210HSGS|asmbl_28945|m.69276, 210HSGS|asmbl_35286|m.92185, 210HSGS|asmbl_28942|m.69254, 210HSGS|asmbl_28945|m.69275, 210HSGS|asmbl_31751|m.79370, 210HSGS|asmbl_35525|m.92932, 210HSGS|comp16489_c0_seq1|m.189333
4	GO:0045087	innate immune response	16	210HSGS|comp8174_c0_seq1|m.147635, 210HSGS|asmbl_22828|m.46388, 210HSGS|asmbl_8433|m.140957, 210HSGS|asmbl_26177|m.59298, 210HSGS|asmbl_19485|m.33725, 210HSGS|asmbl_11197|m.3495, 210HSGS|asmbl_25871|m.58314, 210HSGS|asmbl_44774|m.123538, 210HSGS|asmbl_45515|m.126139, 210HSGS|asmbl_46125|m.128339, 210HSGS|asmbl_23710|m.49988, 210HSGS|asmbl_46653|m.130233, 210HSGS|comp16014_c0_seq16|m.178792, 210HS…
8	GO:0046777	protein autophosphorylation	6	210HSGS|asmbl_17274|m.25774, 210HSGS|asmbl_1028|m.961, 210HSGS|asmbl_1027|m.922, 210HSGS|asmbl_1028|m.960, 210HSGS|asmbl_17273|m.25767, 210HSGS|asmbl_45515|m.126139
5	GO:1901136	carbohydrate derivative catabolic process	266	210HSGS|asmbl_43428|m.118777, 210HSGS|asmbl_9050|m.143192, 210HSGS|asmbl_14700|m.15766, 210HSGS|asmbl_24549|m.53022, 210HSGS|asmbl_11406|m.4119, 210HSGS|asmbl_11407|m.4129, 210HSGS|asmbl_21189|m.40120, 210HSGS|asmbl_21191|m.40136, 210HSGS|asmbl_21250|m.40316, 210HSGS|asmbl_22325|m.44533, 210HSGS|asmbl_38844|m.103959, 210HSGS|asmbl_46747|m.130521, 210HSGS|comp16781_c0_seq4|m.198407, 210HSGS|asmbl_…
4	GO:1901564	organonitrogen compound metabolic process	782	210HSGS|comp10790_c0_seq1|m.151110, 210HSGS|asmbl_13981|m.12790, 210HSGS|asmbl_22558|m.45502, 210HSGS|asmbl_28028|m.65892, 210HSGS|asmbl_28013|m.65857, 210HSGS|asmbl_8482|m.141141, 210HSGS|asmbl_8484|m.141147, 210HSGS|asmbl_13085|m.9426, 210HSGS|asmbl_40911|m.110297, 210HSGS|asmbl_40911|m.110296, 210HSGS|asmbl_13085|m.9422, 210HSGS|asmbl_5530|m.133267, 210HSGS|asmbl_13089|m.9439, 210HSGS|asmbl_24…
7	GO:0051495	positive regulation of cytoskeleton organization	7	210HSGS|asmbl_14659|m.15563, 210HSGS|asmbl_44496|m.122512, 210HSGS|asmbl_13684|m.11548, 210HSGS|asmbl_40186|m.107651, 210HSGS|comp13731_c0_seq1|m.159918, 210HSGS|asmbl_11197|m.3495, 210HSGS|asmbl_14700|m.15766
3	GO:0009058	biosynthetic process	1518	210HSGS|comp10790_c0_seq1|m.151110, 210HSGS|comp8174_c0_seq1|m.147635, 210HSGS|asmbl_14355|m.14137, 210HSGS|asmbl_22083|m.43647, 210HSGS|asmbl_13085|m.9426, 210HSGS|asmbl_40911|m.110297, 210HSGS|asmbl_40911|m.110296, 210HSGS|asmbl_13085|m.9422, 210HSGS|asmbl_5530|m.133267, 210HSGS|asmbl_13089|m.9439, 210HSGS|asmbl_2487|m.54131, 210HSGS|asmbl_27548|m.64011, 210HSGS|asmbl_27548|m.64012, 210HSGS|asm…
mbl_35978|m.94600, 210HSGS|asmbl_35985|m.94640, 210HSGS|asmbl_42670|m.116014, 210HSGS|asmbl_34895|m.90507, 210HSGS|asmbl_34905|m.90563, 210HSGS|asmbl_38763|m.103665, 210HSGS|asmbl_38764|m.103674, 210HSGS|asmbl_34903|m.90553, 210HSGS|asmbl_38762|m.103656, 210HSGS|asmbl_18948|m.32030, 210HSGS|asmbl_36452|m.95997, 210HSGS|asmbl_14914|m.16597, 210HSGS|asmbl_24510|m.52829, 210HSGS|asmbl_36325|m.95629,…
4	GO:0019725	cellular homeostasis	43	210HSGS|comp16014_c0_seq16|m.178792, 210HSGS|comp16014_c0_seq42|m.178964, 210HSGS|asmbl_22828|m.46388, 210HSGS|asmbl_44334|m.121786, 210HSGS|asmbl_19485|m.33725, 210HSGS|asmbl_20461|m.37279, 210HSGS|comp16720_c0_seq1|m.196850, 210HSGS|asmbl_1451|m.15001, 210HSGS|asmbl_33470|m.85532, 210HSGS|comp12274_c0_seq1|m.154530, 210HSGS|asmbl_1459|m.15347, 210HSGS|asmbl_22308|m.44472, 210HSGS|comp16471_c0_s…
8	GO:0001932	regulation of protein phosphorylation	55	210HSGS|asmbl_45515|m.126139, 210HSGS|asmbl_34296|m.88604, 210HSGS|asmbl_28805|m.68795, 210HSGS|asmbl_37356|m.99038, 210HSGS|asmbl_34294|m.88595, 210HSGS|asmbl_34296|m.88601, 210HSGS|asmbl_21617|m.41898, 210HSGS|asmbl_22896|m.46642, 210HSGS|asmbl_22905|m.46661, 210HSGS|asmbl_22905|m.46662, 210HSGS|asmbl_28796|m.68774, 210HSGS|asmbl_37356|m.99036, 210HSGS|asmbl_3681|m.97083, 210HSGS|asmbl_42402|m.…
8	GO:0090503	RNA phosphodiester bond hydrolysis, exonucleolytic	14	210HSGS|asmbl_33|m.83924, 210HSGS|comp16941_c0_seq32|m.207440, 210HSGS|comp16941_c0_seq34|m.207466, 210HSGS|comp16941_c0_seq27|m.207360, 210HSGS|comp16941_c0_seq31|m.207427, 210HSGS|asmbl_19435|m.33503, 210HSGS|asmbl_51|m.132372, 210HSGS|comp16941_c0_seq10|m.207096, 210HSGS|comp16941_c0_seq19|m.207235, 210HSGS|comp16941_c0_seq20|m.207251, 210HSGS|comp16941_c0_seq21|m.207264, 210HSGS|comp16941_c0_…
7	GO:0007051	spindle organization	31	210HSGS|comp15436_c0_seq3|m.170973, 210HSGS|asmbl_42357|m.114799, 210HSGS|asmbl_1962|m.34134, 210HSGS|asmbl_22193|m.44101, 210HSGS|comp13529_c0_seq2|m.159109, 210HSGS|asmbl_29519|m.71530, 210HSGS|asmbl_21871|m.42814, 210HSGS|asmbl_38792|m.103801, 210HSGS|comp13586_c0_seq1|m.159273, 210HSGS|asmbl_17430|m.26440, 210HSGS|asmbl_17430|m.26441, 210HSGS|comp13126_c0_seq1|m.157484, 210HSGS|asmbl_42469|m.…
3	GO:0051716	cellular response to stimulus	569	210HSGS|asmbl_19441|m.33522, 210HSGS|asmbl_20337|m.36839, 210HSGS|asmbl_25431|m.56344, 210HSGS|asmbl_13710|m.11641, 210HSGS|asmbl_2509|m.54924, 210HSGS|asmbl_45314|m.125476, 210HSGS|asmbl_6582|m.136086, 210HSGS|asmbl_28028|m.65892, 210HSGS|asmbl_28013|m.65857, 210HSGS|asmbl_28436|m.67561, 210HSGS|asmbl_10460|m.1538, 210HSGS|asmbl_25940|m.58486, 210HSGS|asmbl_15319|m.18156, 210HSGS|asmbl_43094|m.1…
8	GO:0046132	pyrimidine ribonucleoside biosynthetic process	6	210HSGS|comp9834_c0_seq1|m.149454, 210HSGS|asmbl_8345|m.140574, 210HSGS|asmbl_18225|m.29390, 210HSGS|asmbl_31664|m.79059, 210HSGS|asmbl_37836|m.100636, 210HSGS|comp16639_c0_seq1|m.193595
6	GO:0006310	DNA recombination	103	210HSGS|comp15436_c0_seq3|m.170973, 210HSGS|asmbl_42357|m.114799, 210HSGS|comp14411_c0_seq2|m.163372, 210HSGS|asmbl_9340|m.143856, 210HSGS|asmbl_25431|m.56344, 210HSGS|asmbl_25841|m.58185, 210HSGS|comp11644_c0_seq1|m.152820, 210HSGS|asmbl_34305|m.88627, 210HSGS|asmbl_33615|m.86176, 210HSGS|asmbl_36402|m.95854, 210HSGS|asmbl_8809|m.142441, 210HSGS|asmbl_253|m.55677, 210HSGS|comp14322_c1_seq4|m.162…
5	GO:0030261	chromosome condensation	8	210HSGS|comp14322_c1_seq4|m.162885, 210HSGS|asmbl_21058|m.39728, 210HSGS|asmbl_21053|m.39705, 210HSGS|asmbl_42144|m.113994, 210HSGS|asmbl_33032|m.84010, 210HSGS|comp16470_c0_seq1|m.188915, 210HSGS|comp16741_c0_seq2|m.197361, 210HSGS|comp16892_c1_seq1|m.203319
4	GO:0050793	regulation of developmental process	25	210HSGS|asmbl_29721|m.72404, 210HSGS|asmbl_43908|m.120363, 210HSGS|comp5939_c0_seq1|m.146728, 210HSGS|comp15144_c0_seq10|m.168672, 210HSGS|comp18997_c0_seq1|m.211105, 210HSGS|comp8886_c0_seq1|m.148219, 210HSGS|asmbl_29251|m.70612, 210HSGS|asmbl_16470|m.22526, 210HSGS|asmbl_9176|m.143459, 210HSGS|asmbl_41483|m.111528, 210HSGS|comp10584_c0_seq1|m.150689, 210HSGS|asmbl_40682|m.109477, 210HSGS|asmbl_…
7	GO:0006862	nucleotide transport	7	210HSGS|asmbl_30295|m.74537, 210HSGS|asmbl_30256|m.74338, 210HSGS|asmbl_44174|m.121286, 210HSGS|asmbl_16473|m.22533, 210HSGS|asmbl_16534|m.22737, 210HSGS|asmbl_44173|m.121282, 210HSGS|comp16471_c0_seq1|m.188926
8	GO:0006006	glucose metabolic process	62	210HSGS|comp15441_c0_seq2|m.171017, 210HSGS|asmbl_15692|m.19395, 210HSGS|asmbl_28245|m.66764, 210HSGS|asmbl_34275|m.88539, 210HSGS|asmbl_34274|m.88535, 210HSGS|asmbl_29519|m.71528, 210HSGS|asmbl_29523|m.71544, 210HSGS|asmbl_1142|m.4201, 210HSGS|asmbl_26432|m.60190, 210HSGS|asmbl_31596|m.78726, 210HSGS|asmbl_31597|m.78738, 210HSGS|asmbl_34273|m.88532, 210HSGS|asmbl_34275|m.88537, 210HSGS|comp10922…
4	GO:1901575	organic substance catabolic process	590	210HSGS|asmbl_28028|m.65892, 210HSGS|asmbl_28013|m.65857, 210HSGS|asmbl_8482|m.141141, 210HSGS|asmbl_8484|m.141147, 210HSGS|asmbl_25641|m.57438, 210HSGS|asmbl_12202|m.6196, 210HSGS|asmbl_25641|m.57437, 210HSGS|asmbl_5728|m.133700, 210HSGS|asmbl_24663|m.53296, 210HSGS|asmbl_24680|m.53348, 210HSGS|asmbl_24680|m.53347, 210HSGS|asmbl_24663|m.53294, 210HSGS|asmbl_5664|m.133480, 210HSGS|asmbl_5666|m.13…
8	GO:0006352	DNA-dependent transcription, initiation	22	210HSGS|asmbl_28255|m.66840, 210HSGS|asmbl_45280|m.125369, 210HSGS|asmbl_6681|m.136463, 210HSGS|asmbl_12279|m.6491, 210HSGS|asmbl_14448|m.14647, 210HSGS|asmbl_9723|m.144942, 210HSGS|asmbl_16673|m.23141, 210HSGS|asmbl_22828|m.46388, 210HSGS|asmbl_28605|m.68088, 210HSGS|asmbl_34014|m.87521, 210HSGS|asmbl_45540|m.126189, 210HSGS|asmbl_1711|m.25011, 210HSGS|comp12651_c0_seq2|m.155432, 210HSGS|asmbl_4…
6	GO:0048193	Golgi vesicle transport	45	210HSGS|asmbl_46653|m.130233, 210HSGS|asmbl_41544|m.111864, 210HSGS|comp16647_c0_seq3|m.193683, 210HSGS|asmbl_12025|m.5699, 210HSGS|asmbl_29821|m.72751, 210HSGS|asmbl_29804|m.72679, 210HSGS|asmbl_15|m.16964, 210HSGS|asmbl_9047|m.143173, 210HSGS|asmbl_15819|m.19813, 210HSGS|comp16851_c1_seq2|m.201450, 210HSGS|asmbl_17546|m.26865, 210HSGS|asmbl_17197|m.25417, 210HSGS|asmbl_17545|m.26864, 210HSGS|as…
4	GO:0006629	lipid metabolic process	297	210HSGS|asmbl_34939|m.90662, 210HSGS|asmbl_40925|m.110350, 210HSGS|asmbl_20722|m.38305, 210HSGS|asmbl_46688|m.130331, 210HSGS|asmbl_34989|m.91132, 210HSGS|asmbl_20722|m.38304, 210HSGS|asmbl_20746|m.38372, 210HSGS|asmbl_46690|m.130340, 210HSGS|asmbl_1363|m.11341, 210HSGS|asmbl_1360|m.11247, 210HSGS|comp11878_c0_seq1|m.153335, 210HSGS|asmbl_12921|m.8868, 210HSGS|asmbl_46692|m.130349, 210HSGS|asmbl_…
9	GO:0030041	actin filament polymerization	11	210HSGS|asmbl_14659|m.15563, 210HSGS|asmbl_44496|m.122512, 210HSGS|asmbl_13684|m.11548, 210HSGS|asmbl_40186|m.107651, 210HSGS|comp13731_c0_seq1|m.159918, 210HSGS|asmbl_41676|m.112315, 210HSGS|asmbl_11197|m.3495, 210HSGS|asmbl_15035|m.17015, 210HSGS|asmbl_45748|m.127012, 210HSGS|asmbl_17910|m.28199, 210HSGS|asmbl_40172|m.107618
7	GO:0051352	negative regulation of ligase activity	7	210HSGS|asmbl_46517|m.129797, 210HSGS|asmbl_33035|m.84036, 210HSGS|asmbl_16945|m.24386, 210HSGS|asmbl_22828|m.46388, 210HSGS|asmbl_37543|m.99632, 210HSGS|asmbl_46539|m.129846, 210HSGS|comp13599_c0_seq1|m.159439
4	GO:0030448	hyphal growth	13	210HSGS|asmbl_46773|m.130624, 210HSGS|asmbl_41462|m.111469, 210HSGS|comp16393_c2_seq3|m.186731, 210HSGS|asmbl_16976|m.24559, 210HSGS|asmbl_16964|m.24507, 210HSGS|asmbl_23679|m.49830, 210HSGS|asmbl_25940|m.58486, 210HSGS|asmbl_28176|m.66422, 210HSGS|asmbl_34385|m.88843, 210HSGS|asmbl_40704|m.109588, 210HSGS|asmbl_45314|m.125476, 210HSGS|asmbl_46782|m.130668, 210HSGS|comp12383_c0_seq1|m.154716
8	GO:0006275	regulation of DNA replication	17	210HSGS|asmbl_29509|m.71488, 210HSGS|comp16078_c0_seq16|m.180072, 210HSGS|comp16078_c0_seq25|m.180178, 210HSGS|comp16078_c0_seq1|m.179972, 210HSGS|asmbl_11197|m.3495, 210HSGS|asmbl_31584|m.78684, 210HSGS|asmbl_5728|m.133700, 210HSGS|asmbl_24663|m.53296, 210HSGS|asmbl_24680|m.53348, 210HSGS|asmbl_24680|m.53347, 210HSGS|asmbl_24663|m.53294, 210HSGS|asmbl_5664|m.133480, 210HSGS|asmbl_5666|m.133489, …
5	GO:0031505	fungal-type cell wall organization	26	210HSGS|asmbl_40186|m.107651, 210HSGS|asmbl_46125|m.128339, 210HSGS|asmbl_5434|m.133057, 210HSGS|comp16920_c0_seq1|m.205638, 210HSGS|asmbl_34296|m.88604, 210HSGS|asmbl_34294|m.88595, 210HSGS|asmbl_12229|m.6343, 210HSGS|asmbl_12230|m.6346, 210HSGS|asmbl_44383|m.122063, 210HSGS|comp16393_c2_seq3|m.186731, 210HSGS|asmbl_12227|m.6334, 210HSGS|asmbl_34296|m.88601, 210HSGS|asmbl_10278|m.953, 210HSGS|as…
5	GO:0005976	polysaccharide metabolic process	60	210HSGS|asmbl_12089|m.5844, 210HSGS|asmbl_30256|m.74338, 210HSGS|comp12067_c0_seq1|m.153777, 210HSGS|comp12785_c0_seq6|m.155962, 210HSGS|asmbl_11776|m.5016, 210HSGS|asmbl_28996|m.69544, 210HSGS|asmbl_46302|m.129019, 210HSGS|comp9119_c0_seq1|m.148653, 210HSGS|asmbl_16945|m.24386, 210HSGS|asmbl_37543|m.99632, 210HSGS|asmbl_38555|m.102927, 210HSGS|asmbl_34131|m.87996, 210HSGS|asmbl_34130|m.87976, 21…
6	GO:0006873	cellular ion homeostasis	18	210HSGS|comp16014_c0_seq16|m.178792, 210HSGS|comp16014_c0_seq42|m.178964, 210HSGS|asmbl_19485|m.33725, 210HSGS|comp16720_c0_seq1|m.196850, 210HSGS|asmbl_1451|m.15001, 210HSGS|asmbl_33470|m.85532, 210HSGS|comp12274_c0_seq1|m.154530, 210HSGS|asmbl_1459|m.15347, 210HSGS|asmbl_22308|m.44472, 210HSGS|comp16471_c0_seq1|m.188926, 210HSGS|asmbl_34507|m.89258, 210HSGS|comp13513_c0_seq1|m.159008, 210HSGS|a…
6	GO:0008654	phospholipid biosynthetic process	69	210HSGS|asmbl_34939|m.90662, 210HSGS|asmbl_40925|m.110350, 210HSGS|asmbl_20722|m.38305, 210HSGS|asmbl_46688|m.130331, 210HSGS|asmbl_34989|m.91132, 210HSGS|asmbl_20722|m.38304, 210HSGS|asmbl_20746|m.38372, 210HSGS|asmbl_46690|m.130340, 210HSGS|asmbl_1363|m.11341, 210HSGS|asmbl_1360|m.11247, 210HSGS|comp11878_c0_seq1|m.153335, 210HSGS|asmbl_12921|m.8868, 210HSGS|asmbl_46692|m.130349, 210HSGS|asmbl_…
8	GO:0006446	regulation of translational initiation	23	210HSGS|asmbl_28930|m.69206, 210HSGS|asmbl_44211|m.121402, 210HSGS|asmbl_28882|m.69088, 210HSGS|asmbl_35319|m.92295, 210HSGS|asmbl_14966|m.16817, 210HSGS|asmbl_17277|m.25785, 210HSGS|asmbl_24503|m.52802, 210HSGS|asmbl_27892|m.65454, 210HSGS|asmbl_29501|m.71460, 210HSGS|asmbl_30725|m.75876, 210HSGS|asmbl_31217|m.77276, 210HSGS|asmbl_35312|m.92247, 210HSGS|asmbl_35319|m.92294, 210HSGS|asmbl_36112|m…
6	GO:0000271	polysaccharide biosynthetic process	31	210HSGS|asmbl_12089|m.5844, 210HSGS|asmbl_30256|m.74338, 210HSGS|comp12067_c0_seq1|m.153777, 210HSGS|comp12785_c0_seq6|m.155962, 210HSGS|asmbl_11776|m.5016, 210HSGS|asmbl_28996|m.69544, 210HSGS|asmbl_46302|m.129019, 210HSGS|asmbl_16945|m.24386, 210HSGS|asmbl_37543|m.99632, 210HSGS|asmbl_38555|m.102927, 210HSGS|asmbl_28824|m.68876, 210HSGS|asmbl_34125|m.87936, 210HSGS|asmbl_34125|m.87923, 210HSGS|…
8	GO:0046939	nucleotide phosphorylation	6	210HSGS|asmbl_33502|m.85707, 210HSGS|asmbl_26874|m.61696, 210HSGS|asmbl_26880|m.61732, 210HSGS|asmbl_9765|m.145060, 210HSGS|comp9834_c0_seq1|m.149454, 210HSGS|asmbl_8345|m.140574
8	GO:0007411	axon guidance	6	210HSGS|comp15802_c0_seq2|m.174980, 210HSGS|asmbl_19485|m.33725, 210HSGS|asmbl_24217|m.51667, 210HSGS|asmbl_11197|m.3495, 210HSGS|asmbl_29666|m.72148, 210HSGS|asmbl_46125|m.128339
3	GO:0044764	multi-organism cellular process	23	210HSGS|asmbl_18524|m.30467, 210HSGS|asmbl_9925|m.145530, 210HSGS|comp15377_c0_seq1|m.170550, 210HSGS|asmbl_39118|m.104919, 210HSGS|comp15377_c0_seq2|m.170557, 210HSGS|asmbl_22828|m.46388, 210HSGS|asmbl_46517|m.129797, 210HSGS|asmbl_18948|m.32030, 210HSGS|asmbl_11197|m.3495, 210HSGS|asmbl_46539|m.129846, 210HSGS|comp13599_c0_seq1|m.159439, 210HSGS|asmbl_15319|m.18156, 210HSGS|asmbl_6681|m.136463,…
8	GO:0042451	purine nucleoside biosynthetic process	35	210HSGS|comp9834_c0_seq1|m.149454, 210HSGS|asmbl_8345|m.140574, 210HSGS|asmbl_13562|m.11082, 210HSGS|asmbl_13981|m.12790, 210HSGS|asmbl_26880|m.61732, 210HSGS|asmbl_42325|m.114683, 210HSGS|asmbl_5530|m.133267, 210HSGS|asmbl_5528|m.133255, 210HSGS|asmbl_4744|m.131583, 210HSGS|asmbl_4216|m.114047, 210HSGS|asmbl_22447|m.45017, 210HSGS|asmbl_4646|m.129592, 210HSGS|comp11537_c0_seq1|m.152560, 210HSGS|…
6	GO:0006259	DNA metabolic process	467	210HSGS|asmbl_29509|m.71488, 210HSGS|comp16078_c0_seq16|m.180072, 210HSGS|comp16078_c0_seq25|m.180178, 210HSGS|comp16078_c0_seq1|m.179972, 210HSGS|comp15436_c0_seq3|m.170973, 210HSGS|asmbl_42357|m.114799, 210HSGS|comp14411_c0_seq2|m.163372, 210HSGS|asmbl_11197|m.3495, 210HSGS|asmbl_25841|m.58185, 210HSGS|asmbl_21830|m.42595, 210HSGS|asmbl_21830|m.42594, 210HSGS|asmbl_21830|m.42593, 210HSGS|asmbl_…
6	GO:0032200	telomere organization	38	210HSGS|asmbl_38633|m.103284, 210HSGS|asmbl_19265|m.32978, 210HSGS|comp6537_c0_seq2|m.146962, 210HSGS|comp6537_c0_seq1|m.146961, 210HSGS|comp6537_c0_seq3|m.146964, 210HSGS|asmbl_11881|m.5283, 210HSGS|asmbl_9218|m.143627, 210HSGS|asmbl_21111|m.39924, 210HSGS|asmbl_37059|m.97974, 210HSGS|asmbl_37327|m.98940, 210HSGS|asmbl_40278|m.107916, 210HSGS|asmbl_13377|m.10438, 210HSGS|asmbl_29841|m.72844, 210…
7	GO:0031399	regulation of protein modification process	65	210HSGS|comp8174_c0_seq1|m.147635, 210HSGS|asmbl_45515|m.126139, 210HSGS|asmbl_34296|m.88604, 210HSGS|asmbl_28805|m.68795, 210HSGS|asmbl_37356|m.99038, 210HSGS|asmbl_34294|m.88595, 210HSGS|asmbl_34296|m.88601, 210HSGS|asmbl_21617|m.41898, 210HSGS|asmbl_22896|m.46642, 210HSGS|asmbl_22905|m.46661, 210HSGS|asmbl_22905|m.46662, 210HSGS|asmbl_28796|m.68774, 210HSGS|asmbl_37356|m.99036, 210HSGS|asmbl_3…
6	GO:0006412	translation	330	210HSGS|asmbl_14294|m.13909, 210HSGS|asmbl_17996|m.28571, 210HSGS|asmbl_17996|m.28570, 210HSGS|asmbl_14655|m.15544, 210HSGS|comp16586_c0_seq2|m.191696, 210HSGS|asmbl_14692|m.15714, 210HSGS|asmbl_18006|m.28622, 210HSGS|comp16584_c0_seq1|m.191675, 210HSGS|comp16586_c0_seq1|m.191682, 210HSGS|asmbl_28930|m.69206, 210HSGS|asmbl_44211|m.121402, 210HSGS|asmbl_28882|m.69088, 210HSGS|asmbl_35319|m.92295, …
8	GO:0071029	nuclear ncRNA surveillance	15	210HSGS|asmbl_33|m.83921, 210HSGS|asmbl_33|m.83924, 210HSGS|comp16941_c0_seq32|m.207440, 210HSGS|comp16941_c0_seq34|m.207466, 210HSGS|comp16941_c0_seq27|m.207360, 210HSGS|comp16941_c0_seq31|m.207427, 210HSGS|asmbl_51|m.132372, 210HSGS|comp16941_c0_seq10|m.207096, 210HSGS|comp16941_c0_seq19|m.207235, 210HSGS|comp16941_c0_seq20|m.207251, 210HSGS|comp16941_c0_seq21|m.207264, 210HSGS|comp16941_c0_seq…
6	GO:0006260	DNA replication	113	210HSGS|asmbl_29509|m.71488, 210HSGS|comp16078_c0_seq16|m.180072, 210HSGS|comp16078_c0_seq25|m.180178, 210HSGS|comp16078_c0_seq1|m.179972, 210HSGS|asmbl_11197|m.3495, 210HSGS|asmbl_24044|m.51125, 210HSGS|asmbl_1979|m.34910, 210HSGS|asmbl_7889|m.139301, 210HSGS|asmbl_1211|m.5969, 210HSGS|asmbl_6230|m.135124, 210HSGS|comp11402_c0_seq2|m.152288, 210HSGS|asmbl_1978|m.34890, 210HSGS|asmbl_6477|m.13577…
4	GO:0051651	maintenance of location in cell	6	210HSGS|comp16352_c0_seq1|m.186127, 210HSGS|asmbl_9434|m.144008, 210HSGS|asmbl_29799|m.72648, 210HSGS|asmbl_14700|m.15766, 210HSGS|asmbl_38034|m.101165, 210HSGS|asmbl_35666|m.93419
3	GO:0044085	cellular component biogenesis	313	210HSGS|asmbl_28255|m.66840, 210HSGS|asmbl_14700|m.15766, 210HSGS|asmbl_38844|m.103959, 210HSGS|asmbl_16156|m.20939, 210HSGS|asmbl_46125|m.128339, 210HSGS|asmbl_14659|m.15563, 210HSGS|asmbl_44496|m.122512, 210HSGS|asmbl_13684|m.11548, 210HSGS|asmbl_40186|m.107651, 210HSGS|asmbl_12089|m.5844, 210HSGS|asmbl_30256|m.74338, 210HSGS|asmbl_25841|m.58185, 210HSGS|asmbl_43287|m.118310, 210HSGS|comp15583_…
8	GO:0009085	lysine biosynthetic process	12	210HSGS|asmbl_35758|m.93881, 210HSGS|asmbl_35757|m.93871, 210HSGS|asmbl_35758|m.93882, 210HSGS|asmbl_35731|m.93708, 210HSGS|asmbl_43185|m.117924, 210HSGS|asmbl_16014|m.20492, 210HSGS|asmbl_2565|m.57489, 210HSGS|comp6561_c1_seq1|m.146970, 210HSGS|asmbl_12583|m.7659, 210HSGS|asmbl_16273|m.21813, 210HSGS|asmbl_23405|m.48936, 210HSGS|asmbl_41971|m.113472
6	GO:0031325	positive regulation of cellular metabolic process	80	210HSGS|asmbl_28255|m.66840, 210HSGS|asmbl_33986|m.87456, 210HSGS|asmbl_31516|m.78403, 210HSGS|asmbl_34014|m.87521, 210HSGS|asmbl_42120|m.113917, 210HSGS|comp16081_c0_seq1|m.180383, 210HSGS|comp8174_c0_seq1|m.147635, 210HSGS|asmbl_45515|m.126139, 210HSGS|asmbl_34296|m.88604, 210HSGS|asmbl_28805|m.68795, 210HSGS|asmbl_37356|m.99038, 210HSGS|asmbl_34294|m.88595, 210HSGS|asmbl_34296|m.88601, 210HSGS…
3	GO:0008283	cell proliferation	13	210HSGS|comp5939_c0_seq1|m.146728, 210HSGS|asmbl_39230|m.105123, 210HSGS|asmbl_10260|m.895, 210HSGS|asmbl_29099|m.69960, 210HSGS|asmbl_17184|m.25361, 210HSGS|comp13543_c0_seq1|m.159160, 210HSGS|asmbl_9925|m.145530, 210HSGS|comp15377_c0_seq1|m.170550, 210HSGS|asmbl_11197|m.3495, 210HSGS|asmbl_22787|m.46274, 210HSGS|asmbl_42896|m.116872, 210HSGS|comp16682_c0_seq1|m.195520, 210HSGS|asmbl_19441|m.335…
14	GO:0032851	positive regulation of Rab GTPase activity	23	210HSGS|asmbl_1021|m.745, 210HSGS|comp16929_c0_seq12|m.206085, 210HSGS|asmbl_20443|m.37175, 210HSGS|comp16437_c0_seq2|m.188188, 210HSGS|asmbl_18366|m.29914, 210HSGS|comp15207_c0_seq1|m.169096, 210HSGS|asmbl_18365|m.29901, 210HSGS|asmbl_18362|m.29880, 210HSGS|asmbl_18369|m.29933, 210HSGS|comp15207_c0_seq8|m.169108, 210HSGS|asmbl_16703|m.23266, 210HSGS|asmbl_18363|m.29887, 210HSGS|asmbl_18367|m.299…
5	GO:0007005	mitochondrion organization	71	210HSGS|asmbl_3926|m.105218, 210HSGS|asmbl_1451|m.15001, 210HSGS|asmbl_1459|m.15347, 210HSGS|asmbl_22308|m.44472, 210HSGS|asmbl_43063|m.117559, 210HSGS|asmbl_33697|m.86521, 210HSGS|asmbl_33694|m.86497, 210HSGS|asmbl_33698|m.86530, 210HSGS|asmbl_33696|m.86512, 210HSGS|asmbl_33178|m.84534, 210HSGS|asmbl_22163|m.44027, 210HSGS|asmbl_43014|m.117332, 210HSGS|asmbl_6378|m.135487, 210HSGS|asmbl_21303|m.…
4	GO:1901657	glycosyl compound metabolic process	288	210HSGS|asmbl_16785|m.23935, 210HSGS|asmbl_37303|m.98887, 210HSGS|asmbl_43428|m.118777, 210HSGS|asmbl_17294|m.25867, 210HSGS|comp13430_c0_seq1|m.158724, 210HSGS|asmbl_20711|m.38275, 210HSGS|asmbl_26321|m.59798, 210HSGS|asmbl_32543|m.82391, 210HSGS|asmbl_9050|m.143192, 210HSGS|asmbl_1451|m.15001, 210HSGS|asmbl_1459|m.15347, 210HSGS|asmbl_22308|m.44472, 210HSGS|asmbl_14700|m.15766, 210HSGS|asmbl_24…
5	GO:0051051	negative regulation of transport	9	210HSGS|comp16352_c0_seq1|m.186127, 210HSGS|asmbl_19485|m.33725, 210HSGS|asmbl_11197|m.3495, 210HSGS|asmbl_32307|m.81557, 210HSGS|asmbl_17274|m.25774, 210HSGS|asmbl_1028|m.961, 210HSGS|asmbl_1027|m.922, 210HSGS|asmbl_1028|m.960, 210HSGS|asmbl_17273|m.25767
8	GO:0006090	pyruvate metabolic process	7	210HSGS|asmbl_36546|m.96262, 210HSGS|asmbl_21946|m.43084, 210HSGS|asmbl_30723|m.75868, 210HSGS|asmbl_36545|m.96253, 210HSGS|asmbl_46493|m.129695, 210HSGS|asmbl_8323|m.140417, 210HSGS|asmbl_6438|m.135670
8	GO:0009199	ribonucleoside triphosphate metabolic process	247	210HSGS|asmbl_43428|m.118777, 210HSGS|asmbl_14700|m.15766, 210HSGS|asmbl_24549|m.53022, 210HSGS|asmbl_11406|m.4119, 210HSGS|asmbl_11407|m.4129, 210HSGS|asmbl_21189|m.40120, 210HSGS|asmbl_21191|m.40136, 210HSGS|asmbl_21250|m.40316, 210HSGS|asmbl_22325|m.44533, 210HSGS|asmbl_38844|m.103959, 210HSGS|asmbl_46747|m.130521, 210HSGS|comp16781_c0_seq4|m.198407, 210HSGS|asmbl_29662|m.72137, 210HSGS|comp13…
5	GO:0007031	peroxisome organization	26	210HSGS|asmbl_34385|m.88843, 210HSGS|asmbl_19843|m.35140, 210HSGS|asmbl_19826|m.34977, 210HSGS|comp14210_c0_seq2|m.162138, 210HSGS|asmbl_49|m.131988, 210HSGS|comp15871_c0_seq1|m.175956, 210HSGS|comp15871_c0_seq3|m.175969, 210HSGS|asmbl_25313|m.55745, 210HSGS|asmbl_2198|m.43331, 210HSGS|asmbl_29799|m.72648, 210HSGS|asmbl_43287|m.118310, 210HSGS|comp15583_c0_seq2|m.172542, 210HSGS|asmbl_8408|m.1409…
8	GO:0009124	nucleoside monophosphate biosynthetic process	55	210HSGS|asmbl_13564|m.11091, 210HSGS|asmbl_13567|m.11097, 210HSGS|asmbl_13563|m.11087, 210HSGS|asmbl_13565|m.11092, 210HSGS|asmbl_45885|m.127575, 210HSGS|asmbl_6117|m.134776, 210HSGS|asmbl_28696|m.68432, 210HSGS|asmbl_8626|m.141679, 210HSGS|asmbl_18225|m.29390, 210HSGS|asmbl_31664|m.79059, 210HSGS|asmbl_11201|m.3518, 210HSGS|asmbl_28745|m.68610, 210HSGS|asmbl_41888|m.113253, 210HSGS|asmbl_11226|m…
4	GO:0070271	protein complex biogenesis	78	210HSGS|asmbl_28255|m.66840, 210HSGS|asmbl_16156|m.20939, 210HSGS|asmbl_14659|m.15563, 210HSGS|asmbl_44496|m.122512, 210HSGS|asmbl_13684|m.11548, 210HSGS|asmbl_40186|m.107651, 210HSGS|asmbl_25841|m.58185, 210HSGS|asmbl_43287|m.118310, 210HSGS|comp15583_c0_seq2|m.172542, 210HSGS|asmbl_9685|m.144694, 210HSGS|asmbl_9687|m.144713, 210HSGS|asmbl_14670|m.15610, 210HSGS|asmbl_14671|m.15614, 210HSGS|asmb…
6	GO:0006944	cellular membrane fusion	10	210HSGS|asmbl_3926|m.105218, 210HSGS|asmbl_9241|m.143664, 210HSGS|comp9747_c0_seq1|m.149278, 210HSGS|asmbl_44458|m.122348, 210HSGS|asmbl_41544|m.111864, 210HSGS|comp16647_c0_seq3|m.193683, 210HSGS|comp9347_c0_seq1|m.148831, 210HSGS|asmbl_22962|m.46910, 210HSGS|asmbl_9133|m.143386, 210HSGS|asmbl_9130|m.143377
6	GO:0005984	disaccharide metabolic process	25	210HSGS|asmbl_38973|m.104426, 210HSGS|asmbl_37034|m.97907, 210HSGS|asmbl_24785|m.53675, 210HSGS|asmbl_33130|m.84380, 210HSGS|asmbl_37033|m.97904, 210HSGS|asmbl_38972|m.104423, 210HSGS|asmbl_43428|m.118777, 210HSGS|comp16446_c1_seq3|m.188294, 210HSGS|comp15658_c1_seq1|m.173289, 210HSGS|asmbl_17701|m.27299, 210HSGS|asmbl_38561|m.102940, 210HSGS|asmbl_27994|m.65745, 210HSGS|asmbl_38562|m.102941, 210…
8	GO:0008064	regulation of actin polymerization or depolymerization	11	210HSGS|asmbl_14659|m.15563, 210HSGS|asmbl_44496|m.122512, 210HSGS|asmbl_13684|m.11548, 210HSGS|asmbl_40186|m.107651, 210HSGS|comp13731_c0_seq1|m.159918, 210HSGS|asmbl_41676|m.112315, 210HSGS|asmbl_11197|m.3495, 210HSGS|asmbl_15035|m.17015, 210HSGS|asmbl_45748|m.127012, 210HSGS|asmbl_17910|m.28199, 210HSGS|asmbl_40172|m.107618
5	GO:0042060	wound healing	8	210HSGS|asmbl_20675|m.38136, 210HSGS|comp12197_c0_seq4|m.154155, 210HSGS|comp11293_c0_seq1|m.152068, 210HSGS|asmbl_26177|m.59298, 210HSGS|asmbl_20337|m.36839, 210HSGS|asmbl_19485|m.33725, 210HSGS|asmbl_11197|m.3495, 210HSGS|asmbl_45515|m.126139
8	GO:0051131	chaperone-mediated protein complex assembly	14	210HSGS|asmbl_36903|m.97380, 210HSGS|comp13336_c0_seq2|m.158301, 210HSGS|asmbl_5728|m.133700, 210HSGS|asmbl_36936|m.97536, 210HSGS|asmbl_24663|m.53296, 210HSGS|asmbl_24680|m.53348, 210HSGS|asmbl_36936|m.97532, 210HSGS|asmbl_24680|m.53347, 210HSGS|asmbl_24663|m.53294, 210HSGS|asmbl_36902|m.97373, 210HSGS|asmbl_5664|m.133480, 210HSGS|asmbl_5666|m.133489, 210HSGS|asmbl_5667|m.133493, 210HSGS|comp152…
5	GO:0043094	cellular metabolic compound salvage	23	210HSGS|asmbl_25385|m.56119, 210HSGS|asmbl_28223|m.66638, 210HSGS|asmbl_5530|m.133267, 210HSGS|asmbl_25384|m.56112, 210HSGS|asmbl_25386|m.56126, 210HSGS|asmbl_5528|m.133255, 210HSGS|asmbl_43260|m.118183, 210HSGS|asmbl_43259|m.118179, 210HSGS|asmbl_34369|m.88818, 210HSGS|asmbl_37835|m.100633, 210HSGS|asmbl_3424|m.88441, 210HSGS|asmbl_17294|m.25867, 210HSGS|asmbl_42325|m.114683, 210HSGS|asmbl_40659…
8	GO:0018208	peptidyl-proline modification	29	210HSGS|asmbl_16964|m.24508, 210HSGS|asmbl_32354|m.81700, 210HSGS|asmbl_12889|m.8809, 210HSGS|comp16205_c1_seq2|m.183385, 210HSGS|comp17077_c0_seq1|m.210985, 210HSGS|asmbl_19766|m.34852, 210HSGS|asmbl_19762|m.34833, 210HSGS|asmbl_33738|m.86636, 210HSGS|asmbl_33285|m.84885, 210HSGS|asmbl_12886|m.8800, 210HSGS|asmbl_20461|m.37279, 210HSGS|asmbl_27823|m.65193, 210HSGS|asmbl_37544|m.99637, 210HSGS|as…
5	GO:0034613	cellular protein localization	170	210HSGS|asmbl_46653|m.130233, 210HSGS|asmbl_44360|m.121914, 210HSGS|asmbl_8934|m.142854, 210HSGS|comp16352_c0_seq1|m.186127, 210HSGS|asmbl_9434|m.144008, 210HSGS|asmbl_29799|m.72648, 210HSGS|asmbl_5431|m.133046, 210HSGS|asmbl_26394|m.60027, 210HSGS|asmbl_33178|m.84534, 210HSGS|asmbl_22163|m.44027, 210HSGS|asmbl_43014|m.117332, 210HSGS|asmbl_6378|m.135487, 210HSGS|asmbl_21303|m.40611, 210HSGS|asmb…
7	GO:0009084	glutamine family amino acid biosynthetic process	29	210HSGS|comp10790_c0_seq1|m.151110, 210HSGS|asmbl_13085|m.9426, 210HSGS|asmbl_40911|m.110297, 210HSGS|asmbl_40911|m.110296, 210HSGS|asmbl_13085|m.9422, 210HSGS|asmbl_5530|m.133267, 210HSGS|asmbl_13089|m.9439, 210HSGS|asmbl_2487|m.54131, 210HSGS|asmbl_27548|m.64011, 210HSGS|asmbl_27548|m.64012, 210HSGS|asmbl_40911|m.110294, 210HSGS|asmbl_5528|m.133255, 210HSGS|asmbl_21948|m.43091, 210HSGS|asmbl_16…
6	GO:0006694	steroid biosynthetic process	24	210HSGS|asmbl_36609|m.96416, 210HSGS|comp8740_c0_seq1|m.148056, 210HSGS|asmbl_12514|m.7374, 210HSGS|asmbl_24732|m.53461, 210HSGS|asmbl_28055|m.65976, 210HSGS|asmbl_24732|m.53460, 210HSGS|asmbl_28055|m.65970, 210HSGS|asmbl_29463|m.71220, 210HSGS|asmbl_30867|m.76358, 210HSGS|asmbl_37380|m.99153, 210HSGS|asmbl_24771|m.53636, 210HSGS|asmbl_38616|m.103129, 210HSGS|comp13256_c0_seq1|m.158016, 210HSGS|c…
8	GO:0000956	nuclear-transcribed mRNA catabolic process	26	210HSGS|asmbl_6659|m.136390, 210HSGS|asmbl_6659|m.136389, 210HSGS|asmbl_17184|m.25361, 210HSGS|asmbl_6658|m.136386, 210HSGS|comp15436_c0_seq3|m.170973, 210HSGS|asmbl_42357|m.114799, 210HSGS|asmbl_21274|m.40487, 210HSGS|asmbl_19441|m.33522, 210HSGS|asmbl_11350|m.3844, 210HSGS|asmbl_19435|m.33503, 210HSGS|asmbl_33|m.83924, 210HSGS|comp16941_c0_seq32|m.207440, 210HSGS|comp16941_c0_seq34|m.207466, 21…
8	GO:0032392	DNA geometric change	44	210HSGS|asmbl_43907|m.120361, 210HSGS|asmbl_38633|m.103284, 210HSGS|asmbl_19265|m.32978, 210HSGS|comp8174_c0_seq1|m.147635, 210HSGS|comp6537_c0_seq2|m.146962, 210HSGS|comp6537_c0_seq1|m.146961, 210HSGS|comp6537_c0_seq3|m.146964, 210HSGS|asmbl_11881|m.5283, 210HSGS|asmbl_9218|m.143627, 210HSGS|asmbl_21111|m.39924, 210HSGS|asmbl_37059|m.97974, 210HSGS|asmbl_37327|m.98940, 210HSGS|asmbl_40278|m.1079…
2	GO:0022610	biological adhesion	11	210HSGS|asmbl_18524|m.30467, 210HSGS|asmbl_38844|m.103959, 210HSGS|asmbl_14700|m.15766, 210HSGS|asmbl_14491|m.14953, 210HSGS|asmbl_25940|m.58486, 210HSGS|asmbl_11402|m.4104, 210HSGS|comp15301_c0_seq2|m.169942, 210HSGS|asmbl_12229|m.6343, 210HSGS|asmbl_12230|m.6346, 210HSGS|asmbl_12227|m.6334, 210HSGS|asmbl_11197|m.3495
5	GO:0009081	branched-chain amino acid metabolic process	20	210HSGS|asmbl_45870|m.127489, 210HSGS|asmbl_40006|m.107050, 210HSGS|asmbl_30548|m.75396, 210HSGS|asmbl_39984|m.106987, 210HSGS|asmbl_41971|m.113472, 210HSGS|asmbl_30842|m.76271, 210HSGS|asmbl_37820|m.100599, 210HSGS|asmbl_38443|m.102560, 210HSGS|asmbl_43185|m.117924, 210HSGS|asmbl_34353|m.88742, 210HSGS|comp15547_c0_seq1|m.172297, 210HSGS|comp9014_c0_seq1|m.148352, 210HSGS|asmbl_1634|m.22036, 210…
3	GO:0048610	cellular process involved in reproduction	41	210HSGS|comp15436_c0_seq3|m.170973, 210HSGS|asmbl_42357|m.114799, 210HSGS|asmbl_15394|m.18425, 210HSGS|asmbl_32519|m.82308, 210HSGS|asmbl_40186|m.107651, 210HSGS|asmbl_46125|m.128339, 210HSGS|asmbl_5434|m.133057, 210HSGS|comp16920_c0_seq1|m.205638, 210HSGS|comp11679_c0_seq1|m.152906, 210HSGS|asmbl_44857|m.123841, 210HSGS|asmbl_16945|m.24386, 210HSGS|asmbl_25040|m.54797, 210HSGS|asmbl_37543|m.9963…
8	GO:0006493	protein O-linked glycosylation	10	210HSGS|asmbl_12229|m.6343, 210HSGS|asmbl_12230|m.6346, 210HSGS|asmbl_12227|m.6334, 210HSGS|asmbl_31502|m.78308, 210HSGS|asmbl_31504|m.78318, 210HSGS|asmbl_31505|m.78325, 210HSGS|asmbl_31506|m.78332, 210HSGS|asmbl_9674|m.144611, 210HSGS|asmbl_27693|m.64604, 210HSGS|asmbl_40419|m.108334
4	GO:0042440	pigment metabolic process	18	210HSGS|asmbl_11201|m.3518, 210HSGS|asmbl_11226|m.3583, 210HSGS|asmbl_32543|m.82391, 210HSGS|asmbl_36931|m.97502, 210HSGS|asmbl_38789|m.103789, 210HSGS|asmbl_24510|m.52829, 210HSGS|asmbl_17294|m.25867, 210HSGS|asmbl_12156|m.6063, 210HSGS|asmbl_15269|m.17910, 210HSGS|asmbl_13689|m.11566, 210HSGS|asmbl_15267|m.17902, 210HSGS|asmbl_13506|m.10866, 210HSGS|asmbl_32633|m.82683, 210HSGS|asmbl_16156|m.20…
6	GO:0023014	signal transduction by phosphorylation	17	210HSGS|asmbl_2734|m.63254, 210HSGS|asmbl_12606|m.7749, 210HSGS|asmbl_10007|m.27, 210HSGS|asmbl_29454|m.71134, 210HSGS|asmbl_24146|m.51441, 210HSGS|asmbl_12606|m.7748, 210HSGS|asmbl_10008|m.28, 210HSGS|asmbl_12608|m.7753, 210HSGS|asmbl_12614|m.7781, 210HSGS|asmbl_19168|m.32630, 210HSGS|asmbl_24149|m.51469, 210HSGS|asmbl_29454|m.71133, 210HSGS|asmbl_33146|m.84416, 210HSGS|comp16786_c0_seq7|m.19851…
7	GO:0051253	negative regulation of RNA metabolic process	23	210HSGS|asmbl_12433|m.7121, 210HSGS|asmbl_12433|m.7118, 210HSGS|asmbl_34749|m.90035, 210HSGS|asmbl_24311|m.52061, 210HSGS|asmbl_34019|m.87548, 210HSGS|asmbl_43908|m.120363, 210HSGS|asmbl_8062|m.139703, 210HSGS|asmbl_37784|m.100457, 210HSGS|asmbl_15497|m.18744, 210HSGS|asmbl_34305|m.88627, 210HSGS|asmbl_35602|m.93208, 210HSGS|asmbl_37132|m.98234, 210HSGS|asmbl_4647|m.129631, 210HSGS|asmbl_29284|m.…
7	GO:0070585	protein localization to mitochondrion	11	210HSGS|asmbl_33178|m.84534, 210HSGS|asmbl_22163|m.44027, 210HSGS|asmbl_43014|m.117332, 210HSGS|asmbl_6378|m.135487, 210HSGS|asmbl_21303|m.40611, 210HSGS|asmbl_42181|m.114177, 210HSGS|asmbl_24434|m.52467, 210HSGS|asmbl_26333|m.59846, 210HSGS|asmbl_30266|m.74408, 210HSGS|asmbl_29253|m.70627, 210HSGS|asmbl_15345|m.18319
8	GO:0030832	regulation of actin filament length	11	210HSGS|asmbl_14659|m.15563, 210HSGS|asmbl_44496|m.122512, 210HSGS|asmbl_13684|m.11548, 210HSGS|asmbl_40186|m.107651, 210HSGS|comp13731_c0_seq1|m.159918, 210HSGS|asmbl_41676|m.112315, 210HSGS|asmbl_11197|m.3495, 210HSGS|asmbl_15035|m.17015, 210HSGS|asmbl_45748|m.127012, 210HSGS|asmbl_17910|m.28199, 210HSGS|asmbl_40172|m.107618
5	GO:0045926	negative regulation of growth	6	210HSGS|asmbl_45234|m.125195, 210HSGS|comp14607_c0_seq2|m.164715, 210HSGS|asmbl_25431|m.56344, 210HSGS|asmbl_29728|m.72435, 210HSGS|asmbl_11356|m.3867, 210HSGS|asmbl_15319|m.18156
6	GO:0009119	ribonucleoside metabolic process	280	210HSGS|asmbl_43428|m.118777, 210HSGS|asmbl_9050|m.143192, 210HSGS|asmbl_1451|m.15001, 210HSGS|asmbl_1459|m.15347, 210HSGS|asmbl_22308|m.44472, 210HSGS|asmbl_14700|m.15766, 210HSGS|asmbl_24549|m.53022, 210HSGS|asmbl_11406|m.4119, 210HSGS|asmbl_11407|m.4129, 210HSGS|asmbl_21189|m.40120, 210HSGS|asmbl_21191|m.40136, 210HSGS|asmbl_21250|m.40316, 210HSGS|asmbl_22325|m.44533, 210HSGS|asmbl_38844|m.103…
6	GO:0015074	DNA integration	65	210HSGS|asmbl_24044|m.51125, 210HSGS|asmbl_22127|m.43831, 210HSGS|asmbl_33615|m.86176, 210HSGS|asmbl_36402|m.95854, 210HSGS|asmbl_8809|m.142441, 210HSGS|asmbl_253|m.55677, 210HSGS|asmbl_10890|m.2655, 210HSGS|asmbl_7889|m.139301, 210HSGS|asmbl_7546|m.138627, 210HSGS|asmbl_27511|m.63836, 210HSGS|asmbl_9945|m.145588, 210HSGS|asmbl_4627|m.128891, 210HSGS|asmbl_6230|m.135124, 210HSGS|asmbl_22949|m.468…
6	GO:0043101	purine-containing compound salvage	7	210HSGS|asmbl_17294|m.25867, 210HSGS|asmbl_5530|m.133267, 210HSGS|asmbl_42325|m.114683, 210HSGS|asmbl_5528|m.133255, 210HSGS|asmbl_20713|m.38281, 210HSGS|asmbl_20715|m.38283, 210HSGS|asmbl_20711|m.38275
6	GO:0006865	amino acid transport	39	210HSGS|asmbl_26060|m.58899, 210HSGS|asmbl_32757|m.83045, 210HSGS|asmbl_41858|m.113153, 210HSGS|asmbl_33047|m.84099, 210HSGS|asmbl_26053|m.58881, 210HSGS|comp15469_c0_seq3|m.171511, 210HSGS|asmbl_19136|m.32591, 210HSGS|comp15469_c0_seq1|m.171505, 210HSGS|asmbl_33046|m.84088, 210HSGS|comp9042_c1_seq5|m.148393, 210HSGS|asmbl_31389|m.77913, 210HSGS|asmbl_12266|m.6463, 210HSGS|asmbl_26063|m.58908, 21…
8	GO:0007052	mitotic spindle organization	27	210HSGS|asmbl_22193|m.44101, 210HSGS|comp13529_c0_seq2|m.159109, 210HSGS|asmbl_29519|m.71530, 210HSGS|asmbl_21871|m.42814, 210HSGS|asmbl_38792|m.103801, 210HSGS|comp13586_c0_seq1|m.159273, 210HSGS|asmbl_17430|m.26440, 210HSGS|asmbl_17430|m.26441, 210HSGS|comp13126_c0_seq1|m.157484, 210HSGS|asmbl_42469|m.115278, 210HSGS|asmbl_5598|m.133387, 210HSGS|asmbl_28028|m.65892, 210HSGS|asmbl_17411|m.26332,…
5	GO:0001510	RNA methylation	27	210HSGS|comp14307_c0_seq1|m.162722, 210HSGS|asmbl_43813|m.120011, 210HSGS|asmbl_26715|m.61037, 210HSGS|asmbl_43812|m.120009, 210HSGS|asmbl_21503|m.41434, 210HSGS|asmbl_21503|m.41431, 210HSGS|asmbl_15597|m.19134, 210HSGS|asmbl_43962|m.120508, 210HSGS|asmbl_26324|m.59810, 210HSGS|asmbl_10464|m.1571, 210HSGS|asmbl_10476|m.1639, 210HSGS|asmbl_15595|m.19121, 210HSGS|asmbl_17675|m.27214, 210HSGS|asmbl_…
7	GO:0015992	proton transport	33	210HSGS|comp19972_c0_seq1|m.211167, 210HSGS|asmbl_40406|m.108290, 210HSGS|asmbl_43460|m.118866, 210HSGS|asmbl_6582|m.136086, 210HSGS|asmbl_32356|m.81708, 210HSGS|asmbl_10247|m.841, 210HSGS|asmbl_25929|m.58450, 210HSGS|asmbl_10247|m.839, 210HSGS|asmbl_492|m.132020, 210HSGS|comp12274_c0_seq1|m.154530, 210HSGS|comp10566_c0_seq1|m.150671, 210HSGS|asmbl_40944|m.110501, 210HSGS|asmbl_16861|m.24147, 210…
8	GO:0016078	tRNA catabolic process	14	210HSGS|asmbl_33|m.83924, 210HSGS|comp16941_c0_seq32|m.207440, 210HSGS|comp16941_c0_seq34|m.207466, 210HSGS|comp16941_c0_seq27|m.207360, 210HSGS|comp16941_c0_seq31|m.207427, 210HSGS|asmbl_19435|m.33503, 210HSGS|asmbl_51|m.132372, 210HSGS|comp16941_c0_seq10|m.207096, 210HSGS|comp16941_c0_seq19|m.207235, 210HSGS|comp16941_c0_seq20|m.207251, 210HSGS|comp16941_c0_seq21|m.207264, 210HSGS|comp16941_c0_…
8	GO:0006613	cotranslational protein targeting to membrane	7	210HSGS|asmbl_46294|m.128975, 210HSGS|asmbl_8946|m.142897, 210HSGS|asmbl_46578|m.129964, 210HSGS|asmbl_1144|m.4297, 210HSGS|asmbl_1143|m.4261, 210HSGS|asmbl_27635|m.64318, 210HSGS|asmbl_38751|m.103606
3	GO:0044238	primary metabolic process	3466	210HSGS|comp10790_c0_seq1|m.151110, 210HSGS|asmbl_13981|m.12790, 210HSGS|asmbl_22558|m.45502, 210HSGS|asmbl_28028|m.65892, 210HSGS|asmbl_28013|m.65857, 210HSGS|asmbl_8482|m.141141, 210HSGS|asmbl_8484|m.141147, 210HSGS|asmbl_13085|m.9426, 210HSGS|asmbl_40911|m.110297, 210HSGS|asmbl_40911|m.110296, 210HSGS|asmbl_13085|m.9422, 210HSGS|asmbl_5530|m.133267, 210HSGS|asmbl_13089|m.9439, 210HSGS|asmbl_24…
m.81850, 210HSGS|asmbl_12279|m.6491, 210HSGS|asmbl_19448|m.33552, 210HSGS|asmbl_17283|m.25812, 210HSGS|asmbl_26944|m.61977, 210HSGS|asmbl_13022|m.9211, 210HSGS|asmbl_16996|m.24608, 210HSGS|asmbl_4785|m.131772, 210HSGS|comp14789_c1_seq1|m.166101, 210HSGS|asmbl_6610|m.136233, 210HSGS|asmbl_16348|m.22058, 210HSGS|asmbl_17901|m.28166, 210HSGS|asmbl_20702|m.38233, 210HSGS|asmbl_23779|m.50318, 210HSGS|…
11729_c0_seq1|m.153033, 210HSGS|comp12679_c0_seq5|m.155581, 210HSGS|comp13993_c0_seq1|m.160901, 210HSGS|comp14235_c0_seq1|m.162237, 210HSGS|comp14705_c0_seq2|m.165375, 210HSGS|comp15204_c0_seq2|m.169076, 210HSGS|comp15528_c4_seq1|m.172149, 210HSGS|comp15528_c4_seq2|m.172153, 210HSGS|comp15613_c0_seq2|m.172633, 210HSGS|comp15779_c0_seq3|m.174519, 210HSGS|comp16476_c0_seq1|m.189101, 210HSGS|comp166…
p10403_c0_seq1|m.150315, 210HSGS|comp16890_c1_seq2|m.203303, 210HSGS|asmbl_17195|m.25411, 210HSGS|asmbl_22832|m.46416, 210HSGS|comp15299_c0_seq1|m.169906, 210HSGS|asmbl_28319|m.67118, 210HSGS|asmbl_34463|m.89078, 210HSGS|comp16629_c0_seq2|m.192876, 210HSGS|asmbl_29451|m.71122, 210HSGS|asmbl_37665|m.100071, 210HSGS|asmbl_17474|m.26581, 210HSGS|comp16331_c0_seq2|m.185721, 210HSGS|asmbl_32050|m.8055…
7	GO:0045324	late endosome to vacuole transport	9	210HSGS|asmbl_46951|m.131260, 210HSGS|asmbl_2303|m.47210, 210HSGS|asmbl_2304|m.47277, 210HSGS|asmbl_36484|m.96063, 210HSGS|asmbl_46773|m.130624, 210HSGS|asmbl_9434|m.144008, 210HSGS|asmbl_15143|m.17456, 210HSGS|asmbl_25981|m.58603, 210HSGS|asmbl_46782|m.130668
6	GO:0016125	sterol metabolic process	13	210HSGS|asmbl_12514|m.7374, 210HSGS|asmbl_24732|m.53461, 210HSGS|asmbl_28055|m.65976, 210HSGS|asmbl_24732|m.53460, 210HSGS|asmbl_28055|m.65970, 210HSGS|asmbl_29463|m.71220, 210HSGS|asmbl_30867|m.76358, 210HSGS|asmbl_37380|m.99153, 210HSGS|asmbl_24771|m.53636, 210HSGS|asmbl_38616|m.103129, 210HSGS|comp13256_c0_seq1|m.158016, 210HSGS|comp15711_c0_seq1|m.174014, 210HSGS|asmbl_43063|m.117559
5	GO:0009966	regulation of signal transduction	110	210HSGS|asmbl_11675|m.4814, 210HSGS|asmbl_21469|m.41309, 210HSGS|asmbl_46324|m.129144, 210HSGS|asmbl_22828|m.46388, 210HSGS|asmbl_45515|m.126139, 210HSGS|comp5939_c0_seq1|m.146728, 210HSGS|comp15683_c0_seq6|m.173581, 210HSGS|asmbl_45923|m.127637, 210HSGS|asmbl_20074|m.35893, 210HSGS|asmbl_20075|m.35896, 210HSGS|asmbl_23679|m.49830, 210HSGS|asmbl_34257|m.88484, 210HSGS|asmbl_45926|m.127650, 210HSG…
9	GO:0007188	adenylate cyclase-modulating G-protein coupled receptor signaling pathway	8	210HSGS|asmbl_41794|m.112986, 210HSGS|comp13582_c0_seq2|m.159251, 210HSGS|comp13582_c0_seq6|m.159260, 210HSGS|asmbl_31992|m.80260, 210HSGS|asmbl_41787|m.112956, 210HSGS|asmbl_43428|m.118777, 210HSGS|asmbl_44334|m.121786, 210HSGS|comp13582_c0_seq1|m.159248
3	GO:0009607	response to biotic stimulus	24	210HSGS|asmbl_12229|m.6343, 210HSGS|asmbl_12230|m.6346, 210HSGS|asmbl_12227|m.6334, 210HSGS|asmbl_11197|m.3495, 210HSGS|asmbl_7936|m.139437, 210HSGS|asmbl_23710|m.49988, 210HSGS|asmbl_46653|m.130233, 210HSGS|comp18997_c0_seq1|m.211105, 210HSGS|comp8886_c0_seq1|m.148219, 210HSGS|asmbl_44774|m.123538, 210HSGS|asmbl_8433|m.140957, 210HSGS|asmbl_28436|m.67561, 210HSGS|asmbl_13562|m.11082, 210HSGS|asm…
7	GO:0016129	phytosteroid biosynthetic process	12	210HSGS|comp8740_c0_seq1|m.148056, 210HSGS|asmbl_24732|m.53461, 210HSGS|asmbl_28055|m.65976, 210HSGS|asmbl_24732|m.53460, 210HSGS|asmbl_28055|m.65970, 210HSGS|asmbl_29463|m.71220, 210HSGS|asmbl_30867|m.76358, 210HSGS|asmbl_37380|m.99153, 210HSGS|asmbl_24771|m.53636, 210HSGS|asmbl_38616|m.103129, 210HSGS|comp13256_c0_seq1|m.158016, 210HSGS|comp15711_c0_seq1|m.174014
4	GO:0043900	regulation of multi-organism process	8	210HSGS|asmbl_11197|m.3495, 210HSGS|asmbl_9925|m.145530, 210HSGS|comp15377_c0_seq1|m.170550, 210HSGS|asmbl_39118|m.104919, 210HSGS|comp15377_c0_seq2|m.170557, 210HSGS|asmbl_15319|m.18156, 210HSGS|asmbl_6681|m.136463, 210HSGS|asmbl_37784|m.100457
4	GO:0009266	response to temperature stimulus	21	210HSGS|asmbl_25940|m.58486, 210HSGS|asmbl_45314|m.125476, 210HSGS|asmbl_25233|m.55356, 210HSGS|comp10886_c0_seq1|m.151226, 210HSGS|comp12427_c0_seq1|m.154824, 210HSGS|asmbl_13710|m.11641, 210HSGS|asmbl_4586|m.127437, 210HSGS|comp18997_c0_seq1|m.211105, 210HSGS|comp8886_c0_seq1|m.148219, 210HSGS|comp8174_c0_seq1|m.147635, 210HSGS|asmbl_26282|m.59682, 210HSGS|asmbl_28245|m.66764, 210HSGS|comp8982_…
8	GO:0043935	sexual sporulation resulting in formation of a cellular spore	13	210HSGS|asmbl_40186|m.107651, 210HSGS|asmbl_46125|m.128339, 210HSGS|asmbl_5434|m.133057, 210HSGS|comp16920_c0_seq1|m.205638, 210HSGS|comp11679_c0_seq1|m.152906, 210HSGS|asmbl_44857|m.123841, 210HSGS|asmbl_16945|m.24386, 210HSGS|asmbl_25040|m.54797, 210HSGS|asmbl_37543|m.99632, 210HSGS|asmbl_40682|m.109477, 210HSGS|asmbl_44334|m.121786, 210HSGS|asmbl_9589|m.144461, 210HSGS|comp10584_c0_seq1|m.1506…
10	GO:0032320	positive regulation of Ras GTPase activity	28	210HSGS|asmbl_21319|m.40736, 210HSGS|asmbl_3921|m.105088, 210HSGS|comp16927_c0_seq1|m.205962, 210HSGS|asmbl_18949|m.32033, 210HSGS|asmbl_40426|m.108361, 210HSGS|asmbl_1021|m.745, 210HSGS|comp16929_c0_seq12|m.206085, 210HSGS|asmbl_20443|m.37175, 210HSGS|comp16437_c0_seq2|m.188188, 210HSGS|asmbl_18366|m.29914, 210HSGS|comp15207_c0_seq1|m.169096, 210HSGS|asmbl_18365|m.29901, 210HSGS|asmbl_18362|m.29…
5	GO:0022900	electron transport chain	30	210HSGS|comp7605_c0_seq4|m.147292, 210HSGS|comp5518_c0_seq1|m.146578, 210HSGS|asmbl_22494|m.45218, 210HSGS|comp3732_c0_seq1|m.145991, 210HSGS|asmbl_17113|m.25033, 210HSGS|asmbl_9294|m.143757, 210HSGS|asmbl_6906|m.137106, 210HSGS|asmbl_19087|m.32454, 210HSGS|asmbl_17159|m.25252, 210HSGS|asmbl_18297|m.29656, 210HSGS|asmbl_34155|m.88095, 210HSGS|comp12113_c0_seq1|m.153903, 210HSGS|comp24077_c0_seq1|…
5	GO:1901566	organonitrogen compound biosynthetic process	328	210HSGS|comp10790_c0_seq1|m.151110, 210HSGS|asmbl_13085|m.9426, 210HSGS|asmbl_40911|m.110297, 210HSGS|asmbl_40911|m.110296, 210HSGS|asmbl_13085|m.9422, 210HSGS|asmbl_5530|m.133267, 210HSGS|asmbl_13089|m.9439, 210HSGS|asmbl_2487|m.54131, 210HSGS|asmbl_27548|m.64011, 210HSGS|asmbl_27548|m.64012, 210HSGS|asmbl_40911|m.110294, 210HSGS|asmbl_5528|m.133255, 210HSGS|comp16903_c1_seq11|m.204055, 210HSGS|…
9	GO:0015986	ATP synthesis coupled proton transport	17	210HSGS|comp19972_c0_seq1|m.211167, 210HSGS|asmbl_6582|m.136086, 210HSGS|asmbl_6736|m.136602, 210HSGS|asmbl_7530|m.138583, 210HSGS|asmbl_25929|m.58450, 210HSGS|asmbl_22|m.43362, 210HSGS|asmbl_7530|m.138581, 210HSGS|asmbl_20276|m.36564, 210HSGS|comp16864_c1_seq3|m.201919, 210HSGS|asmbl_39168|m.105000, 210HSGS|asmbl_14482|m.14913, 210HSGS|asmbl_21734|m.42334, 210HSGS|asmbl_28054|m.65963, 210HSGS|as…
6	GO:0032268	regulation of cellular protein metabolic process	108	210HSGS|comp8174_c0_seq1|m.147635, 210HSGS|asmbl_45515|m.126139, 210HSGS|asmbl_34296|m.88604, 210HSGS|asmbl_28805|m.68795, 210HSGS|asmbl_37356|m.99038, 210HSGS|asmbl_34294|m.88595, 210HSGS|asmbl_34296|m.88601, 210HSGS|asmbl_21617|m.41898, 210HSGS|asmbl_22896|m.46642, 210HSGS|asmbl_22905|m.46661, 210HSGS|asmbl_22905|m.46662, 210HSGS|asmbl_28796|m.68774, 210HSGS|asmbl_37356|m.99036, 210HSGS|asmbl_3…
8	GO:0006278	RNA-dependent DNA replication	9	210HSGS|asmbl_24044|m.51125, 210HSGS|asmbl_1979|m.34910, 210HSGS|asmbl_7889|m.139301, 210HSGS|asmbl_1211|m.5969, 210HSGS|asmbl_6230|m.135124, 210HSGS|comp11402_c0_seq2|m.152288, 210HSGS|asmbl_1978|m.34890, 210HSGS|asmbl_6477|m.135777, 210HSGS|asmbl_7516|m.138559
8	GO:0006606	protein import into nucleus	7	210HSGS|asmbl_19485|m.33725, 210HSGS|asmbl_35655|m.93371, 210HSGS|comp5939_c0_seq1|m.146728, 210HSGS|asmbl_19606|m.34052, 210HSGS|asmbl_20297|m.36633, 210HSGS|asmbl_23414|m.48974, 210HSGS|asmbl_25975|m.58558
4	GO:0042180	cellular ketone metabolic process	16	210HSGS|asmbl_46517|m.129797, 210HSGS|asmbl_46539|m.129846, 210HSGS|comp13599_c0_seq1|m.159439, 210HSGS|comp14691_c0_seq1|m.165295, 210HSGS|asmbl_30700|m.75801, 210HSGS|asmbl_30699|m.75797, 210HSGS|asmbl_28245|m.66764, 210HSGS|asmbl_11925|m.5363, 210HSGS|asmbl_11966|m.5483, 210HSGS|asmbl_22026|m.43479, 210HSGS|asmbl_32807|m.83256, 210HSGS|asmbl_8547|m.141376, 210HSGS|asmbl_43428|m.118777, 210HSGS…
7	GO:0034067	protein localization to Golgi apparatus	6	210HSGS|asmbl_9434|m.144008, 210HSGS|asmbl_29799|m.72648, 210HSGS|asmbl_46653|m.130233, 210HSGS|asmbl_771|m.138961, 210HSGS|asmbl_21116|m.39935, 210HSGS|asmbl_32542|m.82385
6	GO:0006811	ion transport	204	210HSGS|asmbl_21077|m.39785, 210HSGS|asmbl_21076|m.39772, 210HSGS|asmbl_14700|m.15766, 210HSGS|asmbl_20948|m.39125, 210HSGS|asmbl_22828|m.46388, 210HSGS|asmbl_43460|m.118866, 210HSGS|asmbl_19706|m.34535, 210HSGS|asmbl_22030|m.43487, 210HSGS|asmbl_15146|m.17470, 210HSGS|asmbl_10758|m.2309, 210HSGS|asmbl_15145|m.17466, 210HSGS|comp8740_c0_seq1|m.148056, 210HSGS|asmbl_19485|m.33725, 210HSGS|asmbl_85…
8	GO:0006433	prolyl-tRNA aminoacylation	10	210HSGS|asmbl_18562|m.30633, 210HSGS|asmbl_18562|m.30634, 210HSGS|asmbl_18561|m.30625, 210HSGS|asmbl_18555|m.30601, 210HSGS|asmbl_18550|m.30568, 210HSGS|asmbl_18555|m.30600, 210HSGS|asmbl_18556|m.30610, 210HSGS|asmbl_35731|m.93707, 210HSGS|comp16686_c0_seq1|m.195559, 210HSGS|comp16811_c0_seq1|m.199471
3	GO:0009405	pathogenesis	28	210HSGS|asmbl_46773|m.130624, 210HSGS|asmbl_9241|m.143664, 210HSGS|asmbl_35733|m.93745, 210HSGS|asmbl_39523|m.105875, 210HSGS|asmbl_41462|m.111469, 210HSGS|comp9747_c0_seq1|m.149278, 210HSGS|asmbl_12229|m.6343, 210HSGS|asmbl_35733|m.93744, 210HSGS|asmbl_12230|m.6346, 210HSGS|asmbl_44628|m.122978, 210HSGS|asmbl_44383|m.122063, 210HSGS|asmbl_12227|m.6334, 210HSGS|asmbl_44629|m.122980, 210HSGS|asmbl…
6	GO:0009164	nucleoside catabolic process	237	210HSGS|asmbl_43428|m.118777, 210HSGS|asmbl_9050|m.143192, 210HSGS|asmbl_14700|m.15766, 210HSGS|asmbl_24549|m.53022, 210HSGS|asmbl_11406|m.4119, 210HSGS|asmbl_11407|m.4129, 210HSGS|asmbl_21189|m.40120, 210HSGS|asmbl_21191|m.40136, 210HSGS|asmbl_21250|m.40316, 210HSGS|asmbl_22325|m.44533, 210HSGS|asmbl_38844|m.103959, 210HSGS|asmbl_46747|m.130521, 210HSGS|comp16781_c0_seq4|m.198407, 210HSGS|asmbl_…
6	GO:0070589	cellular component macromolecule biosynthetic process	11	210HSGS|asmbl_12089|m.5844, 210HSGS|asmbl_30256|m.74338, 210HSGS|asmbl_16945|m.24386, 210HSGS|asmbl_37543|m.99632, 210HSGS|asmbl_38555|m.102927, 210HSGS|comp16393_c2_seq3|m.186731, 210HSGS|asmbl_40704|m.109588, 210HSGS|asmbl_32356|m.81708, 210HSGS|asmbl_12229|m.6343, 210HSGS|asmbl_12230|m.6346, 210HSGS|asmbl_12227|m.6334
6	GO:0000002	mitochondrial genome maintenance	20	210HSGS|asmbl_5728|m.133700, 210HSGS|asmbl_24663|m.53296, 210HSGS|asmbl_24680|m.53348, 210HSGS|asmbl_24680|m.53347, 210HSGS|asmbl_24663|m.53294, 210HSGS|asmbl_5664|m.133480, 210HSGS|asmbl_5666|m.133489, 210HSGS|asmbl_5667|m.133493, 210HSGS|comp15295_c0_seq2|m.169892, 210HSGS|asmbl_15146|m.17470, 210HSGS|asmbl_33178|m.84534, 210HSGS|asmbl_22163|m.44027, 210HSGS|asmbl_10758|m.2309, 210HSGS|asmbl_15…
5	GO:1901659	glycosyl compound biosynthetic process	41	210HSGS|asmbl_8626|m.141679, 210HSGS|comp9834_c0_seq1|m.149454, 210HSGS|asmbl_8345|m.140574, 210HSGS|asmbl_18225|m.29390, 210HSGS|asmbl_31664|m.79059, 210HSGS|asmbl_13562|m.11082, 210HSGS|asmbl_13981|m.12790, 210HSGS|asmbl_26880|m.61732, 210HSGS|asmbl_42325|m.114683, 210HSGS|asmbl_5530|m.133267, 210HSGS|asmbl_5528|m.133255, 210HSGS|asmbl_4744|m.131583, 210HSGS|asmbl_4216|m.114047, 210HSGS|asmbl_2…
8	GO:0006094	gluconeogenesis	21	210HSGS|asmbl_28245|m.66764, 210HSGS|asmbl_24855|m.54049, 210HSGS|comp18997_c0_seq1|m.211105, 210HSGS|comp8886_c0_seq1|m.148219, 210HSGS|comp10665_c0_seq1|m.150910, 210HSGS|asmbl_24855|m.54037, 210HSGS|asmbl_26177|m.59298, 210HSGS|asmbl_13934|m.12648, 210HSGS|asmbl_44807|m.123653, 210HSGS|asmbl_13929|m.12611, 210HSGS|asmbl_20781|m.38513, 210HSGS|comp10841_c0_seq3|m.151176, 210HSGS|comp15254_c0_se…
6	GO:0009226	nucleotide-sugar biosynthetic process	7	210HSGS|asmbl_42670|m.116014, 210HSGS|comp16740_c0_seq1|m.197329, 210HSGS|asmbl_27824|m.65198, 210HSGS|asmbl_45876|m.127507, 210HSGS|asmbl_10278|m.953, 210HSGS|asmbl_10262|m.898, 210HSGS|asmbl_21209|m.40201
6	GO:0031329	regulation of cellular catabolic process	57	210HSGS|asmbl_16785|m.23935, 210HSGS|asmbl_37303|m.98887, 210HSGS|asmbl_43428|m.118777, 210HSGS|asmbl_14700|m.15766, 210HSGS|asmbl_24549|m.53022, 210HSGS|asmbl_11406|m.4119, 210HSGS|asmbl_11407|m.4129, 210HSGS|asmbl_21189|m.40120, 210HSGS|asmbl_21191|m.40136, 210HSGS|asmbl_21250|m.40316, 210HSGS|asmbl_22325|m.44533, 210HSGS|asmbl_38844|m.103959, 210HSGS|asmbl_46747|m.130521, 210HSGS|comp16781_c0_…
4	GO:0009404	toxin metabolic process	10	210HSGS|asmbl_42896|m.116872, 210HSGS|asmbl_43428|m.118777, 210HSGS|asmbl_24052|m.51153, 210HSGS|comp5518_c0_seq1|m.146578, 210HSGS|asmbl_6829|m.136848, 210HSGS|asmbl_46653|m.130233, 210HSGS|asmbl_43463|m.118882, 210HSGS|comp16689_c0_seq1|m.195577, 210HSGS|asmbl_33130|m.84380, 210HSGS|comp16446_c1_seq3|m.188294
6	GO:0045786	negative regulation of cell cycle	14	210HSGS|asmbl_46517|m.129797, 210HSGS|asmbl_22828|m.46388, 210HSGS|asmbl_46539|m.129846, 210HSGS|comp13599_c0_seq1|m.159439, 210HSGS|asmbl_42120|m.113917, 210HSGS|comp16081_c0_seq1|m.180383, 210HSGS|asmbl_41888|m.113252, 210HSGS|asmbl_33035|m.84036, 210HSGS|asmbl_33828|m.86993, 210HSGS|asmbl_27817|m.65177, 210HSGS|asmbl_40514|m.108760, 210HSGS|asmbl_40682|m.109477, 210HSGS|asmbl_41866|m.113173, 2…
5	GO:0071478	cellular response to radiation	6	210HSGS|asmbl_25431|m.56344, 210HSGS|asmbl_19485|m.33725, 210HSGS|asmbl_12378|m.6935, 210HSGS|asmbl_12377|m.6934, 210HSGS|comp10584_c0_seq1|m.150689, 210HSGS|asmbl_43908|m.120363
5	GO:0016044	cellular membrane organization	49	210HSGS|asmbl_46653|m.130233, 210HSGS|asmbl_11197|m.3495, 210HSGS|asmbl_44360|m.121914, 210HSGS|asmbl_8934|m.142854, 210HSGS|asmbl_3926|m.105218, 210HSGS|comp9347_c0_seq1|m.148831, 210HSGS|asmbl_43063|m.117559, 210HSGS|asmbl_16156|m.20939, 210HSGS|asmbl_5431|m.133046, 210HSGS|asmbl_26394|m.60027, 210HSGS|asmbl_33178|m.84534, 210HSGS|asmbl_22163|m.44027, 210HSGS|asmbl_43014|m.117332, 210HSGS|asmbl…
4	GO:0008104	protein localization	236	210HSGS|asmbl_46653|m.130233, 210HSGS|asmbl_44360|m.121914, 210HSGS|asmbl_8934|m.142854, 210HSGS|asmbl_32290|m.81489, 210HSGS|comp16352_c0_seq1|m.186127, 210HSGS|asmbl_9434|m.144008, 210HSGS|asmbl_29799|m.72648, 210HSGS|asmbl_5431|m.133046, 210HSGS|asmbl_26394|m.60027, 210HSGS|asmbl_33178|m.84534, 210HSGS|asmbl_22163|m.44027, 210HSGS|asmbl_43014|m.117332, 210HSGS|asmbl_6378|m.135487, 210HSGS|asmb…
6	GO:0030259	lipid glycosylation	16	210HSGS|asmbl_12392|m.6995, 210HSGS|asmbl_12391|m.6989, 210HSGS|comp12792_c0_seq2|m.155984, 210HSGS|asmbl_12374|m.6930, 210HSGS|asmbl_30295|m.74537, 210HSGS|asmbl_12373|m.6924, 210HSGS|comp13296_c0_seq1|m.158184, 210HSGS|asmbl_12373|m.6922, 210HSGS|asmbl_221|m.43750, 210HSGS|asmbl_21089|m.39842, 210HSGS|asmbl_21555|m.41696, 210HSGS|asmbl_220|m.43370, 210HSGS|asmbl_222|m.44126, 210HSGS|asmbl_30256…
4	GO:1901700	response to oxygen-containing compound	36	210HSGS|comp18997_c0_seq1|m.211105, 210HSGS|comp10886_c0_seq1|m.151226, 210HSGS|comp8886_c0_seq1|m.148219, 210HSGS|asmbl_1142|m.4201, 210HSGS|comp10584_c0_seq1|m.150689, 210HSGS|asmbl_13710|m.11641, 210HSGS|asmbl_22830|m.46405, 210HSGS|asmbl_22831|m.46411, 210HSGS|asmbl_27050|m.62363, 210HSGS|asmbl_12433|m.7121, 210HSGS|comp8174_c0_seq1|m.147635, 210HSGS|asmbl_26282|m.59682, 210HSGS|asmbl_45817|m…
6	GO:0007596	blood coagulation	8	210HSGS|asmbl_20675|m.38136, 210HSGS|comp12197_c0_seq4|m.154155, 210HSGS|comp11293_c0_seq1|m.152068, 210HSGS|asmbl_26177|m.59298, 210HSGS|asmbl_20337|m.36839, 210HSGS|asmbl_19485|m.33725, 210HSGS|asmbl_11197|m.3495, 210HSGS|asmbl_45515|m.126139
8	GO:0009143	nucleoside triphosphate catabolic process	235	210HSGS|asmbl_43428|m.118777, 210HSGS|asmbl_14700|m.15766, 210HSGS|asmbl_24549|m.53022, 210HSGS|asmbl_11406|m.4119, 210HSGS|asmbl_11407|m.4129, 210HSGS|asmbl_21189|m.40120, 210HSGS|asmbl_21191|m.40136, 210HSGS|asmbl_21250|m.40316, 210HSGS|asmbl_22325|m.44533, 210HSGS|asmbl_38844|m.103959, 210HSGS|asmbl_46747|m.130521, 210HSGS|comp16781_c0_seq4|m.198407, 210HSGS|asmbl_8626|m.141679, 210HSGS|comp61…
4	GO:0007276	gamete generation	14	210HSGS|comp15436_c0_seq3|m.170973, 210HSGS|asmbl_38034|m.101165, 210HSGS|asmbl_16156|m.20939, 210HSGS|asmbl_42357|m.114799, 210HSGS|asmbl_24217|m.51667, 210HSGS|comp16555_c0_seq1|m.191121, 210HSGS|asmbl_19485|m.33725, 210HSGS|asmbl_29666|m.72148, 210HSGS|asmbl_26177|m.59298, 210HSGS|comp15436_c0_seq7|m.170990, 210HSGS|comp11644_c0_seq1|m.152820, 210HSGS|comp14307_c0_seq1|m.162722, 210HSGS|asmbl_…
3	GO:0006950	response to stress	369	210HSGS|asmbl_28245|m.66764, 210HSGS|asmbl_13710|m.11641, 210HSGS|asmbl_2509|m.54924, 210HSGS|asmbl_45314|m.125476, 210HSGS|asmbl_6582|m.136086, 210HSGS|asmbl_28028|m.65892, 210HSGS|asmbl_28013|m.65857, 210HSGS|asmbl_25940|m.58486, 210HSGS|asmbl_43094|m.117685, 210HSGS|comp8982_c0_seq2|m.148314, 210HSGS|comp12621_c0_seq1|m.155338, 210HSGS|comp18997_c0_seq1|m.211105, 210HSGS|comp10886_c0_seq1|m.15…
5	GO:0045184	establishment of protein localization	220	210HSGS|asmbl_46653|m.130233, 210HSGS|comp16352_c0_seq1|m.186127, 210HSGS|asmbl_33178|m.84534, 210HSGS|asmbl_22163|m.44027, 210HSGS|asmbl_43014|m.117332, 210HSGS|asmbl_6378|m.135487, 210HSGS|asmbl_21303|m.40611, 210HSGS|asmbl_29821|m.72751, 210HSGS|asmbl_42555|m.115591, 210HSGS|asmbl_2564|m.57428, 210HSGS|asmbl_6315|m.135359, 210HSGS|comp15838_c0_seq2|m.175596, 210HSGS|asmbl_35588|m.93125, 210HSG…
8	GO:0009152	purine ribonucleotide biosynthetic process	50	210HSGS|asmbl_11201|m.3518, 210HSGS|asmbl_28745|m.68610, 210HSGS|asmbl_41888|m.113253, 210HSGS|asmbl_11226|m.3583, 210HSGS|asmbl_23623|m.49620, 210HSGS|asmbl_24510|m.52829, 210HSGS|asmbl_25040|m.54797, 210HSGS|asmbl_32543|m.82391, 210HSGS|asmbl_34518|m.89296, 210HSGS|asmbl_40612|m.109243, 210HSGS|asmbl_40659|m.109444, 210HSGS|comp16392_c0_seq4|m.186686, 210HSGS|comp9834_c0_seq1|m.149454, 210HSGS|…
6	GO:0009163	nucleoside biosynthetic process	40	210HSGS|asmbl_8626|m.141679, 210HSGS|comp9834_c0_seq1|m.149454, 210HSGS|asmbl_8345|m.140574, 210HSGS|asmbl_18225|m.29390, 210HSGS|asmbl_31664|m.79059, 210HSGS|asmbl_13562|m.11082, 210HSGS|asmbl_13981|m.12790, 210HSGS|asmbl_26880|m.61732, 210HSGS|asmbl_42325|m.114683, 210HSGS|asmbl_5530|m.133267, 210HSGS|asmbl_5528|m.133255, 210HSGS|asmbl_4744|m.131583, 210HSGS|asmbl_4216|m.114047, 210HSGS|asmbl_2…
4	GO:0007059	chromosome segregation	26	210HSGS|asmbl_32519|m.82308, 210HSGS|asmbl_42329|m.114695, 210HSGS|comp15436_c0_seq3|m.170973, 210HSGS|asmbl_42357|m.114799, 210HSGS|asmbl_33032|m.84010, 210HSGS|comp16470_c0_seq1|m.188915, 210HSGS|comp16741_c0_seq2|m.197361, 210HSGS|comp16892_c1_seq1|m.203319, 210HSGS|asmbl_10213|m.763, 210HSGS|comp14322_c1_seq4|m.162885, 210HSGS|asmbl_21058|m.39728, 210HSGS|asmbl_21053|m.39705, 210HSGS|asmbl_42…
5	GO:0006972	hyperosmotic response	7	210HSGS|asmbl_13710|m.11641, 210HSGS|asmbl_2509|m.54924, 210HSGS|asmbl_45314|m.125476, 210HSGS|asmbl_3424|m.88441, 210HSGS|comp10665_c0_seq1|m.150910, 210HSGS|asmbl_11197|m.3495, 210HSGS|asmbl_6829|m.136848
7	GO:0006418	tRNA aminoacylation for protein translation	75	210HSGS|asmbl_31254|m.77395, 210HSGS|asmbl_31257|m.77407, 210HSGS|asmbl_31256|m.77400, 210HSGS|asmbl_12835|m.8672, 210HSGS|comp16584_c0_seq1|m.191675, 210HSGS|asmbl_4906|m.132002, 210HSGS|asmbl_27497|m.63780, 210HSGS|comp16432_c0_seq1|m.188117, 210HSGS|asmbl_803|m.139653, 210HSGS|asmbl_44216|m.121423, 210HSGS|asmbl_802|m.139635, 210HSGS|asmbl_18296|m.29651, 210HSGS|asmbl_24924|m.54401, 210HSGS|as…
7	GO:0009071	serine family amino acid catabolic process	7	210HSGS|asmbl_27877|m.65395, 210HSGS|asmbl_32739|m.83000, 210HSGS|asmbl_43094|m.117685, 210HSGS|asmbl_33|m.83923, 210HSGS|asmbl_16057|m.20668, 210HSGS|asmbl_8323|m.140417, 210HSGS|comp12627_c0_seq1|m.155344
11	GO:0000467	exonucleolytic trimming to generate mature 3'-end of 5.8S rRNA from tricistronic rRNA transcript (SSU-rRNA, 5.8S rRNA, LSU-rRNA)	14	210HSGS|asmbl_33|m.83924, 210HSGS|comp16941_c0_seq32|m.207440, 210HSGS|comp16941_c0_seq34|m.207466, 210HSGS|comp16941_c0_seq27|m.207360, 210HSGS|comp16941_c0_seq31|m.207427, 210HSGS|asmbl_19435|m.33503, 210HSGS|asmbl_51|m.132372, 210HSGS|comp16941_c0_seq10|m.207096, 210HSGS|comp16941_c0_seq19|m.207235, 210HSGS|comp16941_c0_seq20|m.207251, 210HSGS|comp16941_c0_seq21|m.207264, 210HSGS|comp16941_c0_…
8	GO:0071043	CUT metabolic process	13	210HSGS|asmbl_33|m.83924, 210HSGS|comp16941_c0_seq32|m.207440, 210HSGS|comp16941_c0_seq34|m.207466, 210HSGS|comp16941_c0_seq27|m.207360, 210HSGS|comp16941_c0_seq31|m.207427, 210HSGS|asmbl_51|m.132372, 210HSGS|comp16941_c0_seq10|m.207096, 210HSGS|comp16941_c0_seq19|m.207235, 210HSGS|comp16941_c0_seq20|m.207251, 210HSGS|comp16941_c0_seq21|m.207264, 210HSGS|comp16941_c0_seq26|m.207340, 210HSGS|comp1…
6	GO:0043102	amino acid salvage	6	210HSGS|asmbl_25385|m.56119, 210HSGS|asmbl_28223|m.66638, 210HSGS|asmbl_5530|m.133267, 210HSGS|asmbl_25384|m.56112, 210HSGS|asmbl_25386|m.56126, 210HSGS|asmbl_5528|m.133255
9	GO:0000288	nuclear-transcribed mRNA catabolic process, deadenylation-dependent decay	10	210HSGS|asmbl_6659|m.136390, 210HSGS|asmbl_6659|m.136389, 210HSGS|asmbl_17184|m.25361, 210HSGS|asmbl_6658|m.136386, 210HSGS|comp15436_c0_seq3|m.170973, 210HSGS|asmbl_42357|m.114799, 210HSGS|asmbl_21274|m.40487, 210HSGS|asmbl_19441|m.33522, 210HSGS|asmbl_11350|m.3844, 210HSGS|asmbl_35602|m.93208
6	GO:0006897	endocytosis	24	210HSGS|asmbl_11197|m.3495, 210HSGS|asmbl_46125|m.128339, 210HSGS|asmbl_5434|m.133057, 210HSGS|asmbl_16156|m.20939, 210HSGS|asmbl_22828|m.46388, 210HSGS|asmbl_23779|m.50319, 210HSGS|asmbl_37478|m.99436, 210HSGS|asmbl_5095|m.132365, 210HSGS|comp15802_c0_seq2|m.174980, 210HSGS|asmbl_36545|m.96253, 210HSGS|asmbl_40704|m.109588, 210HSGS|asmbl_9047|m.143173, 210HSGS|asmbl_18275|m.29589, 210HSGS|asmbl_…
10	GO:0018393	internal peptidyl-lysine acetylation	16	210HSGS|asmbl_20332|m.36827, 210HSGS|asmbl_8732|m.142179, 210HSGS|asmbl_16281|m.21851, 210HSGS|asmbl_36758|m.96903, 210HSGS|asmbl_43908|m.120363, 210HSGS|comp16489_c0_seq1|m.189333, 210HSGS|asmbl_29284|m.70724, 210HSGS|asmbl_9817|m.145178, 210HSGS|asmbl_29721|m.72404, 210HSGS|asmbl_37666|m.100077, 210HSGS|comp14607_c0_seq2|m.164715, 210HSGS|asmbl_20838|m.38725, 210HSGS|asmbl_29289|m.70753, 210HSG…
4	GO:0007154	cell communication	324	210HSGS|asmbl_20337|m.36839, 210HSGS|asmbl_11197|m.3495, 210HSGS|asmbl_46125|m.128339, 210HSGS|asmbl_19485|m.33725, 210HSGS|asmbl_22828|m.46388, 210HSGS|asmbl_45515|m.126139, 210HSGS|asmbl_43428|m.118777, 210HSGS|asmbl_33146|m.84416, 210HSGS|asmbl_42402|m.114952, 210HSGS|asmbl_26177|m.59298, 210HSGS|asmbl_11675|m.4814, 210HSGS|asmbl_21469|m.41309, 210HSGS|asmbl_46324|m.129144, 210HSGS|asmbl_16156…
8	GO:0006526	arginine biosynthetic process	11	210HSGS|asmbl_21948|m.43091, 210HSGS|asmbl_16905|m.24251, 210HSGS|asmbl_39833|m.106694, 210HSGS|asmbl_44711|m.123307, 210HSGS|asmbl_15713|m.19455, 210HSGS|asmbl_16900|m.24244, 210HSGS|asmbl_18967|m.32068, 210HSGS|asmbl_21775|m.42433, 210HSGS|asmbl_37464|m.99355, 210HSGS|asmbl_44709|m.123283, 210HSGS|comp13270_c0_seq1|m.158078
5	GO:0006066	alcohol metabolic process	44	210HSGS|asmbl_19485|m.33725, 210HSGS|asmbl_2373|m.50116, 210HSGS|comp11523_c0_seq1|m.152531, 210HSGS|asmbl_36609|m.96416, 210HSGS|asmbl_28878|m.69053, 210HSGS|asmbl_30756|m.76010, 210HSGS|comp13879_c0_seq1|m.160416, 210HSGS|comp8740_c0_seq1|m.148056, 210HSGS|asmbl_12514|m.7374, 210HSGS|asmbl_40419|m.108334, 210HSGS|asmbl_15644|m.19258, 210HSGS|asmbl_17426|m.26420, 210HSGS|asmbl_28817|m.68841, 210…
8	GO:0009423	chorismate biosynthetic process	19	210HSGS|comp9352_c0_seq1|m.148835, 210HSGS|asmbl_24467|m.52661, 210HSGS|asmbl_38874|m.104047, 210HSGS|asmbl_38875|m.104054, 210HSGS|asmbl_38873|m.104042, 210HSGS|asmbl_38870|m.104028, 210HSGS|asmbl_24465|m.52658, 210HSGS|asmbl_19770|m.34864, 210HSGS|asmbl_13560|m.11068, 210HSGS|asmbl_15493|m.18715, 210HSGS|asmbl_24470|m.52669, 210HSGS|asmbl_27778|m.64982, 210HSGS|asmbl_38865|m.104005, 210HSGS|asm…
8	GO:0016075	rRNA catabolic process	15	210HSGS|asmbl_33|m.83921, 210HSGS|asmbl_33|m.83924, 210HSGS|comp16941_c0_seq32|m.207440, 210HSGS|comp16941_c0_seq34|m.207466, 210HSGS|comp16941_c0_seq27|m.207360, 210HSGS|comp16941_c0_seq31|m.207427, 210HSGS|asmbl_51|m.132372, 210HSGS|comp16941_c0_seq10|m.207096, 210HSGS|comp16941_c0_seq19|m.207235, 210HSGS|comp16941_c0_seq20|m.207251, 210HSGS|comp16941_c0_seq21|m.207264, 210HSGS|comp16941_c0_seq…
7	GO:0032270	positive regulation of cellular protein metabolic process	40	210HSGS|comp8174_c0_seq1|m.147635, 210HSGS|asmbl_45515|m.126139, 210HSGS|asmbl_34296|m.88604, 210HSGS|asmbl_28805|m.68795, 210HSGS|asmbl_37356|m.99038, 210HSGS|asmbl_34294|m.88595, 210HSGS|asmbl_34296|m.88601, 210HSGS|asmbl_21617|m.41898, 210HSGS|asmbl_22896|m.46642, 210HSGS|asmbl_22905|m.46661, 210HSGS|asmbl_22905|m.46662, 210HSGS|asmbl_28796|m.68774, 210HSGS|asmbl_37356|m.99036, 210HSGS|asmbl_1…
8	GO:0006195	purine nucleotide catabolic process	234	210HSGS|asmbl_16785|m.23935, 210HSGS|asmbl_37303|m.98887, 210HSGS|asmbl_43428|m.118777, 210HSGS|asmbl_14700|m.15766, 210HSGS|asmbl_24549|m.53022, 210HSGS|asmbl_11406|m.4119, 210HSGS|asmbl_11407|m.4129, 210HSGS|asmbl_21189|m.40120, 210HSGS|asmbl_21191|m.40136, 210HSGS|asmbl_21250|m.40316, 210HSGS|asmbl_22325|m.44533, 210HSGS|asmbl_38844|m.103959, 210HSGS|asmbl_46747|m.130521, 210HSGS|comp16781_c0_…
7	GO:0070972	protein localization to endoplasmic reticulum	10	210HSGS|asmbl_46294|m.128975, 210HSGS|asmbl_46515|m.129784, 210HSGS|asmbl_35666|m.93419, 210HSGS|asmbl_26394|m.60027, 210HSGS|asmbl_8946|m.142897, 210HSGS|asmbl_46578|m.129964, 210HSGS|asmbl_1144|m.4297, 210HSGS|asmbl_1143|m.4261, 210HSGS|asmbl_27635|m.64318, 210HSGS|asmbl_38751|m.103606
4	GO:0010243	response to organonitrogen compound	10	210HSGS|asmbl_16256|m.21716, 210HSGS|asmbl_26177|m.59298, 210HSGS|comp16014_c0_seq16|m.178792, 210HSGS|comp16014_c0_seq42|m.178964, 210HSGS|asmbl_42402|m.114952, 210HSGS|asmbl_45475|m.125923, 210HSGS|asmbl_19485|m.33725, 210HSGS|asmbl_45515|m.126139, 210HSGS|asmbl_29251|m.70612, 210HSGS|asmbl_32307|m.81557
6	GO:0019751	polyol metabolic process	11	210HSGS|asmbl_19485|m.33725, 210HSGS|comp11523_c0_seq1|m.152531, 210HSGS|asmbl_28878|m.69053, 210HSGS|asmbl_30756|m.76010, 210HSGS|comp13879_c0_seq1|m.160416, 210HSGS|asmbl_15644|m.19258, 210HSGS|asmbl_17426|m.26420, 210HSGS|asmbl_28817|m.68841, 210HSGS|asmbl_31862|m.79801, 210HSGS|asmbl_46493|m.129695, 210HSGS|asmbl_15217|m.17795
6	GO:0009968	negative regulation of signal transduction	9	210HSGS|asmbl_11675|m.4814, 210HSGS|asmbl_21469|m.41309, 210HSGS|asmbl_46324|m.129144, 210HSGS|asmbl_22828|m.46388, 210HSGS|asmbl_45515|m.126139, 210HSGS|comp5939_c0_seq1|m.146728, 210HSGS|asmbl_44619|m.122956, 210HSGS|asmbl_41592|m.112033, 210HSGS|asmbl_19485|m.33725
5	GO:0016050	vesicle organization	8	210HSGS|asmbl_16156|m.20939, 210HSGS|asmbl_22962|m.46910, 210HSGS|asmbl_44458|m.122348, 210HSGS|asmbl_41544|m.111864, 210HSGS|comp16647_c0_seq3|m.193683, 210HSGS|asmbl_17733|m.27420, 210HSGS|asmbl_12025|m.5699, 210HSGS|asmbl_9434|m.144008
6	GO:0051246	regulation of protein metabolic process	111	210HSGS|comp8174_c0_seq1|m.147635, 210HSGS|asmbl_45515|m.126139, 210HSGS|asmbl_34296|m.88604, 210HSGS|asmbl_28805|m.68795, 210HSGS|asmbl_37356|m.99038, 210HSGS|asmbl_34294|m.88595, 210HSGS|asmbl_34296|m.88601, 210HSGS|asmbl_21617|m.41898, 210HSGS|asmbl_22896|m.46642, 210HSGS|asmbl_22905|m.46661, 210HSGS|asmbl_22905|m.46662, 210HSGS|asmbl_28796|m.68774, 210HSGS|asmbl_37356|m.99036, 210HSGS|asmbl_3…
4	GO:0006139	nucleobase-containing compound metabolic process	1705	210HSGS|asmbl_28255|m.66840, 210HSGS|asmbl_33986|m.87456, 210HSGS|asmbl_31516|m.78403, 210HSGS|asmbl_34014|m.87521, 210HSGS|asmbl_42120|m.113917, 210HSGS|comp16081_c0_seq1|m.180383, 210HSGS|asmbl_12433|m.7121, 210HSGS|asmbl_12433|m.7118, 210HSGS|asmbl_34749|m.90035, 210HSGS|asmbl_24311|m.52061, 210HSGS|asmbl_34019|m.87548, 210HSGS|asmbl_43908|m.120363, 210HSGS|asmbl_8062|m.139703, 210HSGS|asmbl_1…
501, 210HSGS|asmbl_17914|m.28216, 210HSGS|asmbl_27679|m.64529, 210HSGS|comp16772_c0_seq56|m.198271, 210HSGS|asmbl_36059|m.94922, 210HSGS|comp16772_c0_seq10|m.198121, 210HSGS|comp16876_c0_seq6|m.202193, 210HSGS|comp16562_c0_seq19|m.191386, 210HSGS|asmbl_42357|m.114800, 210HSGS|asmbl_17921|m.28250, 210HSGS|asmbl_17921|m.28251, 210HSGS|asmbl_17921|m.28252, 210HSGS|asmbl_17924|m.28267, 210HSGS|asmbl_…
3	GO:0009847	spore germination	7	210HSGS|asmbl_41462|m.111470, 210HSGS|comp10584_c0_seq1|m.150689, 210HSGS|asmbl_25940|m.58486, 210HSGS|asmbl_32422|m.81937, 210HSGS|asmbl_33130|m.84380, 210HSGS|asmbl_43428|m.118777, 210HSGS|comp16446_c1_seq3|m.188294
6	GO:0016571	histone methylation	19	210HSGS|asmbl_42089|m.113823, 210HSGS|comp8174_c0_seq1|m.147635, 210HSGS|comp16906_c0_seq7|m.204532, 210HSGS|asmbl_21701|m.42224, 210HSGS|asmbl_5757|m.133762, 210HSGS|asmbl_21606|m.41869, 210HSGS|asmbl_31326|m.77705, 210HSGS|asmbl_40163|m.107588, 210HSGS|asmbl_5724|m.133680, 210HSGS|asmbl_5755|m.133742, 210HSGS|asmbl_5755|m.133744, 210HSGS|asmbl_5757|m.133760, 210HSGS|asmbl_16467|m.22502, 210HSGS…
8	GO:0015988	energy coupled proton transmembrane transport, against electrochemical gradient	19	210HSGS|asmbl_6582|m.136086, 210HSGS|asmbl_32356|m.81708, 210HSGS|asmbl_10247|m.841, 210HSGS|asmbl_25929|m.58450, 210HSGS|asmbl_10247|m.839, 210HSGS|asmbl_492|m.132020, 210HSGS|comp12274_c0_seq1|m.154530, 210HSGS|comp10566_c0_seq1|m.150671, 210HSGS|asmbl_40944|m.110501, 210HSGS|asmbl_16861|m.24147, 210HSGS|asmbl_10250|m.861, 210HSGS|asmbl_12528|m.7434, 210HSGS|asmbl_17790|m.27691, 210HSGS|asmbl_2…
6	GO:0019400	alditol metabolic process	8	210HSGS|asmbl_28878|m.69053, 210HSGS|asmbl_30756|m.76010, 210HSGS|comp13879_c0_seq1|m.160416, 210HSGS|asmbl_15644|m.19258, 210HSGS|asmbl_17426|m.26420, 210HSGS|asmbl_28817|m.68841, 210HSGS|asmbl_31862|m.79801, 210HSGS|asmbl_46493|m.129695
7	GO:0007219	Notch signaling pathway	6	210HSGS|asmbl_20461|m.37279, 210HSGS|comp14307_c0_seq1|m.162722, 210HSGS|asmbl_18948|m.32030, 210HSGS|asmbl_36452|m.95997, 210HSGS|asmbl_22828|m.46388, 210HSGS|asmbl_42670|m.116014
6	GO:0042398	cellular modified amino acid biosynthetic process	36	210HSGS|asmbl_32277|m.81406, 210HSGS|asmbl_32275|m.81397, 210HSGS|asmbl_32425|m.81946, 210HSGS|asmbl_23378|m.48810, 210HSGS|asmbl_23378|m.48809, 210HSGS|asmbl_40197|m.107697, 210HSGS|asmbl_14294|m.13909, 210HSGS|asmbl_23370|m.48724, 210HSGS|comp16682_c0_seq1|m.195520, 210HSGS|comp16824_c0_seq2|m.200328, 210HSGS|asmbl_9050|m.143192, 210HSGS|asmbl_39059|m.104696, 210HSGS|asmbl_42847|m.116689, 210HS…
7	GO:0051783	regulation of nuclear division	19	210HSGS|asmbl_27046|m.62344, 210HSGS|asmbl_42329|m.114695, 210HSGS|asmbl_17611|m.27092, 210HSGS|asmbl_17612|m.27098, 210HSGS|asmbl_5951|m.134292, 210HSGS|asmbl_42120|m.113917, 210HSGS|comp16081_c0_seq1|m.180383, 210HSGS|asmbl_25235|m.55369, 210HSGS|asmbl_37719|m.100189, 210HSGS|asmbl_24669|m.53329, 210HSGS|asmbl_41888|m.113252, 210HSGS|asmbl_33035|m.84036, 210HSGS|asmbl_33828|m.86993, 210HSGS|asm…
9	GO:0031577	spindle checkpoint	10	210HSGS|asmbl_42120|m.113917, 210HSGS|comp16081_c0_seq1|m.180383, 210HSGS|asmbl_41888|m.113252, 210HSGS|asmbl_33035|m.84036, 210HSGS|asmbl_33828|m.86993, 210HSGS|asmbl_27817|m.65177, 210HSGS|asmbl_40514|m.108760, 210HSGS|asmbl_40682|m.109477, 210HSGS|asmbl_41866|m.113173, 210HSGS|comp14966_c1_seq1|m.167337
5	GO:0051817	modification of morphology or physiology of other organism involved in symbiotic interaction	6	210HSGS|asmbl_23710|m.49988, 210HSGS|asmbl_46653|m.130233, 210HSGS|asmbl_13562|m.11082, 210HSGS|asmbl_43386|m.118643, 210HSGS|asmbl_36452|m.95997, 210HSGS|asmbl_45475|m.125923
8	GO:0000154	rRNA modification	9	210HSGS|asmbl_8119|m.139940, 210HSGS|asmbl_40013|m.107072, 210HSGS|asmbl_14122|m.13276, 210HSGS|asmbl_14122|m.13273, 210HSGS|asmbl_14122|m.13265, 210HSGS|asmbl_14123|m.13277, 210HSGS|comp11107_c0_seq1|m.151695, 210HSGS|asmbl_30539|m.75371, 210HSGS|asmbl_12245|m.6378
3	GO:0044419	interspecies interaction between organisms	27	210HSGS|asmbl_12229|m.6343, 210HSGS|asmbl_12230|m.6346, 210HSGS|asmbl_12227|m.6334, 210HSGS|asmbl_18524|m.30467, 210HSGS|asmbl_9925|m.145530, 210HSGS|comp15377_c0_seq1|m.170550, 210HSGS|asmbl_39118|m.104919, 210HSGS|comp15377_c0_seq2|m.170557, 210HSGS|asmbl_23710|m.49988, 210HSGS|asmbl_46653|m.130233, 210HSGS|asmbl_22828|m.46388, 210HSGS|asmbl_46517|m.129797, 210HSGS|asmbl_18948|m.32030, 210HSGS|…
4	GO:0044182	filamentous growth of a population of unicellular organisms	17	210HSGS|asmbl_14932|m.16654, 210HSGS|asmbl_28436|m.67561, 210HSGS|asmbl_15319|m.18156, 210HSGS|asmbl_45234|m.125195, 210HSGS|comp14607_c0_seq2|m.164715, 210HSGS|asmbl_25431|m.56344, 210HSGS|asmbl_29728|m.72435, 210HSGS|asmbl_22089|m.43678, 210HSGS|asmbl_13562|m.11082, 210HSGS|asmbl_16008|m.20467, 210HSGS|asmbl_25992|m.58661, 210HSGS|asmbl_30473|m.75119, 210HSGS|asmbl_16945|m.24386, 210HSGS|asmbl_…
8	GO:0045839	negative regulation of mitosis	10	210HSGS|asmbl_42120|m.113917, 210HSGS|comp16081_c0_seq1|m.180383, 210HSGS|asmbl_41888|m.113252, 210HSGS|asmbl_33035|m.84036, 210HSGS|asmbl_33828|m.86993, 210HSGS|asmbl_27817|m.65177, 210HSGS|asmbl_40514|m.108760, 210HSGS|asmbl_40682|m.109477, 210HSGS|asmbl_41866|m.113173, 210HSGS|comp14966_c1_seq1|m.167337
6	GO:0055085	transmembrane transport	438	210HSGS|asmbl_22828|m.46388, 210HSGS|asmbl_43460|m.118866, 210HSGS|asmbl_19706|m.34535, 210HSGS|asmbl_22030|m.43487, 210HSGS|asmbl_33178|m.84534, 210HSGS|asmbl_22163|m.44027, 210HSGS|asmbl_43014|m.117332, 210HSGS|asmbl_6378|m.135487, 210HSGS|asmbl_21303|m.40611, 210HSGS|asmbl_20709|m.38265, 210HSGS|asmbl_20710|m.38271, 210HSGS|asmbl_19485|m.33725, 210HSGS|asmbl_6312|m.135347, 210HSGS|asmbl_22014|…
4	GO:0031668	cellular response to extracellular stimulus	26	210HSGS|asmbl_42402|m.114952, 210HSGS|asmbl_15|m.16964, 210HSGS|asmbl_22962|m.46910, 210HSGS|asmbl_25940|m.58486, 210HSGS|asmbl_4647|m.129631, 210HSGS|asmbl_24053|m.51161, 210HSGS|comp8740_c0_seq1|m.148056, 210HSGS|asmbl_32065|m.80647, 210HSGS|asmbl_28028|m.65892, 210HSGS|asmbl_28013|m.65857, 210HSGS|asmbl_9241|m.143664, 210HSGS|asmbl_10760|m.2317, 210HSGS|comp9747_c0_seq1|m.149278, 210HSGS|asmbl…
8	GO:0006465	signal peptide processing	6	210HSGS|asmbl_24933|m.54460, 210HSGS|asmbl_24933|m.54457, 210HSGS|asmbl_5945|m.134246, 210HSGS|asmbl_20510|m.37628, 210HSGS|asmbl_24918|m.54378, 210HSGS|asmbl_24293|m.51972
6	GO:0048858	cell projection morphogenesis	8	210HSGS|comp15802_c0_seq2|m.174980, 210HSGS|asmbl_19485|m.33725, 210HSGS|asmbl_24217|m.51667, 210HSGS|asmbl_11197|m.3495, 210HSGS|asmbl_29666|m.72148, 210HSGS|asmbl_46125|m.128339, 210HSGS|asmbl_38034|m.101165, 210HSGS|asmbl_33146|m.84416
8	GO:1901991	negative regulation of mitotic cell cycle phase transition	16	210HSGS|asmbl_46517|m.129797, 210HSGS|asmbl_22828|m.46388, 210HSGS|asmbl_46539|m.129846, 210HSGS|comp13599_c0_seq1|m.159439, 210HSGS|asmbl_42120|m.113917, 210HSGS|comp16081_c0_seq1|m.180383, 210HSGS|asmbl_37719|m.100189, 210HSGS|comp5939_c0_seq1|m.146728, 210HSGS|asmbl_41888|m.113252, 210HSGS|asmbl_33035|m.84036, 210HSGS|asmbl_33828|m.86993, 210HSGS|asmbl_27817|m.65177, 210HSGS|asmbl_40514|m.1087…
7	GO:0046365	monosaccharide catabolic process	55	210HSGS|comp15441_c0_seq2|m.171017, 210HSGS|asmbl_15692|m.19395, 210HSGS|asmbl_28878|m.69053, 210HSGS|asmbl_30756|m.76010, 210HSGS|comp13879_c0_seq1|m.160416, 210HSGS|asmbl_15659|m.19306, 210HSGS|asmbl_20769|m.38455, 210HSGS|asmbl_20768|m.38451, 210HSGS|asmbl_34275|m.88539, 210HSGS|asmbl_34274|m.88535, 210HSGS|asmbl_29519|m.71528, 210HSGS|asmbl_29523|m.71544, 210HSGS|asmbl_1142|m.4201, 210HSGS|as…
8	GO:0035335	peptidyl-tyrosine dephosphorylation	26	210HSGS|asmbl_16988|m.24590, 210HSGS|asmbl_7107|m.137549, 210HSGS|asmbl_46740|m.130486, 210HSGS|comp16535_c3_seq1|m.190754, 210HSGS|asmbl_46739|m.130481, 210HSGS|asmbl_18153|m.29157, 210HSGS|comp12098_c0_seq1|m.153846, 210HSGS|asmbl_10914|m.2727, 210HSGS|asmbl_16991|m.24596, 210HSGS|asmbl_16984|m.24584, 210HSGS|asmbl_46736|m.130476, 210HSGS|asmbl_15285|m.18019, 210HSGS|asmbl_15289|m.18039, 210HSG…
8	GO:0051168	nuclear export	18	210HSGS|asmbl_37555|m.99658, 210HSGS|asmbl_25233|m.55356, 210HSGS|comp16821_c0_seq2|m.200233, 210HSGS|comp8174_c0_seq1|m.147635, 210HSGS|asmbl_12327|m.6659, 210HSGS|asmbl_25528|m.57021, 210HSGS|asmbl_40598|m.109179, 210HSGS|asmbl_19606|m.34052, 210HSGS|asmbl_12245|m.6378, 210HSGS|asmbl_45055|m.124616, 210HSGS|asmbl_28152|m.66344, 210HSGS|asmbl_43225|m.118068, 210HSGS|asmbl_35682|m.93469, 210HSGS|…
5	GO:0043603	cellular amide metabolic process	50	210HSGS|asmbl_42856|m.116719, 210HSGS|asmbl_41927|m.113339, 210HSGS|asmbl_42049|m.113621, 210HSGS|asmbl_42009|m.113564, 210HSGS|asmbl_42010|m.113566, 210HSGS|asmbl_8482|m.141141, 210HSGS|asmbl_8484|m.141147, 210HSGS|asmbl_42061|m.113697, 210HSGS|asmbl_42092|m.113835, 210HSGS|asmbl_16923|m.24332, 210HSGS|asmbl_27373|m.63365, 210HSGS|asmbl_27389|m.63413, 210HSGS|asmbl_24933|m.54460, 210HSGS|asmbl_2…
7	GO:0010608	posttranscriptional regulation of gene expression	53	210HSGS|asmbl_19441|m.33522, 210HSGS|asmbl_22868|m.46534, 210HSGS|asmbl_17996|m.28571, 210HSGS|asmbl_17996|m.28570, 210HSGS|asmbl_14655|m.15544, 210HSGS|comp16586_c0_seq2|m.191696, 210HSGS|asmbl_14692|m.15714, 210HSGS|asmbl_18006|m.28622, 210HSGS|comp16584_c0_seq1|m.191675, 210HSGS|comp16586_c0_seq1|m.191682, 210HSGS|asmbl_28930|m.69206, 210HSGS|asmbl_44211|m.121402, 210HSGS|asmbl_28882|m.69088, …
8	GO:0009220	pyrimidine ribonucleotide biosynthetic process	8	210HSGS|comp9834_c0_seq1|m.149454, 210HSGS|asmbl_8345|m.140574, 210HSGS|asmbl_18225|m.29390, 210HSGS|asmbl_31664|m.79059, 210HSGS|asmbl_37836|m.100636, 210HSGS|comp16639_c0_seq1|m.193595, 210HSGS|comp13430_c0_seq1|m.158724, 210HSGS|asmbl_43962|m.120508
6	GO:0006396	RNA processing	313	210HSGS|asmbl_19441|m.33522, 210HSGS|asmbl_26162|m.59243, 210HSGS|asmbl_26161|m.59239, 210HSGS|asmbl_26537|m.60496, 210HSGS|asmbl_26537|m.60495, 210HSGS|asmbl_26538|m.60504, 210HSGS|asmbl_26540|m.60524, 210HSGS|asmbl_19435|m.33503, 210HSGS|comp15301_c0_seq2|m.169942, 210HSGS|asmbl_30233|m.74250, 210HSGS|asmbl_20480|m.37395, 210HSGS|asmbl_41674|m.112302, 210HSGS|asmbl_11350|m.3844, 210HSGS|asmbl_1…
7	GO:0051438	regulation of ubiquitin-protein ligase activity	8	210HSGS|asmbl_8326|m.140426, 210HSGS|asmbl_46517|m.129797, 210HSGS|asmbl_33035|m.84036, 210HSGS|asmbl_22828|m.46388, 210HSGS|asmbl_46539|m.129846, 210HSGS|comp13599_c0_seq1|m.159439, 210HSGS|asmbl_16945|m.24386, 210HSGS|asmbl_37543|m.99632
4	GO:0043170	macromolecule metabolic process	2456	210HSGS|asmbl_28255|m.66840, 210HSGS|asmbl_42089|m.113823, 210HSGS|asmbl_33986|m.87456, 210HSGS|asmbl_31516|m.78403, 210HSGS|asmbl_34014|m.87521, 210HSGS|asmbl_42120|m.113917, 210HSGS|comp16081_c0_seq1|m.180383, 210HSGS|asmbl_12433|m.7121, 210HSGS|asmbl_12433|m.7118, 210HSGS|asmbl_34749|m.90035, 210HSGS|asmbl_24311|m.52061, 210HSGS|asmbl_34019|m.87548, 210HSGS|asmbl_43908|m.120363, 210HSGS|asmbl_…
, 210HSGS|asmbl_22342|m.44629, 210HSGS|asmbl_22759|m.46220, 210HSGS|asmbl_25416|m.56261, 210HSGS|asmbl_25820|m.57974, 210HSGS|asmbl_2583|m.58108, 210HSGS|asmbl_25910|m.58386, 210HSGS|asmbl_25983|m.58615, 210HSGS|asmbl_26599|m.60695, 210HSGS|asmbl_27293|m.63099, 210HSGS|asmbl_28609|m.68100, 210HSGS|asmbl_29535|m.71604, 210HSGS|asmbl_32550|m.82421, 210HSGS|asmbl_32821|m.83308, 210HSGS|asmbl_33|m.83…
61|m.34352, 210HSGS|asmbl_20912|m.39007, 210HSGS|asmbl_21271|m.40463, 210HSGS|asmbl_22006|m.43395, 210HSGS|asmbl_28299|m.67004, 210HSGS|asmbl_28316|m.67111, 210HSGS|asmbl_30367|m.74894, 210HSGS|asmbl_32204|m.81261, 210HSGS|asmbl_32428|m.81968, 210HSGS|asmbl_37237|m.98626, 210HSGS|asmbl_42201|m.114235, 210HSGS|asmbl_42818|m.116573, 210HSGS|asmbl_42823|m.116634, 210HSGS|asmbl_4393|m.120404, 210HSGS…
8	GO:0006264	mitochondrial DNA replication	9	210HSGS|asmbl_5728|m.133700, 210HSGS|asmbl_24663|m.53296, 210HSGS|asmbl_24680|m.53348, 210HSGS|asmbl_24680|m.53347, 210HSGS|asmbl_24663|m.53294, 210HSGS|asmbl_5664|m.133480, 210HSGS|asmbl_5666|m.133489, 210HSGS|asmbl_5667|m.133493, 210HSGS|comp15295_c0_seq2|m.169892
5	GO:0042168	heme metabolic process	8	210HSGS|asmbl_12156|m.6063, 210HSGS|asmbl_15269|m.17910, 210HSGS|asmbl_13689|m.11566, 210HSGS|asmbl_15267|m.17902, 210HSGS|asmbl_13506|m.10866, 210HSGS|asmbl_32633|m.82683, 210HSGS|asmbl_39508|m.105832, 210HSGS|asmbl_39507|m.105828
6	GO:0010565	regulation of cellular ketone metabolic process	8	210HSGS|asmbl_46517|m.129797, 210HSGS|asmbl_46539|m.129846, 210HSGS|comp13599_c0_seq1|m.159439, 210HSGS|asmbl_30700|m.75801, 210HSGS|asmbl_30699|m.75797, 210HSGS|asmbl_28245|m.66764, 210HSGS|asmbl_43428|m.118777, 210HSGS|asmbl_10460|m.1538
9	GO:0006357	regulation of transcription from RNA polymerase II promoter	134	210HSGS|asmbl_28255|m.66840, 210HSGS|asmbl_37784|m.100457, 210HSGS|asmbl_1033|m.1051, 210HSGS|comp83174_c0_seq1|m.211720, 210HSGS|asmbl_25854|m.58241, 210HSGS|asmbl_8021|m.139640, 210HSGS|asmbl_17487|m.26623, 210HSGS|asmbl_17842|m.27891, 210HSGS|comp14320_c1_seq1|m.162833, 210HSGS|asmbl_22136|m.43890, 210HSGS|asmbl_9709|m.144911, 210HSGS|comp13037_c0_seq2|m.156974, 210HSGS|asmbl_37666|m.100077, 2…
8	GO:0006473	protein acetylation	16	210HSGS|asmbl_20332|m.36827, 210HSGS|asmbl_8732|m.142179, 210HSGS|asmbl_16281|m.21851, 210HSGS|asmbl_36758|m.96903, 210HSGS|asmbl_43908|m.120363, 210HSGS|comp16489_c0_seq1|m.189333, 210HSGS|asmbl_29284|m.70724, 210HSGS|asmbl_9817|m.145178, 210HSGS|asmbl_29721|m.72404, 210HSGS|asmbl_37666|m.100077, 210HSGS|comp14607_c0_seq2|m.164715, 210HSGS|asmbl_20838|m.38725, 210HSGS|asmbl_29289|m.70753, 210HSG…
5	GO:0009651	response to salt stress	14	210HSGS|asmbl_13710|m.11641, 210HSGS|asmbl_6582|m.136086, 210HSGS|asmbl_3424|m.88441, 210HSGS|comp18997_c0_seq1|m.211105, 210HSGS|comp10886_c0_seq1|m.151226, 210HSGS|comp8886_c0_seq1|m.148219, 210HSGS|comp10665_c0_seq1|m.150910, 210HSGS|comp8174_c0_seq1|m.147635, 210HSGS|asmbl_44807|m.123653, 210HSGS|comp10841_c0_seq3|m.151176, 210HSGS|asmbl_7539|m.138602, 210HSGS|asmbl_26282|m.59682, 210HSGS|asm…
8	GO:0006546	glycine catabolic process	6	210HSGS|asmbl_27877|m.65395, 210HSGS|asmbl_32739|m.83000, 210HSGS|asmbl_33|m.83923, 210HSGS|asmbl_16057|m.20668, 210HSGS|asmbl_8323|m.140417, 210HSGS|comp12627_c0_seq1|m.155344
4	GO:0044702	single organism reproductive process	15	210HSGS|comp15436_c0_seq3|m.170973, 210HSGS|asmbl_38034|m.101165, 210HSGS|asmbl_16156|m.20939, 210HSGS|asmbl_42357|m.114799, 210HSGS|asmbl_24217|m.51667, 210HSGS|asmbl_24052|m.51153, 210HSGS|comp16555_c0_seq1|m.191121, 210HSGS|asmbl_19485|m.33725, 210HSGS|asmbl_29666|m.72148, 210HSGS|asmbl_26177|m.59298, 210HSGS|comp15436_c0_seq7|m.170990, 210HSGS|comp11644_c0_seq1|m.152820, 210HSGS|comp14307_c0_…
4	GO:0097354	prenylation	7	210HSGS|asmbl_6967|m.137210, 210HSGS|comp13764_c0_seq1|m.160028, 210HSGS|asmbl_39230|m.105123, 210HSGS|asmbl_10260|m.895, 210HSGS|asmbl_29099|m.69960, 210HSGS|asmbl_29929|m.73207, 210HSGS|asmbl_38946|m.104311
7	GO:0034728	nucleosome organization	21	210HSGS|asmbl_42939|m.117066, 210HSGS|asmbl_10216|m.778, 210HSGS|comp76531_c0_seq1|m.211695, 210HSGS|asmbl_4305|m.117518, 210HSGS|comp9516_c0_seq1|m.148996, 210HSGS|comp5248_c0_seq1|m.146507, 210HSGS|comp15144_c0_seq10|m.168672, 210HSGS|asmbl_20675|m.38136, 210HSGS|comp12197_c0_seq4|m.154155, 210HSGS|comp11293_c0_seq1|m.152068, 210HSGS|asmbl_9683|m.144682, 210HSGS|asmbl_13626|m.11308, 210HSGS|asm…
4	GO:0043933	macromolecular complex subunit organization	193	210HSGS|asmbl_28255|m.66840, 210HSGS|asmbl_16156|m.20939, 210HSGS|asmbl_14659|m.15563, 210HSGS|asmbl_44496|m.122512, 210HSGS|asmbl_13684|m.11548, 210HSGS|asmbl_40186|m.107651, 210HSGS|asmbl_25841|m.58185, 210HSGS|asmbl_43287|m.118310, 210HSGS|comp15583_c0_seq2|m.172542, 210HSGS|asmbl_9685|m.144694, 210HSGS|asmbl_9687|m.144713, 210HSGS|asmbl_14670|m.15610, 210HSGS|asmbl_14671|m.15614, 210HSGS|asmb…
5	GO:0051188	cofactor biosynthetic process	83	210HSGS|asmbl_33701|m.86560, 210HSGS|asmbl_32277|m.81406, 210HSGS|asmbl_32275|m.81397, 210HSGS|asmbl_32425|m.81946, 210HSGS|asmbl_16923|m.24332, 210HSGS|asmbl_19450|m.33571, 210HSGS|asmbl_19476|m.33701, 210HSGS|asmbl_39087|m.104797, 210HSGS|asmbl_45077|m.124711, 210HSGS|asmbl_42557|m.115607, 210HSGS|asmbl_20838|m.38725, 210HSGS|asmbl_20199|m.36372, 210HSGS|asmbl_20199|m.36371, 210HSGS|asmbl_39059…
8	GO:0045727	positive regulation of translation	8	210HSGS|comp15517_c0_seq10|m.172025, 210HSGS|asmbl_27661|m.64436, 210HSGS|asmbl_27658|m.64386, 210HSGS|comp15517_c0_seq11|m.172036, 210HSGS|comp15517_c0_seq9|m.172014, 210HSGS|asmbl_14294|m.13909, 210HSGS|asmbl_5592|m.133350, 210HSGS|asmbl_11222|m.3559
5	GO:0071417	cellular response to organonitrogen compound	7	210HSGS|asmbl_26177|m.59298, 210HSGS|comp16014_c0_seq16|m.178792, 210HSGS|comp16014_c0_seq42|m.178964, 210HSGS|asmbl_42402|m.114952, 210HSGS|asmbl_45475|m.125923, 210HSGS|asmbl_45515|m.126139, 210HSGS|asmbl_29251|m.70612
6	GO:0006650	glycerophospholipid metabolic process	68	210HSGS|asmbl_34939|m.90662, 210HSGS|asmbl_40925|m.110350, 210HSGS|asmbl_20722|m.38305, 210HSGS|asmbl_46688|m.130331, 210HSGS|asmbl_34989|m.91132, 210HSGS|asmbl_20722|m.38304, 210HSGS|asmbl_20746|m.38372, 210HSGS|asmbl_46690|m.130340, 210HSGS|asmbl_1363|m.11341, 210HSGS|asmbl_1360|m.11247, 210HSGS|comp11878_c0_seq1|m.153335, 210HSGS|asmbl_12921|m.8868, 210HSGS|asmbl_46692|m.130349, 210HSGS|asmbl_…
7	GO:0010629	negative regulation of gene expression	37	210HSGS|asmbl_12433|m.7121, 210HSGS|asmbl_12433|m.7118, 210HSGS|asmbl_34749|m.90035, 210HSGS|asmbl_24311|m.52061, 210HSGS|asmbl_34019|m.87548, 210HSGS|asmbl_43908|m.120363, 210HSGS|asmbl_8062|m.139703, 210HSGS|asmbl_19441|m.33522, 210HSGS|asmbl_31900|m.79929, 210HSGS|asmbl_22147|m.43971, 210HSGS|asmbl_22868|m.46534, 210HSGS|comp16882_c0_seq1|m.202311, 210HSGS|comp16882_c0_seq2|m.202319, 210HSGS|a…
8	GO:0018205	peptidyl-lysine modification	24	210HSGS|asmbl_42089|m.113823, 210HSGS|asmbl_23378|m.48810, 210HSGS|asmbl_23378|m.48809, 210HSGS|asmbl_40197|m.107697, 210HSGS|asmbl_14294|m.13909, 210HSGS|asmbl_23370|m.48724, 210HSGS|comp16682_c0_seq1|m.195520, 210HSGS|comp16824_c0_seq2|m.200328, 210HSGS|asmbl_20332|m.36827, 210HSGS|asmbl_8732|m.142179, 210HSGS|asmbl_16281|m.21851, 210HSGS|asmbl_36758|m.96903, 210HSGS|asmbl_43908|m.120363, 210HS…
7	GO:0051351	positive regulation of ligase activity	6	210HSGS|asmbl_8326|m.140426, 210HSGS|asmbl_46517|m.129797, 210HSGS|asmbl_33035|m.84036, 210HSGS|asmbl_22828|m.46388, 210HSGS|asmbl_46539|m.129846, 210HSGS|comp13599_c0_seq1|m.159439
6	GO:0006281	DNA repair	213	210HSGS|asmbl_21830|m.42595, 210HSGS|asmbl_21830|m.42594, 210HSGS|asmbl_21830|m.42593, 210HSGS|asmbl_23272|m.48452, 210HSGS|asmbl_43261|m.118187, 210HSGS|comp14411_c0_seq2|m.163372, 210HSGS|comp14411_c0_seq2|m.163373, 210HSGS|comp15436_c0_seq3|m.170973, 210HSGS|comp15537_c0_seq3|m.172234, 210HSGS|comp15537_c0_seq1|m.172220, 210HSGS|asmbl_42357|m.114799, 210HSGS|asmbl_32804|m.83239, 210HSGS|comp15…
[truncated: 405 more rows]
